# Supplementary material for: Multiomics reveals multilevel control of renal and systemic metabolism by the renal tubular circadian clock
Source: J Clin Invest. 2023 Apr 17;133(8):e167133. doi: 10.1172/JCI167133 (PMC10104904; doi:10.1172/JCI167133)
Supplement: Supplemental table 1 [file jci-133-167133-s076.xlsx]

## Sheet: Feuil1
Supplementary Table 1: Renal transcriptomic data analysed for changes in circadian rhythm and mean expression using DryR and Limma
Component				Individual processed values in CTRL																														Individual processed values in cKOt
Gene_ID	Gene_Name	description	Gene_type	ZT0_C1	ZT0_C2	ZT0_C3	ZT0_C4	ZT0_C5	ZT04_C2	ZT04_C3	ZT04_C4	ZT04_C5	ZT04_C6	ZT08_C1	ZT08_C2	ZT08_C4	ZT08_C5	ZT08_C6	ZT12_C1	ZT12_C2	ZT12_C3	ZT12_C5	ZT12_C6	ZT16_C1	ZT16_C3	ZT16_C4	ZT16_C5	ZT16_C6	ZT20_C1	ZT20_C2	ZT20_C3	ZT20_C4	ZT20_C5	ZT0_KO1	ZT0_KO3	ZT0_KO4	ZT0_KO5	ZT0_KO6	ZT04_KO1	ZT04_KO2	ZT04_KO3	ZT04_KO4	ZT04_KO5	ZT08_KO2	ZT08_KO3	ZT08_KO4	ZT08_KO5	ZT08_KO6	ZT12_KO1
ENSMUSG00000030852	Tacc2	transforming, acidic coiled-coil containing protein 2 [Source:MGI Symbol;Acc:MGI:1928899]	protein_coding	6.2111	6.1657	6.33544	6.24413	6.27971	6.54515	6.34223	6.42948	6.25989	6.33943	6.40276	6.62624	6.50887	6.31932	6.27824	6.00466	6.33358	6.2185	6.25265	6.26768	6.49883	6.51682	6.51821	6.12132	6.42885	6.43787	6.09883	6.61552	6.51328	6.37203	6.1374	6.00537	5.86335	6.18725	5.90107	6.18501	6.14895	6.14879	6.04991	6.29681	6.41269	6.55464	6.09806	6.38595	6.24609	6.28368
ENSMUSG00000022698	Naa50	N(alpha)-acetyltransferase 50, NatE catalytic subunit [Source:MGI Symbol;Acc:MGI:1919367]	protein_coding	7.39327	7.43254	7.33378	7.3378	7.4443	7.39346	7.34975	7.28439	7.32827	7.3769	7.42416	7.28578	7.32096	7.32542	7.46767	7.47227	7.46357	7.40703	7.42476	7.28236	7.32093	7.364	7.26088	7.38783	7.3894	7.40406	7.36246	7.38598	7.35914	7.43951	7.29195	7.33763	7.30095	7.25661	7.2889	7.17093	7.16826	7.11261	7.08917	7.13185	7.23892	7.1622	7.04897	6.86971	7.06928	7.08285
ENSMUSG00000054893	Zfp667	zinc finger protein 667 [Source:MGI Symbol;Acc:MGI:2442757]	protein_coding	2.86509	3.06569	3.25392	3.04801	2.8635	3.14173	2.92337	3.32298	3.23975	2.98067	2.80785	2.97951	2.97993	3.05199	2.88626	3.1302	3.22028	3.07303	3.09806	3.28585	2.98204	3.06423	2.68791	2.97736	3.10167	3.29888	3.13995	3.27142	3.09739	2.99788	2.83337	3.06326	2.88783	3.03275	2.85075	3.13175	3.38519	3.26676	3.46959	3.57563	3.38692	3.25717	3.09817	3.32598	3.47925	3.26125
ENSMUSG00000112762	4930459C07Rik	RIKEN cDNA 4930459C07 gene [Source:MGI Symbol;Acc:MGI:1922131]	lncRNA	-2.06998	-2.26919	-2.15678	-2.24682	-1.75836	-2.08206	-2.2421	-2.19736	-2.13692	-2.16792	-2.16752	-2.2433	-1.86566	-1.86609	-2.11656	-2.14166	-2.22753	-1.70655	-2.26446	-2.28921	-1.58736	-2.19038	-2.20047	-2.17679	-2.25389	-2.36218	-2.07189	-1.54178	-2.11752	-2.1653	-0.652374	-0.996625	-0.388848	-0.510291	-0.536772	-0.10546	0.25054	0.250132	-0.461062	1.0033	-0.444081	-0.119102	-0.289064	0.0701088	-0.0432063	-0.657901
ENSMUSG00000022941	Ripply3	ripply transcriptional repressor 3 [Source:MGI Symbol;Acc:MGI:2181192]	protein_coding	1.87874	1.60303	2.04397	1.8002	1.5759	1.74406	1.4168	1.92691	1.92073	1.91263	2.20182	2.04627	1.42633	1.23245	1.88112	1.44414	1.87897	1.55232	1.44995	1.92515	1.62952	2.06484	1.71465	1.81057	2.11386	1.76703	1.72442	1.77771	2.0537	1.19038	1.38326	1.47518	1.23808	1.25747	1.90548	1.72083	1.50775	1.35616	1.79734	1.48161	1.61703	1.73795	1.70419	1.62123	1.37901	1.86043
ENSMUSG00000046897	Zfp740	zinc finger protein 740 [Source:MGI Symbol;Acc:MGI:1915994]	protein_coding	6.35203	6.3716	6.34862	6.45273	6.46467	6.44716	6.43876	6.51198	6.462	6.57986	6.38558	6.5378	6.43644	6.49879	6.44816	6.49697	6.39017	6.51128	6.39443	6.45977	6.47562	6.45002	6.48095	6.41168	6.51558	6.50349	6.45366	6.46782	6.5058	6.49409	6.46475	6.4516	6.43555	6.40596	6.39392	6.59602	6.53111	6.59906	6.68803	6.68282	6.63168	6.69912	6.52566	6.6619	6.64062	6.56242
ENSMUSG00000033578	Tmem35a	transmembrane protein 35A [Source:MGI Symbol;Acc:MGI:1914814]	protein_coding	3.49945	3.48098	3.18775	3.5714	3.45196	3.72632	3.32401	3.47208	3.2128	3.46374	3.45847	3.52053	3.32762	3.62566	3.35802	3.25928	3.61998	3.21596	3.5429	3.56443	3.47481	3.55199	3.35216	3.51394	3.3534	3.40286	3.34593	3.25244	3.47489	3.33406	3.74255	3.41679	3.34193	3.42213	3.53454	3.14449	3.47599	3.22922	2.92963	3.35169	3.03339	3.14925	3.35527	3.28921	2.90203	3.29306
ENSMUSG00000030826	Bcat2	branched chain aminotransferase 2, mitochondrial [Source:MGI Symbol;Acc:MGI:1276534]	protein_coding	5.21077	5.23575	5.04614	5.11127	4.91746	5.11506	5.00816	5.0424	5.07914	4.81218	5.04316	5.01003	5.09841	5.03617	4.97107	5.05775	4.96206	4.95236	5.09776	5.14241	5.03981	5.10843	5.04686	5.15301	5.07557	4.93136	5.0563	5.15079	5.08097	4.83777	5.1244	5.02738	5.20404	5.04412	5.1033	5.05177	5.10584	5.00236	5.00912	4.88965	4.67344	4.81968	5.22139	4.80231	4.92663	4.86472
ENSMUSG00000021474	Sfxn1	sideroflexin 1 [Source:MGI Symbol;Acc:MGI:2137677]	protein_coding	8.34417	8.38522	8.29179	8.26541	8.40599	8.36522	8.30924	8.30732	8.38915	8.29923	8.29874	8.2856	8.31191	8.37363	8.33316	8.31857	8.31636	8.24483	8.36404	8.28442	8.30981	8.34382	8.31686	8.38757	8.35034	8.34002	8.32797	8.31357	8.26953	8.32248	8.492	8.38371	8.48496	8.36545	8.41806	8.38444	8.45792	8.27864	8.32291	8.37393	8.31175	8.29858	8.31928	8.35081	8.17766	8.27666
ENSMUSG00000058952	Cfi	complement component factor i [Source:MGI Symbol;Acc:MGI:105937]	protein_coding	2.66808	2.55741	2.83447	3.34626	2.89484	3.08034	3.35	4.05852	3.45759	2.71938	3.28302	3.01338	3.19829	3.4341	3.00299	2.93812	2.99396	3.59452	3.55782	2.60658	3.37718	3.21759	2.92935	2.9514	2.79935	4.14127	2.99602	3.16377	3.34827	3.55719	3.44763	3.23145	3.20715	3.50876	3.35876	4.06331	4.02198	3.55341	4.0422	3.85952	4.18556	4.06872	4.08818	4.32492	4.27313	4.70347
ENSMUSG00000030074	Gxylt2	glucoside xylosyltransferase 2 [Source:MGI Symbol;Acc:MGI:2682940]	protein_coding	0.70857	1.33084	1.74848	1.28993	0.842578	0.891302	0.387283	1.37508	1.34406	-0.317445	0.797287	2.01971	0.638729	1.86123	1.26897	0.256899	1.68379	0.732746	0.451993	1.5851	1.03357	1.55753	1.25129	0.378718	1.52406	0.941687	0.78603	0.131955	0.850497	1.36275	1.14918	1.04361	0.606751	0.805867	0.705193	-0.0298954	0.398074	0.117353	0.783322	0.960322	-0.0188032	0.0834568	-0.19033	-0.534282	0.332619	0.375883
ENSMUSG00000032372	Plscr2	phospholipid scramblase 2 [Source:MGI Symbol;Acc:MGI:1270860]	protein_coding	9.00231	9.03178	8.9144	8.89024	8.9118	9.01325	8.95317	8.94525	9.04881	8.86107	8.94133	8.99627	8.96057	8.98873	9.02953	9.04379	8.982	8.92744	9.09299	9.04084	8.99016	8.87369	8.94827	8.94483	8.92517	8.99904	9.08443	9.033	9.01575	8.90555	8.80305	8.74039	8.9195	8.79851	8.7463	9.01696	8.9107	8.88946	8.92273	8.8923	9.02001	8.96663	9.11799	9.00087	8.91604	8.97037
ENSMUSG00000028385	Snx30	sorting nexin family member 30 [Source:MGI Symbol;Acc:MGI:2443882]	protein_coding	5.27441	5.20141	5.43986	5.16671	5.1758	5.29846	5.2675	5.27851	5.37758	5.36113	5.26927	5.33352	5.46388	5.22186	5.29145	5.29716	5.3099	5.44502	5.28415	5.38113	5.42955	5.22269	5.24137	5.13998	5.08091	5.48685	5.32007	5.32228	5.32536	5.33984	5.41831	5.40943	5.47429	5.25753	4.96027	5.2557	5.28782	5.32909	5.48323	5.47226	5.3401	5.52599	5.39047	5.61535	5.4175	5.42715
ENSMUSG00000042215	Bag2	BCL2-associated athanogene 2 [Source:MGI Symbol;Acc:MGI:1891254]	protein_coding	4.19266	3.79276	4.25496	3.94947	4.12141	3.9575	3.88505	3.94133	4.10743	4.36946	4.12525	4.04617	3.91042	4.08	4.10639	4.06218	4.07736	3.60259	4.03051	3.82834	3.97238	4.00845	4.03659	4.18798	4.17356	4.22335	3.87001	3.78122	3.92127	3.89973	3.87594	4.2788	4.08753	4.20445	4.08223	3.83906	3.89134	3.84829	3.60768	3.55956	3.75218	3.81595	3.64	3.59043	3.65583	3.98896
ENSMUSG00000053332	Gas5	growth arrest specific 5 [Source:MGI Symbol;Acc:MGI:95659]	lncRNA	5.77416	5.68807	5.52447	5.53967	5.72051	5.70439	5.53581	5.68941	5.4665	5.56369	5.64913	5.68933	5.53435	5.61955	5.40966	5.74317	5.74868	5.53695	5.56344	5.61603	5.56025	5.61653	5.60929	5.50518	5.69902	5.70704	5.82053	5.50862	5.54362	5.49148	5.74258	5.69763	5.62178	5.53197	5.57276	5.64267	5.73898	5.72446	5.61526	5.63477	6.05859	5.78359	5.7655	5.51814	5.78583	5.86074
ENSMUSG00000002455	Prpf6	pre-mRNA splicing factor 6 [Source:MGI Symbol;Acc:MGI:1922946]	protein_coding	5.55586	5.70582	5.61323	5.54221	5.82835	5.49096	5.65208	5.67388	5.79665	5.59751	5.58	5.52098	5.73037	5.65045	5.73388	5.63995	5.6407	5.62724	5.83431	5.64861	5.68579	5.58296	5.60085	5.50135	5.62676	5.68384	5.68566	5.53078	5.68385	5.6238	5.7921	5.69458	5.75893	5.77217	5.65071	5.82372	5.76695	5.77023	5.85424	5.74819	5.70987	5.75919	5.88462	5.90726	5.87283	5.84367
ENSMUSG00000048186	Bend7	BEN domain containing 7 [Source:MGI Symbol;Acc:MGI:2443100]	protein_coding	4.77299	4.84032	4.87694	4.86756	4.79698	4.8856	4.81134	4.89727	4.90599	4.85614	4.77804	4.77796	4.84357	4.71487	4.78537	4.85075	4.78923	4.89428	4.86644	4.87977	4.8423	4.68872	4.88868	4.7177	4.89016	4.90227	4.83113	4.86948	4.81109	4.8274	4.61614	4.48418	4.38039	4.68774	4.63994	4.74887	4.58159	4.61459	4.7842	4.62422	4.7624	4.68789	4.7299	4.81067	4.65171	4.78603
ENSMUSG00000021786	Oxsm	3-oxoacyl-ACP synthase, mitochondrial [Source:MGI Symbol;Acc:MGI:1918397]	protein_coding	5.82792	5.66919	5.7943	5.83995	5.9192	5.71207	5.7222	5.743	5.88369	5.67183	5.78379	5.74344	5.92929	5.8736	5.90629	5.80164	5.92829	5.79366	5.92842	5.79192	5.70175	5.73536	5.73281	5.74912	5.712	5.84835	5.8554	5.87737	5.92742	5.81804	5.96067	5.90635	5.94325	5.85056	5.92187	5.91607	6.03148	5.85943	5.95306	5.9359	5.9441	6.1331	5.88248	5.9703	5.99896	5.8672
ENSMUSG00000021509	Slc25a48	solute carrier family 25, member 48 [Source:MGI Symbol;Acc:MGI:2145373]	protein_coding	5.14751	4.95424	5.07748	5.19363	5.01217	5.23905	5.27302	5.32269	5.1528	5.20485	5.06612	5.32749	5.44448	4.88968	5.06371	4.92328	5.29214	5.03364	5.09954	5.28443	5.29321	5.31453	5.14355	5.12969	5.24834	5.00183	5.18323	5.26339	5.12975	5.12322	5.00665	4.69471	4.70368	4.66549	4.47545	4.6105	4.42549	4.28243	4.28641	4.36994	3.96589	3.90176	4.58863	4.67655	4.51899	4.86232
ENSMUSG00000006390	Elovl1	elongation of very long chain fatty acids (FEN1/Elo2, SUR4/Elo3, yeast)-like 1 [Source:MGI Symbol;Acc:MGI:1858959]	protein_coding	6.3133	6.22286	6.27864	6.13283	6.16131	6.15711	6.14093	6.19682	6.43393	6.03616	6.14437	6.23147	6.24407	6.37518	6.12466	6.0539	6.33934	6.10243	6.402	6.13924	6.12991	6.30993	6.10944	6.21036	6.0827	6.32597	6.26798	6.2145	6.22065	6.05098	6.12057	6.01743	6.05196	6.01263	6.15583	6.00584	6.07451	5.96657	5.89604	5.90872	5.85633	5.72086	5.96806	5.98775	5.95973	5.87109
ENSMUSG00000058638	Zfp110	zinc finger protein 110 [Source:MGI Symbol;Acc:MGI:1890378]	protein_coding	5.13313	5.09184	5.13572	5.12839	5.22091	5.15902	5.02423	4.91489	5.20242	5.31728	5.16754	5.25609	5.26395	5.21708	5.24489	5.10055	5.22059	5.17374	5.20167	5.11163	5.203	5.14532	5.22329	5.03363	5.29742	5.40859	5.15854	5.33578	5.14986	5.10733	5.16965	4.98701	5.19802	4.99147	4.95263	5.21819	5.16899	5.19986	5.40585	5.19903	5.47289	5.35101	5.21836	5.41382	5.42848	5.25984
ENSMUSG00000040447	Spns2	spinster homolog 2 [Source:MGI Symbol;Acc:MGI:2384936]	protein_coding	5.08061	4.96304	4.74866	5.32095	4.8051	5.03862	4.83337	4.98968	4.72159	4.51099	4.83252	5.37418	4.81524	5.14477	4.81782	4.81453	5.12958	4.75273	4.86923	5.15076	5.00734	5.06692	4.63192	4.94447	4.87777	5.06126	5.2627	5.07465	4.98256	4.73146	5.08342	4.83083	4.91152	4.95512	4.74225	4.69137	4.68975	4.81613	4.64537	4.9502	4.93269	4.72967	5.02281	4.86579	4.8012	4.92693
ENSMUSG00000110631	Gm42047	predicted gene, 42047 [Source:MGI Symbol;Acc:MGI:5624932]	lncRNA	6.3784	6.78215	6.54627	6.33618	6.372	6.44498	6.55763	4.58645	5.54795	5.91047	6.53106	6.47992	6.64991	6.2803	6.09862	6.12171	5.49736	5.62403	6.39701	5.76873	5.57338	5.64825	5.87695	6.49439	6.42389	6.32039	6.20506	6.24347	6.47377	5.5812	6.84723	7.13587	6.92563	6.30599	6.86683	7.21756	6.21858	6.58346	6.66238	5.34805	7.35319	6.96013	6.76119	6.54483	6.32207	6.32269
ENSMUSG00000028158	Mttp	microsomal triglyceride transfer protein [Source:MGI Symbol;Acc:MGI:106926]	protein_coding	4.30764	4.70132	4.70629	4.78088	5.10279	4.38889	5.01198	4.54226	4.80254	4.52924	4.70596	4.46316	4.98644	4.40776	4.94251	4.86236	4.7872	4.80078	4.87183	4.50635	4.85752	4.93464	4.66671	4.46152	4.62471	4.38621	4.79112	4.74708	4.66723	4.68381	4.87545	4.54223	4.7971	4.59222	4.45478	4.54966	4.49976	4.78214	4.76995	4.73948	4.93066	5.31864	4.81624	5.12211	4.84462	4.7734
ENSMUSG00000020435	Osbp2	oxysterol binding protein 2 [Source:MGI Symbol;Acc:MGI:1921559]	protein_coding	3.8651	4.22284	4.12901	3.99865	4.17214	3.94875	4.08935	3.96467	4.21029	4.34529	3.97284	3.97555	4.33945	3.91088	4.21343	4.24614	4.16911	4.14886	4.30157	3.89094	4.20746	4.25501	4.05099	4.04013	4.09886	3.94571	4.02978	4.25949	3.77431	4.29075	3.7402	3.99382	3.81566	3.74331	3.66148	3.89461	3.8024	3.88684	3.88554	3.87204	3.91029	3.78447	3.864	4.11868	3.81159	3.87045
ENSMUSG00000039653	Baat	bile acid-Coenzyme A: amino acid N-acyltransferase [Source:MGI Symbol;Acc:MGI:106642]	protein_coding	0.782669	0.842345	0.383968	0.274385	0.254186	0.487677	0.177883	0.525321	1.01879	0.129338	-0.0439678	0.115842	0.290731	-0.0923801	0.724387	0.501364	0.624494	0.467693	0.665418	1.15282	0.682118	1.12476	0.924171	-1.05996	0.408521	0.521211	0.815079	0.643208	0.614786	0.355447	0.700051	0.737628	-0.126291	0.62078	0.460572	0.679114	0.664522	0.9556	1.22757	1.3256	1.28696	0.988387	1.38145	1.16012	0.871577	1.67059
ENSMUSG00000040774	Cept1	choline/ethanolaminephosphotransferase 1 [Source:MGI Symbol;Acc:MGI:2139793]	protein_coding	6.32406	6.32831	6.23429	6.27698	6.39414	6.22114	6.22723	6.29968	6.32223	6.26181	6.16398	6.2727	6.28473	6.3436	6.24766	6.42422	6.31982	6.27658	6.33769	6.28259	6.21026	6.32954	6.22084	6.29428	6.24948	6.28862	6.32338	6.3041	6.30582	6.19874	6.41559	6.31556	6.31096	6.28464	6.19399	6.27609	6.24121	6.28129	6.29852	6.26568	6.55129	6.32251	6.27747	6.18735	6.43095	6.46679
ENSMUSG00000043336	Filip1l	filamin A interacting protein 1-like [Source:MGI Symbol;Acc:MGI:1925999]	protein_coding	4.58044	4.55054	4.68189	4.35971	4.49791	4.57741	4.45243	4.37636	4.10658	4.14187	4.55652	4.63576	4.5357	4.42161	4.33819	4.2339	4.79748	4.79921	4.25938	4.12065	4.45064	4.83974	4.49466	4.11233	4.57487	4.7166	4.10463	4.24634	4.18828	4.45724	4.29004	4.46792	4.43145	4.40348	4.31401	4.04301	4.0889	3.86372	3.85146	4.29833	3.61671	3.9467	3.97483	3.99742	4.61326	4.01256
ENSMUSG00000002578	Ikzf4	IKAROS family zinc finger 4 [Source:MGI Symbol;Acc:MGI:1343139]	protein_coding	1.02569	1.20692	1.27061	1.58489	1.65696	1.99703	1.23215	1.33557	1.99106	1.79426	0.960387	1.43127	1.74735	1.79542	1.70735	1.47587	1.15139	1.6037	1.8047	1.44384	1.37221	1.93721	1.62486	1.25356	2.12461	1.68219	1.20737	1.65835	1.41165	1.22236	1.81498	2.05069	1.5521	1.99531	2.44124	2.75197	2.99538	3.24236	2.94555	2.97036	3.29646	2.96942	2.78549	3.49388	3.02402	3.48018
ENSMUSG00000015405	Ace2	angiotensin I converting enzyme (peptidyl-dipeptidase A) 2 [Source:MGI Symbol;Acc:MGI:1917258]	protein_coding	7.0362	7.09973	6.64643	6.73847	7.36669	6.77983	6.9285	6.84203	7.13946	7.0331	6.89581	6.59608	7.0078	6.88756	7.11502	7.08952	6.93175	6.96215	7.19073	7.16602	6.89212	6.94873	6.9553	7.02103	6.95929	6.90487	6.86757	6.96018	7.08288	6.88202	7.66078	7.61658	7.75695	7.56212	7.69928	7.61083	7.63407	7.5055	7.52912	7.61492	7.75448	7.81002	7.82085	7.77257	7.66004	7.80061
ENSMUSG00000063434	Sorcs3	sortilin-related VPS10 domain containing receptor 3 [Source:MGI Symbol;Acc:MGI:1913923]	protein_coding	0.654808	0.41648	0.625701	0.483676	0.555669	0.00724407	0.922686	0.551692	0.57174	0.724966	0.734198	0.497323	0.531422	0.143771	0.584465	0.215832	1.29201	0.620431	1.10477	0.862736	1.22788	0.943195	-0.40514	0.310622	0.827688	1.09192	0.743647	0.84656	-0.00481961	0.807539	0.623351	0.837321	0.486888	0.642151	0.0401985	1.16428	0.987916	0.0729014	1.44115	0.759428	1.10743	1.37499	1.22554	1.11069	0.782462	0.822294
ENSMUSG00000040151	Hs2st1	heparan sulfate 2-O-sulfotransferase 1 [Source:MGI Symbol;Acc:MGI:1346049]	protein_coding	5.33593	5.31754	5.38285	5.24656	5.21258	5.24724	5.16473	5.12227	5.31172	5.33138	5.23738	5.24858	5.37011	5.22323	5.35479	5.28877	5.32132	5.37213	5.30416	5.23909	5.22296	5.30957	5.17883	5.28678	5.31419	5.19721	5.14982	5.22942	5.26332	5.41568	5.42086	5.43848	5.32314	5.55787	5.40844	5.36501	5.4368	5.4929	5.51652	5.40775	5.51591	5.61852	5.57407	5.53558	5.41013	5.47262
ENSMUSG00000108604	Gm44850	predicted gene 44850 [Source:MGI Symbol;Acc:MGI:5753426]	lncRNA	0.862832	0.548116	1.0809	0.639673	0.813186	0.0290374	0.956237	0.447055	-0.245669	1.38951	1.6058	0.828121	0.850204	0.469407	0.901129	0.620977	0.626518	0.133785	0.36236	0.494836	0.598045	0.575863	1.15569	1.36151	0.348262	1.56343	0.721774	0.476707	1.19014	0.43735	-0.0628811	1.24711	0.946439	0.912748	1.42827	0.633992	0.880754	-0.908346	0.201599	0.263343	0.0972069	0.396724	-0.194109	-0.198559	0.491295	-1.38313
ENSMUSG00000009569	Mrtfb	myocardin related transcription factor B [Source:MGI Symbol;Acc:MGI:3050795]	protein_coding	4.61	4.80189	4.94575	4.98216	4.73761	5.04551	4.87437	4.93435	4.95243	4.95826	4.8137	5.08883	4.84428	4.9128	4.88262	4.71842	4.71981	4.9342	4.91985	4.91518	5.11083	5.08942	5.11063	4.75905	4.95094	5.02295	4.74342	5.05764	4.99821	5.08157	4.99587	5.02752	4.81797	4.98316	4.85412	5.00477	5.34226	5.18279	5.31383	5.35284	5.26595	5.43002	5.11734	5.44241	5.30701	5.01433
ENSMUSG00000085010	Gssos1	glutathione synthase, opposite strand 1 [Source:MGI Symbol;Acc:MGI:1915623]	lncRNA	-0.758298	-0.629377	0.11504	0.0582375	0.153576	-0.0384306	-0.414998	0.112079	0.824572	-0.243559	-0.278434	-0.533146	0.221716	-0.806289	-0.548416	0.152314	0.270346	-0.734471	-0.144113	-0.0962335	-0.30634	0.356598	-0.461421	-0.0431059	-0.404117	-0.400708	-0.317245	0.412973	0.0757741	0.37981	-0.715371	-1.06757	-1.03882	-0.797882	-0.332832	0.128579	0.318469	0.0988688	-0.314488	-0.0311468	-0.261538	0.339391	-0.366624	-0.040328	0.0859254	0.44773
ENSMUSG00000039886	Tmem120a	transmembrane protein 120A [Source:MGI Symbol;Acc:MGI:2686991]	protein_coding	5.37748	5.60552	5.50932	5.49996	5.26588	5.42078	5.57533	5.32625	5.44549	5.27707	5.51366	5.5283	5.58094	5.42691	5.38863	5.36834	5.42922	5.49299	5.50563	5.42977	5.45532	5.52378	5.3917	5.43592	5.30744	5.31318	5.68773	5.50173	5.3756	5.34085	5.29701	5.34437	5.35507	5.19429	5.38224	5.34196	5.15271	5.29691	5.33552	4.97328	5.11966	5.13302	5.48597	5.24359	5.12759	4.98741
ENSMUSG00000045664	Cdc42ep2	CDC42 effector protein (Rho GTPase binding) 2 [Source:MGI Symbol;Acc:MGI:1929744]	protein_coding	2.69013	2.52296	2.38219	2.57342	2.51126	2.56192	2.61026	2.24815	2.58995	2.61769	2.37047	2.70971	2.49845	2.63128	2.41092	2.13507	2.72395	2.56081	2.46665	2.50771	2.5183	2.88119	2.49951	2.33182	2.27992	2.33422	2.37756	2.38255	2.61326	2.52705	2.76008	2.70349	2.78097	2.71807	2.93255	2.54785	2.34528	2.47813	2.376	2.68731	2.73484	2.28152	2.27894	2.49725	2.2516	2.48524
ENSMUSG00000001436	Slc19a1	solute carrier family 19 (folate transporter), member 1 [Source:MGI Symbol;Acc:MGI:103182]	protein_coding	5.09485	5.13566	5.19737	5.18941	5.04533	5.1854	5.12327	5.0605	5.26371	5.29571	5.16484	5.013	5.23697	4.9929	5.11984	5.35267	5.08109	5.23425	5.10174	5.13681	4.96444	5.14739	5.2422	5.19153	5.04196	5.27805	5.24028	5.23447	5.20559	5.21748	5.38335	5.39206	5.45915	5.42781	5.39563	5.36688	5.43129	5.34039	5.56192	5.37783	5.52778	5.64749	5.39969	5.46604	5.53261	5.49073
ENSMUSG00000024169	Ift140	intraflagellar transport 140 [Source:MGI Symbol;Acc:MGI:2146906]	protein_coding	4.26571	4.10515	4.26113	4.31436	4.4699	4.22024	4.3008	4.26166	4.14743	4.22335	4.14991	4.19971	4.29167	4.28629	4.15441	4.28394	4.1907	4.17099	4.37617	4.34941	4.36405	4.04052	4.1612	4.05272	4.07993	4.20249	4.16279	4.34972	4.27849	4.12885	4.41264	4.46365	4.37256	4.44056	4.34536	4.27629	4.43628	4.39152	4.44178	4.46322	4.47002	4.54344	4.41881	4.59313	4.41019	4.38885
ENSMUSG00000102555	6430511E19Rik	RIKEN cDNA 6430511E19 gene [Source:MGI Symbol;Acc:MGI:2443259]	TEC	1.89324	1.86648	1.42573	2.06711	1.42117	1.33497	2.21588	2.13179	1.39091	1.85374	1.65517	1.46237	1.52184	1.4202	1.91667	2.33427	1.18128	2.27172	0.974634	1.81435	1.63787	2.1544	1.60533	2.24353	1.81643	1.38194	1.80442	1.96684	0.983357	1.75092	1.38724	1.99182	1.98936	1.70493	2.64697	2.10623	0.966523	1.37316	1.51685	1.72122	1.10864	1.18655	1.81558	0.72379	1.30111	0.980247
ENSMUSG00000004221	Ikbkg	inhibitor of kappaB kinase gamma [Source:MGI Symbol;Acc:MGI:1338074]	protein_coding	6.15098	6.14168	5.96922	5.9694	5.93737	6.09146	6.021	6.0724	5.98581	6.151	6.12846	6.17654	6.11222	6.06763	6.10837	6.1513	5.95341	6.12562	6.02106	6.13457	6.08507	5.91996	6.05246	5.99905	6.03357	6.05152	6.07808	6.09355	6.23908	6.13919	6.06917	6.02739	6.09331	6.2461	6.17147	6.13468	6.13383	6.13144	6.1936	6.22791	6.14404	6.24681	6.24025	6.12232	6.16815	6.16001
ENSMUSG00000042195	Slc35f2	solute carrier family 35, member F2 [Source:MGI Symbol;Acc:MGI:1919272]	protein_coding	4.29915	4.11423	4.16196	4.16279	4.27639	4.16718	4.14883	4.23833	4.29658	4.1423	4.0841	4.05992	4.35013	4.14295	4.20603	4.21377	4.22687	4.29827	4.4269	4.16707	4.18336	4.00476	4.01827	4.1925	3.78881	4.39024	4.02224	4.2389	4.31437	4.03972	4.75731	4.55528	4.64836	4.63777	4.61812	4.6848	4.83788	4.67701	4.57203	4.82433	4.93374	5.00868	4.86777	4.86723	4.91037	4.86557
ENSMUSG00000066440	Zfyve26	zinc finger, FYVE domain containing 26 [Source:MGI Symbol;Acc:MGI:1924767]	protein_coding	4.78655	4.91553	5.11128	4.93628	4.85901	4.80501	5.10912	5.11998	4.99718	4.95951	4.9116	4.85638	4.92282	4.93574	4.86544	4.98642	5.01259	5.07053	4.79114	4.87801	5.09145	4.85116	5.11005	4.87699	4.84917	4.95073	4.80936	4.93576	5.05861	5.00185	5.03428	4.95049	4.91671	5.05455	4.88636	5.04419	5.17493	5.20499	5.05331	5.19392	4.95606	5.12385	4.87446	5.04351	5.13493	5.13338
ENSMUSG00000090035	Galnt4	polypeptide N-acetylgalactosaminyltransferase 4 [Source:MGI Symbol;Acc:MGI:894692]	protein_coding	4.32254	4.2679	4.19749	4.2936	4.50984	4.15949	4.11055	4.35373	4.39561	4.35916	4.34605	4.21604	4.29692	4.43874	4.34712	4.34795	4.43613	4.27376	4.40595	4.23197	4.37231	4.25981	4.19916	4.25132	4.18576	4.47569	4.39277	4.4356	4.41604	4.09105	4.31124	4.46605	4.31963	4.41828	4.3305	4.50301	4.42382	4.27377	4.36821	4.52021	4.38556	4.55897	4.45203	4.51128	4.34031	4.2422
ENSMUSG00000020986	Sec23a	SEC23 homolog A, COPII coat complex component [Source:MGI Symbol;Acc:MGI:1349635]	protein_coding	5.87657	5.97948	6.15897	6.02418	5.90394	5.92326	5.82942	5.89637	6.04514	6.062	6.05993	5.90494	6.08792	6.00453	5.94213	5.84973	5.94365	5.97123	6.02193	5.97873	6.00178	5.97387	5.9993	6.00508	5.9887	6.00712	5.85899	6.03211	6.01601	6.08446	6.02986	5.97871	6.00975	6.01215	6.00058	5.94606	5.93491	5.94779	6.00825	5.90107	5.90818	5.87201	5.84491	5.92611	5.90007	5.82961
ENSMUSG00000032763	Ilvbl	ilvB (bacterial acetolactate synthase)-like [Source:MGI Symbol;Acc:MGI:1351911]	protein_coding	4.3424	4.38638	4.36323	4.43028	4.46382	4.40269	4.33788	4.36759	4.43833	4.27072	4.42066	4.21038	4.42284	4.4376	4.41358	4.46616	4.32244	4.451	4.3549	4.33421	4.27332	4.45666	4.39383	4.25657	4.28408	4.36912	4.48611	4.40049	4.45632	4.3724	4.58805	4.54673	4.58065	4.52318	4.51674	4.68186	4.63687	4.625	4.55734	4.54176	4.57925	4.66384	4.60873	4.43215	4.67018	4.70744
ENSMUSG00000026399	Cd55	CD55 molecule, decay accelerating factor for complement [Source:MGI Symbol;Acc:MGI:104850]	protein_coding	5.22648	5.33856	5.50083	5.17373	5.52683	5.47266	5.39205	5.51488	5.46356	5.15873	5.45286	5.01946	5.52355	5.42141	5.52816	5.69988	5.33384	5.36529	5.61888	5.39721	5.31535	5.54375	5.55635	5.60219	5.34222	5.45445	5.54265	5.25875	5.30917	5.46031	4.96737	4.91879	4.97397	4.45264	4.6894	4.94345	4.67813	4.49094	4.74194	4.445	4.34901	4.35693	4.37898	4.46553	4.0699	4.67384
ENSMUSG00000026553	Copa	coatomer protein complex subunit alpha [Source:MGI Symbol;Acc:MGI:1334462]	protein_coding	8.46594	8.43138	8.5623	8.47334	8.50312	8.44788	8.49863	8.53154	8.58497	8.53103	8.52991	8.60816	8.53435	8.5298	8.52035	8.36393	8.527	8.35534	8.59361	8.44467	8.68089	8.57147	8.50399	8.38937	8.49894	8.57408	8.37727	8.41687	8.44311	8.45013	8.59015	8.46014	8.51874	8.58546	8.45723	8.65936	8.60305	8.71195	8.55532	8.60726	8.72204	8.74414	8.70207	8.88267	8.71002	8.8173
ENSMUSG00000056481	Cd248	CD248 antigen, endosialin [Source:MGI Symbol;Acc:MGI:1917695]	protein_coding	-0.114972	0.0748838	0.63877	0.165212	0.685726	0.648773	0.176844	-0.180089	0.132687	0.0161887	0.436407	0.579557	-0.143137	0.337785	0.0877992	0.184401	0.0747949	0.542161	0.304852	-0.0829246	0.511103	0.429897	0.394819	0.264824	0.676336	0.479552	-0.20836	-0.0101077	-0.0733354	0.144204	0.435413	0.323003	0.160396	0.341004	0.23542	0.0450284	0.0362815	-0.311709	-0.26807	0.10864	-0.402867	-0.109335	-0.223191	-0.0911193	-0.0487677	-0.0896981
ENSMUSG00000072847	A530017D24Rik	RIKEN cDNA A530017D24 gene [Source:MGI Symbol;Acc:MGI:2144320]	lncRNA	3.6903	3.40632	3.80494	3.45744	3.69982	3.93333	3.71051	3.75818	3.88007	3.69706	3.50077	3.69427	3.74137	3.85194	3.85685	3.67123	3.68365	3.63592	3.78858	3.78928	3.66448	3.50394	3.66743	3.49888	3.87472	3.94909	3.78395	3.60989	3.81217	3.64308	3.77061	3.5307	3.49498	3.52049	3.58723	3.58662	3.78721	3.60767	3.99545	3.76677	4.04409	4.06921	3.91918	4.00679	3.89311	3.85854
ENSMUSG00000052188	Gm14964	predicted gene 14964 [Source:MGI Symbol;Acc:MGI:3641621]	lncRNA	0.287154	-0.0177377	-0.387526	-0.00686036	-0.376885	0.0891034	-0.00669952	0.454125	0.147467	0.497384	0.243193	0.539421	-0.0518243	0.0615821	0.489995	-0.473381	-0.79473	-0.347554	-0.123751	-0.51548	0.176234	0.0874823	0.412326	0.138603	0.388281	-0.0755712	0.24591	0.45925	0.05316	-0.285816	-0.287581	0.0281852	0.44007	-0.233072	0.260676	0.741808	0.256136	0.0812473	0.390544	0.155754	1.04657	0.881896	0.55966	1.13258	0.668544	0.534854
ENSMUSG00000010025	Aldh3a2	aldehyde dehydrogenase family 3, subfamily A2 [Source:MGI Symbol;Acc:MGI:1353452]	protein_coding	8.33993	8.56067	8.75698	8.47424	8.57651	8.52294	8.62884	8.47469	8.65711	8.48527	8.6192	8.50149	8.64246	8.59726	8.60684	8.55092	8.67255	8.55828	8.72877	8.54091	8.64739	8.61083	8.61275	8.44943	8.52534	8.52569	8.60073	8.51806	8.53325	8.57432	8.37415	8.37686	8.34739	8.24286	8.26781	8.39308	8.30892	8.51192	8.38884	8.32216	8.51878	8.48538	8.41153	8.49983	8.46548	8.32948
ENSMUSG00000051177	Plcb1	phospholipase C, beta 1 [Source:MGI Symbol;Acc:MGI:97613]	protein_coding	5.48193	5.34783	5.32092	5.53699	5.64529	5.50238	5.6894	5.62915	5.84278	5.69068	5.52558	5.73048	5.7836	5.6904	5.53869	5.49934	5.53271	5.71446	5.63269	5.47347	5.5943	5.6801	5.8257	5.7084	5.72784	5.7445	5.63418	5.72145	5.78732	5.86641	5.41129	5.67193	5.22182	5.42	5.72438	5.68945	5.76611	5.72491	5.77613	5.89252	5.43375	5.38496	5.30764	5.6775	5.4408	5.16527
ENSMUSG00000056763	Cspp1	centrosome and spindle pole associated protein 1 [Source:MGI Symbol;Acc:MGI:2681832]	protein_coding	5.74076	5.81657	5.87243	5.84	5.94318	5.76462	5.79379	5.76596	5.72721	5.88026	5.69987	5.77422	5.67257	5.78977	5.87199	6.07003	5.77727	5.99491	5.81103	5.81838	5.85334	5.74085	5.74159	5.84999	5.72071	5.72618	5.85572	5.69174	5.843	5.86895	5.95962	5.97202	5.96309	6.05412	6.05152	6.10932	5.76416	6.17875	5.96626	5.89039	5.9243	5.96861	5.97403	5.84376	5.68223	5.81444
ENSMUSG00000040985	Sun3	Sad1 and UNC84 domain containing 3 [Source:MGI Symbol;Acc:MGI:3041199]	protein_coding	1.82155	1.99682	1.58881	2.1127	2.2564	2.20639	1.94375	2.0515	2.15503	2.24201	2.05298	1.90358	2.22323	1.71369	2.25759	1.95597	1.97062	2.19318	2.18829	2.22013	1.74385	1.79849	2.05232	2.08504	1.61495	1.91588	2.1918	2.21308	2.30899	1.69278	1.52574	1.84197	2.11177	1.6952	2.08255	2.42737	2.04448	2.04171	2.18733	2.19941	2.20336	2.20281	2.16263	2.17859	2.22039	2.19958
ENSMUSG00000053964	Lgals4	lectin, galactose binding, soluble 4 [Source:MGI Symbol;Acc:MGI:107536]	protein_coding	3.54319	3.53336	3.43664	3.8393	3.97345	3.44071	3.93422	3.59884	3.99742	3.82131	3.93526	3.73545	3.75216	3.81906	3.86824	4.04151	3.83259	3.60645	3.79016	3.95255	3.67807	3.78762	3.72668	3.74333	3.75013	3.7733	3.68926	3.69224	3.79188	3.5175	3.47578	3.72539	3.46177	3.80063	3.34254	3.49339	3.94387	3.87092	4.25202	3.82088	4.28763	4.75269	3.52826	3.89625	4.48972	3.37665
ENSMUSG00000028681	Ptch2	patched 2 [Source:MGI Symbol;Acc:MGI:1095405]	protein_coding	0.332239	-0.171194	0.572001	0.647559	0.00437507	0.59844	-0.14818	0.3775	-0.468004	0.0754526	0.191089	0.304874	0.555741	0.975694	0.534572	-0.0132389	0.0577766	0.601221	-0.424656	0.383853	-0.177458	0.244522	0.679404	0.550717	0.706532	0.580635	0.14184	-0.143866	0.278268	0.81594	-0.0418049	0.220821	0.238847	-0.184954	0.568016	0.127485	-0.103696	-0.162856	0.116421	0.341757	-0.30448	-0.794284	-0.374792	-0.350396	-0.268177	0.0650294
ENSMUSG00000074916	Chst14	carbohydrate sulfotransferase 14 [Source:MGI Symbol;Acc:MGI:1919386]	protein_coding	1.27747	1.30715	1.0608	0.691049	1.0765	1.94578	1.19214	1.30421	1.35208	0.983467	1.4839	0.889449	1.22353	1.48078	1.26074	1.30013	1.38334	1.33335	1.27884	1.31344	1.3896	1.21797	1.26512	1.47217	1.2276	1.32231	1.30786	1.26792	1.22317	1.22982	0.857328	1.05712	1.24582	1.20936	1.67979	1.41998	1.61966	1.50483	1.48337	1.99093	1.85233	1.71315	1.29207	1.48548	1.24547	1.34343
ENSMUSG00000058594	Fbh1	F-box DNA helicase 1 [Source:MGI Symbol;Acc:MGI:1354699]	protein_coding	6.76627	6.69436	6.7611	6.87609	6.84822	6.79283	6.70437	6.79362	6.80424	6.75538	6.7819	6.76202	6.72716	6.81784	6.7831	6.83426	6.84239	6.77528	6.77605	6.81232	6.73194	6.68544	6.62061	6.81151	6.71143	6.73526	6.77766	6.76893	6.78698	6.80704	6.71362	6.80501	6.79114	6.77874	6.83687	6.62974	6.72751	6.65926	6.73239	6.80773	6.70557	6.59337	6.69993	6.66991	6.68484	6.76228
ENSMUSG00000028007	Snx7	sorting nexin 7 [Source:MGI Symbol;Acc:MGI:1923811]	protein_coding	6.87433	6.90509	6.78271	6.81273	6.97337	6.91222	6.85605	6.83606	6.86009	6.85947	6.83959	6.77626	6.82109	6.85433	6.93473	6.99411	6.94271	6.78535	6.92105	6.82026	6.7719	6.8361	6.84291	6.99344	6.84953	6.88628	6.95685	6.79386	6.88944	6.89745	6.93242	6.86493	6.92069	6.86554	6.94099	6.88458	6.8659	6.81014	6.81785	6.71781	6.78419	6.78495	6.78031	6.7519	6.70039	6.74513
ENSMUSG00000000359	Rem1	rad and gem related GTP binding protein 1 [Source:MGI Symbol;Acc:MGI:1097696]	protein_coding	1.63791	1.87287	2.53029	1.53612	2.09443	2.24018	1.94054	1.7795	2.22255	2.20173	2.4888	2.17959	1.76958	1.58491	2.20653	2.00448	1.98618	1.74904	1.35023	1.78672	1.96334	1.86687	2.38317	1.76001	1.97199	2.18502	1.73228	1.90075	1.86427	2.02023	1.87671	2.35317	1.93217	2.43584	1.8488	1.7629	1.5472	1.8941	1.85964	1.96691	1.63327	1.72373	1.94108	1.65876	2.01351	1.05929
ENSMUSG00000028630	Dyrk2	dual-specificity tyrosine-(Y)-phosphorylation regulated kinase 2 [Source:MGI Symbol;Acc:MGI:1330301]	protein_coding	6.25184	6.20773	6.31966	6.35041	6.21313	6.389	6.21982	6.08709	6.34875	6.38988	6.28376	6.33752	6.31407	6.29404	6.25763	6.32286	6.14768	6.40575	6.26394	6.28257	6.39904	6.25701	6.25241	6.32791	6.34261	6.4448	6.19906	6.43429	6.53887	6.3019	6.23062	6.35572	6.16577	6.42028	6.25818	6.2964	6.41992	6.36539	6.56981	6.61549	6.38405	6.42776	6.39777	6.5993	6.49137	6.4289
ENSMUSG00000022895	Ets2	E26 avian leukemia oncogene 2, 3' domain [Source:MGI Symbol;Acc:MGI:95456]	protein_coding	5.51482	5.48345	5.52917	5.54663	5.70178	5.63669	5.64355	5.63164	5.65843	5.64301	5.46445	5.6262	5.64127	5.63639	5.51061	5.36156	5.72288	5.68936	5.63413	5.5145	5.61094	5.74984	5.52257	5.54923	5.73503	5.66289	5.47107	5.49693	5.56835	5.54788	5.49804	5.32254	5.31967	5.44325	5.29944	5.47028	5.44343	5.41223	5.39689	5.5283	5.49173	5.46272	5.38043	5.51531	5.52018	5.31328
ENSMUSG00000063929	Cyp4a32	cytochrome P450, family 4, subfamily a, polypeptide 32 [Source:MGI Symbol;Acc:MGI:3717148]	protein_coding	-0.237492	-0.696539	-1.23614	-0.500209	-1.07464	-1.04161	-0.116785	0.197586	-0.142564	-1.1462	0.0334924	-1.11595	0.0563734	0.0265923	-0.9803	-0.77975	-0.918563	-1.241	-0.0799192	-0.483793	-0.886428	-1.09098	-0.252987	-0.456185	-1.02653	-0.234115	-0.509911	-0.569928	0.422208	-1.54656	0.218697	-0.817854	-0.799846	-0.572524	-1.24551	-0.487263	-0.567821	0.162641	0.317592	-0.0979213	0.110033	0.859645	-0.418251	0.441911	0.18858	0.192543
ENSMUSG00000042298	Ttc19	tetratricopeptide repeat domain 19 [Source:MGI Symbol;Acc:MGI:1920045]	protein_coding	5.07529	5.10175	5.12289	5.1542	5.12669	5.1687	5.12834	5.07142	4.99061	5.2752	5.10597	5.18202	5.07747	5.05638	5.22356	5.27187	5.08842	5.15541	5.17377	5.19689	5.27651	5.15828	5.28098	5.13362	4.99823	5.17078	5.11405	5.10857	5.09739	5.13762	5.13083	5.33936	5.22092	5.21616	5.30656	5.03576	5.041	5.15827	5.14271	5.19047	4.81912	4.95291	5.10208	4.93855	5.02066	4.94223
ENSMUSG00000009566	Fpgs	folylpolyglutamyl synthetase [Source:MGI Symbol;Acc:MGI:95576]	protein_coding	4.23243	4.07844	4.14003	4.16715	4.18517	4.14838	4.27362	4.22181	4.25413	4.16016	4.3677	4.20919	4.17584	4.3099	4.20802	4.42557	4.27798	4.46351	4.27257	4.29261	4.21359	4.11929	4.21235	4.12971	4.18641	4.15567	4.33706	4.42296	4.46565	4.36376	4.16288	4.33256	4.25263	4.43239	4.2033	4.39299	4.21245	4.58763	4.60819	4.49834	4.7533	4.79005	4.47911	4.5521	4.68292	4.67416
ENSMUSG00000029730	Mcm7	minichromosome maintenance complex component 7 [Source:MGI Symbol;Acc:MGI:1298398]	protein_coding	3.81302	4.00371	4.03595	3.89198	3.90924	4.26414	3.91651	4.00675	4.3437	4.15772	3.76754	4.18493	3.95221	4.10118	4.09405	3.88831	3.81236	3.81114	4.11249	3.93018	3.80447	3.63006	4.00536	4.08745	4.25297	3.82341	4.18519	4.43219	4.04936	4.00303	4.28985	4.03185	4.14071	4.26158	4.07262	4.39017	4.61288	4.35544	4.40485	4.30035	4.6073	4.54695	4.52632	4.54985	4.40073	4.21633
ENSMUSG00000050410	Tcf19	transcription factor 19 [Source:MGI Symbol;Acc:MGI:103180]	protein_coding	0.803677	1.20703	1.06825	1.29834	1.18999	0.978685	1.22785	0.978609	1.60843	1.18558	0.481546	1.23747	1.59269	1.21947	1.45669	1.11907	1.11432	1.30881	1.66883	1.36616	0.980342	1.36466	1.15617	0.875153	1.00547	0.790081	1.60337	1.58908	0.965445	1.18273	1.21656	1.54944	1.48429	1.52014	1.1681	1.31518	1.23313	1.77515	1.64568	1.74007	1.76999	1.18714	1.19857	1.81868	1.53372	1.42266
ENSMUSG00000079602	9230102O04Rik	RIKEN cDNA 9230102O04 gene [Source:MGI Symbol;Acc:MGI:1924932]	protein_coding	0.549191	0.124607	0.157567	0.468258	0.203174	0.820695	0.433219	0.308721	-0.278412	0.432355	-0.747854	0.72883	0.267006	0.304518	0.418575	0.698738	-0.206276	0.524585	0.365059	0.883008	0.476827	0.32026	0.915972	0.435851	0.619335	-0.556761	-0.259846	0.444083	0.204056	0.10149	0.710871	-0.0085909	0.323504	0.5185	1.08089	0.308066	-0.141618	0.286713	0.51614	0.200031	0.213651	0.239842	0.0771188	-0.57343	-0.0523412	0.354189
ENSMUSG00000006732	Mettl1	methyltransferase like 1 [Source:MGI Symbol;Acc:MGI:1339986]	protein_coding	4.60546	4.56529	4.42005	4.68981	4.49938	4.49241	4.45369	4.45782	4.46432	4.45288	4.46404	4.52927	4.40648	4.47904	4.40748	4.65731	4.39539	4.46747	4.54388	4.52786	4.44172	4.58865	4.51922	4.44053	4.60686	4.3709	4.72659	4.59332	4.46516	4.48923	4.28672	4.24138	4.31544	4.22649	4.40851	3.99968	4.17111	4.20833	3.87946	4.00882	4.09098	3.89267	4.31477	4.04456	3.9955	4.0817
ENSMUSG00000052296	Ppp6r1	protein phosphatase 6, regulatory subunit 1 [Source:MGI Symbol;Acc:MGI:2442163]	protein_coding	6.02068	5.89492	5.91571	6.0456	5.95466	5.88317	6.03701	6.00958	5.96038	5.95936	5.99961	5.96135	5.9406	5.89677	6.02824	5.95472	5.95509	5.94562	5.91652	5.98729	6.01921	5.99565	5.94311	6.00461	5.96495	5.87351	5.98956	5.87464	5.95105	6.03679	5.90028	6.03858	5.93743	5.98469	5.99656	5.9264	5.92583	5.89905	5.90425	5.90785	5.84157	5.94955	5.84711	5.88092	5.91697	5.85601
ENSMUSG00000002289	Angptl4	angiopoietin-like 4 [Source:MGI Symbol;Acc:MGI:1888999]	protein_coding	4.52996	4.59375	4.83396	4.80296	5.04311	4.66837	5.61398	4.68129	4.8695	4.07843	6.07061	4.92571	4.87456	5.13193	4.86541	5.38734	5.17239	5.158	5.43705	4.77195	5.43776	4.90566	5.32779	5.61304	4.80476	4.89238	5.86282	5.41421	5.15182	4.93755	2.9096	3.24775	3.27975	3.5044	2.05708	2.93784	4.10515	3.52076	4.37329	4.1791	4.59097	5.07116	2.49021	3.81841	5.58847	2.60368
ENSMUSG00000057156	Homez	homeodomain leucine zipper-encoding gene [Source:MGI Symbol;Acc:MGI:2678023]	protein_coding	4.22668	4.38269	4.11577	4.33767	4.26555	4.26744	4.18533	4.0537	4.44335	4.44169	4.21536	4.33351	4.25037	4.31958	4.43609	4.116	4.09301	4.23218	4.15377	4.28346	4.28566	4.17433	4.19766	4.36287	4.33476	4.44012	4.2652	4.59044	4.29982	4.34496	4.6605	4.58967	4.41511	4.50806	4.44285	4.5066	4.85902	4.68855	4.72808	4.85382	4.77821	4.72254	4.94257	4.85285	4.6886	4.83713
ENSMUSG00000024650	Slc22a6	solute carrier family 22 (organic anion transporter), member 6 [Source:MGI Symbol;Acc:MGI:892001]	protein_coding	8.97952	9.17123	9.38802	8.99357	9.32579	9.18094	9.21394	9.15549	9.29151	9.15034	9.162	9.11763	9.21936	9.14945	9.25346	9.13138	9.1819	8.96754	9.22988	8.97839	9.24869	9.22961	9.20162	9.12634	9.14408	9.28778	9.2759	9.06264	9.15588	9.25352	9.21589	9.11187	9.30397	9.04765	8.95481	9.04939	9.04023	8.92755	8.97217	8.76953	8.89723	9.01197	8.80191	8.99046	8.85097	8.67504
ENSMUSG00000024381	Bin1	bridging integrator 1 [Source:MGI Symbol;Acc:MGI:108092]	protein_coding	3.13182	3.17184	3.40219	3.1985	3.34778	3.06763	3.28719	3.29245	3.20474	3.16262	3.25681	3.27463	3.16245	3.30479	3.18284	3.20508	3.16207	3.48175	3.6097	3.06058	3.20737	2.99888	3.24637	3.15789	3.03573	3.16522	3.08808	3.25212	3.27245	3.37294	3.24305	3.28273	3.15236	3.01921	3.26048	3.10421	3.20355	3.35342	3.30399	3.19293	3.22489	3.2186	3.45918	3.42762	3.18882	3.22883
ENSMUSG00000038704	Aspdh	aspartate dehydrogenase domain containing [Source:MGI Symbol;Acc:MGI:1915602]	protein_coding	4.36268	4.31865	4.27507	4.03527	4.15214	4.31599	4.27417	4.18978	4.38182	4.38852	4.26875	4.16541	4.30871	4.35311	4.31745	4.44076	4.01378	4.27914	3.99034	4.18553	4.08829	4.32159	4.22606	4.3426	4.2463	3.92903	4.41738	4.47929	4.33759	4.28227	4.02369	4.19308	4.13808	4.04284	4.21087	4.16743	4.0482	3.9485	4.20499	3.85254	3.93488	3.87413	4.13743	3.55926	4.04808	3.95956
ENSMUSG00000034871	Fam151a	family with sequence simliarity 151, member A [Source:MGI Symbol;Acc:MGI:2657115]	protein_coding	5.49693	5.5352	5.58282	5.55896	5.65727	5.55682	5.49798	5.79364	5.91012	5.58371	5.6774	5.64147	5.81341	5.51792	5.478	5.51294	5.62025	5.57224	5.70292	5.70105	5.79823	5.69882	5.57735	5.29688	5.52045	5.24835	5.88748	5.84452	5.56606	5.64692	5.67657	5.54726	5.73536	5.71031	5.83667	5.81235	5.68929	5.74415	5.55522	5.82052	5.65978	5.54186	6.09927	6.02146	5.7254	5.59002
ENSMUSG00000022031	Elp3	elongator acetyltransferase complex subunit 3 [Source:MGI Symbol;Acc:MGI:1921445]	protein_coding	5.25391	5.31267	5.32544	5.27195	5.34371	5.3253	5.30804	5.19392	5.34158	5.17314	5.25421	5.32755	5.32297	5.19198	5.30213	5.475	5.26357	5.22793	5.32627	5.22275	5.30034	5.29315	5.25244	5.18662	5.26168	5.29879	5.29668	5.31062	5.19792	5.28057	5.31213	5.1924	5.44181	5.32785	5.23627	5.35366	5.3604	5.37816	5.35632	5.27289	5.34603	5.41288	5.4405	5.46452	5.34148	5.4334
ENSMUSG00000069456	Rdh16	retinol dehydrogenase 16 [Source:MGI Symbol;Acc:MGI:1201375]	protein_coding	8.3846	8.12473	7.9377	8.1512	8.36447	7.84701	8.02486	8.16153	8.22232	7.84192	7.92723	7.83134	8.03593	8.06073	8.21088	8.14597	8.05431	7.97851	8.4443	8.0446	7.96446	8.01506	8.01431	8.0737	8.15518	8.16827	8.04636	7.92471	8.25955	7.95446	8.10226	8.04495	8.1696	8.33205	8.19893	8.10187	8.05447	8.44455	8.28982	8.11017	8.27783	8.40676	8.19414	8.22419	8.33087	8.40109
ENSMUSG00000113328	Gm47260	predicted gene, 47260 [Source:MGI Symbol;Acc:MGI:6096093]	TEC	2.63506	2.11755	2.23078	2.16371	2.69733	2.54557	2.12088	2.62554	1.90311	2.36769	2.65432	2.52471	2.49768	2.27581	2.29468	2.38196	2.35887	2.37619	2.56193	2.53661	2.25238	2.4699	2.3427	2.6795	2.45621	2.74007	2.36038	2.25572	2.32786	2.65977	2.43707	2.52318	2.47625	2.72229	2.12288	2.71635	2.76666	2.54824	2.60717	2.5358	2.74583	2.5599	2.56368	2.32354	2.63465	2.74958
ENSMUSG00000037440	Vnn1	vanin 1 [Source:MGI Symbol;Acc:MGI:108395]	protein_coding	7.10836	7.29788	7.26788	7.53808	7.70917	7.17982	7.76822	7.26115	7.56115	7.06547	7.42158	6.92059	7.5634	7.3958	7.50595	7.46099	7.17041	6.81781	7.61457	7.3904	7.32529	7.32121	7.32975	7.40628	7.14059	7.08389	7.10091	7.24137	7.46643	7.10096	7.34239	6.99307	7.10512	6.81023	7.03385	6.77114	7.20116	7.21304	7.05843	7.1736	7.35344	7.72529	6.86182	7.09794	7.3545	6.87976
ENSMUSG00000029364	Wsb2	WD repeat and SOCS box-containing 2 [Source:MGI Symbol;Acc:MGI:2144041]	protein_coding	6.66284	6.69633	6.74871	6.71604	6.70089	6.78594	6.7512	6.63218	6.74453	6.76427	6.82112	6.70104	6.7915	6.78232	6.74495	6.77573	6.71403	6.71984	6.76617	6.82088	6.74157	6.8356	6.76728	6.78612	6.68015	6.80765	6.8288	6.70031	6.67711	6.79482	6.61075	6.62908	6.7893	6.57207	6.68758	6.52977	6.65806	6.54795	6.62343	6.43489	6.53217	6.4706	6.47606	6.4361	6.47481	6.47514
ENSMUSG00000059436	Max	Max protein [Source:MGI Symbol;Acc:MGI:96921]	protein_coding	4.85089	4.83383	4.83505	4.80622	4.84475	4.76067	4.74439	4.79993	4.87488	4.88069	4.71911	4.86211	4.75539	4.64861	4.75489	4.84631	4.98826	4.84736	4.65703	4.83109	4.79941	4.85143	4.73263	4.75917	4.83543	4.6805	5.03924	4.74367	4.6838	4.81579	4.75298	4.80837	4.93979	4.98989	4.80144	4.69703	4.62798	4.6376	4.63074	4.64916	4.79906	4.61058	4.80254	4.60156	4.83396	4.85481
ENSMUSG00000032340	Neo1	neogenin [Source:MGI Symbol;Acc:MGI:1097159]	protein_coding	6.06976	5.96382	6.19601	5.98449	6.10274	5.94744	5.88435	6.01779	6.0884	6.01809	5.91679	6.02231	5.97705	6.03354	6.0912	5.94304	6.01283	5.91158	6.08357	6.10339	6.0519	5.99621	5.8897	5.84224	5.97953	6.15378	5.86637	6.13532	6.15645	5.89528	6.43505	6.29778	6.22581	6.43925	6.1862	6.40993	6.29067	6.4017	6.27948	6.39995	6.50176	6.46527	6.39583	6.63513	6.49104	6.46438
ENSMUSG00000022671	Mzt2	mitotic spindle organizing protein 2 [Source:MGI Symbol;Acc:MGI:1922845]	protein_coding	2.26657	2.20191	2.41267	2.23387	2.1717	2.38674	2.19534	2.43928	2.4327	2.46415	2.48749	2.31033	2.45097	2.15338	2.44547	2.6005	2.16239	2.43106	2.16681	2.41555	1.91006	2.29144	2.31156	2.39018	2.35812	2.44424	2.76116	2.60407	2.20538	2.46611	2.27694	2.51066	2.592	2.43236	2.44625	2.38732	2.54543	2.5836	2.97388	2.36003	2.57483	2.67852	2.92526	2.66969	2.69988	2.35621
ENSMUSG00000097589	Dleu2	deleted in lymphocytic leukemia, 2 [Source:MGI Symbol;Acc:MGI:1934030]	lncRNA	4.92227	4.74077	4.70046	4.88354	4.85783	5.11071	4.97444	4.82278	4.9443	4.95439	4.94355	5.00844	5.00361	4.81071	4.79186	4.76125	4.96675	4.637	4.6255	4.83576	4.88543	4.87349	4.82445	4.93752	4.7331	4.78153	4.80511	5.01899	5.1051	4.91943	4.93768	4.8318	4.82508	4.65265	4.80924	4.81977	4.693	4.661	4.53491	4.70102	4.79166	4.65424	4.75543	4.5606	4.5602	4.96504
ENSMUSG00000028140	Mrpl9	mitochondrial ribosomal protein L9 [Source:MGI Symbol;Acc:MGI:2137211]	protein_coding	5.59577	5.6034	5.62	5.60348	5.65435	5.59935	5.70573	5.67358	5.74287	5.61363	5.58842	5.50388	5.68047	5.68184	5.73024	5.79883	5.63333	5.66324	5.76863	5.63583	5.652	5.68148	5.65324	5.66274	5.63278	5.64205	5.74671	5.59502	5.58002	5.68819	5.87954	5.83198	5.83652	5.86823	5.72277	5.80329	5.89443	5.88705	5.97727	5.84629	5.96151	5.87217	5.96848	5.85782	5.84274	5.93783
ENSMUSG00000066839	Ecsit	ECSIT signalling integrator [Source:MGI Symbol;Acc:MGI:1349469]	protein_coding	5.47931	5.64525	5.65639	5.48295	5.51997	5.47436	5.55728	5.42505	5.51566	5.32849	5.6001	5.33492	5.60418	5.48941	5.5836	5.61321	5.49511	5.48293	5.59719	5.51345	5.48862	5.64157	5.48461	5.58316	5.50995	5.40814	5.47513	5.55863	5.46773	5.66648	5.43937	5.3565	5.66032	5.50673	5.52175	5.47729	5.39807	5.2669	5.48468	5.2844	5.31602	5.23236	5.57557	5.25814	5.3294	5.21895
ENSMUSG00000021608	Lpcat1	lysophosphatidylcholine acyltransferase 1 [Source:MGI Symbol;Acc:MGI:2384812]	protein_coding	3.74108	3.62628	3.40412	3.52277	3.44327	3.38299	3.56044	3.56823	3.63809	3.41848	3.6516	3.48863	3.67956	3.577	3.54117	3.40934	3.46907	3.57862	3.50191	3.57019	3.61646	3.87139	3.47744	3.53272	3.54762	3.53061	3.6352	3.40689	3.69016	3.48309	3.51565	3.71497	3.55234	3.53844	3.53218	3.30833	3.45576	3.26002	3.21331	3.43297	3.37718	3.44749	3.59569	3.44272	3.69035	3.58625
ENSMUSG00000022528	Hes1	hes family bHLH transcription factor 1 [Source:MGI Symbol;Acc:MGI:104853]	protein_coding	3.52944	3.63933	3.3278	3.10844	3.18032	3.77816	3.516	3.24029	3.23235	3.41611	3.4077	3.38491	3.14888	3.4188	3.53644	3.24582	3.31257	3.32341	3.23646	3.25537	3.4525	3.47737	3.2923	3.45207	3.44199	3.35314	3.42105	3.38169	3.57235	3.41204	3.46748	3.55761	3.11559	3.16771	3.43434	3.24894	3.13381	3.15777	3.16154	3.28649	3.44279	3.58323	3.40833	3.41711	2.93813	3.56265
ENSMUSG00000027583	Zbtb46	zinc finger and BTB domain containing 46 [Source:MGI Symbol;Acc:MGI:1919397]	protein_coding	3.97661	3.87438	3.9849	3.98732	4.00722	3.93456	3.97908	3.83788	3.74169	3.84294	4.16978	4.09197	3.80155	3.9804	4.008	3.66334	3.99746	4.0544	3.83301	3.968	4.05764	4.1204	3.99985	3.75067	3.8736	3.9595	3.80167	4.04582	4.00977	3.89711	3.69831	3.73566	3.87833	4.20114	3.86588	3.59669	3.69132	3.55509	3.61174	3.94469	3.91002	3.79535	3.8753	3.70374	3.87761	3.75833
ENSMUSG00000020224	Llph	LLP homolog, long-term synaptic facilitation (Aplysia) [Source:MGI Symbol;Acc:MGI:1913475]	protein_coding	2.61552	2.63759	2.64467	2.76476	3.11158	2.74535	2.75075	2.83591	2.60274	2.70614	2.58698	2.65201	2.8206	2.7344	2.83847	2.73843	2.77237	2.54308	2.82704	2.84632	2.83456	2.82875	2.62106	2.9331	2.63997	2.79577	2.93882	2.61816	2.75549	2.85151	2.71376	2.71761	2.71735	2.63644	2.61975	2.63761	2.58313	2.6653	2.54186	2.64367	2.50944	2.36443	2.20128	2.46632	2.31079	2.42513
ENSMUSG00000019989	Enpp3	ectonucleotide pyrophosphatase/phosphodiesterase 3 [Source:MGI Symbol;Acc:MGI:2143702]	protein_coding	6.79135	6.71214	6.69606	6.54359	6.74723	6.75891	6.68221	6.69556	6.82073	6.72235	6.75185	6.44333	6.9446	6.74779	6.6889	6.73832	6.83062	6.74042	6.8401	6.78102	6.68358	6.87084	6.78702	6.7844	6.77084	6.87363	6.64418	6.6922	6.73899	6.73067	6.73022	6.6416	6.72042	6.74024	6.65414	7.0199	6.89287	6.7379	6.76477	6.70696	6.90799	6.94642	6.75424	6.93085	6.84615	6.90719
ENSMUSG00000028188	Spata1	spermatogenesis associated 1 [Source:MGI Symbol;Acc:MGI:1918201]	protein_coding	1.76605	1.92211	2.20571	1.62948	1.61142	2.11107	1.971	2.30281	1.83682	2.09756	1.69851	1.94848	1.79943	1.60865	2.31246	2.19841	1.87438	1.70076	2.04113	2.1289	2.06354	1.97974	1.67604	1.64873	2.29186	1.82776	2.18327	1.51107	2.0048	1.61627	2.00911	2.35442	2.1471	2.08954	2.07096	1.94883	1.83259	2.32772	1.65487	1.97485	1.82098	1.83061	1.67336	1.9132	1.82608	2.08016
ENSMUSG00000028917	Plekhm2	pleckstrin homology domain containing, family M (with RUN domain) member 2 [Source:MGI Symbol;Acc:MGI:1916832]	protein_coding	4.24424	4.25458	4.61637	4.03627	4.38554	4.74895	4.54231	4.70923	4.8761	4.64209	4.52866	4.64439	4.60065	4.50555	4.66979	4.68399	4.33295	4.73651	4.58364	4.6965	4.33702	4.23212	4.52528	4.275	4.54409	4.64297	4.84451	4.77632	4.83976	4.5918	3.96182	4.33245	3.94925	4.15527	3.99163	4.50363	4.39393	4.56532	4.71445	4.49806	4.60931	4.5035	4.5808	4.66487	4.42835	4.54897
ENSMUSG00000076437	Selenoh	selenoprotein H [Source:MGI Symbol;Acc:MGI:1919907]	protein_coding	1.01269	1.51198	1.27694	1.35527	1.29983	1.80693	1.91516	1.37315	1.1057	1.58885	1.24263	1.21069	1.31388	1.42335	1.23335	1.86697	1.48488	1.35216	1.59001	1.30799	1.40857	1.46067	1.1978	1.15207	1.12652	1.3885	1.69187	1.09818	1.14858	1.37885	1.15393	1.82275	1.11137	1.37782	1.18285	1.42565	1.58987	1.74548	1.56944	1.70666	2.00236	1.70332	1.67895	1.36911	1.94475	1.60993
ENSMUSG00000070283	Ndufaf3	NADH:ubiquinone oxidoreductase complex assembly factor 3 [Source:MGI Symbol;Acc:MGI:1913956]	protein_coding	3.01818	3.17772	3.04392	3.10589	3.11031	3.11388	3.26592	3.06937	3.08593	3.30291	3.29359	3.08804	3.12068	3.12565	3.25948	3.34226	3.08597	3.12795	3.09484	3.25912	3.24498	3.0196	3.03743	3.34635	3.0115	3.18936	3.22255	3.17057	3.16989	3.19211	2.93383	3.31961	3.29002	3.27598	3.21226	3.08248	3.24	3.01684	2.97435	3.21928	3.13788	2.92317	3.20529	2.98258	3.01988	3.18077
ENSMUSG00000027423	Snx5	sorting nexin 5 [Source:MGI Symbol;Acc:MGI:1916428]	protein_coding	7.52983	7.67173	7.50733	7.49468	7.58993	7.68762	7.39826	7.43888	7.59926	7.61809	7.41634	7.51774	7.5158	7.43159	7.45666	7.63001	7.65148	7.54509	7.56216	7.46713	7.42506	7.48516	7.58243	7.4719	7.4893	7.6114	7.63243	7.61558	7.49006	7.57746	7.58141	7.6476	7.60096	7.58417	7.61058	7.57096	7.64786	7.58756	7.64574	7.72068	7.78682	7.61111	7.68097	7.63489	7.63589	7.75415
ENSMUSG00000028690	Mmachc	methylmalonic aciduria cblC type, with homocystinuria [Source:MGI Symbol;Acc:MGI:1914346]	protein_coding	4.89822	4.76114	4.69118	4.71214	4.90327	4.57344	4.63245	4.69679	4.84769	4.50231	4.67715	4.74326	4.59701	4.80168	4.5452	4.64619	4.58865	4.57941	4.79974	4.58609	4.69893	4.83928	4.60253	4.56766	4.62534	4.7247	4.63278	4.71364	4.56037	4.57841	4.83111	4.39878	4.58371	4.5544	4.77164	4.62978	4.45067	4.61045	4.4494	4.37388	4.54606	4.51264	4.62416	4.49945	4.49092	4.71862
ENSMUSG00000027796	Smad9	SMAD family member 9 [Source:MGI Symbol;Acc:MGI:1859993]	protein_coding	2.40039	2.20883	2.31565	2.46982	1.40892	2.27147	1.54792	2.05176	1.46255	1.89813	1.69626	1.80185	2.07438	1.94803	2.30065	2.7092	1.79895	2.14668	2.56274	2.49215	2.02887	2.15911	1.58813	2.31621	2.06807	2.39065	2.04746	1.80698	2.0304	2.17826	1.77065	1.84638	1.76588	1.79575	0.978523	1.74436	1.79971	1.59626	2.06896	2.13756	2.24913	2.59903	2.23725	2.79943	2.00429	2.63726
ENSMUSG00000038351	Sgsm2	small G protein signaling modulator 2 [Source:MGI Symbol;Acc:MGI:2144695]	protein_coding	4.35941	4.24371	4.56176	4.51826	4.53096	4.42809	4.46619	4.56319	4.64792	4.52136	4.25713	4.40337	4.64012	4.34181	4.34946	4.44466	4.34031	4.57166	4.48575	4.47831	4.32083	4.51608	4.41526	4.46937	4.4601	4.46331	4.59662	4.59995	4.53459	4.5384	4.85469	4.77349	4.73439	4.83734	4.68363	4.85637	4.97162	5.00136	4.99258	4.88764	4.88235	4.91182	4.84853	4.96162	4.92464	4.7636
ENSMUSG00000029120	Ppp2r2c	protein phosphatase 2, regulatory subunit B, gamma [Source:MGI Symbol;Acc:MGI:2442660]	protein_coding	-0.709458	-0.600602	-1.04857	-1.4336	-0.452676	-0.736412	-0.649018	-0.336669	-1.31786	-1.99251	-0.65743	-1.63952	-1.75052	-0.786214	-0.829382	-0.492288	-0.965882	-1.28618	-1.51153	-1.41312	-0.971263	-0.616598	-0.892743	-0.494519	-0.906029	-0.965642	-0.243146	-0.748941	-1.58599	-1.58913	-0.243782	-0.580851	-0.199331	-1.26022	-1.55187	-0.817993	-0.766127	-1.43313	-2.32246	-0.911004	-1.43478	-2.01908	-1.45967	-1.98796	-1.57898	-1.41671
ENSMUSG00000057103	Nat8f1	N-acetyltransferase 8 (GCN5-related) family member 1 [Source:MGI Symbol;Acc:MGI:1913366]	protein_coding	7.88679	7.58354	7.42775	7.57734	7.96722	7.81442	7.9931	8.05143	7.60964	7.52982	7.90805	7.84394	7.80189	7.98381	7.67771	7.94646	7.77901	7.73972	7.79548	7.77509	7.82934	7.82155	7.85698	7.83082	7.6552	7.61724	7.91966	7.52522	7.65168	7.76912	7.14334	6.75058	6.97912	7.03184	7.43989	6.84636	6.97177	6.95704	6.8337	6.93723	6.78426	6.82078	7.0907	6.65599	6.77733	6.55935
ENSMUSG00000034334	Fam151b	family with sequence similarity 151, member B [Source:MGI Symbol;Acc:MGI:1921192]	protein_coding	2.86886	2.60014	2.36952	2.98248	2.58213	2.77479	2.29167	2.92057	2.80195	2.32621	2.79203	2.74611	2.68993	2.5662	2.50607	3.01296	2.81117	2.58499	2.62936	2.49971	2.45463	2.35894	2.50146	2.34142	2.43681	2.60486	2.79471	2.60409	2.58526	2.79082	3.02155	3.28229	2.95727	2.73833	3.11436	3.35156	3.16617	3.35702	3.01057	3.07875	3.35942	3.37564	3.51836	3.09263	3.15727	3.26559
ENSMUSG00000030785	Cox6a2	cytochrome c oxidase subunit 6A2 [Source:MGI Symbol;Acc:MGI:104649]	protein_coding	-1.73316	-1.546	-0.733531	-1.74889	0.00925289	-1.33454	-0.139334	-1.92338	-2.2615	-0.75359	-0.243094	-1.28443	-0.886055	-1.3111	-0.783555	-1.77894	-0.120661	-1.84569	-1.72134	-1.52729	-1.15917	-1.63131	-0.350443	-0.43781	-1.19125	-0.603108	-0.992319	-0.688259	-0.257355	-0.438479	-1.22719	-0.25933	-0.952717	-0.989235	-0.747493	-1.81591	-1.57675	-1.92109	-1.18706	-2.15976	-2.36428	-0.975231	-2.46357	-1.83309	-1.41001	-2.83342
ENSMUSG00000050556	Kcnb1	potassium voltage gated channel, Shab-related subfamily, member 1 [Source:MGI Symbol;Acc:MGI:96666]	protein_coding	3.04675	2.67239	3.2548	3.01359	3.20489	3.02167	3.37662	3.31664	2.84799	2.98287	3.78532	3.27326	3.01791	3.38189	3.11595	3.12892	3.25045	3.16593	2.96698	3.0981	3.46541	3.22019	3.19088	3.11098	3.23253	3.37468	2.69655	2.9673	3.51588	3.29518	2.81363	2.78445	3.01037	2.88216	2.81341	2.68106	2.78056	2.80016	2.97551	3.0436	2.74342	3.30158	3.12756	3.3244	3.36383	3.23859
ENSMUSG00000028099	Polr3c	polymerase (RNA) III (DNA directed) polypeptide C [Source:MGI Symbol;Acc:MGI:1921664]	protein_coding	5.06942	5.10829	5.13492	4.99949	5.13612	5.26173	5.15106	5.16704	5.07867	5.12516	5.07243	4.9744	5.0311	5.2245	5.29838	5.01867	5.1542	5.21147	5.2417	5.17099	5.12536	5.13366	5.12956	5.17743	5.08946	5.13669	5.13135	5.08092	5.10928	5.0422	5.08619	5.15717	5.08374	4.98633	5.10607	5.08086	5.12696	5.05324	5.09104	5.05387	5.21061	5.02582	5.3126	5.13139	5.23776	5.15804
ENSMUSG00000008301	Phax	phosphorylated adaptor for RNA export [Source:MGI Symbol;Acc:MGI:1891839]	protein_coding	4.47126	4.5829	4.35303	4.5285	4.45159	4.54657	4.357	4.36048	4.55972	4.31096	4.46661	4.44647	4.5601	4.50455	4.38305	4.32669	4.57634	4.46972	4.40652	4.48685	4.26166	4.30431	4.3524	4.5453	4.37269	4.36757	4.64484	4.52025	4.49734	4.49223	4.35674	4.37353	4.49805	4.28925	4.39295	4.59137	4.55947	4.47887	4.59806	4.42618	4.64745	4.5646	4.58951	4.31314	4.45353	4.208
ENSMUSG00000026622	Nek2	NIMA (never in mitosis gene a)-related expressed kinase 2 [Source:MGI Symbol;Acc:MGI:109359]	protein_coding	2.41509	2.88293	2.68342	2.46602	2.63148	2.36296	2.37183	2.59783	3.16999	2.90191	2.66074	2.31436	3.0779	2.57799	2.82171	2.62556	2.32738	2.66204	2.77717	2.42234	2.24835	2.2671	2.44988	2.47367	2.67886	2.57158	2.70233	3.0858	2.77202	2.84297	3.08308	3.03872	2.7176	2.68571	2.72502	3.13516	3.15823	3.2691	3.04574	2.60178	3.1336	3.39849	2.66513	3.00256	2.87649	2.62555
ENSMUSG00000080115	Eef1akmt3	EEF1A lysine methyltransferase 3 [Source:MGI Symbol;Acc:MGI:3645330]	protein_coding	1.54197	0.684599	1.88233	1.25802	0.815508	1.2711	1.42616	1.68574	0.877573	1.34873	1.03466	0.989107	1.31057	1.1369	1.1076	1.39897	1.64827	0.964863	0.970934	1.73582	1.64145	1.14968	2.00016	1.18281	1.58941	0.891529	0.930717	1.13441	1.55846	0.858171	1.03108	0.417714	1.01686	0.778839	0.846309	0.746952	0.289388	0.187641	-0.284253	0.447544	0.278063	0.130519	0.30829	0.833083	0.303715	1.04435
ENSMUSG00000024253	Dync2li1	dynein cytoplasmic 2 light intermediate chain 1 [Source:MGI Symbol;Acc:MGI:1913996]	protein_coding	5.128	5.06491	5.06406	5.04816	5.11654	5.00567	4.95488	5.18559	5.1801	5.19437	5.06212	4.96488	5.18386	5.01953	5.26875	5.24089	5.07723	5.06143	5.13785	5.13671	5.00942	5.08912	5.10508	5.06122	5.1103	5.11951	5.16753	5.09613	4.87685	4.92647	5.23851	5.21677	5.07276	5.20394	5.07848	5.23321	5.35602	5.04468	5.28711	5.10383	5.37575	5.36104	5.49982	5.19346	5.32804	5.38759
ENSMUSG00000101335	Gm28229	predicted gene 28229 [Source:MGI Symbol;Acc:MGI:5578935]	lncRNA	1.57934	1.30809	1.42183	1.64058	1.67935	1.81038	1.11118	1.72512	1.95591	2.0666	1.24532	1.63438	1.6001	1.98172	1.84984	1.53272	1.48881	1.5782	1.68683	1.18351	1.49622	1.65451	1.71232	1.71084	1.72936	2.05413	1.67789	1.69021	1.60985	1.14264	1.86289	1.70887	1.02708	1.29436	0.492819	1.70669	1.97202	1.79996	1.42891	1.75865	2.25898	1.97176	1.804	1.79498	1.90386	1.64952
ENSMUSG00000032754	Slc8b1	solute carrier family 8 (sodium/lithium/calcium exchanger), member B1 [Source:MGI Symbol;Acc:MGI:2180781]	protein_coding	2.91723	2.71951	2.9008	2.89888	3.03395	3.12149	2.94594	3.19138	3.05873	2.91314	2.91721	2.88638	3.27818	3.00906	2.95706	3.15543	2.79497	2.99486	3.01811	3.04546	2.9723	3.05442	3.06717	2.99721	3.09844	2.75484	2.96004	2.97911	3.0453	3.27482	2.93521	2.90244	2.93608	3.03276	2.8854	3.13909	3.18666	3.20457	3.30167	3.1709	2.97054	3.11951	3.17073	3.00543	3.33115	3.26792
ENSMUSG00000027109	Sp3	trans-acting transcription factor 3 [Source:MGI Symbol;Acc:MGI:1277166]	protein_coding	6.49245	6.52706	6.513	6.41654	6.39771	6.52759	6.3601	6.39591	6.49207	6.41297	6.54839	6.49099	6.4986	6.47187	6.43342	6.5088	6.47939	6.55248	6.48278	6.4734	6.51376	6.33604	6.5079	6.49773	6.44755	6.58371	6.55645	6.64387	6.60069	6.54301	6.44894	6.52993	6.37223	6.59696	6.45893	6.63867	6.63645	6.64878	6.82673	6.72007	6.73494	6.84877	6.58321	6.65956	6.69714	6.4615
ENSMUSG00000031095	Cul4b	cullin 4B [Source:MGI Symbol;Acc:MGI:1919834]	protein_coding	6.16808	6.26478	6.30083	6.20394	6.25255	6.33152	6.25079	6.30921	6.25777	6.15902	6.19726	6.14621	6.16338	6.20888	6.219	6.24317	6.23245	6.26654	6.38363	6.26058	6.21849	6.09342	6.19407	6.23827	6.32148	6.27213	6.21311	6.23622	6.27829	6.15538	6.23314	6.2391	6.099	6.15729	6.11298	6.28796	6.20625	6.24272	6.18184	6.27813	6.26135	6.19348	6.1657	6.23528	6.23995	6.15415
ENSMUSG00000030091	Nup210	nucleoporin 210 [Source:MGI Symbol;Acc:MGI:1859555]	protein_coding	4.34102	4.36639	4.46699	4.5973	4.74831	4.50104	4.58754	4.63518	4.91601	4.74352	4.56131	4.30837	4.7852	4.51983	4.75039	4.68213	4.32301	4.56827	4.72044	4.65978	4.4549	4.39296	4.57765	4.4786	4.49481	4.59885	4.36323	4.66251	4.70623	4.49878	5.21659	5.12776	5.16288	5.14744	4.94354	5.0979	5.26137	5.29734	5.26117	5.34939	5.14104	5.46372	5.15011	5.40164	5.32692	5.12453
ENSMUSG00000024654	Asrgl1	asparaginase like 1 [Source:MGI Symbol;Acc:MGI:1913764]	protein_coding	3.10308	3.50806	3.25232	3.07927	3.28901	3.20194	3.3056	3.64177	3.69049	3.01409	3.33847	3.30319	3.31176	3.28655	3.4278	3.39249	3.21071	3.55134	3.29178	3.25134	3.26135	3.19873	3.04956	3.31366	3.21189	3.14082	3.3481	3.39755	3.22441	3.47504	3.11789	2.98702	3.06704	3.22426	3.16406	3.23465	3.26647	3.2597	3.21872	3.63178	3.38076	3.46023	3.45075	3.52049	3.25284	3.2622
ENSMUSG00000020097	Sgpl1	sphingosine phosphate lyase 1 [Source:MGI Symbol;Acc:MGI:1261415]	protein_coding	6.75976	6.90656	7.04475	6.94427	7.01383	6.8213	6.93821	6.79145	6.90637	6.90554	6.87097	6.81789	6.96211	6.87798	6.96758	6.87212	6.96661	6.92024	7.04871	6.86259	6.96671	6.99204	6.83403	6.79333	6.81575	6.78809	6.91324	6.9475	6.92684	6.88142	7.06922	7.0842	7.13456	7.09253	7.09173	7.12178	6.98487	7.1184	7.10914	7.05623	7.07879	7.07649	7.07343	7.10905	7.13175	7.08803
ENSMUSG00000100075	1700018L02Rik	RIKEN cDNA 1700018L02 gene [Source:MGI Symbol;Acc:MGI:1914579]	lncRNA	-0.794187	-0.625794	-0.38397	-0.537855	-0.474421	-0.241421	-0.68378	-0.260154	-0.0637055	-0.575446	-1.15309	-1.04644	-0.468191	-0.247362	-0.610914	-0.607066	-0.646984	-0.636956	0.15416	0.461069	-0.893541	-0.272543	-0.967283	-1.14895	-0.359244	-0.246954	-0.226886	-1.27236	-0.621366	-0.681443	-0.0692554	-0.555584	-0.88501	-1.07507	-0.835961	-0.609859	-0.064546	0.1209	-0.0785633	-0.968428	-0.438843	0.285152	-0.596774	-0.147837	-0.265802	0.131
ENSMUSG00000034560	Washc4	WASH complex subunit 4 [Source:MGI Symbol;Acc:MGI:2441787]	protein_coding	6.43366	6.61039	6.6528	6.75784	6.61071	6.59162	6.58597	6.50341	6.37143	6.60942	6.58719	6.44859	6.36269	6.52015	6.61462	6.72053	6.5128	6.7452	6.56776	6.58139	6.62658	6.44804	6.57645	6.64119	6.56898	6.48666	6.53647	6.47696	6.57323	6.64814	6.34147	6.59083	6.58635	6.54731	6.63403	6.4219	6.15458	6.53995	6.4637	6.45168	6.33841	6.36414	6.30902	6.30999	6.32555	6.20846
ENSMUSG00000019478	Rab4a	RAB4A, member RAS oncogene family [Source:MGI Symbol;Acc:MGI:105069]	protein_coding	4.46144	4.26468	4.27945	4.47402	4.30439	4.30687	4.41498	4.15552	4.53584	4.38788	4.39181	4.49964	4.30973	4.44829	4.30491	4.36735	4.22012	4.31421	4.3371	4.46154	4.41911	4.30849	4.33244	4.50614	4.48012	4.25223	4.49141	4.30483	4.50483	4.34503	4.67425	4.62356	4.65733	4.60937	4.72821	4.53654	4.52925	4.63004	4.54631	4.58526	4.45361	4.42789	4.63711	4.45615	4.44557	4.49254
ENSMUSG00000074826	Gm10767	predicted gene 10767 [Source:MGI Symbol;Acc:MGI:3642136]	protein_coding	1.9187	1.9851	1.80632	1.58939	2.25331	1.94931	1.4273	1.95264	2.09183	1.76898	2.14545	2.06876	1.92277	1.3273	1.80044	1.5358	1.89664	1.37617	1.88475	1.79173	1.64569	1.85199	1.40684	1.74903	2.11728	1.66169	1.60271	1.72714	1.68288	1.66255	2.11053	1.55385	1.65491	1.87498	1.77597	1.73635	1.70985	1.67559	1.74903	1.69371	1.71217	1.39538	1.45019	1.42904	1.37275	1.78108
ENSMUSG00000009995	Taz	tafazzin [Source:MGI Symbol;Acc:MGI:109626]	protein_coding	6.00209	5.93915	5.88882	6.01509	6.05745	5.98054	5.96596	5.97886	5.99736	6.08412	5.92506	6.04743	6.03222	6.03915	6.04027	6.0555	5.97008	5.92653	5.93389	5.95058	5.8882	5.96961	5.99171	5.95787	5.95009	6.00223	6.06661	5.94489	5.90621	5.95631	6.06164	6.02223	5.96845	6.00887	5.93977	6.00541	6.10589	6.1485	6.04251	5.98549	6.16539	6.06983	6.09179	6.01142	6.02308	6.27297
ENSMUSG00000031163	Glod5	glyoxalase domain containing 5 [Source:MGI Symbol;Acc:MGI:1917074]	protein_coding	5.68999	5.64804	5.57755	5.41734	5.56639	5.69941	5.48244	5.62673	5.54333	5.74758	5.53598	5.53329	5.48608	5.50053	5.5551	5.5776	5.52979	5.51164	5.42771	5.54353	5.33569	5.56895	5.52998	5.659	5.52416	5.51839	5.70004	5.65066	5.6123	5.39549	5.60893	5.44604	5.53051	5.50369	5.78142	5.33137	5.48648	5.25709	5.4355	5.34507	5.24864	5.44664	5.37755	5.2251	5.07616	5.28647
ENSMUSG00000001569	Nom1	nucleolar protein with MIF4G domain 1 [Source:MGI Symbol;Acc:MGI:1861749]	protein_coding	4.96422	4.89218	4.88908	5.03023	5.09179	4.95566	4.92857	4.96564	5.01885	4.86747	4.88777	4.92247	4.99097	5.03758	4.97233	4.92424	4.94472	4.96294	5.04055	4.87231	4.96954	4.7909	4.86015	4.94663	4.98681	4.84934	5.00821	5.06675	4.98683	5.03532	4.81131	4.59531	4.72163	4.83366	4.75247	4.81258	4.90009	4.85711	4.92854	5.01866	4.86334	4.97108	4.96261	5.0768	5.04984	4.93512
ENSMUSG00000003527	Ess2	ess-2 splicing factor [Source:MGI Symbol;Acc:MGI:107854]	protein_coding	3.12914	3.08024	3.06281	2.90792	3.36053	3.11859	3.36238	3.12718	3.37115	3.3163	3.20808	3.10889	3.2651	3.09649	3.28514	3.39411	3.01373	3.36935	3.10578	3.21671	3.29463	3.37763	3.16503	3.18776	3.19682	3.316	3.26277	3.29978	3.00719	3.16242	3.05957	3.14683	3.21391	3.15994	2.95401	3.36142	3.40498	3.3493	3.15581	3.0882	3.38477	3.49837	3.40759	3.42413	3.27373	3.3503
ENSMUSG00000025221	Kcnip2	Kv channel-interacting protein 2 [Source:MGI Symbol;Acc:MGI:2135916]	protein_coding	-0.125569	0.172379	-0.313803	0.286611	0.0101012	-0.426749	0.325004	0.397413	-0.279572	0.159117	0.16593	-0.72819	-0.295523	-1.00917	0.346866	0.725069	-0.0252425	-0.334835	0.590923	0.406083	0.3458	0.505713	0.0398948	0.394833	-0.226791	-0.414128	-0.11335	0.211344	0.568393	0.145753	1.27821	1.32173	0.63146	1.14352	0.839646	0.471769	1.49835	1.6577	0.635894	1.72494	1.97982	2.15721	1.61407	1.85408	1.72856	2.11347
ENSMUSG00000087624	9230111E07Rik	RIKEN cDNA 9230111E07 gene [Source:MGI Symbol;Acc:MGI:1924998]	lncRNA	0.861415	-0.147518	-0.0632779	0.439928	-0.189541	0.487199	0.306426	-0.678694	0.537327	0.417226	-0.537618	-0.0269621	0.326127	0.383042	-0.0367785	0.35651	-0.541877	0.251038	0.368528	0.11029	-0.0555683	0.612913	0.345309	0.147756	0.0333597	0.48953	0.335231	-0.000498455	0.254715	-0.727662	-0.19148	-0.180355	-0.878483	-0.481865	-0.0296634	0.434961	0.301434	0.639769	-0.103776	-0.627182	0.727117	0.984015	0.270325	0.148846	-0.295809	0.327949
ENSMUSG00000061731	Ext1	exostoses (multiple) 1 [Source:MGI Symbol;Acc:MGI:894663]	protein_coding	6.51779	6.47475	6.51494	6.39049	6.57401	6.5802	6.47358	6.3908	6.57091	6.62881	6.59129	6.62285	6.48922	6.53299	6.64991	6.44388	6.49203	6.5365	6.52539	6.48831	6.5576	6.56967	6.49087	6.76799	6.54489	6.66779	6.55754	6.62924	6.53493	6.51342	6.53374	6.57683	6.59282	6.40089	6.52861	6.59429	6.55687	6.55452	6.6347	6.47524	6.39431	6.38493	6.69308	6.51201	6.51075	6.57174
ENSMUSG00000043342	Hoxd9	homeobox D9 [Source:MGI Symbol;Acc:MGI:96210]	protein_coding	4.83851	4.60363	4.39734	4.60037	4.59495	4.54993	4.55058	4.49904	4.39719	4.61896	4.6454	4.67421	4.49138	4.62027	4.63748	4.50839	4.68255	4.35079	4.65055	4.64696	4.73323	4.52172	4.50338	4.45928	4.65477	4.54157	4.53224	4.53445	4.64721	4.39881	4.72352	4.59805	4.56675	4.58725	4.58507	4.60202	4.57124	4.51547	4.39369	4.81074	4.5397	4.642	4.74466	4.70533	4.51573	4.53841
ENSMUSG00000030042	Pole4	polymerase (DNA-directed), epsilon 4 (p12 subunit) [Source:MGI Symbol;Acc:MGI:1914229]	protein_coding	5.04313	5.30402	5.17827	4.96325	5.14597	5.21543	5.13227	5.01412	4.98598	5.10998	5.23383	5.11014	4.90402	5.25606	5.01506	5.20702	5.11775	5.09174	5.07413	5.02019	5.29115	5.03471	5.18061	5.27493	5.27741	5.26823	5.2431	4.97739	5.02111	5.11248	4.78375	4.81046	4.77728	4.73707	4.72237	4.69853	4.75987	4.49293	4.73962	4.63113	4.78307	4.48827	4.57835	4.42023	4.59914	4.66303
ENSMUSG00000022840	Adcy5	adenylate cyclase 5 [Source:MGI Symbol;Acc:MGI:99673]	protein_coding	2.03676	1.68909	1.91312	2.19008	1.92493	1.7133	1.62731	1.87598	1.89116	1.71426	1.96085	1.49294	1.84519	2.169	1.98927	2.00084	1.91222	1.90954	2.12468	1.66587	1.86149	1.50989	1.72869	1.70832	1.75204	1.86476	1.63197	1.82635	1.82019	1.61185	1.75827	1.77952	1.28327	1.77217	1.7956	1.74274	1.49226	1.64987	1.10756	1.87771	1.74361	1.55505	1.74279	1.72776	1.91658	1.91134
ENSMUSG00000037326	Capn15	calpain 15 [Source:MGI Symbol;Acc:MGI:1355075]	protein_coding	2.83406	2.76304	2.75713	3.00836	2.96982	2.7215	2.94781	2.75091	2.80996	2.95163	2.84888	2.88723	2.58538	2.83421	2.80461	2.94899	2.6892	2.80566	2.92851	2.87967	2.84545	2.89509	2.90688	2.94549	2.88142	2.88507	2.84225	2.7589	2.85915	2.91736	3.02409	3.19296	3.05237	3.17295	3.00516	3.12266	3.05633	3.01386	2.85086	2.43721	2.80531	2.84326	2.73762	2.62073	2.72216	3.04456
ENSMUSG00000110781	Gm31992	predicted gene, 31992 [Source:MGI Symbol;Acc:MGI:5591151]	lncRNA	0.946024	1.55242	1.19311	0.97049	1.14318	1.47664	1.06858	1.01165	1.12147	1.4615	1.68736	0.962719	1.32322	1.08713	1.73265	1.17349	1.11668	1.02174	1.42945	1.78661	1.4476	1.45653	1.74866	1.05833	1.13422	1.38135	1.46201	0.850055	1.60439	0.850476	1.2119	1.17554	0.973644	1.00438	1.09995	1.72672	1.52936	1.75962	1.68111	1.39628	1.2949	1.61708	1.25194	1.67384	1.13227	0.937433
ENSMUSG00000009905	Kdsr	3-ketodihydrosphingosine reductase [Source:MGI Symbol;Acc:MGI:1918000]	protein_coding	5.23687	5.20984	5.3961	5.21189	5.17973	5.39707	5.36209	5.1625	5.35947	5.3242	5.00377	5.20422	5.21512	5.24637	5.23173	5.26682	5.25639	5.24903	5.31594	5.17858	5.17689	5.15252	5.29082	5.12911	5.15408	5.35808	5.25239	5.18626	5.2075	5.09039	5.26088	5.29219	4.99414	5.35352	5.20232	5.24255	5.23902	5.27725	5.35843	5.36683	5.49309	5.30996	5.31814	5.33275	5.37207	5.37118
ENSMUSG00000021286	Zfyve21	zinc finger, FYVE domain containing 21 [Source:MGI Symbol;Acc:MGI:1915770]	protein_coding	4.59754	4.43113	4.31206	4.22981	4.12812	4.44244	4.44246	4.51399	4.49912	4.48264	4.45396	4.386	4.25203	4.35247	4.32089	4.74779	4.43836	4.33911	4.53364	4.57556	4.4624	4.19587	4.41299	4.23913	4.2229	4.54097	4.40503	4.30584	4.35029	4.18126	4.48158	4.39626	4.21471	4.43817	4.32506	4.39396	4.32599	4.37239	4.23663	4.47201	4.56022	4.27144	4.6039	4.37874	4.1858	4.76769
ENSMUSG00000004771	Rab11a	RAB11A, member RAS oncogene family [Source:MGI Symbol;Acc:MGI:1858202]	protein_coding	6.74072	6.76554	6.68508	6.67358	6.7065	6.77157	6.73771	6.72898	6.69758	6.63662	6.66668	6.68573	6.59243	6.66155	6.73658	6.65298	6.76932	6.65846	6.67173	6.67721	6.61543	6.66027	6.58791	6.57289	6.79517	6.68055	6.76049	6.71554	6.62988	6.61131	6.78394	6.7724	6.68263	6.66047	6.78261	6.63494	6.62394	6.57507	6.56929	6.60413	6.67125	6.64711	6.63717	6.61572	6.61516	6.76848
ENSMUSG00000057113	Npm1	nucleophosmin 1 [Source:MGI Symbol;Acc:MGI:106184]	protein_coding	7.28264	7.19773	7.11949	7.19351	7.30653	7.27233	7.09688	7.22169	7.30045	7.19269	7.13707	7.29188	7.2661	7.26376	7.2671	7.4018	7.42751	7.24923	7.40644	7.36404	7.08712	7.07204	7.21934	7.11507	7.28476	7.19807	7.34229	7.34875	7.2655	7.14569	7.3149	7.31684	7.29101	7.29758	7.22399	7.40405	7.46416	7.47323	7.47684	7.53317	7.72851	7.56203	7.54652	7.49379	7.60132	7.60627
ENSMUSG00000028692	Akr1a1	aldo-keto reductase family 1, member A1 (aldehyde reductase) [Source:MGI Symbol;Acc:MGI:1929955]	protein_coding	10.5141	10.6796	10.4949	10.429	10.5524	10.5823	10.4135	10.5445	10.7316	10.5814	10.5498	10.5748	10.5786	10.5981	10.5244	10.5355	10.585	10.5572	10.5947	10.5581	10.6119	10.6698	10.581	10.5004	10.5817	10.5913	10.8188	10.6938	10.5245	10.5991	10.2706	10.2132	10.3684	10.2014	10.3873	10.304	10.3564	10.3464	10.3188	10.2789	10.3203	10.2195	10.4112	10.3078	10.2393	10.149
ENSMUSG00000001211	Agpat3	1-acylglycerol-3-phosphate O-acyltransferase 3 [Source:MGI Symbol;Acc:MGI:1336186]	protein_coding	7.75523	7.86125	7.97166	7.86113	7.81411	7.88711	7.88927	7.83012	7.88774	7.84117	7.96163	7.79598	7.88817	7.81883	7.9036	7.9542	7.85021	7.95428	7.87826	7.87272	7.93652	7.83596	7.92873	7.88728	7.79313	7.75152	7.8065	7.8972	7.87438	7.92046	7.66564	7.73662	7.82244	7.76392	7.74275	7.81748	7.75995	7.86959	7.86812	7.83011	7.80816	7.99769	7.79781	7.90374	7.80984	7.79057
ENSMUSG00000045636	Mtus1	mitochondrial tumor suppressor 1 [Source:MGI Symbol;Acc:MGI:2142572]	protein_coding	7.94839	7.9716	8.05052	7.89918	8.2147	7.77523	7.9407	7.91721	7.79762	7.97346	7.88733	7.88547	7.74618	7.96144	7.97343	8.14111	8.12384	8.20257	8.19035	7.95466	8.08064	7.74017	8.1852	8.10826	7.9901	7.97352	7.90964	7.59449	7.82131	8.13569	7.46021	7.56719	7.63591	7.69097	8.03611	7.84626	7.83633	7.80464	7.67683	7.80956	7.49451	7.32013	7.39372	7.46627	7.58953	7.38458
ENSMUSG00000014850	Msh3	mutS homolog 3 [Source:MGI Symbol;Acc:MGI:109519]	protein_coding	5.32627	5.35391	5.28878	5.19388	5.35038	5.44108	5.27734	5.32247	5.49736	5.29638	5.24543	5.25679	5.4908	5.41899	5.49016	5.45052	5.40762	5.44475	5.5407	5.43531	5.33406	5.33674	5.20661	5.30599	5.32152	5.44106	5.52127	5.52929	5.40519	5.32521	5.65073	5.4405	5.24985	5.58436	5.29583	5.7329	5.53908	5.5458	5.45592	5.51764	5.4847	5.58889	5.57816	5.61308	5.46715	5.63578
ENSMUSG00000038332	Sesn1	sestrin 1 [Source:MGI Symbol;Acc:MGI:2155278]	protein_coding	4.81552	4.68394	4.60397	4.6137	4.62393	4.93334	4.72306	4.81073	4.79518	4.91563	4.51187	4.73255	4.71915	4.74194	4.72813	4.83031	4.63722	4.67619	4.59784	4.7482	4.5802	4.72583	4.61477	4.72641	4.83515	4.68122	4.68445	4.69788	4.80407	4.64807	4.68779	4.60773	4.50801	4.6293	4.76318	4.80111	4.81294	4.75507	4.81014	4.88555	5.09554	4.85835	4.95771	4.65571	4.85036	4.84378
ENSMUSG00000073639	Rab18	RAB18, member RAS oncogene family [Source:MGI Symbol;Acc:MGI:102790]	protein_coding	7.84693	7.96302	7.79624	7.76585	7.75605	7.85715	7.75879	7.82977	7.72539	7.81253	7.84506	7.80713	7.78047	7.77745	7.77947	7.92467	7.9644	7.87667	7.93368	7.82862	7.69516	7.82266	7.83801	7.84672	7.78345	7.83556	7.89637	7.86067	7.84603	7.86989	7.68385	7.67232	7.82168	7.7587	7.71748	7.66124	7.76785	7.62754	7.66286	7.60231	7.71404	7.57314	7.71785	7.51713	7.57657	7.66672
ENSMUSG00000001017	Chtop	chromatin target of PRMT1 [Source:MGI Symbol;Acc:MGI:1913761]	protein_coding	6.29759	6.32958	6.23916	6.19823	6.26623	6.39603	6.29774	6.37158	6.25499	6.41166	6.39961	6.35459	6.35483	6.28271	6.38702	6.31319	6.29587	6.34595	6.33964	6.29036	6.35287	6.26102	6.27986	6.33583	6.28652	6.31922	6.3826	6.32008	6.41061	6.35436	6.18868	6.38206	6.32493	6.46829	6.40667	6.37082	6.26129	6.27462	6.31968	6.37184	6.39557	6.35531	6.39455	6.19729	6.25936	6.33616
ENSMUSG00000000708	Kat2b	K(lysine) acetyltransferase 2B [Source:MGI Symbol;Acc:MGI:1343094]	protein_coding	7.08063	7.26338	7.25432	7.15037	7.13391	7.20653	7.12408	7.11981	7.24125	7.27233	7.21257	7.13991	7.23126	7.15479	7.25263	7.27387	7.27686	7.3474	7.28212	7.24857	7.14638	7.17731	7.25267	7.16482	7.19665	7.13066	7.0746	7.21728	7.23858	7.31231	7.08366	7.18052	7.12321	7.26448	7.13525	7.25386	7.21347	7.12893	7.29467	7.19465	7.27456	7.23586	7.24585	7.23471	7.16336	7.25569
ENSMUSG00000001323	Srr	serine racemase [Source:MGI Symbol;Acc:MGI:1351636]	protein_coding	7.7606	7.84007	7.80079	7.71019	7.72389	7.78507	7.75678	7.72058	7.76464	7.77793	7.82298	7.81183	7.82027	7.7538	7.78696	7.70757	7.69599	7.70725	7.7476	7.65009	7.87332	7.83313	7.81594	7.70871	7.79088	7.81435	7.76904	7.77536	7.78481	7.83327	7.90895	7.8042	7.88042	7.68393	7.80173	7.7895	7.80966	7.72655	7.78969	7.70643	7.64777	7.69555	7.79752	7.78616	7.65312	7.67094
ENSMUSG00000027187	Cat	catalase [Source:MGI Symbol;Acc:MGI:88271]	protein_coding	10.2231	10.113	10.0257	10.0242	10.1281	9.99896	9.99117	10.0389	10.104	9.93042	10.0458	9.90447	10.107	10.1564	10.0481	10.0736	10.1229	9.87894	10.2528	10.0215	10.0711	10.1967	10.1391	10.1596	10.1235	10.1903	10.0178	9.94718	10.0419	9.98059	9.72845	9.45268	9.55645	9.57003	9.4657	9.64457	9.66506	9.59351	9.58701	9.50217	9.71991	9.73719	9.51842	9.58761	9.57172	9.60504
ENSMUSG00000051043	Gprc5c	G protein-coupled receptor, family C, group 5, member C [Source:MGI Symbol;Acc:MGI:1917605]	protein_coding	6.98088	6.76352	7.05034	7.15637	7.12268	7.05554	7.10899	7.02506	7.08154	7.11386	7.01345	7.04245	7.16751	6.99341	7.08573	6.80864	6.82995	6.99774	7.05345	6.86106	6.98876	7.19117	6.92364	6.96444	6.99953	7.12931	6.90306	7.21038	7.01828	7.08062	7.07573	7.02888	7.13396	7.03606	7.19764	7.15954	7.08096	7.12547	6.97711	7.07046	7.31759	7.33059	7.14508	7.23379	7.12427	7.28708
ENSMUSG00000036120	Rfxank	regulatory factor X-associated ankyrin-containing protein [Source:MGI Symbol;Acc:MGI:1333865]	protein_coding	3.3749	3.46191	3.51668	3.53136	3.50912	3.41229	3.50439	3.46993	3.62594	3.40966	3.39838	3.18703	3.56573	3.36082	3.49783	3.59692	3.48422	3.4404	3.40234	3.45804	3.37522	3.54986	3.4252	3.30604	3.43027	3.44229	3.524	3.46151	3.39542	3.43047	3.57013	3.65774	3.73693	3.62995	3.58119	3.66947	3.64659	3.71092	3.69058	3.54358	3.81354	3.64653	3.6934	3.56743	3.82378	3.56987
ENSMUSG00000026014	Raph1	Ras association (RalGDS/AF-6) and pleckstrin homology domains 1 [Source:MGI Symbol;Acc:MGI:1924550]	protein_coding	5.37602	5.06191	5.2988	5.36776	5.14753	5.02565	5.32029	5.04925	5.09884	5.26958	5.10341	5.23308	5.07755	5.09394	5.07982	5.21166	5.06346	5.19072	5.04548	5.08708	5.51208	5.26892	5.33808	5.12234	5.22203	5.24441	5.09163	4.97849	5.14001	5.35465	5.11641	5.35674	5.13263	5.24727	5.09232	4.66992	4.88667	4.94495	4.7683	5.11738	4.78532	4.73182	4.8413	4.87395	4.7144	4.60784
ENSMUSG00000028024	Enpep	glutamyl aminopeptidase [Source:MGI Symbol;Acc:MGI:106645]	protein_coding	8.02237	7.76283	7.58196	7.65313	7.89817	7.59099	7.61177	7.88126	7.89068	7.6206	7.61582	7.60982	7.71235	7.81681	7.87092	7.75547	7.85263	7.61603	7.9268	7.62635	7.80178	7.73232	7.57241	7.69653	7.65998	7.88082	7.65144	7.70578	7.72867	7.82097	7.43772	7.36151	7.33003	7.5689	7.45982	7.65485	7.6228	7.54687	7.4766	7.73955	7.72284	7.89522	7.5208	7.6241	7.51897	7.60568
ENSMUSG00000053846	Lipg	lipase, endothelial [Source:MGI Symbol;Acc:MGI:1341803]	protein_coding	1.01452	0.531532	0.0785236	1.10569	0.457302	0.29515	0.607846	0.405426	-0.0614745	0.310478	0.540441	0.376395	-1.08589	-0.243714	0.238637	0.492672	0.798293	1.46413	0.347928	0.587916	0.816812	-0.169593	0.761476	-0.0910118	0.302297	0.257256	-0.295945	-0.333354	0.0495178	0.66796	0.141134	-0.00292779	1.4817	1.29104	0.7552	0.298039	-0.062061	0.0750033	-0.261239	0.0870092	0.0731615	0.796995	0.77923	0.382167	0.596761	1.42176
ENSMUSG00000028078	Dclk2	doublecortin-like kinase 2 [Source:MGI Symbol;Acc:MGI:1918012]	protein_coding	1.93735	2.14904	2.26641	2.20014	2.37621	1.93638	1.99251	2.19609	2.05415	2.58732	2.65251	2.29617	2.28854	1.96411	2.12298	1.73032	2.06691	2.02443	2.29873	2.34701	2.20444	1.89689	2.80606	1.9867	2.11091	1.94785	2.2404	2.3821	2.16818	2.50969	2.18157	2.15404	1.80213	1.91386	2.12378	1.83613	2.22953	2.49454	2.42101	2.12038	1.91419	2.14862	2.20766	2.33094	2.33464	1.97719
ENSMUSG00000019699	Akt3	thymoma viral proto-oncogene 3 [Source:MGI Symbol;Acc:MGI:1345147]	protein_coding	4.14825	4.3082	4.30587	3.91908	3.9894	4.39628	4.23024	4.1586	3.95407	4.11635	4.19211	4.43535	4.01967	4.12242	4.35892	4.20576	4.23896	4.46402	4.16281	4.36076	4.38456	4.15533	4.0648	4.15777	4.41857	4.22601	4.04956	4.43373	4.14743	4.1902	3.89303	4.08003	4.03035	4.06573	4.24115	3.63268	3.92057	3.94315	4.04992	4.18249	4.05225	3.99003	4.09352	3.98676	4.06545	4.09147
ENSMUSG00000101693	Gm19461	predicted gene, 19461 [Source:MGI Symbol;Acc:MGI:5011646]	lncRNA	0.542878	0.114687	0.885348	0.37706	0.0947329	0.413682	0.248359	-0.621831	0.66336	-0.230312	0.0343942	-0.0737594	-0.00608807	0.568224	0.0417602	0.184403	0.3116	0.360117	-0.104573	0.289937	0.236041	-0.132202	-0.904727	0.425687	0.350681	-0.257949	0.33587	0.0919197	-0.145595	-0.606354	0.272277	0.611304	0.219812	-0.00479303	0.527218	0.442744	0.426201	0.751028	0.999847	0.888482	1.03712	0.794371	0.77581	0.791948	1.17558	0.326302
ENSMUSG00000039640	Mrpl12	mitochondrial ribosomal protein L12 [Source:MGI Symbol;Acc:MGI:1926273]	protein_coding	5.90176	6.29721	6.05303	6.00799	6.02315	6.22154	6.10867	5.98549	6.08109	6.17704	6.26111	6.0548	5.92187	5.97451	6.15226	6.24707	5.98624	6.08061	5.89814	6.04964	5.96334	6.02665	6.05089	6.2301	6.02128	5.93328	6.28469	6.11136	6.06046	6.10811	6.05365	6.33104	6.29825	6.11312	6.2817	6.02925	6.12182	6.15411	6.2905	5.9343	5.96934	5.9351	6.36881	5.83891	5.92394	5.86274
ENSMUSG00000042097	Zfp239	zinc finger protein 239 [Source:MGI Symbol;Acc:MGI:1306812]	protein_coding	2.11107	2.89099	2.31513	2.30658	2.93445	2.0119	2.95743	2.43673	2.35409	2.3834	2.36183	1.92236	2.67131	2.2341	2.82076	2.76525	2.6743	2.94982	3.3212	2.57324	2.60804	2.18644	2.49693	2.55481	2.06411	2.41554	1.84478	2.56691	2.65561	2.47603	3.52411	3.53394	3.74533	3.17382	3.47779	3.80943	3.6232	3.37503	3.58992	3.51747	3.72119	3.79458	3.51122	3.74967	3.67157	3.71827
ENSMUSG00000042642	Flad1	flavin adenine dinucleotide synthetase 1 [Source:MGI Symbol;Acc:MGI:2443030]	protein_coding	4.43899	4.50041	4.45816	4.33466	4.4553	4.45938	4.39111	4.41731	4.35915	4.42988	4.39376	4.31086	4.38489	4.44289	4.51609	4.46326	4.45451	4.23969	4.37179	4.44505	4.2788	4.57516	4.35387	4.58629	4.4392	4.44418	4.54358	4.33903	4.4713	4.51351	4.32031	4.10287	4.35539	4.26486	4.35425	4.1514	4.25069	4.21484	4.11209	3.87706	4.12224	3.94204	4.3573	4.08108	4.02193	4.0016
ENSMUSG00000038148	Cldn16	claudin 16 [Source:MGI Symbol;Acc:MGI:2148742]	protein_coding	3.37325	3.56958	3.13978	3.34096	3.22929	3.25222	3.36287	3.2245	3.21538	3.18606	3.098	3.45051	3.19741	3.40166	3.14596	3.31894	3.40026	3.05538	3.14182	3.53055	3.19069	3.48221	3.06733	3.37999	3.34441	2.83037	3.24521	3.01268	3.25281	3.25559	3.53563	3.27118	3.77396	3.41794	3.49361	3.31884	3.44965	3.42849	3.31287	3.00284	3.31503	3.16969	3.34826	2.99446	3.2515	3.43547
ENSMUSG00000067780	Pi15	peptidase inhibitor 15 [Source:MGI Symbol;Acc:MGI:1934659]	protein_coding	2.30831	3.00102	2.9628	3.18662	2.88231	2.82923	2.86906	2.46831	2.11628	2.88723	2.2904	2.87602	2.94431	2.58447	2.9001	2.68885	2.45686	3.55747	1.848	2.35287	3.19512	3.02449	2.9411	2.54404	3.05641	3.0384	2.7025	2.53588	2.12618	2.84461	2.24298	2.07636	2.63009	3.04413	3.2745	1.86955	2.32118	2.14613	2.15142	2.47558	1.674	2.17305	1.90545	1.95843	2.27612	2.10376
ENSMUSG00000063428	Ddo	D-aspartate oxidase [Source:MGI Symbol;Acc:MGI:1925528]	protein_coding	6.34001	6.08007	6.28344	6.26157	6.32961	6.06251	6.18962	6.11274	6.11643	5.90517	6.26931	6.11086	6.0608	6.29673	6.15295	6.03119	6.24231	5.90953	6.10323	6.21371	6.26119	6.28276	6.33895	6.32234	6.37932	6.22599	6.07187	5.99634	6.14329	6.23899	6.22939	5.81209	6.03445	5.95676	6.00369	6.06055	6.0531	5.96146	5.90362	5.91834	5.71805	5.73208	5.74443	5.75085	5.82177	5.68353
ENSMUSG00000032715	Trib3	tribbles pseudokinase 3 [Source:MGI Symbol;Acc:MGI:1345675]	protein_coding	-0.982076	-0.986418	-0.306638	-0.702275	-1.19433	-1.52006	-1.31151	-1.43151	-1.37221	-0.179887	-1.06552	-1.10177	-1.73233	-0.00145799	0.199361	-1.10829	-1.08362	-1.45922	-0.314255	-0.562328	-0.203392	-1.09923	-2.28922	-0.912523	-0.690267	-1.02415	-1.19286	-0.491541	-1.5805	-0.306038	-0.952728	-0.6301	-0.704972	-1.24782	-2.03766	-0.94155	-0.984115	-0.974844	-1.27077	-0.728312	-0.331472	-0.769985	-0.378473	-0.457518	0.0408876	-0.639944
ENSMUSG00000022350	Washc5	WASH complex subunit 5 [Source:MGI Symbol;Acc:MGI:2146110]	protein_coding	6.59885	6.53296	6.70749	6.53722	6.58016	6.46568	6.54142	6.57509	6.66303	6.66223	6.62496	6.63532	6.63564	6.58693	6.5217	6.59723	6.67333	6.62903	6.64478	6.72278	6.64651	6.52298	6.54227	6.48311	6.58106	6.62432	6.53597	6.61774	6.57214	6.64291	6.62699	6.51239	6.49298	6.59825	6.52453	6.57067	6.55678	6.56592	6.53578	6.61803	6.44386	6.46119	6.52659	6.64863	6.52728	6.53164
ENSMUSG00000070284	Gmppb	GDP-mannose pyrophosphorylase B [Source:MGI Symbol;Acc:MGI:2660880]	protein_coding	3.0614	3.29464	3.23186	2.99849	2.96849	3.16385	2.9211	2.86623	3.09046	2.91888	3.08602	2.89136	2.96294	2.89589	3.20113	3.08652	3.19532	3.01808	2.95967	2.90283	3.33232	3.24478	3.27017	3.07785	3.15429	3.09227	2.9513	2.71677	3.02738	3.20392	3.09244	2.76154	3.31563	2.83233	2.95758	2.79716	2.67287	2.70054	2.69519	2.68036	2.84028	2.63997	3.11501	2.75138	2.56404	2.83228
ENSMUSG00000023074	Mospd1	motile sperm domain containing 1 [Source:MGI Symbol;Acc:MGI:1917630]	protein_coding	5.14518	5.19684	5.20088	5.04791	5.02009	5.31579	5.18358	5.27061	5.37319	5.0733	4.91272	5.24443	5.24549	5.32281	5.15116	5.29085	5.16664	5.26419	5.306	5.21309	4.96799	4.93661	5.04306	4.97798	5.18062	5.28056	5.30323	5.28085	5.18613	5.2272	5.05244	5.09955	5.0482	5.19847	5.17679	5.27623	5.30986	5.14792	5.11936	5.17903	5.36879	5.25464	5.25663	5.19589	5.20892	5.30021
ENSMUSG00000085068	Gm15895	predicted gene 15895 [Source:MGI Symbol;Acc:MGI:3802071]	lncRNA	2.63164	3.04375	3.27403	3.24757	3.33439	3.7291	3.13737	3.07865	2.67533	3.17277	3.4884	3.52363	3.28394	3.22312	3.47639	2.5257	2.88131	3.0467	2.90768	2.98714	3.49211	3.56437	2.99844	2.96078	3.49314	3.7098	3.45655	3.07778	3.02778	3.50724	0.882633	1.69424	2.58823	0.912088	1.24621	1.7514	1.42601	1.75443	1.91171	0.817865	1.04021	1.13635	1.47447	1.78866	1.6228	1.98125
ENSMUSG00000021390	Ogn	osteoglycin [Source:MGI Symbol;Acc:MGI:109278]	protein_coding	5.89058	6.36009	6.58207	5.93216	5.874	6.43029	5.66647	5.79504	6.11722	5.99574	6.1265	6.53487	6.06186	5.84631	5.84464	5.75772	6.00524	6.54847	5.65217	5.98356	6.29654	6.45021	6.34727	5.77278	6.18395	6.03536	5.98109	6.05857	5.88162	6.0423	5.64242	5.72824	5.96184	6.03469	6.22753	5.41259	5.27558	5.54483	5.47857	5.89677	5.5449	5.3434	5.83257	5.70705	5.7576	5.38529
ENSMUSG00000026155	Smap1	small ArfGAP 1 [Source:MGI Symbol;Acc:MGI:2138261]	protein_coding	6.44165	6.33794	6.42014	6.3546	6.35095	6.24467	6.27235	6.29775	6.38399	6.27215	6.32228	6.35647	6.3484	6.48353	6.40394	6.2813	6.4363	6.23798	6.48321	6.30254	6.35683	6.46931	6.3499	6.4047	6.42073	6.45493	6.29038	6.27494	6.30282	6.38096	6.27382	6.19252	6.2793	6.23449	6.26591	6.29993	6.26741	6.09104	6.23281	6.04668	6.22858	6.22944	6.1435	6.08101	6.1234	6.19461
ENSMUSG00000025369	Smarcc2	SWI/SNF related, matrix associated, actin dependent regulator of chromatin, subfamily c, member 2 [Source:MGI Symbol;Acc:MGI:1915344]	protein_coding	6.26118	6.18908	6.30072	6.15546	6.36833	6.1548	6.24979	6.26615	6.30072	6.23211	6.25285	6.25036	6.35278	6.25932	6.34223	6.24835	6.32281	6.23487	6.27173	6.28486	6.26797	6.23969	6.26432	6.19583	6.22423	6.33143	6.14307	6.22953	6.28498	6.26369	6.38242	6.2614	6.23839	6.31913	6.21988	6.37725	6.29625	6.42934	6.30324	6.28813	6.41373	6.45287	6.26912	6.47574	6.45781	6.47401
ENSMUSG00000002984	Tomm40	translocase of outer mitochondrial membrane 40 [Source:MGI Symbol;Acc:MGI:1858259]	protein_coding	3.86466	3.6698	3.71959	3.57111	3.75376	3.67934	3.61849	3.87101	3.72287	3.52745	3.67134	3.54278	3.75258	3.48717	3.74699	3.86658	3.85319	3.69505	3.7769	3.81697	3.69913	3.89156	3.75072	3.86327	3.5564	3.63129	3.7118	3.60715	3.63361	3.63288	3.62882	3.71359	3.76309	3.68778	3.96834	3.67068	3.62135	3.56262	3.57389	3.46042	3.47131	3.60787	3.81605	3.51569	3.56407	3.63437
ENSMUSG00000014932	Yes1	YES proto-oncogene 1, Src family tyrosine kinase [Source:MGI Symbol;Acc:MGI:99147]	protein_coding	5.88068	6.09879	6.05876	5.86806	6.07238	6.05126	5.96664	6.01186	5.93272	6.02174	5.90947	6.03029	6.06144	5.92657	6.11317	6.12575	6.08283	6.18483	6.02103	6.12734	6.01765	5.90886	6.05395	5.96253	6.03791	5.97549	5.96261	6.01529	6.12755	6.0654	6.10776	6.12881	5.95601	6.06396	5.94492	6.03692	6.0318	6.02333	6.12355	6.12723	5.99227	6.14151	6.11308	6.03065	6.08034	5.95978
ENSMUSG00000028453	Fancg	Fanconi anemia, complementation group G [Source:MGI Symbol;Acc:MGI:1926471]	protein_coding	2.14885	2.35003	2.45258	2.52384	2.66307	2.28992	2.63033	2.50173	2.60582	2.2783	2.36266	2.66595	2.26608	2.55906	2.38655	2.5271	2.38618	2.24478	2.60559	2.5398	2.58499	2.40517	2.21664	2.24657	2.28962	2.5444	2.65639	2.42388	2.39326	2.69771	2.59243	2.67807	2.4286	2.31392	2.63689	2.77354	2.55132	2.90127	2.57149	2.51024	2.51769	2.44355	2.53965	2.24963	2.59936	2.38756
ENSMUSG00000092187	Gm20457	predicted gene 20457 [Source:MGI Symbol;Acc:MGI:5141922]	lncRNA	1.10382	0.811894	1.07376	0.826231	0.57476	1.50085	1.01509	0.67347	1.0055	0.518979	1.11455	0.822269	1.16556	0.735089	0.956619	1.02834	0.824839	1.08943	0.959774	1.25187	0.828515	0.628971	1.11451	1.0553	1.20107	1.00552	0.363179	1.25686	1.20933	1.08748	0.944802	1.02828	0.345597	1.02663	1.1602	1.08013	1.22152	1.0712	0.836138	1.32253	1.24508	1.43622	1.24826	0.905375	1.31979	1.37299
ENSMUSG00000022479	Vdr	vitamin D (1,25-dihydroxyvitamin D3) receptor [Source:MGI Symbol;Acc:MGI:103076]	protein_coding	7.96588	7.88097	8.06562	7.99488	8.12987	7.99985	7.99888	7.76297	8.29092	8.18839	8.29634	8.29762	8.33641	8.32515	8.17064	7.6635	7.86338	7.75358	7.90369	7.82059	8.04598	8.11498	7.81934	7.95005	8.19914	8.19593	8.13866	8.24903	8.12558	7.93278	8.19708	8.17019	8.01412	8.00899	7.87196	8.11953	8.24913	8.42874	8.40275	8.3698	8.29228	8.52551	8.09155	8.39823	8.48627	8.03259
ENSMUSG00000030559	Rab38	RAB38, member RAS oncogene family [Source:MGI Symbol;Acc:MGI:1919683]	protein_coding	3.97992	3.72682	3.87157	3.89925	4.01642	4.02342	3.9498	4.09234	4.1949	4.12436	3.98786	3.66327	4.10234	3.99894	4.0251	4.06066	3.93963	4.06831	3.92192	3.95839	3.83773	3.98957	4.02539	3.9495	4.12727	4.06096	3.89376	3.9739	3.85533	4.01146	4.27833	3.88627	3.93163	3.87606	4.16853	4.12172	3.93993	3.83379	3.9568	3.79588	3.93572	3.67938	3.76227	3.68729	3.71916	3.93325
ENSMUSG00000022809	Nr1i2	nuclear receptor subfamily 1, group I, member 2 [Source:MGI Symbol;Acc:MGI:1337040]	protein_coding	1.75066	1.99513	1.62836	1.64458	2.09192	1.83865	1.85149	2.34748	2.31523	1.36793	2.09656	2.09295	2.08191	1.8857	2.28044	1.93854	1.49718	1.8854	1.91654	2.07588	1.82735	1.89976	1.63046	1.60354	1.88601	1.70689	2.52826	2.61896	2.30799	1.78006	2.36929	2.33146	2.51775	2.64176	2.59594	2.61958	2.51463	2.7312	2.70935	2.90436	2.59143	2.87625	2.8263	2.86102	2.65829	2.73081
ENSMUSG00000034285	Nipsnap1	nipsnap homolog 1 [Source:MGI Symbol;Acc:MGI:1278344]	protein_coding	7.22948	7.28079	7.24765	7.15141	7.40409	7.24784	7.23167	7.18892	7.34286	7.24862	7.25462	7.18008	7.3581	7.27893	7.18275	7.23877	7.27252	7.16433	7.3535	7.31211	7.21387	7.34051	7.25655	7.26636	7.32147	7.28405	7.32715	7.21638	7.25287	7.17017	7.40243	7.38968	7.41182	7.33338	7.38041	7.37752	7.41926	7.4029	7.44139	7.28719	7.46834	7.35806	7.43239	7.4745	7.34681	7.38749
ENSMUSG00000061451	Tmem151a	transmembrane protein 151A [Source:MGI Symbol;Acc:MGI:2147713]	protein_coding	0.405472	0.858614	0.379435	0.825278	0.296872	0.484655	0.75957	0.234676	0.395434	-0.118177	0.262541	0.461565	0.795292	0.484318	0.17142	0.661153	0.756017	0.669251	0.489994	0.747443	0.537506	0.793557	0.595884	0.772858	0.495775	-0.110423	0.510656	0.134371	0.482667	0.0163399	1.27864	0.641337	0.552902	1.10433	0.935845	0.435969	0.6275	0.655111	0.556649	0.46183	0.120793	0.364319	0.566749	0.223234	0.432892	0.815216
ENSMUSG00000003623	Crot	carnitine O-octanoyltransferase [Source:MGI Symbol;Acc:MGI:1921364]	protein_coding	10.2984	10.433	10.4722	10.3421	10.2821	10.3293	10.2451	10.2807	10.3284	10.1784	10.2103	9.79471	10.1297	10.2273	10.3756	10.4208	10.1238	10.2016	10.3334	10.3074	10.1279	10.105	10.2316	10.4479	10.2501	10.1842	10.1186	10.2294	10.3941	10.3705	10.0852	10.0229	10.1468	10.0576	10.0144	10.1756	10.073	10.0415	10.1358	10.1239	10.3083	10.1951	10.0929	10.0501	10.1591	10.2592
ENSMUSG00000021748	Pdhb	pyruvate dehydrogenase (lipoamide) beta [Source:MGI Symbol;Acc:MGI:1915513]	protein_coding	7.8561	7.86415	7.76683	7.76935	7.86453	7.7817	7.82182	7.81725	7.81842	7.74509	7.78578	7.67941	7.77252	7.83211	7.74723	7.90968	7.85095	7.87187	7.78845	7.78149	7.71385	7.89777	7.79321	7.94044	7.76669	7.67525	7.88787	7.77948	7.80738	7.78815	7.80232	7.8118	7.85385	7.72004	7.90118	7.62484	7.79354	7.67557	7.68289	7.59413	7.73899	7.74947	7.80399	7.52984	7.67404	7.7837
ENSMUSG00000060771	Tsga10	testis specific 10 [Source:MGI Symbol;Acc:MGI:2685063]	protein_coding	4.54264	4.67964	4.65951	4.41323	4.67862	4.5522	4.09984	4.24907	4.5958	4.90636	4.62149	4.24691	4.23479	4.55754	4.68816	4.5436	4.51601	4.83032	4.59592	4.27616	4.63023	4.37844	4.63802	4.65664	4.69204	4.46885	4.65782	4.49011	4.48695	5.0069	4.01066	4.41421	4.65512	4.28436	4.76281	4.64452	4.29007	4.23123	4.59767	4.32018	4.36448	3.86959	4.27534	3.92489	3.92081	4.11598
ENSMUSG00000054051	Ercc6	excision repair cross-complementing rodent repair deficiency, complementation group 6 [Source:MGI Symbol;Acc:MGI:1100494]	protein_coding	4.94334	4.93702	5.21908	5.21599	4.99337	5.00259	5.16482	4.94111	4.87114	4.99589	5.20851	5.07396	4.95236	4.90084	5.16714	5.22165	5.10098	5.13149	4.9786	5.11534	5.26112	5.00957	5.153	5.10066	4.97672	5.00543	4.87383	5.01811	5.08341	5.15113	5.05137	5.03855	5.00604	5.17662	5.15347	4.80947	4.79213	5.08938	4.9603	4.97651	4.83437	5.07622	4.81352	4.96501	4.91969	5.00261
ENSMUSG00000004187	Kifc2	kinesin family member C2 [Source:MGI Symbol;Acc:MGI:109187]	protein_coding	2.97138	2.75916	2.64628	3.03726	2.75874	2.74063	2.83162	2.88958	2.7583	2.86329	2.79164	2.777	2.79552	2.85897	2.64394	2.9253	2.95035	2.74408	2.814	2.70972	2.704	3.08825	2.95528	2.93042	3.0035	2.66078	2.75253	2.63664	2.69366	2.83781	2.94137	3.0612	2.81146	3.1689	2.75529	2.78584	2.78392	2.82903	2.64267	2.62947	3.06852	2.69737	2.71099	2.64543	2.72918	2.78935
ENSMUSG00000030805	Stx4a	syntaxin 4A (placental) [Source:MGI Symbol;Acc:MGI:893577]	protein_coding	4.56265	4.62688	4.58472	4.65838	4.45993	4.72586	4.71456	4.56843	4.58943	4.66842	4.54653	4.4519	4.40126	4.55905	4.74527	4.59704	4.53548	4.50368	4.50628	4.63264	4.29434	4.59889	4.52347	4.65273	4.62817	4.45728	4.67997	4.69238	4.6112	4.48298	4.6619	4.6569	4.72251	4.58126	4.74007	4.70794	4.82313	4.56935	4.63697	4.35317	4.52743	4.43099	4.77228	4.42502	4.50871	4.67698
ENSMUSG00000027351	Spred1	sprouty protein with EVH-1 domain 1, related sequence [Source:MGI Symbol;Acc:MGI:2150016]	protein_coding	6.22921	6.15543	6.26761	6.37927	6.17759	6.32089	6.20113	6.0828	6.12081	6.14915	6.1063	6.21969	6.21823	6.15436	6.02409	6.18687	6.07955	6.32073	6.14517	6.08523	6.19477	6.22913	6.13229	6.24777	6.24647	6.18959	6.24435	6.08324	6.0971	6.1969	6.24705	6.34426	6.31143	6.2743	6.14363	6.10006	6.14183	6.1711	6.32475	6.2376	6.21585	6.18395	6.08834	6.04576	6.07896	6.01889
ENSMUSG00000020868	Xylt2	xylosyltransferase II [Source:MGI Symbol;Acc:MGI:2444797]	protein_coding	2.30844	2.8892	2.6968	2.41727	2.59824	2.82989	2.94538	2.68638	2.77709	2.74073	2.81436	2.6627	2.80186	2.81321	2.70769	2.88181	2.64609	2.719	2.79292	2.91476	2.77195	2.60178	2.81513	2.80521	2.59564	2.52625	2.86863	2.82114	2.75067	2.85457	2.91142	2.88155	2.8652	2.98246	2.90787	2.93393	2.9008	2.84708	2.89348	2.878	3.01599	2.92689	2.72948	2.80674	2.77599	2.72126
ENSMUSG00000060924	Csmd1	CUB and Sushi multiple domains 1 [Source:MGI Symbol;Acc:MGI:2137383]	protein_coding	1.22652	1.5419	1.45852	1.59493	0.582232	1.37572	1.12838	-0.423879	0.23757	0.671935	0.696765	1.49557	1.1209	0.692209	0.916769	0.511304	1.42864	0.528698	0.871498	0.706047	0.629973	0.177904	1.42776	1.26952	0.419444	1.37857	0.43603	1.00473	0.0765181	1.22374	0.584987	1.20582	1.15622	0.860622	1.29794	0.0110182	0.377805	0.359751	0.412199	-0.705156	-0.239089	-0.0375586	0.0763295	0.376056	0.597557	0.203578
ENSMUSG00000020309	Chac2	ChaC, cation transport regulator 2 [Source:MGI Symbol;Acc:MGI:1915294]	protein_coding	5.70353	5.82881	5.59479	5.62824	5.77838	5.74828	5.66669	5.64392	5.72363	5.83839	5.80896	5.63294	5.61429	5.56304	5.94655	5.99556	5.7528	5.77199	5.72483	5.68871	5.48197	5.62924	5.66997	5.87199	5.59365	5.68841	5.76063	5.88422	5.72584	5.65698	5.64678	5.92109	5.8996	5.64606	5.8013	5.73535	5.69997	5.50372	5.70179	5.48103	5.65856	5.51629	5.73125	5.31245	5.56149	5.52067
ENSMUSG00000046417	Lrrc75a	leucine rich repeat containing 75A [Source:MGI Symbol;Acc:MGI:2682293]	protein_coding	1.79668	1.91646	2.00361	1.52744	1.39499	1.35439	1.27176	1.63338	1.33265	1.56418	1.68094	1.77342	1.28727	1.29073	1.53871	1.3403	1.89898	1.73295	1.64973	1.87438	1.8875	1.64961	1.14084	1.54605	1.43109	1.85769	1.79674	1.28492	1.53809	1.3342	1.98572	1.70539	1.73004	2.36109	1.69085	1.57272	1.23747	1.15288	1.09876	2.06764	1.38543	0.734664	1.06515	1.47142	1.40147	1.85466
ENSMUSG00000028221	Pip4p2	phosphatidylinositol-4,5-bisphosphate 4-phosphatase 2 [Source:MGI Symbol;Acc:MGI:1919769]	protein_coding	5.95815	5.82272	5.86035	5.86343	5.78973	5.99629	5.85341	5.67204	5.88917	5.83754	5.83616	5.81308	5.91175	5.95662	5.87423	5.61536	5.80989	5.92632	5.88622	5.76313	5.76224	5.98185	5.72818	5.98714	6.03439	5.98473	5.90976	5.7738	5.75009	5.85014	5.89123	5.86949	5.90029	5.80578	5.80962	5.85108	5.86329	5.77404	5.82578	5.77395	5.91069	5.75851	5.69092	5.77303	5.66568	5.74618
ENSMUSG00000093483	AA465934	expressed sequence AA465934 [Source:MGI Symbol;Acc:MGI:2671018]	lncRNA	0.191946	0.740775	0.0475458	0.287521	0.635758	0.346289	0.226989	0.356195	0.189062	-0.26593	-0.117126	-0.133503	0.147685	0.58153	-0.342423	0.487	0.468326	-0.254096	0.918458	0.371979	0.179718	-0.19063	0.369581	-0.00712496	0.061118	0.139655	0.387809	-0.421634	-0.0557683	0.525701	0.995661	0.687458	0.0191934	0.236997	0.919067	0.433539	0.453869	-0.117974	0.241208	0.0462714	-0.172373	-0.637262	0.0881109	0.0354567	0.445867	0.972247
ENSMUSG00000020111	Micu1	mitochondrial calcium uptake 1 [Source:MGI Symbol;Acc:MGI:2384909]	protein_coding	5.29279	5.41743	5.47019	5.34096	5.35161	5.36144	5.31515	5.39219	5.46907	5.38983	5.46668	5.29075	5.47048	5.44351	5.30954	5.31144	5.349	5.36536	5.46511	5.38835	5.2819	5.40459	5.27354	5.30464	5.40005	5.22059	5.47283	5.4678	5.39579	5.36268	5.52451	5.55482	5.60803	5.5312	5.47566	5.505	5.53033	5.51455	5.53625	5.40642	5.51497	5.47554	5.77308	5.46093	5.43306	5.24758
ENSMUSG00000041303	Gtf3c3	general transcription factor IIIC, polypeptide 3 [Source:MGI Symbol;Acc:MGI:2138383]	protein_coding	5.33714	5.30082	5.28585	5.34017	5.42403	5.35215	5.42089	5.2318	5.3671	5.36894	5.49321	5.28371	5.30459	5.36885	5.42337	5.26856	5.38923	5.23223	5.31522	5.23764	5.41678	5.28346	5.36628	5.34674	5.43474	5.4491	5.36043	5.40034	5.29392	5.45441	5.26055	5.31529	5.18593	5.4766	5.34509	5.35624	5.45637	5.29001	5.40476	5.49134	5.25756	5.42032	5.17778	5.35569	5.29434	5.21697
ENSMUSG00000062376	Borcs7	BLOC-1 related complex subunit 7 [Source:MGI Symbol;Acc:MGI:1913689]	protein_coding	3.096	3.45694	2.86086	2.96486	3.25952	3.3462	3.35045	3.01992	3.35599	3.38901	3.40671	3.28916	3.1481	3.22951	3.32864	3.52243	3.21219	3.22382	3.24978	3.24926	3.29907	3.19128	3.08558	3.35529	3.37156	3.39404	3.38692	3.34612	3.13693	2.9611	3.12206	3.48451	3.26377	3.19192	3.23363	3.35898	3.50029	3.18974	3.199	3.29658	3.61492	3.37927	3.4033	3.35969	3.30621	3.43738
ENSMUSG00000022724	Riox2	ribosomal oxygenase 2 [Source:MGI Symbol;Acc:MGI:1914264]	protein_coding	5.33466	5.34161	5.27392	5.24441	5.31765	5.31213	5.30768	5.33046	5.18383	5.20482	5.38298	5.17124	5.29377	5.25138	5.30176	5.24789	5.29392	5.12234	5.3748	5.30894	5.2313	5.18561	5.30118	5.32234	5.17423	5.26671	5.16073	5.15883	5.25177	5.27996	5.33331	5.00891	5.26778	5.17394	5.05251	4.96304	5.19487	5.06551	4.86641	4.95661	5.18114	5.1333	5.30299	5.0812	5.1308	5.03993
ENSMUSG00000031660	Brd7	bromodomain containing 7 [Source:MGI Symbol;Acc:MGI:1349766]	protein_coding	6.09799	6.12732	6.15988	6.0557	6.00669	5.9711	5.95333	5.96045	6.02967	6.10432	6.06284	6.02578	6.06472	6.06472	6.0424	6.05775	6.04609	5.90328	6.13554	6.1583	6.01781	6.1599	5.96286	6.02316	6.15145	6.06976	6.03287	6.10111	6.09923	6.06601	6.1573	6.04732	6.09378	6.12765	6.09841	5.9979	6.18169	5.94629	5.94005	5.97432	5.9799	6.04372	5.91557	5.8557	5.95419	6.06968
ENSMUSG00000042305	Tmem183a	transmembrane protein 183A [Source:MGI Symbol;Acc:MGI:1914729]	protein_coding	6.78945	6.98015	6.87405	6.76082	6.82995	6.97939	6.78345	6.71992	6.96534	7.00824	6.84961	6.92014	6.87808	6.86635	6.8249	6.93952	6.90392	6.91591	6.97179	6.86477	7.02444	6.94076	6.9921	6.94731	6.81193	6.90031	6.95273	6.86362	6.9486	6.89658	6.8301	6.86688	6.90099	6.75716	6.80672	6.91284	6.82505	6.70391	6.84272	6.74873	6.64435	6.61486	6.77621	6.6922	6.74448	6.69147
ENSMUSG00000086914	Gm16124	predicted gene 16124 [Source:MGI Symbol;Acc:MGI:3802001]	lncRNA	2.49036	3.10058	2.86831	2.82063	2.76567	2.98346	2.67955	3.14219	2.79671	3.11666	2.80405	2.86635	2.88955	2.94657	2.75587	2.84175	2.67493	2.79711	2.7568	3.1371	2.57072	2.82692	2.84492	2.8814	2.55303	2.75139	3.12331	2.56165	2.94385	2.42585	2.32923	2.44519	2.71472	2.54773	2.61198	3.04497	2.54472	2.50575	3.0925	2.67688	3.16978	2.97209	2.94942	3.09454	3.12521	2.87201
ENSMUSG00000027827	Kcnab1	potassium voltage-gated channel, shaker-related subfamily, beta member 1 [Source:MGI Symbol;Acc:MGI:109155]	protein_coding	1.8764	1.39537	1.59866	1.82193	1.81686	2.03445	1.71027	1.92043	1.57959	1.56599	2.212	1.5053	1.75285	1.63625	2.00758	1.32224	1.75167	1.81074	1.71698	1.77017	1.58487	1.47043	1.99103	1.39422	1.63333	1.76788	1.5276	1.83837	1.92251	1.35583	1.73762	1.63726	1.83422	1.28506	1.81376	1.93281	1.65021	1.25377	1.99427	2.02016	2.03956	1.83385	1.8503	1.70116	2.03164	1.9697
ENSMUSG00000027524	Edn3	endothelin 3 [Source:MGI Symbol;Acc:MGI:95285]	protein_coding	2.97626	2.43807	2.82151	2.71635	2.79445	2.96652	2.8325	2.6686	2.8618	2.55158	2.91083	2.58575	3.09246	2.78265	2.68561	2.51184	2.69174	3.05441	2.847	2.77276	3.07448	3.28993	2.75536	2.66772	2.7744	2.77784	2.60846	2.7022	2.89253	2.81901	3.08017	3.08066	2.78948	2.7043	2.62228	2.96076	2.51278	2.76891	2.85857	2.97549	2.65822	2.83649	3.36594	2.80923	2.8302	3.22455
ENSMUSG00000020484	Xbp1	X-box binding protein 1 [Source:MGI Symbol;Acc:MGI:98970]	protein_coding	7.40366	7.60188	7.72306	7.84211	7.67649	8.00101	7.34233	7.00657	7.04707	7.33434	7.25388	7.54653	7.74238	7.9114	7.60178	7.21411	7.36741	7.63623	7.39229	7.06583	7.74359	8.11132	7.4949	7.72735	8.01722	7.56402	7.59213	7.33815	7.15864	7.56677	7.26533	7.18365	7.6971	7.35279	7.50226	6.99983	6.91378	7.35108	7.41768	6.95046	7.57545	6.91649	7.18497	6.89367	7.10436	7.36166
ENSMUSG00000035031	C8a	complement component 8, alpha polypeptide [Source:MGI Symbol;Acc:MGI:2668347]	protein_coding	5.81315	5.90416	6.08297	5.59734	5.77575	5.99009	5.73715	5.81583	5.84295	6.02571	5.88524	5.71178	5.83484	5.58754	5.93805	5.8754	5.81446	5.86456	5.77662	5.81855	5.74948	5.72903	5.89878	5.86187	5.78197	5.90889	5.4962	5.80541	5.84878	6.11921	4.94229	5.03407	5.20487	5.08265	4.97028	5.35183	5.21221	4.99848	5.03144	5.08534	5.0773	5.25987	4.95842	5.22983	4.93606	5.26315
ENSMUSG00000033272	Slc35a4	solute carrier family 35, member A4 [Source:MGI Symbol;Acc:MGI:1915093]	protein_coding	5.40471	5.35365	5.52927	5.53596	5.45694	5.41365	5.39352	5.39202	5.3347	5.43558	5.47207	5.28262	5.4079	5.36902	5.4422	5.39225	5.40637	5.5261	5.50282	5.45898	5.39889	5.49559	5.37128	5.46856	5.3916	5.50209	5.47628	5.42593	5.42173	5.46192	5.32451	5.41078	5.50161	5.4516	5.48264	5.36044	5.39891	5.32925	5.37194	5.40055	5.29971	5.2103	5.37624	5.25562	5.32861	5.23667
ENSMUSG00000029265	Dr1	down-regulator of transcription 1 [Source:MGI Symbol;Acc:MGI:1100515]	protein_coding	5.97553	6.03082	5.75495	5.84548	5.90845	5.80855	5.75039	5.78958	5.97875	5.93208	5.74856	5.8611	5.97476	5.79956	5.86026	5.89654	6.07465	5.85315	6.00048	5.87999	5.87982	5.72528	5.69796	5.88748	5.91654	5.95415	5.91773	6.00173	5.98344	5.85736	6.04813	5.93569	5.91232	5.94868	5.9414	6.11379	6.08865	5.97107	6.0651	6.11162	6.02879	6.02634	5.96605	5.86002	6.05407	6.05293
ENSMUSG00000027502	Rtf2	replication termination factor 2 [Source:MGI Symbol;Acc:MGI:1913654]	protein_coding	5.08831	4.96139	5.00576	4.99918	5.01881	5.10585	5.05211	4.98612	5.03912	5.07735	4.99052	4.86472	4.95773	5.1666	5.09316	5.05725	5.06693	5.00037	5.11069	5.07879	5.00005	5.09465	5.00171	4.9264	5.02209	5.09819	5.11334	4.97699	5.04492	4.97447	4.92369	5.03564	5.22386	5.00444	5.0314	5.07754	5.09231	5.06455	5.0614	4.9775	5.10417	5.15632	5.1504	5.08262	4.96998	5.11112
ENSMUSG00000090952	Gm17251	predicted gene, 17251 [Source:MGI Symbol;Acc:MGI:4936885]	lncRNA	1.54803	2.24225	1.88173	1.68656	1.62006	2.13549	1.54376	1.36916	2.17812	2.15237	1.82464	1.79955	2.02048	2.34354	1.93854	1.93102	1.64711	2.04429	2.05613	1.97112	2.01213	1.67878	2.11477	2.14675	2.01127	1.8773	2.09636	1.90896	1.81432	1.78724	1.72671	1.71658	1.47446	1.69211	1.3694	1.72361	1.78518	1.99685	2.13205	2.0755	2.35039	2.32401	1.78892	1.89413	2.49271	1.50751
ENSMUSG00000097281	Gm26685	predicted gene, 26685 [Source:MGI Symbol;Acc:MGI:5477179]	lncRNA	0.538395	0.792709	0.780546	0.876575	0.39971	1.16867	0.508388	1.14133	0.0687442	0.686709	0.869261	0.587249	0.503852	0.98728	0.625013	0.516197	1.03268	1.19254	-0.170241	1.29581	0.901406	0.33469	1.67414	0.92469	0.947641	0.639986	1.19794	0.231113	0.911182	1.02687	1.25658	0.345796	1.41354	0.867358	1.27775	0.188081	0.0134121	0.504451	0.76056	1.04902	0.499324	0.367474	0.890259	0.20326	0.775869	0.330431
ENSMUSG00000063931	Pepd	peptidase D [Source:MGI Symbol;Acc:MGI:97542]	protein_coding	7.1864	7.27646	7.20064	7.13908	7.12078	7.23337	7.03941	7.12477	7.25764	7.1615	7.17649	7.08647	7.25398	7.13859	7.22284	7.11996	7.07645	7.03174	7.23627	7.09319	7.15813	7.226	7.25178	7.24838	7.16627	7.17892	7.22566	7.27479	7.13249	7.28019	7.00094	6.93018	7.10634	6.98174	7.00324	7.16836	7.06733	6.93375	7.07037	6.88229	6.98066	6.94771	6.97746	6.93503	6.90367	6.75904
ENSMUSG00000049321	Zfp2	zinc finger protein 2 [Source:MGI Symbol;Acc:MGI:99167]	protein_coding	3.7234	3.62777	3.33835	3.64839	3.3287	3.4519	3.37645	3.55962	3.62817	3.79953	3.70067	3.72469	3.58646	3.53481	3.67888	3.65804	3.79537	3.5046	3.5016	3.54653	3.41884	3.47996	3.40667	3.54742	3.57473	3.82875	3.70686	3.61497	3.5769	3.53889	3.44676	3.58256	3.183	3.49374	3.54132	3.74496	3.90483	3.73075	3.64407	3.70183	3.58851	3.67931	3.55157	3.79192	3.70196	3.67928
ENSMUSG00000024376	Epb41l4a	erythrocyte membrane protein band 4.1 like 4a [Source:MGI Symbol;Acc:MGI:103007]	protein_coding	3.98984	3.39988	3.48756	3.95875	3.64788	3.77626	3.12535	3.38608	3.44605	3.43022	3.52915	3.73265	3.4679	3.74312	3.43065	3.56971	3.45173	3.18557	3.73207	3.21646	3.49739	3.75913	3.48035	3.52645	3.74516	3.73888	3.08866	3.38936	3.80161	3.48913	3.83683	3.4762	3.27184	3.61476	3.58132	3.26738	3.49023	3.45064	3.22073	3.45233	3.49513	3.67205	3.38763	3.39285	3.57392	3.59109
ENSMUSG00000078812	Eif5a	eukaryotic translation initiation factor 5A [Source:MGI Symbol;Acc:MGI:106248]	protein_coding	7.94066	8.13689	8.00674	7.96816	7.97418	8.00684	8.03617	7.85961	8.03069	8.00961	8.00745	7.90532	7.9613	8.00685	8.026	8.05486	8.02798	8.09629	8.02882	8.00176	7.95124	8.11977	7.99524	8.06274	8.04213	7.9709	8.20941	8.04538	7.99723	8.03056	7.86939	7.96915	8.04685	7.84945	7.98572	7.90942	7.89997	7.85861	7.96407	7.75149	7.79698	7.72485	7.97185	7.67083	7.79296	7.68737
ENSMUSG00000027950	Chrnb2	cholinergic receptor, nicotinic, beta polypeptide 2 (neuronal) [Source:MGI Symbol;Acc:MGI:87891]	protein_coding	1.89315	1.91639	1.92237	2.03934	2.0872	2.05567	1.93884	2.21494	2.54777	2.64838	2.02198	2.35944	2.61175	2.15462	2.04025	2.57536	2.32942	2.23365	2.27017	2.14121	2.32669	2.22069	2.15749	1.92774	2.12833	2.22859	2.37309	2.35295	2.48149	2.11219	2.1761	2.50637	2.02492	2.06818	2.15512	2.30733	2.5819	2.66688	1.98834	2.41271	2.31423	2.68487	2.11687	2.26452	2.35678	2.3084
ENSMUSG00000053838	Nudcd3	NudC domain containing 3 [Source:MGI Symbol;Acc:MGI:2144158]	protein_coding	5.75442	5.86784	5.96488	5.80416	5.92917	5.86461	5.74191	5.85583	5.88967	5.82263	5.84379	5.86863	5.89149	5.84753	5.86716	5.8599	5.88578	5.95877	5.89215	5.89465	5.87687	5.77117	5.80745	5.79955	5.75393	5.83455	5.82421	5.85765	5.80548	5.84875	5.78061	5.70983	5.91268	5.83937	5.89438	5.78638	5.87235	6.01416	5.8414	5.90491	5.88303	5.82962	5.84781	5.94817	5.78843	5.87937
ENSMUSG00000013539	Tango2	transport and golgi organization 2 [Source:MGI Symbol;Acc:MGI:101825]	protein_coding	6.25992	6.35588	6.32756	6.32394	6.37046	6.29662	6.34669	6.27241	6.32333	6.35609	6.32074	6.30831	6.27443	6.26333	6.30572	6.2583	6.24365	6.22882	6.21949	6.3036	6.20044	6.32483	6.29795	6.3941	6.29897	6.17235	6.49962	6.36306	6.3758	6.35701	6.42127	6.41462	6.61118	6.39304	6.52139	6.31784	6.40722	6.38426	6.34952	6.23141	6.21767	6.20598	6.39507	6.26982	6.25409	6.06735
ENSMUSG00000046841	Ckap4	cytoskeleton-associated protein 4 [Source:MGI Symbol;Acc:MGI:2444926]	protein_coding	2.96948	3.12311	2.97523	2.84995	2.92461	3.00114	2.73753	3.06515	2.9202	3.14544	2.68112	3.24399	2.95112	3.014	3.03078	2.74022	3.04313	2.85928	3.04825	2.85678	2.9432	2.93664	3.10016	2.8804	3.12033	2.91042	2.96257	2.98543	2.80292	2.87562	3.19514	3.24181	3.17481	2.98694	3.01858	2.9547	3.18575	3.06686	3.01276	3.06603	3.033	2.85166	2.92604	3.09972	2.83464	2.95863
ENSMUSG00000097440	Gm6277	predicted gene 6277 [Source:MGI Symbol;Acc:MGI:3779583]	lncRNA	2.53085	2.72105	2.89764	2.91506	2.84099	2.71796	2.41793	2.54409	2.4044	3.01735	3.19147	2.8144	2.61293	2.65209	2.8896	2.84106	2.53958	3.01637	2.22385	2.61412	2.70215	2.4796	3.03881	2.36283	2.63043	2.79881	2.49906	2.2852	2.8858	2.27335	2.43235	2.55604	2.73767	2.86686	3.00642	2.16874	2.28808	2.50841	2.18285	2.98224	2.36118	2.16318	2.57571	2.37083	2.55319	1.85219
ENSMUSG00000020776	Fbf1	Fas (TNFRSF6) binding factor 1 [Source:MGI Symbol;Acc:MGI:1922033]	protein_coding	4.05254	3.9751	3.88036	3.90628	3.98469	3.86597	3.87463	4.02602	3.98664	4.07048	3.8775	3.91844	3.85134	3.75224	4.13979	3.97353	4.02779	4.08737	3.96533	3.94134	3.86856	3.88361	3.90114	3.97021	3.93273	4.00369	3.86522	3.95797	3.94552	4.13072	3.9691	4.29045	4.12979	4.08736	4.2144	4.27812	4.2716	4.02122	4.10516	4.0754	4.35854	4.26634	4.07404	4.15896	4.00127	4.53282
ENSMUSG00000024442	Dele1	DAP3 binding cell death enhancer 1 [Source:MGI Symbol;Acc:MGI:1914089]	protein_coding	5.36799	5.47838	5.43468	5.37115	5.29732	5.33591	5.34509	5.41768	5.30312	5.3712	5.3325	5.34237	5.3707	5.3804	5.37968	5.44827	5.38292	5.33352	5.36164	5.37813	5.35033	5.24131	5.37504	5.46775	5.39589	5.37101	5.26864	5.35907	5.30494	5.3061	5.35242	5.34216	5.23991	5.3332	5.29284	5.43737	5.46429	5.34766	5.34222	5.35605	5.23632	5.35573	5.34403	5.32231	5.38909	5.33648
ENSMUSG00000028607	Cpt2	carnitine palmitoyltransferase 2 [Source:MGI Symbol;Acc:MGI:109176]	protein_coding	7.41754	7.47034	7.63466	7.67462	7.7826	7.39622	7.55522	7.39829	7.49621	7.32669	7.64496	7.43408	7.58449	7.60513	7.45991	7.64827	7.49732	7.32078	7.6424	7.53592	7.58869	7.67408	7.72522	7.70955	7.54874	7.57707	7.59655	7.60506	7.72724	7.52367	7.22148	6.97223	7.16126	6.95433	6.99498	6.95612	7.09488	7.16452	7.01749	6.92617	7.12763	7.33028	6.8692	6.98543	7.20174	6.9344
ENSMUSG00000074219	Gm10644	predicted gene 10644 [Source:MGI Symbol;Acc:MGI:3704314]	lncRNA	1.76216	1.17215	1.49187	1.66106	1.29536	1.3998	1.46825	1.59091	1.32704	1.66089	1.3837	1.57539	1.68437	1.65076	1.28559	1.79852	1.51993	1.77438	1.48556	1.78828	1.10863	1.64022	1.63915	1.62939	1.42222	1.46597	1.26679	1.43949	1.87251	1.63697	1.47942	1.227	1.55525	1.32366	1.26908	1.09362	1.65009	1.38062	1.45599	1.47117	0.921136	1.37291	1.45652	1.4532	1.67785	1.68866
ENSMUSG00000024331	Dsc2	desmocollin 2 [Source:MGI Symbol;Acc:MGI:103221]	protein_coding	2.38222	2.72529	2.10101	2.53748	2.39781	2.0775	2.2732	2.15597	2.13398	1.73177	2.20186	2.36495	2.09301	2.50674	2.13111	1.96782	2.34886	2.48059	2.22874	2.46865	2.50169	2.43424	2.15403	2.19244	2.41591	1.9211	2.25344	2.29243	2.33365	2.20729	2.28558	2.20788	2.09475	2.18862	2.38359	1.82694	2.18107	1.78387	2.21272	2.1772	2.17111	2.27626	2.15421	1.96157	1.91183	2.1884
ENSMUSG00000042942	Greb1l	growth regulation by estrogen in breast cancer-like [Source:MGI Symbol;Acc:MGI:3576497]	protein_coding	4.84155	4.39871	4.65478	4.61709	4.85242	4.64747	4.48648	4.32883	5.18601	4.98326	4.1307	4.90646	5.11827	4.38378	4.55191	4.35341	4.3295	4.34652	4.6874	4.42536	4.70954	4.57186	4.12166	4.03836	4.87309	4.43601	4.57294	5.29557	5.02868	4.71161	5.5382	5.72847	5.40646	5.67788	5.05696	5.28487	5.34806	5.85097	5.856	5.91137	5.5626	6.18825	5.17079	5.71846	5.69366	5.61708
ENSMUSG00000030218	Mgp	matrix Gla protein [Source:MGI Symbol;Acc:MGI:96976]	protein_coding	5.97997	6.08593	5.84049	5.8374	5.41654	6.05333	5.66699	5.74608	5.60845	5.31626	5.52771	6.30358	5.12831	5.56128	5.43898	5.37433	5.93882	6.00845	5.56071	5.79827	5.42491	5.80363	5.75324	5.8958	6.12572	5.87733	5.77847	5.5609	5.55759	5.48559	5.36892	5.34917	5.39675	5.19547	5.76244	5.10161	5.14144	5.13768	5.18256	5.21041	5.08765	4.75382	5.31635	5.13704	5.37986	5.05314
ENSMUSG00000021884	Hacl1	2-hydroxyacyl-CoA lyase 1 [Source:MGI Symbol;Acc:MGI:1929657]	protein_coding	2.3386	1.42395	1.6295	1.84879	1.99413	1.71132	2.02444	1.90204	2.15773	1.84395	1.66317	1.54992	1.2796	1.31758	1.87806	1.9366	1.35987	1.9249	1.89434	1.64925	2.16272	0.886026	1.53192	1.19368	1.76817	1.57148	1.66755	1.88566	1.33316	1.36945	1.70176	1.74496	1.82669	1.9525	2.18766	2.1596	1.72008	2.42493	2.22402	2.40289	2.11244	2.66439	2.31093	2.27992	2.04887	2.27654
ENSMUSG00000029763	Exoc4	exocyst complex component 4 [Source:MGI Symbol;Acc:MGI:1096376]	protein_coding	5.95279	6.08309	6.16988	6.01207	6.23362	6.06969	6.16222	6.10239	6.246	6.07312	6.25379	6.109	6.28043	6.15498	6.22443	6.13188	6.08802	5.96891	6.11054	6.06542	6.16114	6.03404	6.07091	6.17495	5.99294	6.00409	6.07629	6.15795	5.97484	6.0951	6.26164	6.33181	6.26836	6.29697	6.15967	6.32305	6.43074	6.09807	6.25886	6.12011	6.07028	6.2175	6.19435	6.18493	6.05539	6.14652
ENSMUSG00000085379	2310058D17Rik	RIKEN cDNA 2310058D17 gene [Source:MGI Symbol;Acc:MGI:1922944]	lncRNA	1.42401	1.42913	1.01113	0.917421	1.80226	1.01215	1.51367	1.69298	1.43585	1.31317	1.57668	1.30338	0.963273	1.4174	1.41692	1.03773	1.10172	1.16651	1.30879	1.6979	1.89422	1.43942	1.85352	1.85961	1.54422	1.10126	1.16832	1.7679	1.4419	1.72753	1.60277	1.59741	1.52632	1.12858	1.52108	1.26378	0.776544	0.696281	1.2787	1.18679	0.658595	1.51497	0.51723	1.35355	1.60378	0.632583
ENSMUSG00000074892	B3galt5	UDP-Gal:betaGlcNAc beta 1,3-galactosyltransferase, polypeptide 5 [Source:MGI Symbol;Acc:MGI:2136878]	protein_coding	6.60874	6.67327	6.69453	6.54467	6.78688	6.67137	6.79276	6.79588	6.72657	6.6109	6.80135	6.65229	6.64951	6.70295	6.69552	6.61122	6.79695	6.59231	6.74125	6.61608	6.65037	6.82879	6.72581	6.72494	6.68525	6.7915	6.49416	6.52762	6.66671	6.7171	6.73285	6.69089	6.77006	6.64414	6.57483	6.40529	6.46278	6.28886	6.43534	6.37199	6.31683	6.52654	6.40073	6.59962	6.39878	6.34473
ENSMUSG00000042743	Sgtb	small glutamine-rich tetratricopeptide repeat (TPR)-containing, beta [Source:MGI Symbol;Acc:MGI:2444615]	protein_coding	2.22785	3.02565	2.82807	2.5363	2.79261	2.79094	2.91053	3.11079	3.04338	3.06256	3.1242	2.74886	3.15029	2.7831	3.22833	3.33299	3.27415	3.15271	3.25125	3.07007	2.66627	2.61131	3.13447	2.78904	2.40963	3.21037	2.8386	3.15678	3.00624	3.13857	2.70827	2.93994	2.75717	2.76457	2.50868	2.94161	3.12226	2.69961	2.93342	3.03081	2.76152	3.01247	2.69663	2.84876	3.34324	2.59791
ENSMUSG00000017718	Afmid	arylformamidase [Source:MGI Symbol;Acc:MGI:2448704]	protein_coding	3.95327	4.05748	4.01101	3.86467	4.00071	4.05851	3.89604	3.79037	3.84754	4.13499	4.07263	3.91221	4.07721	3.98032	3.91876	4.22667	3.90945	4.03064	3.65457	3.82244	3.88669	4.45028	4.4649	4.14271	3.98423	4.03184	4.03009	4.02705	3.86248	3.93977	3.76687	3.77674	3.84816	3.81796	3.49731	4.04285	3.89169	3.66138	3.79862	3.41026	3.64082	3.67153	3.39809	3.60411	3.50646	3.62576
ENSMUSG00000001761	Smo	smoothened, frizzled class receptor [Source:MGI Symbol;Acc:MGI:108075]	protein_coding	5.04487	4.99727	5.23167	5.13364	5.03927	5.13046	4.90333	5.07611	5.23513	5.19133	5.15351	5.15764	5.26127	5.15976	5.20532	5.20666	5.09885	5.24517	5.40535	5.2372	5.14368	5.13559	4.99298	5.01713	5.1178	5.13279	5.20681	5.13112	5.14302	5.21799	5.33109	5.32118	5.32755	5.38314	5.41572	5.37495	5.34217	5.53113	5.48581	5.51029	5.31774	5.39451	5.30281	5.53665	5.26417	5.46353
ENSMUSG00000003420	Fcgrt	Fc receptor, IgG, alpha chain transporter [Source:MGI Symbol;Acc:MGI:103017]	protein_coding	5.90694	6.0822	6.08549	5.93857	6.04852	6.19935	6.03989	6.07675	6.15381	5.97798	6.19193	6.05412	6.19441	6.16604	6.23401	6.28949	6.04443	6.12527	6.21694	6.09503	6.1665	6.05754	6.12742	5.98294	6.06093	5.90751	6.27295	6.16464	6.04852	6.15513	5.82277	5.7322	6.04894	5.66879	5.63203	5.85501	5.72944	5.92444	5.99963	5.89005	6.01729	5.99465	5.97424	5.81769	5.91167	5.9158
ENSMUSG00000021824	Ap3m1	adaptor-related protein complex 3, mu 1 subunit [Source:MGI Symbol;Acc:MGI:1929212]	protein_coding	6.24832	6.37791	6.36605	6.28221	6.19929	6.31963	6.22829	6.22492	6.22215	6.20821	6.31776	6.21048	6.27005	6.139	6.30612	6.37778	6.25278	6.28124	6.25528	6.23397	6.18876	6.2616	6.38831	6.28252	6.30011	6.32622	6.23082	6.27657	6.33031	6.3379	6.24438	6.21882	6.25232	6.24159	6.409	6.22875	6.19409	6.07462	6.15555	6.16564	6.04148	6.09743	6.20546	6.01846	6.01908	6.15032
ENSMUSG00000003809	Gcdh	glutaryl-Coenzyme A dehydrogenase [Source:MGI Symbol;Acc:MGI:104541]	protein_coding	8.85975	8.9129	8.76186	8.81525	8.90906	8.8614	8.81224	8.83804	8.86392	8.89921	8.88759	8.77918	8.90912	8.91214	8.82582	8.90081	8.84744	8.74921	8.88955	8.86617	8.86688	8.94383	8.93882	8.88644	8.87518	8.82753	8.89934	8.82786	8.85204	8.8167	8.6619	8.57747	8.60463	8.62143	8.6023	8.60778	8.74223	8.60182	8.62185	8.58269	8.62242	8.65899	8.71104	8.64114	8.64297	8.6129
ENSMUSG00000036985	Zdhhc9	zinc finger, DHHC domain containing 9 [Source:MGI Symbol;Acc:MGI:2444393]	protein_coding	6.95661	6.85848	6.97827	6.76852	6.94393	6.8628	6.87854	6.86531	6.98009	6.85411	6.86076	6.91765	7.014	6.94148	6.86908	6.70785	6.99702	6.84888	7.15085	6.78839	6.98075	6.99661	6.78031	6.78347	6.87078	7.01854	6.82899	6.89284	6.85691	6.72329	7.15462	6.90976	6.9874	6.93488	6.92176	7.03989	7.11633	7.06104	7.03888	7.0749	7.03441	7.06889	7.03513	7.2078	7.077	6.92965
ENSMUSG00000032741	Tpcn1	two pore channel 1 [Source:MGI Symbol;Acc:MGI:2182472]	protein_coding	6.43578	6.16074	6.43952	6.39037	6.40274	6.24763	6.43497	6.45701	6.39864	6.25896	6.25308	6.46818	6.32787	6.30046	6.34427	6.09939	6.30186	6.20991	6.50469	6.45808	6.41219	6.39472	6.2543	6.26537	6.45473	6.44678	6.32892	6.3174	6.46184	6.35033	6.40025	6.30911	6.20261	6.3641	6.25214	6.25829	6.04869	6.30738	6.10792	6.1824	6.21045	6.05593	6.20661	6.35808	6.21076	6.25549
ENSMUSG00000026201	Stk16	serine/threonine kinase 16 [Source:MGI Symbol;Acc:MGI:1313271]	protein_coding	6.18877	6.29448	6.1455	6.17046	6.17084	6.28552	6.2653	6.10995	6.3405	6.28698	6.3889	6.32277	6.35922	6.37022	6.27915	6.36526	6.20596	6.26582	6.26622	6.33045	6.12365	6.33513	6.23152	6.33793	6.16842	6.27388	6.41116	6.27881	6.21793	6.30418	6.29085	6.317	6.29527	6.33206	6.41196	6.35978	6.25666	6.22055	6.30221	6.16489	6.1667	6.09308	6.37329	6.14666	6.1754	6.14215
ENSMUSG00000046909	Tefm	transcription elongation factor, mitochondrial [Source:MGI Symbol;Acc:MGI:1915800]	protein_coding	4.44634	4.7033	4.72492	4.60761	4.5154	4.63839	4.47849	4.52833	4.54685	4.44618	4.73723	4.56334	4.47834	4.71916	4.55493	4.52231	4.47474	4.56073	4.3898	4.32724	4.4921	4.6323	4.44116	4.65869	4.37932	4.37688	4.71974	4.63128	4.62281	4.66787	4.47701	4.431	4.65238	4.47839	4.4874	4.38797	4.3809	4.2939	4.35191	4.42418	4.57819	4.3682	4.46193	4.2883	4.37017	4.42893
ENSMUSG00000001918	Slc1a5	solute carrier family 1 (neutral amino acid transporter), member 5 [Source:MGI Symbol;Acc:MGI:105305]	protein_coding	4.86623	4.76292	4.83155	4.76245	4.76734	4.69991	4.82644	4.85542	4.78087	4.67462	5.09005	4.89584	5.0115	5.0072	4.72047	4.81694	4.93211	4.74803	4.68285	4.85679	4.78582	4.78085	4.93383	5.0306	4.82701	4.66965	4.71515	4.7295	4.81915	4.70336	4.66185	4.54688	4.79129	4.40488	4.58837	4.52377	4.62329	4.36087	4.38813	4.29434	4.55037	4.55979	4.59639	4.61101	4.6674	4.98781
ENSMUSG00000035126	Wdr78	WD repeat domain 78 [Source:MGI Symbol;Acc:MGI:2385328]	protein_coding	3.58141	3.48043	3.45996	3.9525	3.16872	3.43023	3.3392	3.36806	3.24153	3.65691	3.72362	3.65127	3.74915	3.44989	3.51271	3.48348	3.19736	3.01835	3.34005	3.41358	3.49968	3.44301	3.36774	3.69049	3.34381	3.6236	3.47259	3.50647	3.5395	3.50942	3.49607	3.3929	3.56562	3.59734	3.31011	3.71805	3.60276	3.39177	3.50797	3.45686	3.51554	3.28535	2.95597	3.1789	3.42304	3.06698
ENSMUSG00000016494	Cd34	CD34 antigen [Source:MGI Symbol;Acc:MGI:88329]	protein_coding	5.40342	5.61594	5.50574	5.62359	5.53878	5.65694	5.36686	5.53117	5.6946	5.73667	5.4521	5.55476	5.43241	5.50525	5.76146	5.50471	5.68094	5.66937	5.93512	5.58645	5.69624	5.61674	5.52974	5.59241	5.59597	5.64643	5.43572	5.61062	5.52824	5.58985	5.41502	5.23199	5.26117	5.2243	5.51073	5.56138	5.60731	5.47705	5.62872	5.62736	5.63105	5.70541	5.75576	5.61135	5.5921	5.57253
ENSMUSG00000023942	Slc29a1	solute carrier family 29 (nucleoside transporters), member 1 [Source:MGI Symbol;Acc:MGI:1927073]	protein_coding	4.39952	4.42572	4.45965	4.4226	4.14792	4.25297	4.18442	4.11243	4.05436	3.82499	4.29968	4.4724	4.02731	4.29164	4.00756	4.01862	4.39933	4.36424	4.07784	4.28818	4.39983	4.47165	4.32915	4.27483	4.40486	4.31973	4.21095	4.06432	4.26636	4.19911	4.25592	4.18742	4.41168	4.21239	4.40487	4.05802	3.91743	3.84956	3.90504	3.98566	3.95579	3.8732	4.13783	3.94241	4.11708	4.24194
ENSMUSG00000040722	Scamp5	secretory carrier membrane protein 5 [Source:MGI Symbol;Acc:MGI:1928948]	protein_coding	5.14714	5.16576	5.26925	5.28561	5.21277	5.055	5.23916	5.3095	5.36291	5.2952	5.30348	5.23418	5.35434	5.19834	5.26141	5.30176	5.28837	5.36408	5.34792	5.2617	5.22048	5.13318	5.22331	5.09235	5.15614	5.07857	5.37339	5.26872	5.29241	5.24276	5.43265	5.46156	5.4242	5.48633	5.54905	5.43579	5.45766	5.49908	5.5368	5.57105	5.5571	5.70072	5.56525	5.71422	5.62858	5.43585
ENSMUSG00000022856	Tmem41a	transmembrane protein 41a [Source:MGI Symbol;Acc:MGI:1913914]	protein_coding	2.81208	3.0796	3.04675	2.76714	2.91537	2.827	2.98581	2.72304	2.72298	2.6252	2.8822	2.97969	2.88981	2.77148	2.81264	2.84508	2.786	3.20208	3.03901	2.92548	2.99822	3.01685	2.8253	2.90105	2.63594	3.04397	3.13945	3.14059	2.76622	2.86323	3.04393	2.88946	2.81327	2.78282	2.91915	2.94613	2.69425	2.8079	2.67616	2.87422	2.53755	2.35659	2.87395	2.72691	2.49964	2.54067
ENSMUSG00000015668	Pdzd11	PDZ domain containing 11 [Source:MGI Symbol;Acc:MGI:1919871]	protein_coding	5.4695	5.5055	5.32246	5.31695	5.39573	5.32537	5.27423	5.47658	5.29123	5.3182	5.3252	5.36591	5.29682	5.41537	5.18159	5.20037	5.33752	5.32018	5.32106	5.23602	5.28149	5.42977	5.31037	5.39444	5.39895	5.40639	5.4368	5.21635	5.29712	5.22187	5.40887	5.33626	5.34232	5.16018	5.39576	5.27799	5.25497	5.16139	5.27613	5.27076	5.08059	5.13721	5.20969	5.22197	5.19432	5.20695
ENSMUSG00000019715	Gle1	GLE1 RNA export mediator (yeast) [Source:MGI Symbol;Acc:MGI:1921662]	protein_coding	5.52043	5.53009	5.52943	5.56549	5.36984	5.4707	5.40521	5.37651	5.66704	5.52767	5.45658	5.45783	5.48489	5.47385	5.5377	5.47548	5.40338	5.32129	5.55588	5.56144	5.53545	5.46654	5.37721	5.44872	5.37281	5.52883	5.54089	5.59312	5.35272	5.42945	5.57496	5.55859	5.65573	5.68464	5.65909	5.71848	5.64585	5.69119	5.65987	5.60294	5.73679	5.6823	5.74521	5.78849	5.66605	5.73669
ENSMUSG00000062785	Kcnc3	potassium voltage gated channel, Shaw-related subfamily, member 3 [Source:MGI Symbol;Acc:MGI:96669]	protein_coding	3.94971	3.68678	3.95039	3.93298	3.97556	3.79107	4.04851	3.84339	3.7496	3.76961	3.72137	3.98962	3.69661	3.8131	3.67924	3.57202	3.87006	3.90791	3.65771	4.16621	3.96777	4.1205	3.94115	3.74179	3.98613	3.84713	3.81594	3.69892	3.88036	3.76421	3.47113	3.62584	3.23008	3.41091	3.54014	3.32074	3.23489	3.45423	3.31668	3.05128	3.34981	3.54866	3.503	3.29991	3.65574	3.47936
ENSMUSG00000020788	Atp2a3	ATPase, Ca++ transporting, ubiquitous [Source:MGI Symbol;Acc:MGI:1194503]	protein_coding	4.25508	3.97804	4.11024	4.23892	3.92472	4.09144	4.0033	4.07125	3.98257	4.05513	4.18053	4.30393	4.01076	4.20658	4.26695	3.88333	4.10326	4.22136	4.08757	4.12012	4.1375	4.35574	4.39165	4.16274	4.31189	4.45277	3.87531	4.01089	4.07924	4.29855	4.17101	4.0706	4.03235	4.07078	4.17935	4.20832	3.99332	3.98511	3.93976	3.97452	3.97456	3.89755	3.89411	4.10953	3.94918	3.97699
ENSMUSG00000109165	Gm45148	predicted gene 45148 [Source:MGI Symbol;Acc:MGI:5753724]	lncRNA	0.0579957	-0.561424	-0.905003	-0.578362	-0.571247	-0.561825	-0.810255	-0.589006	-0.922598	-0.636471	-0.650097	-0.756892	-0.917429	-0.500343	-0.60615	-0.397051	-1.02762	-0.139314	-0.374916	-0.450292	-0.346364	-0.638342	-0.267565	-0.732749	-1.0792	-0.975257	-0.659299	-0.264632	-0.516947	-0.621112	-0.71142	-0.628224	-0.534095	-0.396334	-0.503655	-0.521114	-0.202379	-0.682812	0.121407	0.304573	-0.55984	0.013177	-0.40141	-0.254346	-0.0720131	-0.0924689
ENSMUSG00000041237	Pklr	pyruvate kinase liver and red blood cell [Source:MGI Symbol;Acc:MGI:97604]	protein_coding	5.09256	4.82213	4.8208	4.90313	5.32221	4.8252	4.80805	5.0846	5.07032	5.16135	5.38954	4.98858	5.07967	5.03028	5.19767	4.94055	4.82394	4.67247	4.97889	4.87586	4.81254	5.03479	4.77727	4.80799	5.19324	5.04286	4.86046	4.67577	4.92547	4.93816	5.01067	5.1091	5.26091	5.16903	5.15756	5.11387	5.17071	5.21807	5.39268	5.23913	5.48807	6.16464	5.23671	5.45165	5.26736	4.99976
ENSMUSG00000030741	Spns1	spinster homolog 1 [Source:MGI Symbol;Acc:MGI:1920908]	protein_coding	3.69653	3.81729	3.71237	3.67263	3.54671	3.69502	3.77459	3.78889	3.8656	3.67245	3.85095	3.63773	3.68703	3.69695	3.71981	3.68172	3.69968	3.83981	3.51766	3.68089	3.66519	3.64651	3.65691	3.73293	3.72024	3.60816	3.83343	3.87609	3.76947	3.83007	3.78976	3.72748	3.81476	3.78627	3.59897	3.70844	3.54765	3.95565	3.77208	3.7839	3.70563	3.39227	3.64554	3.463	3.79209	3.61644
ENSMUSG00000036503	Rnf13	ring finger protein 13 [Source:MGI Symbol;Acc:MGI:1346341]	protein_coding	8.03827	8.0527	8.00878	8.02881	7.97682	8.08776	7.95238	8.0032	8.06494	8.10889	7.96167	8.00584	8.13083	8.04014	8.05427	8.11675	8.05316	7.9711	8.09424	8.10662	7.99664	8.05845	8.04624	7.9726	8.00813	8.12164	8.10955	8.0653	8.06512	7.97846	8.00103	7.95604	8.07671	8.08087	8.0264	8.03371	8.12565	8.07795	8.08322	8.05685	8.11911	7.99368	8.158	8.01987	8.07581	8.12094
ENSMUSG00000032946	Rasgrp2	RAS, guanyl releasing protein 2 [Source:MGI Symbol;Acc:MGI:1333849]	protein_coding	4.13222	4.07889	4.3951	4.23318	3.97643	3.93494	4.02742	3.76059	3.89192	3.81495	4.20684	4.45074	3.90936	3.93759	3.85862	3.86944	4.27364	4.43592	3.53843	3.89893	4.17997	4.46676	4.44146	3.87469	4.15713	4.16062	4.01222	4.05636	3.83467	4.23012	3.89452	4.19765	3.85404	4.08142	4.17211	3.56535	3.70343	3.71823	3.67336	4.081	3.57233	3.53004	3.66369	3.67803	3.84067	3.71756
ENSMUSG00000044433	Camsap3	calmodulin regulated spectrin-associated protein family, member 3 [Source:MGI Symbol;Acc:MGI:1916947]	protein_coding	4.1869	4.24466	4.30559	4.22886	4.37044	3.97652	4.23373	4.37248	4.15814	4.09049	4.08876	4.01656	4.13744	4.04336	4.2138	4.21726	4.22839	4.15664	4.32574	4.25206	4.24791	4.0881	4.07156	4.15284	3.98127	4.31984	4.08101	4.06471	4.18706	4.25285	4.54449	4.35476	4.32182	4.44508	4.10381	4.39522	4.35143	4.21885	4.27774	4.36305	4.25869	4.46668	4.28867	4.39773	4.43414	4.2565
ENSMUSG00000066306	Numa1	nuclear mitotic apparatus protein 1 [Source:MGI Symbol;Acc:MGI:2443665]	protein_coding	5.95293	5.77639	6.1422	6.02945	6.11101	6.0173	6.01846	6.07021	6.05329	6.05805	6.02038	6.08532	6.02924	5.98461	6.04685	6.09717	5.79279	5.94269	5.75138	5.96372	6.06394	6.05366	6.05594	6.06525	6.0529	6.04765	5.92184	6.07833	6.11189	6.1123	6.07651	6.19776	6.00412	6.15241	6.01748	6.14999	6.14521	6.3353	6.2232	6.20475	6.22802	6.33413	6.03744	6.28819	6.22556	6.24865
ENSMUSG00000020671	Rab10	RAB10, member RAS oncogene family [Source:MGI Symbol;Acc:MGI:105066]	protein_coding	7.69392	7.62976	7.62108	7.53371	7.46523	7.6288	7.52109	7.59552	7.5983	7.61209	7.54504	7.60682	7.57068	7.61164	7.59039	7.58948	7.61721	7.53116	7.603	7.5167	7.62609	7.59147	7.57186	7.6225	7.61484	7.73106	7.56009	7.56132	7.55502	7.50204	7.60749	7.56085	7.61247	7.64873	7.61832	7.56121	7.54185	7.51565	7.51728	7.51323	7.57854	7.49283	7.58362	7.49682	7.57458	7.57969
ENSMUSG00000016619	Nup50	nucleoporin 50 [Source:MGI Symbol;Acc:MGI:1351502]	protein_coding	5.89302	6.05052	5.95336	5.98406	5.95669	5.83854	5.94545	5.95583	5.92244	5.91512	5.96322	5.84964	5.84958	5.90652	5.91366	5.96374	5.991	5.94855	5.85387	5.98033	5.98723	5.8881	5.89955	6.0043	5.84606	5.94198	5.95302	5.91189	5.98599	6.08174	6.08515	6.00318	6.11762	6.08693	5.95112	5.83423	5.93361	5.84165	5.82888	5.90722	5.82146	5.78726	5.90955	5.87376	5.90539	5.78067
ENSMUSG00000011179	Odc1	ornithine decarboxylase, structural 1 [Source:MGI Symbol;Acc:MGI:97402]	protein_coding	10.6564	11.211	11.0702	10.464	10.8263	11.2156	10.8978	10.5409	10.942	11.078	11.0146	10.7259	10.9404	10.9661	11.1724	11.1368	11.1327	11.2862	11.0293	10.6501	11.1732	11.171	11.2047	11.4445	10.7905	11.2141	10.8699	10.9301	10.721	11.234	9.86519	10.1101	10.5178	9.85722	10.0524	10.1922	10.3089	9.68716	10.1997	9.92711	9.84004	9.46524	9.77384	9.72401	9.66292	9.77698
ENSMUSG00000062270	Morf4l1	mortality factor 4 like 1 [Source:MGI Symbol;Acc:MGI:1096551]	protein_coding	6.33853	6.38927	6.27951	6.27868	6.27465	6.28784	6.23104	6.3754	6.35696	6.1799	6.30035	6.29726	6.3833	6.30894	6.31719	6.41233	6.37464	6.24631	6.38818	6.3348	6.25134	6.2866	6.24122	6.30329	6.34049	6.24987	6.2803	6.32195	6.21904	6.23518	6.37163	6.25091	6.30532	6.29879	6.3135	6.3622	6.26087	6.34616	6.37121	6.26603	6.41331	6.33554	6.47865	6.28063	6.42855	6.4546
ENSMUSG00000003200	Sh3gl1	SH3-domain GRB2-like 1 [Source:MGI Symbol;Acc:MGI:700010]	protein_coding	3.57962	3.2663	3.50064	3.4072	3.2914	3.22139	3.34264	3.41901	3.32959	3.4095	3.30865	3.36353	3.12552	3.24301	3.34187	3.38218	3.51207	3.35511	3.2937	3.48246	3.25571	3.36825	3.42086	3.37284	3.24915	3.22785	3.48939	3.29159	3.37241	3.54411	3.36471	3.47625	3.34451	3.56237	3.38251	3.28664	3.30212	3.35432	3.21766	3.1703	3.11537	3.15071	3.26837	3.02262	3.212	3.28746
ENSMUSG00000115718	Gm49179	predicted gene, 49179 [Source:MGI Symbol;Acc:MGI:6118614]	lncRNA	2.20848	2.07803	2.80539	2.52957	2.04634	2.42255	2.37832	2.48513	2.47968	2.19934	2.51067	2.37382	2.27267	2.17379	1.95641	2.0024	2.29306	2.41829	2.05425	2.42887	2.42215	1.85581	2.16673	2.48123	2.47532	2.28728	2.5227	2.72196	2.46291	2.33647	2.40788	2.56166	2.23327	2.27016	2.09916	2.10865	2.42223	2.45063	2.51593	2.45172	2.51347	2.69777	2.35868	2.38612	2.63653	2.15013
ENSMUSG00000035041	Creb3l3	cAMP responsive element binding protein 3-like 3 [Source:MGI Symbol;Acc:MGI:2384786]	protein_coding	-3.18025	-3.05405	-1.95117	-2.72469	-1.84971	-3.25763	-3.06825	-2.32645	-2.68091	-2.4654	-1.31957	-2.95744	-3.13952	-1.80936	-1.26397	-2.5848	-1.86517	-2.62253	-2.21035	-2.59011	-1.70705	-2.3633	-3.03966	-2.52201	-2.43905	-2.78559	-2.68071	-2.37706	-2.75137	-2.608	-3.03577	-2.21393	-3.01104	-3.24856	-2.99871	-3.07725	-2.70038	-1.92929	-2.34295	-1.68246	-1.7274	-0.981739	-2.6224	-2.16005	-0.674817	-1.88088
ENSMUSG00000039221	Rpl22l1	ribosomal protein L22 like 1 [Source:MGI Symbol;Acc:MGI:1915278]	protein_coding	4.8387	4.96954	4.80787	4.6639	4.83092	4.99673	4.83865	4.86213	4.70093	4.83317	4.71674	4.96284	4.63127	4.84619	4.84138	5.25837	4.95216	5.08807	4.97357	4.82695	4.5869	4.69158	4.75957	4.62906	4.88323	4.83159	5.19888	4.93667	4.76806	5.02867	5.00136	5.0985	4.90194	4.99335	5.10395	4.96737	4.8983	5.09275	4.99755	5.09338	5.45339	5.13523	5.23665	5.07038	5.11306	5.17445
ENSMUSG00000028618	Tmem59	transmembrane protein 59 [Source:MGI Symbol;Acc:MGI:1929278]	protein_coding	8.81011	8.89308	8.78143	8.69463	8.77227	8.83796	8.70171	8.7857	8.88099	8.7009	8.74319	8.69463	8.81351	8.83099	8.80049	8.77307	8.81878	8.77139	9.00519	8.79688	8.84819	8.83753	8.78462	8.76782	8.76711	8.83641	8.80979	8.78163	8.82992	8.76104	8.85555	8.71748	8.80039	8.69943	8.66668	8.83996	8.82364	8.78056	8.8093	8.7896	8.87004	8.79785	8.90341	8.80039	8.81915	8.87647
ENSMUSG00000073415	Gm10501	predicted gene 10501 [Source:MGI Symbol;Acc:MGI:3704476]	lncRNA	0.786899	0.443243	0.190223	0.909436	0.107011	0.966214	0.606434	0.523202	0.811947	0.656876	0.683644	0.7639	0.233528	0.716646	0.555126	0.39359	0.159168	0.455752	0.720377	0.51058	1.13512	0.833836	1.01136	0.863307	0.764701	0.572483	0.754697	0.761443	0.973675	0.32674	0.363398	0.743384	0.47807	0.0506175	0.00173947	0.607914	0.413397	0.717463	0.109821	0.542325	0.522841	0.281018	0.8529	0.561381	0.65665	0.831032
ENSMUSG00000053470	Kdm3a	lysine (K)-specific demethylase 3A [Source:MGI Symbol;Acc:MGI:98847]	protein_coding	5.64293	5.57044	5.78835	5.63298	5.71563	5.86496	5.75881	5.75226	6.01725	5.84285	5.78023	6.04456	5.89028	5.82739	5.67125	5.59103	5.64521	5.60662	5.72188	5.69713	5.86626	5.76166	5.71234	5.70083	5.78789	5.73567	5.63316	5.99566	5.74076	5.83889	5.75955	5.7176	5.62691	5.76688	5.60359	5.87392	5.98314	6.06456	5.9924	6.06946	5.982	5.92212	5.81112	5.95793	6.0625	5.84971
ENSMUSG00000027610	Gss	glutathione synthetase [Source:MGI Symbol;Acc:MGI:95852]	protein_coding	7.90996	8.08938	7.97904	7.8938	8.04556	8.06788	7.94526	7.90603	7.95663	7.9299	8.03201	7.76046	7.89386	7.96583	8.08069	8.06296	7.86724	7.86619	8.02602	7.93253	8.0391	7.95206	7.95158	8.11195	7.92986	7.86209	7.93177	7.93973	7.99163	8.03451	7.88096	7.81198	7.96445	7.85144	7.83087	7.89328	7.83356	7.80058	7.97413	7.79918	7.8231	7.86156	7.90739	7.81761	7.80201	7.79902
ENSMUSG00000043415	Otud1	OTU domain containing 1 [Source:MGI Symbol;Acc:MGI:1918448]	protein_coding	2.91161	2.67058	2.3033	2.54889	2.99494	2.94321	3.01903	3.01792	2.49889	2.88225	2.49144	3.1025	3.02973	3.0239	2.99746	2.92825	2.74766	2.78377	2.8447	2.61728	2.68259	3.05487	2.87287	2.67129	2.81379	3.01099	2.82724	2.61805	2.83583	2.99949	2.8436	2.96247	2.7086	2.79594	2.80606	3.19825	3.47466	2.79813	3.14766	3.44069	3.19832	3.04673	2.84921	3.31583	3.18877	3.09778
ENSMUSG00000024844	Banf1	barrier to autointegration factor 1 [Source:MGI Symbol;Acc:MGI:1346330]	protein_coding	4.14299	3.99786	3.85348	3.94225	4.0566	3.83376	4.01678	3.98641	4.04194	3.98687	3.95522	3.96943	3.83865	4.05349	3.88389	4.02214	4.02193	3.85865	4.05824	3.9463	3.82331	3.85659	3.98772	4.2881	4.02608	4.15629	4.34247	3.9676	3.9484	3.9497	3.98955	4.17861	4.10057	3.97462	4.24675	4.03489	4.16124	4.1844	4.11299	3.84598	3.84436	3.75052	4.15238	3.97422	3.85673	3.80892
ENSMUSG00000021340	Gpld1	glycosylphosphatidylinositol specific phospholipase D1 [Source:MGI Symbol;Acc:MGI:106604]	protein_coding	2.41404	2.47463	2.53246	2.74498	2.16361	2.27968	2.44469	2.51451	2.28683	2.60223	2.54161	2.4061	2.15791	2.27714	2.26884	2.43113	2.40324	2.24065	2.6887	2.57594	2.52626	2.2622	2.25025	2.46037	1.99377	2.47836	2.61462	2.69522	2.45954	2.33182	2.72283	2.59367	2.5608	2.52636	2.75531	2.79113	2.69299	2.69741	2.77606	2.52067	2.50088	2.83275	2.47838	2.9838	2.7169	2.98043
ENSMUSG00000054675	Tmem119	transmembrane protein 119 [Source:MGI Symbol;Acc:MGI:2385228]	protein_coding	2.71074	2.80334	3.12067	3.03672	2.2279	2.89173	2.73948	2.25687	2.14996	2.36353	2.72399	2.9959	2.69846	2.63154	2.70332	2.6674	2.81911	3.02629	2.19774	2.70189	2.74626	3.02145	3.04482	3.02982	2.78344	2.88321	2.93821	2.59188	2.45992	2.64992	2.70455	2.57792	3.15284	2.90145	3.11886	2.28519	2.04706	2.35934	2.09537	2.29005	2.46705	1.92515	2.34176	2.21226	2.02	2.08045
ENSMUSG00000024811	Tnks2	tankyrase, TRF1-interacting ankyrin-related ADP-ribose polymerase 2 [Source:MGI Symbol;Acc:MGI:1921743]	protein_coding	7.91074	7.97753	8.09206	8.07545	8.07253	8.01187	8.11134	7.93233	7.95722	8.05388	7.99782	8.05888	8.03241	7.92238	8.00135	8.09305	8.03539	8.02219	7.97427	8.00345	8.06211	7.95251	8.01655	8.02777	7.97008	8.07558	7.99163	8.00251	8.08883	8.0947	8.01333	8.18231	8.05472	8.13295	8.02841	7.89657	7.94417	7.97032	8.00832	8.00832	7.94697	7.9501	7.81833	7.9858	7.92446	7.9572
ENSMUSG00000025786	Zdhhc3	zinc finger, DHHC domain containing 3 [Source:MGI Symbol;Acc:MGI:1926134]	protein_coding	6.14545	6.25961	6.34208	6.25689	6.28764	6.24263	6.27748	6.21264	6.34686	6.26061	6.31802	6.2353	6.3998	6.16395	6.35755	6.3408	6.19439	6.39851	6.34374	6.31884	6.46809	6.2646	6.35055	6.19895	6.10294	6.22689	6.3331	6.30087	6.38354	6.27105	6.20562	6.2831	6.29742	6.28917	6.30743	6.20609	6.18418	6.31513	6.30006	6.38638	6.29585	6.30958	6.38603	6.42163	6.2514	6.26223
ENSMUSG00000058006	Mdn1	midasin AAA ATPase 1 [Source:MGI Symbol;Acc:MGI:1926159]	protein_coding	5.47136	5.39295	5.59418	5.8662	5.58806	5.44867	5.58603	5.54953	5.23105	5.29137	5.2323	5.28174	5.14661	5.43776	5.65124	5.71039	5.14716	5.73695	5.4316	5.58435	5.64784	5.20488	5.56031	5.66536	5.40056	5.43485	5.32977	5.29235	5.59747	5.74644	4.95756	5.36881	5.41769	5.55325	5.58584	5.2007	4.91993	5.48168	5.30846	5.24906	4.93825	5.07084	4.92646	5.25061	5.21122	5.34797
ENSMUSG00000005803	Sqor	sulfide quinone oxidoreductase [Source:MGI Symbol;Acc:MGI:1929899]	protein_coding	7.3163	7.40535	7.31326	7.28525	7.50317	7.34928	7.32667	7.3489	7.44788	7.36605	7.40661	7.33131	7.409	7.37382	7.30193	7.395	7.36113	7.364	7.47628	7.38801	7.43295	7.46957	7.4025	7.26596	7.28507	7.31873	7.48143	7.30149	7.35658	7.29811	7.59611	7.55291	7.67137	7.57621	7.63659	7.54147	7.53873	7.60462	7.57822	7.56277	7.61652	7.6349	7.70734	7.66209	7.47864	7.55896
ENSMUSG00000017386	Traf4	TNF receptor associated factor 4 [Source:MGI Symbol;Acc:MGI:1202880]	protein_coding	4.43392	4.61727	4.56759	4.81798	4.60452	4.65883	4.67587	4.60869	4.49736	4.61857	4.76281	4.49401	4.653	4.39459	4.56919	4.73327	4.70719	4.69749	4.56201	4.72122	4.5791	4.65706	4.65253	4.84079	4.62025	4.4156	4.51984	4.6747	4.67746	4.84216	4.8196	4.82752	5.05875	4.89405	4.84685	4.61436	4.54249	4.55052	4.58342	4.52005	4.54157	4.67701	4.7739	4.51866	4.62561	4.43865
ENSMUSG00000030494	Rhpn2	rhophilin, Rho GTPase binding protein 2 [Source:MGI Symbol;Acc:MGI:1289234]	protein_coding	3.91478	3.89296	3.80942	3.94824	4.01034	4.01997	4.04861	3.91948	3.95665	4.04341	3.93787	3.79542	3.97057	3.98234	3.89347	3.67033	3.75958	3.92709	3.84435	3.66804	3.77409	3.89655	3.86341	3.9983	3.91477	4.07871	3.87943	4.02725	4.09955	3.62508	4.1986	4.14984	4.04376	4.18582	3.94157	4.53321	4.35074	4.2488	4.49814	4.18123	4.49846	4.4959	4.13706	4.25718	4.46583	4.31512
ENSMUSG00000021108	Prkch	protein kinase C, eta [Source:MGI Symbol;Acc:MGI:97600]	protein_coding	3.71129	3.75243	3.67861	3.84891	3.91534	3.9478	3.83302	3.63636	3.84089	3.99309	3.60728	3.92623	3.86058	3.78057	3.74795	3.8447	3.73937	3.6816	3.7918	3.78321	3.88044	3.96294	3.72405	3.7721	3.8858	3.92862	3.82152	3.77349	3.99145	3.82012	3.89587	3.89744	3.79741	3.95902	3.88265	3.79764	3.99339	4.11862	3.9761	3.86976	4.11316	3.87711	3.64417	3.56933	3.72644	3.86747
ENSMUSG00000117869	Snhg4	small nucleolar RNA host gene 4 [Source:MGI Symbol;Acc:MGI:4937091]	lncRNA	2.48968	2.69627	2.41513	2.39919	2.30032	2.68826	2.72845	2.5102	2.14099	2.55542	2.58972	2.45865	1.99758	2.50483	2.39587	2.39485	2.44316	2.32717	2.43566	2.5388	2.11419	2.37279	2.22411	2.10241	2.28844	2.80956	2.488	2.05221	2.5042	2.52912	2.63727	2.21324	2.4793	2.76502	2.67901	2.13978	2.37033	2.21636	2.19156	2.44602	2.51957	2.30372	1.7819	2.39965	2.36337	2.49158
ENSMUSG00000022951	Rcan1	regulator of calcineurin 1 [Source:MGI Symbol;Acc:MGI:1890564]	protein_coding	6.64089	7.13968	7.64633	7.12562	7.75518	6.90181	7.46966	7.23863	6.86588	6.72392	7.63885	6.92205	6.74473	6.64108	6.79161	7.00688	8.17307	7.09026	7.16133	6.95113	7.23884	7.14859	7.40976	6.89062	7.06658	7.392	6.95755	6.35313	7.62485	7.43339	6.46914	7.38433	7.62214	7.39792	7.50015	5.95738	6.61296	6.04232	5.60585	5.97323	5.14152	5.89008	6.03902	5.7528	6.75614	5.81719
ENSMUSG00000041654	Slc39a11	solute carrier family 39 (metal ion transporter), member 11 [Source:MGI Symbol;Acc:MGI:1917056]	protein_coding	4.88779	5.10141	5.0384	5.0254	5.17706	5.04256	5.06986	5.01023	5.0461	5.01542	5.04095	4.87003	5.09582	5.03376	5.14453	5.20306	4.94171	4.98192	5.05574	5.08447	4.99489	5.0288	4.96901	5.03278	5.00355	5.02017	4.88418	5.11222	4.9341	5.03297	5.07979	5.11691	5.10259	5.00486	4.98337	5.07755	5.12388	5.0446	5.25785	5.0617	5.05352	5.04239	5.02105	5.25532	5.00875	4.97089
ENSMUSG00000022106	Rcbtb2	regulator of chromosome condensation (RCC1) and BTB (POZ) domain containing protein 2 [Source:MGI Symbol;Acc:MGI:1917200]	protein_coding	5.54263	5.43422	5.38731	5.52055	5.48935	5.52036	5.33586	5.37189	5.5461	5.50246	5.3672	5.28322	5.52097	5.49823	5.53182	5.57834	5.37408	5.38859	5.46251	5.53388	5.32037	5.29044	5.20132	5.32335	5.48764	5.35559	5.57798	5.45026	5.45689	5.37802	5.44566	5.48283	5.47244	5.44079	5.56857	5.58552	5.40834	5.48566	5.38091	5.48375	5.56395	5.60968	5.65438	5.5504	5.66229	5.70158
ENSMUSG00000110344	Gm45716	predicted gene 45716 [Source:MGI Symbol;Acc:MGI:5804831]	protein_coding	1.3255	1.2985	1.23916	1.03362	1.07438	1.49098	1.21183	1.50289	1.38612	1.29243	1.3558	1.53771	1.29065	1.38886	1.24456	1.73166	1.02977	1.62486	1.59444	1.43126	1.33661	1.02839	1.24108	1.36342	1.55444	1.1532	1.29733	0.878048	1.69747	1.42741	1.19662	1.7559	1.51329	1.05847	1.47065	1.14439	0.99937	1.03527	1.66234	1.16776	1.44519	1.57635	1.29492	1.38495	0.79368	1.80789
ENSMUSG00000035239	Neu3	neuraminidase 3 [Source:MGI Symbol;Acc:MGI:1355305]	protein_coding	2.04716	1.79533	2.09259	1.71296	1.96423	1.83265	1.81577	1.79458	1.85942	1.64147	2.33665	2.38732	2.17564	2.09117	1.32715	1.76699	1.62876	2.36864	2.02225	1.80553	1.70861	1.87382	2.2296	1.78421	2.15133	1.75143	1.09036	2.33994	1.55473	2.08878	2.06586	1.7204	1.53248	1.73881	1.6169	1.89234	1.93266	1.94195	1.52573	1.83897	2.2275	2.28364	1.65932	2.0051	2.59982	2.18336
ENSMUSG00000003166	Dgcr2	DiGeorge syndrome critical region gene 2 [Source:MGI Symbol;Acc:MGI:892866]	protein_coding	5.67773	5.4481	5.59502	5.58123	5.58393	5.54689	5.69641	5.57091	5.6461	5.67157	5.58327	5.65563	5.78922	5.64768	5.63354	5.50519	5.5574	5.62723	5.61362	5.68427	5.53916	5.70091	5.62657	5.53438	5.58023	5.7091	5.68363	5.62584	5.62821	5.57121	5.74142	5.75697	5.68403	5.89687	5.67487	5.61591	5.66786	5.58764	5.71905	5.63308	5.55305	5.57158	5.62137	5.62318	5.66546	5.57324
ENSMUSG00000037624	Kcnk2	potassium channel, subfamily K, member 2 [Source:MGI Symbol;Acc:MGI:109366]	protein_coding	2.06749	2.84574	2.02973	2.83561	2.72968	2.61817	2.70309	2.89107	2.43717	3.37613	2.47463	2.02952	2.85999	2.42369	2.25155	2.34671	2.47744	2.49263	2.80758	1.8057	2.00305	2.12775	2.43003	2.00644	2.54307	2.64178	3.3825	2.57694	1.40364	2.70394	1.95258	2.67929	2.12397	3.16013	1.84309	3.09782	2.82919	2.93594	3.38547	2.20075	3.27029	2.68378	2.92849	2.90227	3.08178	2.43871
ENSMUSG00000023044	Csad	cysteine sulfinic acid decarboxylase [Source:MGI Symbol;Acc:MGI:2180098]	protein_coding	7.51698	7.63589	7.68308	7.42733	7.59726	7.56809	7.57574	7.67326	7.67205	7.78369	7.72811	7.46287	7.66117	7.59616	7.60034	7.59687	7.44236	7.49886	7.47967	7.55981	7.50095	7.52779	7.72288	7.70446	7.57766	7.55008	7.51466	7.70977	7.60675	7.6169	7.30585	7.22783	7.41916	7.34545	7.43107	7.43528	7.34273	7.26481	7.40919	7.25522	7.23214	7.19842	7.21141	7.2526	7.29762	7.14471
ENSMUSG00000078695	Cisd3	CDGSH iron sulfur domain 3 [Source:MGI Symbol;Acc:MGI:101788]	protein_coding	5.91038	5.5844	5.55659	5.35432	5.67778	5.47453	5.60263	5.35614	5.83654	5.63616	5.59504	5.42595	5.63791	5.74865	5.53404	5.52025	5.50651	5.44585	5.61195	5.58525	5.27766	5.70135	5.54878	6.04774	5.80586	5.79499	5.72098	5.69902	5.39949	5.42759	5.52146	5.44282	5.33684	5.291	5.40386	5.32017	5.67912	5.26054	5.34924	5.02799	5.20025	5.26124	5.14196	4.96503	4.98832	4.97043
ENSMUSG00000039131	Gipc2	GIPC PDZ domain containing family, member 2 [Source:MGI Symbol;Acc:MGI:1889209]	protein_coding	7.13285	7.25991	7.02975	6.99017	7.21198	7.1371	7.06172	7.14053	7.19661	7.11184	7.03954	7.0349	7.0919	7.07784	7.11803	7.12094	7.10515	7.13611	7.11204	7.03221	7.05956	7.04507	7.04877	7.02002	7.16803	7.13751	7.1479	7.12551	7.08124	7.06127	7.08596	7.1237	6.9654	7.01798	7.10257	7.15462	7.08769	7.05547	7.09178	7.08303	7.07633	7.03682	7.20406	7.06151	7.10684	7.1378
ENSMUSG00000031328	Flna	filamin, alpha [Source:MGI Symbol;Acc:MGI:95556]	protein_coding	7.22554	7.01717	7.3735	7.1736	7.05254	7.12813	7.08138	7.14778	7.03046	7.00466	7.08226	7.24799	6.93283	7.14961	7.03365	6.68944	7.15341	6.8994	6.90094	6.83486	7.19255	7.14667	7.14149	6.85466	7.11862	7.18687	6.70456	6.78172	6.87856	7.16145	7.01821	7.11627	6.96089	7.19463	7.07009	6.79751	6.95599	6.83699	6.66908	7.09438	6.81906	6.90586	6.60452	6.92954	7.02091	6.6873
ENSMUSG00000063796	Slc22a8	solute carrier family 22 (organic anion transporter), member 8 [Source:MGI Symbol;Acc:MGI:1336187]	protein_coding	8.34917	8.05456	8.18683	8.13967	8.34644	8.15577	8.30574	8.35728	8.3877	7.90657	8.19337	8.57203	8.5591	8.1634	8.2353	8.25592	8.53012	8.26043	8.72335	8.34004	8.55254	8.76951	8.34854	7.86213	8.25705	8.49502	8.60907	8.11041	8.34641	8.14191	7.30477	7.2571	7.36043	7.44756	6.80745	7.3913	7.04929	7.68906	7.33011	7.2353	7.58889	7.66245	7.68555	7.9198	7.43922	7.48171
ENSMUSG00000048482	Bdnf	brain derived neurotrophic factor [Source:MGI Symbol;Acc:MGI:88145]	protein_coding	2.6854	2.4917	2.51159	3.20089	3.69861	3.09525	2.62877	2.98372	2.37362	2.76563	2.41436	2.80271	3.06511	2.58769	3.23609	2.81943	2.87213	2.88452	3.14392	2.93655	2.80417	3.28633	2.7143	2.90655	2.85128	2.77966	2.90184	3.16099	2.97003	2.99718	1.85423	2.50422	2.56062	2.07037	2.74806	1.95792	2.03736	2.38531	1.75587	1.87333	1.8825	2.33635	1.77342	1.86073	2.10616	2.40569
ENSMUSG00000020700	Map3k3	mitogen-activated protein kinase kinase kinase 3 [Source:MGI Symbol;Acc:MGI:1346874]	protein_coding	5.4167	5.38601	5.56323	5.42633	5.5699	5.40533	5.45275	5.34644	5.42434	5.59763	5.41774	5.44143	5.44428	5.35829	5.5078	5.44854	5.37273	5.51254	5.3542	5.61985	5.64969	5.53931	5.51624	5.50491	5.31537	5.5388	5.31984	5.37847	5.46994	5.53683	5.61297	5.68609	5.68712	5.6497	5.53256	5.35421	5.61807	5.63467	5.43959	5.56497	5.39782	5.48408	5.51103	5.56455	5.49724	5.38471
ENSMUSG00000021185	Dglucy	D-glutamate cyclase [Source:MGI Symbol;Acc:MGI:2444813]	protein_coding	7.85034	7.83366	7.78996	7.79988	7.92063	7.82872	7.90113	7.75288	7.7839	7.67169	7.89901	7.6708	8.02266	7.92672	7.8057	7.78121	7.83558	7.65514	7.92139	7.90325	7.85965	8.04728	7.97854	7.85773	7.82574	7.98528	7.79719	7.70371	7.83485	7.75794	7.82432	7.75095	7.77818	7.65275	7.67179	7.75399	7.86997	7.66296	7.76137	7.53015	7.64194	7.71388	7.60719	7.65856	7.57331	7.59944
ENSMUSG00000074340	Ovgp1	oviductal glycoprotein 1 [Source:MGI Symbol;Acc:MGI:106661]	protein_coding	0.454116	0.259802	0.103954	0.521797	0.4696	0.623246	0.81006	1.02187	0.793541	0.7481	0.00780903	0.717578	0.709208	0.423292	1.28628	1.17092	0.853829	0.329587	0.564149	0.774631	0.908414	0.437264	0.548525	0.89788	0.779332	1.22361	1.26938	0.694371	0.687713	1.21707	-0.0901461	0.848583	0.122879	0.47508	-0.292796	0.180933	1.38273	0.464439	0.934073	0.852892	0.394987	0.77187	0.707722	0.807445	0.988045	1.16128
ENSMUSG00000010048	Ifrd2	interferon-related developmental regulator 2 [Source:MGI Symbol;Acc:MGI:1316708]	protein_coding	4.46019	4.85719	4.82579	4.55391	4.70243	4.93371	4.532	4.54016	4.69796	4.98927	4.90195	4.88978	4.79202	4.89139	4.72664	4.68967	4.81606	4.62065	4.58933	4.68035	4.74185	4.92714	4.75757	4.80394	4.82834	4.88978	5.04463	5.10553	4.77315	4.98018	4.19435	4.29891	4.35544	4.29729	4.34993	4.38385	4.31814	4.15346	4.28245	4.04441	4.161	4.12723	4.07289	4.07943	4.04969	4.09034
ENSMUSG00000032127	Vps11	VPS11, CORVET/HOPS core subunit [Source:MGI Symbol;Acc:MGI:1918982]	protein_coding	5.39754	5.31046	5.52203	5.31512	5.42557	5.39167	5.40237	5.46573	5.67479	5.51898	5.32449	5.38054	5.56268	5.45379	5.53449	5.56025	5.44865	5.40393	5.63793	5.5217	5.60828	5.5336	5.62329	5.35641	5.45932	5.62173	5.3721	5.35868	5.56472	5.54978	5.47086	5.39872	5.40828	5.52686	5.43209	5.60617	5.40866	5.56058	5.49891	5.46741	5.59	5.57413	5.59877	5.57172	5.6065	5.62559
ENSMUSG00000096150	Ighv1-85	immunoglobulin heavy variable 1-85 [Source:MGI Symbol;Acc:MGI:3645723]	IG_V_gene	-0.523683	-0.172475	-0.383863	-1.95285	-2.61618	-0.582414	-1.4267	-1.67853	-0.433807	-2.11538	-1.27775	-1.37568	-2.5191	-1.89892	-0.011205	-1.76002	-1.55399	-0.587845	-1.65257	-2.56103	-1.35	-1.64583	-1.48662	-1.55736	-0.11135	0.538085	-2.62788	-0.646409	-1.55822	0.656368	-1.33509	-0.561368	1.04953	-0.604321	-0.863604	-1.11539	-1.77252	-1.7066	-2.53415	-2.1347	-3.06956	-3.03627	-0.736465	-1.84269	-0.840265	-3.02361
ENSMUSG00000042626	Shc1	src homology 2 domain-containing transforming protein C1 [Source:MGI Symbol;Acc:MGI:98296]	protein_coding	5.52095	5.64351	5.71821	5.59981	5.56132	5.6427	5.67957	5.54501	5.5354	5.63572	5.44793	5.65589	5.67944	5.67615	5.65144	5.65547	5.58993	5.66255	5.59576	5.59212	5.67712	5.64698	5.59597	5.6448	5.59896	5.65906	5.54906	5.54741	5.53772	5.56729	5.56979	5.47228	5.54185	5.52428	5.43435	5.52684	5.5215	5.54637	5.56976	5.56861	5.62115	5.51962	5.67061	5.59204	5.60418	5.52735
ENSMUSG00000019039	Dalrd3	DALR anticodon binding domain containing 3 [Source:MGI Symbol;Acc:MGI:1915039]	protein_coding	5.17915	5.16694	5.156	5.21698	5.02658	5.24311	5.13275	5.10368	5.1778	5.08914	5.18228	5.17473	5.1803	5.12423	5.16641	5.28177	5.06784	5.17097	5.09813	5.01866	5.05875	5.07424	5.15167	5.193	5.17854	5.16098	5.18847	5.23462	5.06456	5.21232	5.25492	5.22383	5.31784	5.22613	5.26975	5.36481	5.30359	5.23437	5.26507	5.08241	5.18771	5.13699	5.20608	4.98466	5.18264	5.23895
ENSMUSG00000106397	Gm21049	predicted gene, 21049 [Source:MGI Symbol;Acc:MGI:5434404]	unprocessed_pseudogene	-1.31749	0.466683	-0.27104	0.282205	0.446652	-0.131372	-0.762729	0.720282	-0.228126	0.175028	0.392707	-0.838617	0.296674	-0.180601	0.356402	0.248401	0.12037	-0.102532	-0.343609	-0.623065	-0.406521	-0.236748	0.103709	-1.42831	-0.196799	-0.353653	0.288675	-0.254578	-0.303924	-0.582015	-0.382231	-0.126244	0.166592	-0.431578	0.89077	-0.217296	-0.754679	-0.245177	-0.22413	-0.563822	-1.08146	-1.15008	-0.131731	-0.764955	-1.16169	-0.486375
ENSMUSG00000093661	Eif4e3	eukaryotic translation initiation factor 4E member 3 [Source:MGI Symbol;Acc:MGI:1914142]	protein_coding	3.81034	3.83959	3.60245	3.43314	3.4469	3.46831	3.52104	3.62618	3.50195	3.57237	3.40785	3.66922	3.53436	3.76344	3.68676	3.50885	3.54968	3.48977	3.38556	3.40737	3.70799	3.65161	3.75215	3.83399	3.71102	3.85749	3.3751	3.49421	3.63905	3.42477	3.55098	3.59831	3.60571	3.33261	3.49297	3.52494	3.25862	3.07357	3.29817	3.43017	3.34563	3.05177	3.58091	3.0502	3.29559	3.25218
ENSMUSG00000056698	Elmod3	ELMO/CED-12 domain containing 3 [Source:MGI Symbol;Acc:MGI:2445168]	protein_coding	4.59886	4.6434	4.63501	4.62568	4.75469	4.55369	4.64448	4.6503	4.90952	4.5496	4.95126	4.79866	5.02943	4.90275	4.82013	4.78341	4.72043	4.69903	4.84712	4.69816	4.68038	4.71908	4.66374	4.63283	4.62466	4.43127	4.98911	4.86295	4.84872	4.67768	4.48946	4.3373	4.2271	4.4426	4.40902	4.60234	4.42673	4.5554	4.6386	4.45852	4.68216	4.77992	4.63886	4.45162	4.58946	4.54986
ENSMUSG00000040502	March9	membrane-associated ring finger (C3HC4) 9 [Source:MGI Symbol;Acc:MGI:2446144]	protein_coding	2.64673	2.5403	2.77049	2.50005	2.56379	2.61405	2.81537	2.59907	2.64251	2.77028	2.66819	2.98745	2.54848	2.57336	2.5827	2.58969	2.693	2.80983	2.93371	2.8811	2.91421	2.54509	2.82279	2.58235	2.66626	2.64346	2.69223	2.62883	2.49294	2.80009	2.39641	2.38656	2.52675	2.67566	2.55125	2.30857	2.704	2.39131	2.36862	2.32933	2.42439	2.04658	2.4381	2.15636	2.27703	2.65551
ENSMUSG00000021236	Entpd5	ectonucleoside triphosphate diphosphohydrolase 5 [Source:MGI Symbol;Acc:MGI:1321385]	protein_coding	9.91673	9.86594	9.92366	9.87514	9.90334	9.87929	9.8923	9.92891	9.89322	9.81109	9.85336	9.72938	9.93579	9.83235	9.91223	9.88311	9.90089	9.70272	10.0249	9.87412	9.93134	9.93661	9.88666	9.95803	9.84074	9.97909	9.69473	9.74323	9.91999	9.8287	10.0135	9.80013	9.93814	9.83722	9.63999	9.82057	9.91211	9.70765	9.78809	9.69762	9.75702	9.86708	9.6512	9.79446	9.74817	9.82735
ENSMUSG00000044937	Ttc41	tetratricopeptide repeat domain 41 [Source:MGI Symbol;Acc:MGI:2387653]	protein_coding	3.02903	2.80215	2.52526	2.88173	2.8885	3.00777	2.67474	2.94981	2.82686	2.72443	2.89402	2.95723	2.70326	3.01039	2.71514	2.57319	2.59371	2.47749	2.62409	2.89686	2.75103	3.16723	2.84308	3.09327	3.19901	2.87776	2.7987	2.7545	3.06589	3.04842	2.77302	2.69375	2.64049	2.72676	2.63271	2.55333	2.74977	2.57842	2.80513	2.62057	2.5073	2.54066	2.27235	2.703	2.39504	2.72168
ENSMUSG00000005225	Plekha8	pleckstrin homology domain containing, family A (phosphoinositide binding specific) member 8 [Source:MGI Symbol;Acc:MGI:2681164]	protein_coding	6.54468	6.67438	6.78593	6.81952	6.86157	6.64324	6.61924	6.68148	6.6099	6.77625	6.63688	6.62319	6.776	6.76919	6.66071	6.91129	6.76386	6.93864	6.7088	6.62971	6.71583	6.86271	6.88834	6.84953	6.67371	6.59356	6.57779	6.63005	6.58889	6.79377	6.62499	6.65356	6.81242	6.57194	6.71623	6.52342	6.45688	6.46511	6.57522	6.45033	6.48875	6.5564	6.44205	6.44626	6.55095	6.4352
ENSMUSG00000097372	Gm26876	predicted gene, 26876 [Source:MGI Symbol;Acc:MGI:5477370]	lncRNA	-0.643938	-1.30948	-1.69581	-1.72843	-2.2025	-0.872321	-2.28557	-1.89842	-1.54771	-0.963433	-2.01631	-2.45092	-0.286359	-1.06345	-1.92972	-2.41105	-2.1923	-2.37359	-1.23697	-2.3183	-1.67244	-0.192324	-1.30434	-1.68354	-1.41113	-1.15909	-1.98284	-0.292234	-2.20114	-2.39626	-2.44543	-1.66409	-1.35059	-1.69578	-2.04704	-1.14337	-2.35355	-1.78901	-0.569	-1.16419	0.500849	-0.433433	-0.405122	0.0340793	-0.715923	0.184844
ENSMUSG00000044068	Zrsr1	zinc finger (CCCH type), RNA binding motif and serine/arginine rich 1 [Source:MGI Symbol;Acc:MGI:98885]	protein_coding	4.25953	5.01432	4.51876	4.31466	4.67895	4.4774	4.6987	4.44363	4.39908	4.44034	4.49438	4.24393	4.53345	4.34282	4.25111	4.61427	4.64901	4.686	4.53696	4.39054	4.55319	4.60194	4.67742	4.40325	4.4093	4.61306	4.53552	4.42205	4.58349	4.65936	4.51821	4.67549	4.59299	4.56727	4.41735	4.47146	4.61851	4.38802	4.5807	4.53104	4.44154	4.53863	4.58707	4.71502	4.74248	4.63688
ENSMUSG00000017188	Coa3	cytochrome C oxidase assembly factor 3 [Source:MGI Symbol;Acc:MGI:1098757]	protein_coding	5.74224	5.71282	5.54143	5.50637	5.58625	5.63382	5.60439	5.58958	5.68259	5.7974	5.75605	5.58726	5.42723	5.64467	5.60295	5.74808	5.42042	5.5119	5.49348	5.56251	5.50869	5.64335	5.55683	5.6449	5.60622	5.583	5.73785	5.72351	5.57119	5.56489	5.57148	5.65043	5.69876	5.6377	5.78635	5.52131	5.61015	5.66163	5.71847	5.50816	5.58345	5.55561	5.72879	5.40518	5.53196	5.53237
ENSMUSG00000023456	Tpi1	triosephosphate isomerase 1 [Source:MGI Symbol;Acc:MGI:98797]	protein_coding	8.80946	9.00627	8.9064	8.89562	8.84548	8.90208	8.84584	8.82015	8.98107	8.96766	8.91252	8.87708	8.92075	8.90688	8.92531	8.91382	8.84632	8.93265	8.89094	8.93562	8.91996	8.96253	8.95079	9.00569	8.88513	8.79764	9.0567	8.96232	8.85516	8.96907	8.8257	8.8242	9.1004	8.87884	8.99564	8.91969	8.88496	8.86973	8.95403	8.80704	8.79409	8.78854	9.04417	8.83135	8.81089	8.71007
ENSMUSG00000042961	Egflam	EGF-like, fibronectin type III and laminin G domains [Source:MGI Symbol;Acc:MGI:2146149]	protein_coding	3.19833	3.65428	3.69895	3.13329	2.82359	3.45906	3.03464	3.07254	3.22155	3.29641	3.14813	3.65984	3.18813	2.81402	2.98175	2.69997	3.21132	3.53692	2.84872	2.94535	3.44553	3.61768	3.64807	2.71807	3.43267	3.59508	2.72333	3.11479	3.03504	2.89441	2.92657	2.90881	2.84008	3.37844	3.34583	2.74124	2.86366	2.77248	2.69889	3.17458	2.56871	2.38638	3.15852	2.98784	2.9866	2.52561
ENSMUSG00000036620	Mgat4b	mannoside acetylglucosaminyltransferase 4, isoenzyme B [Source:MGI Symbol;Acc:MGI:2143974]	protein_coding	5.86489	5.87548	5.95969	5.76764	5.92209	5.99247	5.94173	5.96301	6.04738	6.0579	5.89479	5.90545	6.05852	5.85286	5.9988	6.09872	5.96695	5.96401	6.20673	6.01225	5.89558	5.9466	6.00167	5.87574	5.92809	6.04618	5.95543	5.93362	5.98387	5.92511	6.00865	6.04879	6.08547	6.00194	6.05114	6.10423	6.17214	6.16634	6.11612	6.06126	6.03604	6.11668	5.95054	6.24008	6.01985	6.10975
ENSMUSG00000019210	Atp6v1e1	ATPase, H+ transporting, lysosomal V1 subunit E1 [Source:MGI Symbol;Acc:MGI:894326]	protein_coding	7.43983	7.58295	7.44538	7.37724	7.48168	7.49291	7.45949	7.42031	7.45953	7.52522	7.41728	7.39648	7.45177	7.46943	7.48474	7.58946	7.52441	7.48211	7.50532	7.48923	7.39196	7.54166	7.46636	7.52683	7.39928	7.4916	7.62771	7.47295	7.48662	7.46771	7.40255	7.40892	7.60667	7.43404	7.47005	7.42768	7.43954	7.34748	7.36778	7.29551	7.38896	7.23711	7.56005	7.24215	7.36632	7.34697
ENSMUSG00000067148	Polr1c	polymerase (RNA) I polypeptide C [Source:MGI Symbol;Acc:MGI:103288]	protein_coding	4.53347	4.52727	4.57347	4.63295	4.39508	4.33917	4.45392	4.36473	4.65105	4.5454	4.51137	4.38699	4.44708	4.54279	4.67454	4.51604	4.46318	4.5046	4.33458	4.5631	4.49607	4.33713	4.43353	4.42881	4.39355	4.51604	4.66363	4.5776	4.60527	4.47024	4.59254	4.65947	4.62319	4.64193	4.67549	4.65593	4.61646	4.6342	4.58314	4.61588	4.74849	4.78652	4.81329	4.44436	4.71104	4.52193
ENSMUSG00000067430	Zfp763	zinc finger protein 763 [Source:MGI Symbol;Acc:MGI:1920701]	protein_coding	3.84306	3.63545	3.63082	3.80238	3.38599	3.78764	3.5195	3.88019	4.01803	4.04999	3.73401	3.84065	3.9768	3.68499	3.80786	3.77477	3.56714	3.47744	3.59149	3.75843	3.88585	3.68125	3.44373	3.82212	3.51038	3.66646	3.83767	3.95732	3.49253	3.42676	3.76294	3.40684	3.6298	3.46134	3.66477	3.93734	3.95055	3.99211	4.20856	4.21028	4.27142	4.04581	4.25441	4.09806	3.84454	3.74197
ENSMUSG00000025917	Cops5	COP9 signalosome subunit 5 [Source:MGI Symbol;Acc:MGI:1349415]	protein_coding	6.28091	6.39566	6.3213	6.22447	6.37032	6.41018	6.35595	6.33293	6.37244	6.35048	6.31416	6.29672	6.32203	6.37214	6.36277	6.41215	6.40593	6.41047	6.4732	6.40332	6.37751	6.2954	6.30244	6.37011	6.25653	6.36534	6.39728	6.33383	6.32411	6.33775	6.26418	6.27112	6.29921	6.2859	6.29486	6.28494	6.21636	6.32753	6.31748	6.26908	6.47362	6.35718	6.3259	6.24669	6.25834	6.39025
ENSMUSG00000020458	Rtn4	reticulon 4 [Source:MGI Symbol;Acc:MGI:1915835]	protein_coding	7.20153	7.19407	7.11946	7.09562	7.11285	7.26461	7.09873	7.21951	7.07813	7.1613	7.11679	7.32358	7.15107	7.24587	7.13938	7.18948	7.22368	7.13051	7.24205	7.20178	7.08325	7.09501	7.11517	7.02057	7.2316	7.11269	7.32383	7.17089	7.05308	7.02721	7.07707	6.95882	6.88539	6.94919	6.89827	6.99616	6.9401	6.99064	7.02845	7.01063	7.30058	7.05535	7.09065	7.08755	7.00689	7.13495
ENSMUSG00000106303	Gm7652	predicted gene 7652 [Source:MGI Symbol;Acc:MGI:3643731]	unprocessed_pseudogene	3.60619	3.12698	2.86639	3.45583	3.37032	3.13941	3.64525	3.40943	3.13204	3.04101	2.93427	2.79709	3.21801	2.95938	3.27191	3.19644	3.53247	3.40494	3.13212	2.84967	3.38534	3.01571	3.51408	3.40404	3.54106	2.9521	3.16737	2.87487	3.13074	3.32676	2.57841	3.0926	2.75924	3.29662	3.30744	2.74189	2.88043	3.28658	2.94609	2.70551	2.70121	2.74111	3.15506	2.28954	2.99536	2.92618
ENSMUSG00000020326	Ccng1	cyclin G1 [Source:MGI Symbol;Acc:MGI:102890]	protein_coding	8.46937	8.64204	8.5058	8.42223	8.51728	8.52836	8.51464	8.34918	8.43693	8.41092	8.6422	8.3905	8.54848	8.51397	8.50357	8.59439	8.4599	8.45316	8.48771	8.40481	8.67453	8.47955	8.48165	8.74433	8.3712	8.53535	8.65815	8.55333	8.49935	8.40214	8.5812	8.65117	8.71065	8.33723	8.56695	8.50293	8.66065	8.28799	8.46762	8.37835	8.45992	8.35361	8.54669	8.28964	8.22875	8.47244
ENSMUSG00000044365	Cxxc4	CXXC finger 4 [Source:MGI Symbol;Acc:MGI:2442112]	protein_coding	0.675893	0.766348	0.838024	0.647854	0.485216	1.29606	0.352042	0.337059	0.441528	0.641273	-0.874604	0.421774	0.856403	1.28764	1.03224	1.44027	0.294651	0.781001	0.199959	0.745823	0.302493	0.673602	0.356193	1.31108	1.31963	1.00453	0.513772	0.856887	0.236366	0.484622	-0.249937	0.367065	0.559687	0.504605	0.006438	0.409784	0.750941	-0.0755999	0.449132	0.335622	0.1079	-0.278209	0.412291	0.547208	0.195413	0.944699
ENSMUSG00000108068	Gm44075	predicted gene, 44075 [Source:MGI Symbol;Acc:MGI:5690467]	processed_pseudogene	0.675158	-0.163884	-0.124867	0.599661	0.58085	-0.0222494	-0.590676	-0.220889	-0.164982	0.141626	-0.10664	0.347047	0.11464	-0.0118576	-0.746639	0.372168	-0.0342617	0.325753	0.112386	-0.628477	-0.637804	-0.531136	-0.327773	-0.401602	0.29265	0.90676	0.515997	0.446807	0.0941861	0.443067	0.0557554	0.766542	-0.348506	-0.505412	-0.273995	0.64404	0.862912	0.0615072	0.87435	0.310805	-0.446264	0.228819	0.389395	0.557733	0.674153	0.454015
ENSMUSG00000019891	Dcbld1	discoidin, CUB and LCCL domain containing 1 [Source:MGI Symbol;Acc:MGI:1913936]	protein_coding	4.94039	4.87335	5.06841	4.93329	4.91314	4.81376	4.79587	4.8089	4.86349	4.76684	4.80996	4.71956	4.84129	4.76972	4.83221	4.86753	4.89612	4.84574	4.83911	4.92002	4.949	5.02673	4.7804	4.93013	4.90708	4.87466	4.88736	4.68276	4.94964	4.97309	5.11142	5.06742	5.18095	5.16621	5.10749	4.74857	4.74081	4.79513	4.59849	4.74383	4.72098	4.70666	4.90432	4.73128	4.61105	4.71945
ENSMUSG00000000552	Zfp385a	zinc finger protein 385A [Source:MGI Symbol;Acc:MGI:1352495]	protein_coding	0.518885	0.019939	-0.017587	0.0112989	0.311705	0.488533	0.950627	0.195061	0.326885	0.629284	0.786225	0.174225	0.29527	0.374896	0.190418	0.304655	-0.225553	0.0657631	0.188036	0.583155	0.582838	0.298052	0.200861	0.584	0.611625	0.459527	0.319117	0.26499	-0.058921	0.319419	0.735068	0.693407	0.188516	0.335149	0.183053	0.934962	0.865624	0.58813	0.782282	0.802129	1.07738	0.67674	0.445128	0.89159	0.353973	1.07313
ENSMUSG00000027285	Haus2	HAUS augmin-like complex, subunit 2 [Source:MGI Symbol;Acc:MGI:1913546]	protein_coding	4.12298	4.32557	4.23437	4.04756	4.0539	4.35615	4.34948	4.63954	4.54172	4.46917	4.41126	4.23494	4.24359	4.3734	4.37381	4.46794	4.45559	4.33859	4.49302	4.35794	4.29755	4.12559	4.26488	4.17645	4.1134	4.4812	4.46429	4.42411	4.36407	4.29702	4.25333	4.08319	4.26511	4.33891	4.20595	4.35616	4.55519	4.37953	4.53437	4.53548	4.66995	4.4421	4.58871	4.53124	4.55064	4.46418
ENSMUSG00000018126	Baiap2l2	BAI1-associated protein 2-like 2 [Source:MGI Symbol;Acc:MGI:2652819]	protein_coding	4.68735	4.3149	4.37568	4.56697	4.51072	4.3873	4.45298	4.50084	4.33783	4.43104	4.54047	4.50317	4.44831	4.34907	4.56469	4.50311	4.5055	4.46584	4.41852	4.56182	4.34716	4.40496	4.72903	4.48568	4.46219	4.49635	4.43028	4.67328	4.584	4.55692	4.36141	4.53413	4.2232	4.53857	4.70854	4.42001	4.32657	4.53762	4.39562	4.4379	4.39324	4.51235	4.33154	4.41723	4.45465	4.5505
ENSMUSG00000003546	Klc4	kinesin light chain 4 [Source:MGI Symbol;Acc:MGI:1922014]	protein_coding	4.8225	5.07212	5.00883	4.95253	5.03841	5.03793	5.08078	4.95638	4.91614	5.0478	5.08085	4.91022	4.91301	4.92846	5.0108	5.11044	4.88097	5.07616	4.77061	4.87525	4.98523	5.05217	5.08912	5.17409	5.12091	4.82003	5.11748	5.12967	4.91519	5.08369	4.77969	4.95995	4.96427	4.84895	4.87899	4.73778	4.82311	4.8413	4.83927	4.74261	4.64614	4.71033	4.85193	4.66452	4.81303	4.63059
ENSMUSG00000030301	Ccdc91	coiled-coil domain containing 91 [Source:MGI Symbol;Acc:MGI:1914265]	protein_coding	5.55293	5.86659	5.71815	5.52394	5.58284	5.76377	5.6683	5.57636	5.65593	5.67737	5.72177	5.6387	5.50754	5.55576	5.6165	5.65669	5.52539	5.60441	5.53637	5.6268	5.69155	5.61084	5.69132	5.70067	5.54548	5.51075	5.76531	5.70247	5.59217	5.6505	5.6392	5.7418	5.81751	5.58764	5.72732	5.63332	5.62877	5.50008	5.61582	5.58945	5.46106	5.38892	5.78294	5.59172	5.42896	5.38468
ENSMUSG00000026740	Dnajc1	DnaJ heat shock protein family (Hsp40) member C1 [Source:MGI Symbol;Acc:MGI:103268]	protein_coding	5.75673	5.70373	5.66267	5.62816	5.58335	5.69683	5.61903	5.56535	5.60716	5.72438	5.69334	5.72795	5.67865	5.7088	5.69746	5.59419	5.65	5.69128	5.5371	5.61856	5.6286	5.71026	5.59653	5.64046	5.61093	5.64716	5.56766	5.67673	5.59775	5.78923	5.57029	5.51008	5.56636	5.59044	5.6268	5.52097	5.67206	5.52853	5.49021	5.57779	5.41357	5.52758	5.63725	5.57956	5.53563	5.48988
ENSMUSG00000024193	Phf1	PHD finger protein 1 [Source:MGI Symbol;Acc:MGI:98647]	protein_coding	3.74686	3.75686	3.87206	3.89624	3.98544	4.06703	3.98665	3.79528	3.96759	3.95043	3.78856	4.10395	3.97369	3.9211	3.95998	4.04128	3.84006	4.10094	3.94944	3.83908	3.84009	4.00179	3.86805	3.78993	4.00016	3.86482	3.87914	3.93124	3.94484	4.01722	3.72117	3.90138	3.86518	3.97551	3.6248	3.83592	3.87106	3.78595	4.00129	3.73446	4.03372	4.1397	3.84048	3.80301	3.99033	4.00215
ENSMUSG00000005882	Uqcc1	ubiquinol-cytochrome c reductase complex assembly factor 1 [Source:MGI Symbol;Acc:MGI:1929472]	protein_coding	6.46357	6.50415	6.41415	6.46167	6.61518	6.4819	6.46931	6.49026	6.33364	6.44147	6.50049	6.36268	6.53346	6.47164	6.54608	6.60532	6.53657	6.44236	6.51653	6.50487	6.38334	6.51838	6.4106	6.59923	6.45708	6.44257	6.4634	6.35126	6.40981	6.39819	6.4751	6.37603	6.3698	6.27961	6.42642	6.15653	6.33066	6.29252	6.27335	6.2012	6.31882	6.37125	6.30172	6.28667	6.19351	6.3151
ENSMUSG00000035790	Cep19	centrosomal protein 19 [Source:MGI Symbol;Acc:MGI:1914244]	protein_coding	4.78998	4.74486	4.74028	4.70357	4.73967	4.78313	4.82468	4.66856	4.8035	4.73916	4.79925	4.60544	4.87055	4.82	4.746	4.72913	4.74241	4.87519	4.97445	4.58013	4.76913	4.71933	4.64198	4.76545	4.67076	4.7861	4.73175	4.87095	4.66451	4.94574	4.85315	4.73149	4.82118	4.54501	4.59901	4.86408	5.03684	4.72851	4.79677	4.8893	4.91915	4.67233	4.8046	4.8443	4.6804	4.72922
ENSMUSG00000038347	Tcte2	t-complex-associated testis expressed 2 [Source:MGI Symbol;Acc:MGI:98641]	protein_coding	1.98457	1.85315	1.39925	2.00931	1.73485	1.71983	2.18071	1.76046	1.60672	1.99164	1.59605	1.74194	1.70535	1.94734	1.38672	1.6752	2.09969	1.77843	1.43571	1.90868	1.46772	1.82948	2.19033	2.14249	1.74442	1.73569	1.49369	1.93853	1.90056	1.3764	2.07484	1.51478	2.24159	1.67245	1.55838	1.48992	2.01309	1.57391	1.49264	1.40948	1.24422	1.31484	1.54063	1.59399	1.75297	2.03584
ENSMUSG00000034258	Flvcr2	feline leukemia virus subgroup C cellular receptor 2 [Source:MGI Symbol;Acc:MGI:2384974]	protein_coding	4.6491	4.11268	3.93454	4.09983	4.30734	3.96032	4.40504	3.93991	4.61867	4.20055	4.4329	4.14855	4.57325	4.25275	4.25999	4.08619	4.2308	3.94673	4.52472	4.49514	4.37927	4.32057	4.13188	4.30673	4.12194	3.96437	3.76157	4.25132	4.57575	3.99758	4.11099	4.04933	4.31059	4.43637	3.58545	3.72088	3.9377	4.35026	3.93182	3.86392	4.03597	4.70335	4.03777	4.30151	4.21199	4.48651
ENSMUSG00000033970	Rfc3	replication factor C (activator 1) 3 [Source:MGI Symbol;Acc:MGI:1916513]	protein_coding	2.31645	2.35909	2.12402	2.25189	2.36051	2.39677	2.0244	2.4379	2.58507	2.40402	2.67479	2.58635	2.59252	2.78603	2.24561	2.41369	2.2507	2.36863	2.36055	2.59917	1.99737	2.26895	2.31172	2.39875	2.49182	2.27394	2.65201	2.62065	2.71492	2.20049	2.44043	2.62331	2.31825	2.29788	2.58234	2.81446	2.47413	2.91112	3.04954	2.7573	2.82452	2.7829	2.81024	2.59052	2.43928	2.28322
ENSMUSG00000085037	4933421O10Rik	RIKEN cDNA 4933421O10 gene [Source:MGI Symbol;Acc:MGI:1918323]	lncRNA	2.39062	2.2709	1.85633	2.01702	2.13174	2.23599	2.2471	2.03715	1.9037	2.05884	2.064	2.27579	2.38169	2.09135	1.98138	1.80791	2.36381	2.3371	1.85446	2.36456	2.32161	2.17032	2.14455	1.78711	2.38824	2.11532	2.47555	2.19596	2.41656	2.14711	2.27309	1.65516	2.01124	1.7399	1.97372	1.87704	2.1481	2.23365	2.11556	2.03537	2.10846	2.01652	2.25749	2.00394	2.27552	2.38871
ENSMUSG00000072235	Tuba1a	tubulin, alpha 1A [Source:MGI Symbol;Acc:MGI:98869]	protein_coding	4.07213	4.06837	3.84629	3.66801	3.73009	3.83879	3.39149	3.84779	3.90299	3.76566	3.8498	3.88371	3.56494	3.74552	3.75299	3.46385	3.61936	3.84508	3.62134	3.6206	3.92137	3.84492	3.62072	3.76153	3.4849	3.94796	3.80938	3.63596	3.54128	3.55264	3.60211	3.49722	3.59365	3.63204	3.78194	3.72013	3.53537	3.53832	3.46233	3.74503	3.13572	3.42327	3.74655	3.49797	3.29238	3.37569
ENSMUSG00000000739	Sult5a1	sulfotransferase family 5A, member 1 [Source:MGI Symbol;Acc:MGI:1931463]	protein_coding	0.950421	1.22707	0.87913	1.05551	0.96803	0.817796	0.867029	0.757504	0.503906	0.566615	0.709735	1.56138	0.575316	0.798979	1.00236	0.00701678	1.09126	0.500017	0.931479	1.29574	0.80833	1.04992	1.05975	1.42289	0.870991	0.24632	0.13032	0.00816363	0.682894	1.0578	0.493801	0.713674	0.616242	0.506301	0.519882	0.524958	-0.0296011	0.510442	0.297653	0.694725	-0.0747937	0.707006	-0.235329	0.78466	0.179035	0.335251
ENSMUSG00000022639	Dubr	Dppa2 upstream binding RNA [Source:MGI Symbol;Acc:MGI:1915440]	lncRNA	3.92279	3.77445	3.90494	4.08955	3.45514	3.07777	3.67797	3.5978	3.42425	3.68799	3.52624	3.86922	3.57655	3.5216	3.74989	3.49471	3.70331	3.78249	3.29116	3.82395	4.06768	3.64169	3.83922	3.8822	3.62437	3.85599	3.3054	3.44361	3.72661	3.65376	3.94016	4.12754	3.7684	4.02268	4.04347	3.45321	3.70764	3.74873	3.58913	3.90056	3.372	3.4858	3.35279	3.58567	3.56266	3.72899
ENSMUSG00000116145	5730521K06Rik	RIKEN cDNA 5730521K06 gene [Source:MGI Symbol;Acc:MGI:1917889]	TEC	-1.00835	-0.961668	-0.65066	-0.488147	0.339455	-1.70471	-1.74701	-0.925952	-1.01275	-1.28995	-1.1542	-0.73313	-0.548358	-0.45689	-0.62861	-0.121896	-1.04244	-0.810342	-0.233695	-0.886997	-1.25267	0.299857	-1.69636	-0.616138	-0.441526	-0.227398	-0.739728	0.487335	-0.538095	-0.697272	-0.516323	-0.106771	-0.766859	-1.16186	-0.833247	0.138317	-0.0838217	-0.42424	0.360319	-0.429104	0.334992	0.066185	-0.522326	0.387209	-0.383621	1.58471
ENSMUSG00000048636	A730049H05Rik	RIKEN cDNA A730049H05 gene [Source:MGI Symbol;Acc:MGI:1921766]	protein_coding	3.49995	3.21163	3.45025	3.47114	3.92471	3.78967	3.80431	3.87722	3.882	3.43099	3.71466	3.80846	3.42536	3.30879	4.15598	3.69206	3.57635	3.8145	3.92579	3.43025	3.5737	3.65812	3.65701	3.50614	3.79037	3.45419	3.73675	3.50956	3.29487	3.2465	2.86267	3.4786	3.66829	3.54323	3.2695	3.13889	2.97976	3.28391	3.43444	3.28795	3.13213	2.89339	3.23227	3.09128	3.30024	3.21076
ENSMUSG00000078653	Cntd1	cyclin N-terminal domain containing 1 [Source:MGI Symbol;Acc:MGI:1923965]	protein_coding	2.48718	2.03576	2.35973	2.48946	2.35395	2.62188	2.34846	2.5722	2.53537	2.55675	2.87612	2.66264	2.53882	2.55187	2.48549	2.40981	2.64108	2.20946	2.39079	2.74827	2.12171	2.4618	2.36485	2.65965	2.42156	2.74431	2.62812	2.58649	2.75468	2.13386	1.96998	2.07466	1.93597	2.28354	1.89242	2.82368	2.75361	2.59921	2.72922	2.62061	2.63841	2.97639	2.57011	2.65235	2.5536	2.50611
ENSMUSG00000031750	Il34	interleukin 34 [Source:MGI Symbol;Acc:MGI:1923777]	protein_coding	3.17858	3.71461	4.16173	3.7269	3.63187	4.37505	3.75498	3.84624	3.44613	4.07198	4.17088	4.15793	3.94893	4.05071	3.94941	3.61716	3.65874	3.81405	3.57406	3.49791	4.03042	4.20117	3.94462	4.07016	4.22094	4.32614	4.31623	3.95379	3.67419	4.143	2.15767	3.03783	3.29365	2.52559	2.46103	3.23183	2.80548	3.32507	3.37456	2.48928	2.68986	2.23573	2.60969	2.75207	2.47875	2.33255
ENSMUSG00000027087	Itgav	integrin alpha V [Source:MGI Symbol;Acc:MGI:96608]	protein_coding	7.98667	7.85405	7.92034	7.87924	8.01861	7.91941	8.01464	7.73998	8.04728	7.9972	8.03825	8.10604	7.92326	7.88887	8.09704	8.13468	7.90332	8.00698	8.12214	8.04071	7.9932	7.80644	7.94656	8.00082	7.87636	7.96853	7.85504	8.03957	8.11607	7.97407	8.18213	8.35418	8.09446	8.15978	7.9793	8.19745	8.09159	8.28514	8.23275	8.32873	8.20696	8.36955	8.13965	8.19714	8.20034	8.23792
ENSMUSG00000017801	Mlx	MAX-like protein X [Source:MGI Symbol;Acc:MGI:108398]	protein_coding	6.00127	6.22355	6.10434	6.11965	6.23185	6.01229	6.1492	6.08271	6.04478	6.07048	6.17184	6.10349	6.10728	6.05543	6.13778	6.24454	6.27517	6.18167	6.22142	6.12785	6.08937	6.2255	6.08882	6.22999	6.08659	6.14507	6.14184	5.91762	6.09055	6.20837	5.92495	5.84094	5.94029	5.80673	5.92048	5.78826	5.80139	5.77973	5.74483	5.67892	5.82006	5.64732	5.84769	5.76474	5.6746	5.80226
ENSMUSG00000061315	Naca	nascent polypeptide-associated complex alpha polypeptide [Source:MGI Symbol;Acc:MGI:106095]	protein_coding	6.50066	6.64107	6.47845	6.4925	6.56556	6.68405	6.52207	6.61938	6.62098	6.53138	6.49093	6.53678	6.59242	6.58669	6.56235	6.59241	6.65033	6.54533	6.54279	6.58719	6.57135	6.5492	6.55566	6.63701	6.47648	6.50172	6.70336	6.57747	6.51864	6.41473	6.62735	6.59013	6.62726	6.48804	6.64009	6.61639	6.6062	6.61359	6.62977	6.61641	6.70632	6.62146	6.85224	6.60315	6.6938	6.72937
ENSMUSG00000085360	Arhgap27os2	Rho GTPase activating protein 27, opposite strand 2 [Source:MGI Symbol;Acc:MGI:3650160]	lncRNA	0.982692	0.323431	0.329906	0.732318	0.765236	0.83151	0.769412	0.441383	0.92526	0.467623	0.944339	0.592818	0.718656	0.760773	0.758086	0.601083	0.579043	0.329661	0.705375	0.69989	0.592593	1.13473	0.877317	1.13182	0.70574	0.874182	0.827167	1.15145	1.24391	0.871066	1.31367	0.776578	0.935766	0.910251	1.13418	0.705615	1.09216	0.642366	0.490235	0.654946	0.666563	-0.0288809	0.455814	0.704588	0.595353	1.08885
ENSMUSG00000059970	Hspa2	heat shock protein 2 [Source:MGI Symbol;Acc:MGI:96243]	protein_coding	1.17062	1.25291	1.09953	1.46441	1.671	1.04188	1.20526	1.13761	0.761917	1.37469	0.627521	0.901451	1.10294	0.957433	1.35801	1.548	1.42281	1.46216	1.41203	1.37544	1.41512	1.37218	1.21002	0.971928	0.977885	0.663989	0.976207	0.786491	0.89124	0.821459	1.93011	1.86342	1.79297	1.33542	1.99968	1.7646	1.64254	2.18864	1.39923	1.54848	1.53875	2.03103	1.98648	1.52814	1.96412	2.3689
ENSMUSG00000022032	Scara5	scavenger receptor class A, member 5 [Source:MGI Symbol;Acc:MGI:1918395]	protein_coding	1.33657	1.75299	1.68814	1.7606	1.45254	1.06791	0.916052	0.809245	0.777119	0.660714	0.922938	1.62279	1.03669	1.18632	1.05479	1.19155	1.4834	0.895814	1.06897	1.57268	1.55877	1.06429	1.17213	1.40936	0.896274	1.28318	1.14757	0.569511	0.651505	1.56676	0.651512	1.59525	0.949804	1.32876	1.58112	1.01842	0.609367	0.595628	0.753772	0.676547	0.988457	1.40636	0.624697	1.51279	0.69026	1.47904
ENSMUSG00000050730	Arhgap42	Rho GTPase activating protein 42 [Source:MGI Symbol;Acc:MGI:1918794]	protein_coding	7.72135	7.62152	7.70725	7.44931	7.75779	7.56858	7.66986	7.47069	7.60686	7.67459	7.71698	7.28648	7.44786	7.62632	7.76535	7.8812	7.66157	7.79003	7.69929	7.6717	7.78607	7.57519	7.73043	7.85756	7.62518	7.648	7.64921	7.37432	7.63739	7.81595	7.35584	7.47377	7.4494	7.45624	7.62205	7.73492	7.47679	7.57202	7.68061	7.59564	7.30382	7.2221	7.2861	7.27774	7.35308	7.35724
ENSMUSG00000050368	Hoxd10	homeobox D10 [Source:MGI Symbol;Acc:MGI:96202]	protein_coding	3.40731	3.14631	2.93169	3.26366	2.81629	3.01644	2.74048	3.18752	3.09655	2.91042	3.21587	3.21255	3.1967	2.93192	2.81403	2.9374	2.95859	2.95722	3.18217	2.85982	2.82802	2.97688	2.91132	2.90041	3.02919	3.20766	2.72892	2.99996	3.01103	2.8608	3.40103	3.20311	3.13218	3.09181	3.03671	2.8148	3.02628	3.03459	3.0734	2.93083	2.92329	3.16753	2.9865	3.19503	3.10937	3.06629
ENSMUSG00000063253	Scoc	short coiled-coil protein [Source:MGI Symbol;Acc:MGI:1927654]	protein_coding	6.52009	6.5678	6.53574	6.513	6.51072	6.48594	6.37352	6.40236	6.29415	6.46912	6.42877	6.30447	6.3895	6.47463	6.33642	6.58779	6.59375	6.44909	6.46896	6.4809	6.29103	6.55715	6.4713	6.51433	6.4911	6.51109	6.61678	6.41662	6.46215	6.42548	6.52026	6.46645	6.39902	6.23215	6.47876	6.28871	6.31807	6.09201	6.41944	6.10507	6.22824	6.13897	6.25041	6.12987	6.02521	6.24949
ENSMUSG00000060798	Intu	inturned planar cell polarity protein [Source:MGI Symbol;Acc:MGI:2443752]	protein_coding	4.57283	4.6252	4.72201	4.6422	4.54397	4.75013	4.57101	4.55063	4.51592	4.82345	4.76072	4.71468	4.72383	4.71416	4.70634	4.68371	4.58829	4.62909	4.68404	4.67421	4.72531	4.57383	4.66334	4.49074	4.54866	4.5957	4.58948	4.71458	4.56588	4.63485	4.55786	4.752	4.42459	4.62288	4.61711	4.61422	4.57655	4.66156	4.6789	4.61476	4.7056	4.72651	4.78821	4.67684	4.5742	4.65877
ENSMUSG00000092203	1110038B12Rik	RIKEN cDNA 1110038B12 gene [Source:MGI Symbol;Acc:MGI:1916013]	lncRNA	2.9114	2.74395	2.52811	3.0105	2.88542	2.55211	3.03965	2.83595	3.18277	2.86793	2.66106	2.88986	2.77621	2.80239	2.50235	2.81276	2.77813	2.83296	2.58582	2.78961	2.79411	2.31129	2.56647	2.43059	2.94351	2.59877	3.0545	2.61147	2.74943	2.88978	2.84705	2.67196	2.70072	2.71461	2.59367	2.95993	3.00242	2.96009	3.09793	3.08704	3.32726	3.25915	3.32325	3.00353	3.1982	2.97139
ENSMUSG00000048701	Ccdc6	coiled-coil domain containing 6 [Source:MGI Symbol;Acc:MGI:1923801]	protein_coding	7.51997	7.56994	7.67701	7.53377	7.41786	7.34295	7.5442	7.51914	7.39894	7.3226	7.49238	7.4041	7.45334	7.4027	7.56706	7.59036	7.81058	7.5134	7.55428	7.6267	7.6243	7.48861	7.6787	7.52864	7.27398	7.28217	7.32572	7.38705	7.42852	7.58341	7.22622	7.06522	7.18204	7.09302	6.86044	7.03276	6.79872	6.84333	6.67821	6.98263	6.77662	6.74668	6.82828	6.87938	6.57701	6.62184
ENSMUSG00000108431	Gm42375	predicted gene, 42375 [Source:MGI Symbol;Acc:MGI:5625260]	lncRNA	0.933373	0.953934	0.542306	0.435295	0.793598	1.04989	1.27361	0.766249	0.812297	0.880856	0.902331	0.401362	0.487753	0.756293	1.18657	0.638075	1.14637	0.805237	0.889545	0.891957	0.708124	0.647242	0.408105	0.169897	0.578762	1.10146	1.06296	1.25427	0.866974	1.03142	1.39344	1.47589	1.30121	1.4204	1.61514	0.752372	0.617995	1.63702	1.36072	0.371697	0.938954	1.5718	0.913108	0.572683	0.928913	0.95775
ENSMUSG00000034255	Arhgap27	Rho GTPase activating protein 27 [Source:MGI Symbol;Acc:MGI:1916903]	protein_coding	4.20128	4.12837	4.33898	4.31443	4.29147	4.19504	4.34579	4.17	3.9965	4.3629	4.68275	4.49594	4.52044	4.23694	4.53557	4.39503	4.24582	4.14034	4.1091	4.37835	4.20163	4.43231	4.52313	4.53043	4.50641	4.3838	4.12502	4.4382	4.44745	4.43759	4.2461	4.28393	4.36987	4.24317	4.37891	4.12591	4.2301	4.07029	4.08989	3.78137	4.02161	3.97195	3.92882	4.04546	4.15074	4.10342
ENSMUSG00000002820	Atg4d	autophagy related 4D, cysteine peptidase [Source:MGI Symbol;Acc:MGI:2444308]	protein_coding	3.87172	4.1355	3.97962	4.1008	4.04326	3.9879	3.95124	4.05419	3.94788	4.03398	4.26874	4.18214	4.11194	3.86622	4.21115	4.09866	4.06958	4.09533	3.98152	3.96655	3.93282	4.00565	4.09021	3.99804	3.81394	3.79376	4.12375	4.05784	4.05653	4.11466	3.86567	4.09719	4.15706	4.18049	4.2146	3.94842	3.92235	3.9417	3.98669	3.89421	3.90593	3.79234	4.13276	3.77549	3.88975	3.94122
ENSMUSG00000095388	Gm10681	predicted gene 10681 [Source:MGI Symbol;Acc:MGI:3711284]	protein_coding	0.989845	0.866611	0.657039	0.640744	1.87864	0.309196	1.45705	1.16657	0.974931	0.928615	0.247628	0.352543	0.376544	0.432828	0.423036	1.31804	1.18974	1.57353	1.38658	1.00949	1.5237	-0.098903	0.776945	0.818271	0.785909	0.715792	1.25511	0.809866	0.790785	1.25828	0.303169	0.888297	0.95939	0.0445663	1.22667	1.51822	-0.0579836	1.57878	1.2503	1.25262	1.48442	1.31017	1.38455	1.38327	1.01747	1.3755
ENSMUSG00000020261	Slc36a1	solute carrier family 36 (proton/amino acid symporter), member 1 [Source:MGI Symbol;Acc:MGI:2445299]	protein_coding	6.90227	6.8003	7.05684	7.04603	7.08872	6.96534	7.07795	6.9773	6.98588	7.21361	7.04745	7.09033	7.24571	7.19786	7.1833	6.96655	6.97885	7.1192	7.07062	6.92321	6.97328	7.183	6.99822	6.89024	7.05288	7.01954	6.95474	7.07332	6.93795	7.09256	6.86876	6.89519	6.74303	6.89227	7.02946	6.96686	6.87065	6.88505	6.87891	6.8937	6.86776	6.74019	6.74998	6.92065	6.93938	6.92513
ENSMUSG00000030590	Fam98c	family with sequence similarity 98, member C [Source:MGI Symbol;Acc:MGI:1921083]	protein_coding	2.81259	2.556	2.52122	2.48965	2.92874	2.7075	2.87389	2.61031	2.79361	2.71279	2.72396	2.74383	2.85854	2.82095	2.85145	2.91275	2.77431	2.79147	2.50759	2.77827	2.51482	2.40466	2.5987	2.95186	2.67678	2.66302	2.69093	2.78779	2.79151	2.72534	2.69937	2.87919	2.49557	2.81947	2.64717	2.79338	2.8774	2.86568	2.78576	2.76071	2.78042	2.97557	2.94676	2.77807	2.97753	3.07152
ENSMUSG00000068749	Psma5	proteasome (prosome, macropain) subunit, alpha type 5 [Source:MGI Symbol;Acc:MGI:1347009]	protein_coding	5.95428	5.96444	5.99719	5.92867	5.84758	6.02321	5.97356	5.92146	5.96943	5.85579	5.93879	5.84105	5.91442	5.91779	6.02651	5.99628	5.96244	5.95431	6.15774	6.07359	5.95373	5.9212	5.84246	5.92722	5.95923	5.9731	6.16342	5.9723	5.98234	5.97275	5.69297	5.7706	6.01191	5.83644	5.87627	5.82227	5.79086	5.91149	5.76945	5.72384	5.94535	5.78954	6.00082	5.81202	5.86782	5.98141
ENSMUSG00000000282	Mnt	max binding protein [Source:MGI Symbol;Acc:MGI:109150]	protein_coding	3.45698	3.08485	3.58165	3.26103	3.24243	3.65536	3.16597	3.12598	3.3056	3.55545	3.41244	3.56043	3.64851	3.72218	3.56346	3.44074	2.8381	3.60574	3.40863	3.48043	3.65378	3.69848	3.52576	3.56182	3.60457	3.57186	3.40894	3.82651	3.10429	3.38581	3.53168	3.09189	3.40902	3.28282	3.07369	3.74831	3.62747	3.50975	3.46604	3.66243	3.9953	3.94391	3.81752	4.08817	3.56487	3.73266
ENSMUSG00000005907	Pex1	peroxisomal biogenesis factor 1 [Source:MGI Symbol;Acc:MGI:1918632]	protein_coding	5.42528	5.45749	5.52429	5.52062	5.36497	5.52846	5.47675	5.45259	5.59677	5.49798	5.48948	5.4413	5.66628	5.52119	5.52047	5.55571	5.43047	5.63218	5.32514	5.52235	5.46996	5.40364	5.51903	5.49938	5.49557	5.50801	5.42526	5.52141	5.47839	5.53483	5.32073	5.47542	5.37055	5.49739	5.3525	5.51347	5.42826	5.42696	5.51188	5.52695	5.50178	5.53051	5.39556	5.62696	5.33031	5.58062
ENSMUSG00000029440	Psmd9	proteasome (prosome, macropain) 26S subunit, non-ATPase, 9 [Source:MGI Symbol;Acc:MGI:1914401]	protein_coding	3.70465	3.80989	3.60983	3.64035	3.63543	3.67406	3.79108	3.74873	3.70457	3.78059	3.70008	3.76137	3.69273	3.70937	3.83542	3.87874	3.64949	3.74059	3.68295	3.5546	3.64891	3.73495	3.64165	3.67668	3.76774	3.51663	3.86297	3.99764	3.69603	3.71137	3.70406	3.80936	3.71517	4.00357	3.8078	3.96894	3.74831	3.90914	3.85438	3.88011	3.92334	3.89368	3.96805	3.80394	4.00529	3.87252
ENSMUSG00000024866	Acy3	aspartoacylase (aminoacylase) 3 [Source:MGI Symbol;Acc:MGI:1918920]	protein_coding	9.93142	10.0878	10.1773	9.91259	9.96006	10.2588	10.0692	9.98297	10.229	10.1776	10.1937	10.0302	10.2569	10.2703	10.2132	10.0259	10.1031	10.0397	10.206	10.0176	9.89515	10.2041	10.0641	10.2042	10.0684	10.0889	10.0881	10.1745	9.94766	10.0615	9.92806	9.94149	10.0624	9.78998	9.76916	10.1288	9.94693	9.88528	10.0646	9.67718	9.89433	9.68219	9.83674	9.92559	9.74861	9.62636
ENSMUSG00000042444	Mindy2	MINDY lysine 48 deubiquitinase 2 [Source:MGI Symbol;Acc:MGI:2443086]	protein_coding	7.27815	7.33095	7.44784	7.44076	7.22578	7.50945	7.51148	7.31464	7.40818	7.55346	7.43431	7.42765	7.40854	7.27888	7.48396	7.57005	7.25569	7.64108	7.3475	7.51867	7.4805	7.21374	7.47971	7.39274	7.24373	7.31034	7.31098	7.50619	7.45329	7.56782	7.29451	7.53735	7.40993	7.58636	7.44883	7.39588	7.30798	7.46738	7.51591	7.59852	7.40268	7.50808	7.45374	7.47306	7.42486	7.34088
ENSMUSG00000042447	Mios	meiosis regulator for oocyte development [Source:MGI Symbol;Acc:MGI:2182066]	protein_coding	4.69533	4.87459	4.91588	5.07079	4.89666	4.92728	4.88918	5.04669	5.00594	4.99238	4.89386	4.9424	5.02259	5.05398	5.11168	5.07119	4.93354	5.15212	5.12891	5.05648	4.96993	4.83015	5.04983	4.95888	4.94615	5.0656	5.1149	5.02384	5.0551	4.87058	4.96972	4.8735	4.86266	5.12796	4.89532	5.10562	5.04948	5.03812	5.09658	5.20534	5.04018	5.07948	4.99505	5.11156	5.11088	4.99503
ENSMUSG00000025937	Lactb2	lactamase, beta 2 [Source:MGI Symbol;Acc:MGI:2442551]	protein_coding	10.3549	10.4636	10.2131	10.2533	10.2349	10.2938	10.1375	10.3064	10.1954	10.2343	10.1982	10.2284	10.1053	10.1762	10.2072	10.3318	10.2968	10.2869	10.2705	10.2146	10.1908	10.0516	10.2654	10.2308	10.1509	10.1328	10.1801	10.251	10.2231	10.2845	10.1584	10.1972	10.2816	10.1947	10.3951	10.3024	10.2309	10.2025	10.2121	10.2183	10.1705	10.0396	10.373	10.118	10.0812	10.0937
ENSMUSG00000021905	Dph3	diphthamine biosynthesis 3 [Source:MGI Symbol;Acc:MGI:1922658]	protein_coding	4.83903	5.13635	4.84441	4.81892	4.93538	5.00455	5.11009	4.77126	5.03842	4.86082	4.89796	4.95754	4.9451	5.04994	5.05746	5.12022	4.8525	5.08909	4.87709	4.93358	4.95346	5.04681	4.82493	5.14601	4.89541	4.9085	5.08282	5.10678	5.03177	4.92889	4.76723	4.81279	4.61735	4.60008	4.89595	4.85992	4.70391	4.66822	4.79511	4.75716	4.76623	4.80835	4.90864	4.64406	4.69821	4.67966
ENSMUSG00000022337	Emc2	ER membrane protein complex subunit 2 [Source:MGI Symbol;Acc:MGI:1913986]	protein_coding	6.54602	6.613	6.48272	6.4602	6.56834	6.60303	6.51937	6.53996	6.46069	6.45841	6.46047	6.51789	6.43993	6.44218	6.41966	6.52735	6.52841	6.3981	6.55197	6.41314	6.47978	6.48156	6.47779	6.57611	6.61191	6.54908	6.54741	6.44772	6.58195	6.42994	6.55104	6.64031	6.54627	6.44367	6.49075	6.39995	6.47142	6.3212	6.31941	6.35369	6.37203	6.3869	6.3602	6.27536	6.29112	6.41734
ENSMUSG00000096606	Tpbgl	trophoblast glycoprotein-like [Source:MGI Symbol;Acc:MGI:3646425]	protein_coding	1.24066	0.588415	1.07706	1.34121	1.01297	1.57117	1.76629	1.28357	1.20726	1.34519	1.15213	1.13013	1.40928	1.21708	1.19227	1.12832	1.10159	1.27888	1.43004	1.03763	1.16821	1.70785	1.06023	1.22028	1.53039	1.627	0.942451	1.61483	0.995919	0.884182	1.31645	0.970606	0.868527	1.1431	1.55651	1.64515	1.65194	1.15048	1.38989	1.70385	-0.0522523	0.548276	1.26785	1.18603	1.07333	0.487384
ENSMUSG00000037138	Aff3	AF4/FMR2 family, member 3 [Source:MGI Symbol;Acc:MGI:106927]	protein_coding	0.826349	-0.147779	1.15337	0.138101	0.32134	0.295972	0.596345	0.619343	0.108583	0.328694	0.527378	0.0765484	0.459721	0.222491	0.360652	-0.0668675	0.197299	0.400049	0.319279	0.537497	0.579143	0.930155	0.813159	0.141393	1.08957	0.678891	0.230079	-0.467079	0.472649	0.352217	0.498419	0.480964	0.168856	0.461443	0.3202	-0.272914	-0.222931	1.08275	-0.139263	0.628791	0.349682	-0.357305	-0.538935	0.580966	0.216984	0.352296
ENSMUSG00000076432	Ywhaq	tyrosine 3-monooxygenase/tryptophan 5-monooxygenase activation protein theta [Source:MGI Symbol;Acc:MGI:891963]	protein_coding	6.99385	6.93722	6.97419	6.99547	6.84881	7.00035	6.82448	6.91673	6.94941	6.95037	6.86673	6.94923	6.9256	7.0264	6.89675	6.80301	6.96419	6.76504	6.85994	6.78992	6.82362	6.95439	6.91116	6.91678	6.9791	7.06197	6.97555	6.86419	6.77043	6.83257	6.93467	6.79163	6.90553	6.79274	6.89122	6.95511	6.99806	6.78896	6.79127	6.85446	6.82587	6.74214	6.75074	6.72942	6.76357	6.76204
ENSMUSG00000031594	Fgl1	fibrinogen-like protein 1 [Source:MGI Symbol;Acc:MGI:102795]	protein_coding	1.48519	1.01468	1.6389	1.21761	1.35489	0.93578	0.923888	0.220939	1.10043	1.19636	0.591932	0.708981	0.901091	1.30011	1.25917	1.30366	1.50524	1.30912	1.58176	1.5092	0.952006	1.22108	0.885649	1.2355	1.22318	1.71956	1.56707	0.520626	1.41562	1.37073	0.344986	0.0638281	0.422789	-0.0898929	0.457318	0.289967	0.912014	0.825034	0.82362	0.555445	0.632964	0.412747	1.08725	0.770855	0.613599	1.10657
ENSMUSG00000047030	Spata2	spermatogenesis associated 2 [Source:MGI Symbol;Acc:MGI:2146885]	protein_coding	3.99186	4.02546	4.06765	4.08803	4.11402	3.98216	4.24877	4.17332	3.99787	4.33262	4.18485	3.96518	4.41637	4.03881	4.10031	4.16734	4.08122	4.2731	4.07208	4.01006	4.14047	4.23664	4.159	4.19369	4.19007	3.84507	4.0699	4.02171	4.14742	4.31088	3.92167	4.14974	4.23118	4.25331	4.25592	4.0288	4.05792	3.96583	3.92938	3.95308	3.93475	4.04512	3.83499	3.92975	4.13026	4.08388
ENSMUSG00000028944	Prkag2	protein kinase, AMP-activated, gamma 2 non-catalytic subunit [Source:MGI Symbol;Acc:MGI:1336153]	protein_coding	5.72778	5.47971	5.56937	5.62545	5.67342	5.53933	5.59377	5.62969	5.54916	5.43854	5.60708	5.44865	5.61538	5.51219	5.62636	5.46203	5.49358	5.46058	5.70938	5.3728	5.54283	5.38591	5.47452	5.41361	5.60098	5.61987	5.51404	5.53168	5.53227	5.51762	5.39655	5.44628	5.38595	5.49382	5.5889	5.44748	5.42382	5.5005	5.41648	5.59571	5.61215	5.62345	5.3594	5.52709	5.38215	5.58317
ENSMUSG00000068457	Uty	ubiquitously transcribed tetratricopeptide repeat gene, Y chromosome [Source:MGI Symbol;Acc:MGI:894810]	protein_coding	5.89512	6.10601	6.09379	6.07186	6.06217	5.94791	5.87712	5.90766	6.03954	6.05826	5.96756	6.0103	6.0217	5.94132	6.03889	6.12195	6.06954	6.21804	6.10412	5.97715	6.10012	5.99731	5.99717	6.01409	5.95412	5.84065	6.11339	6.12281	6.01152	6.01122	6.09127	6.1716	6.02389	6.23199	6.22761	6.04839	6.00723	6.08588	5.97266	6.08348	6.02033	6.01804	6.14444	6.01595	5.94122	6.00386
ENSMUSG00000049225	Pdp1	pyruvate dehyrogenase phosphatase catalytic subunit 1 [Source:MGI Symbol;Acc:MGI:2685870]	protein_coding	3.64653	3.8159	3.73526	3.81942	3.4397	4.00003	3.59925	3.9664	3.68264	4.05745	3.59705	3.81181	3.85455	3.78172	3.76073	3.89205	3.41116	3.90472	3.76571	4.00059	3.66297	3.70092	3.52272	3.6938	3.91316	3.74358	3.66252	3.68328	3.92128	3.63271	3.74975	3.79847	3.48207	3.64898	3.68088	3.84043	3.8986	4.05346	3.88478	4.08072	4.18842	4.01311	4.06591	4.05718	3.92567	3.99977
ENSMUSG00000006057	Atp5g1	ATP synthase, H+ transporting, mitochondrial F0 complex, subunit C1 (subunit 9) [Source:MGI Symbol;Acc:MGI:107653]	protein_coding	6.1868	5.82156	5.84973	5.90986	5.93596	5.89577	5.94705	5.84325	6.04904	5.98165	6.01901	5.92117	5.90863	5.98434	5.77714	5.92503	5.90039	5.89648	5.94214	6.01537	5.7674	6.10953	6.0217	6.12915	5.79439	6.09805	6.08643	5.94313	5.8838	5.83021	5.96463	5.78804	5.96517	5.84941	6.08782	5.88266	5.83887	5.8598	5.97659	5.76499	5.73056	5.79717	5.96082	5.79174	5.78753	5.62303
ENSMUSG00000019804	Snx3	sorting nexin 3 [Source:MGI Symbol;Acc:MGI:1860188]	protein_coding	6.98644	6.82871	6.96594	6.92004	6.71449	6.89873	6.85979	6.73967	6.87737	6.88684	6.86549	6.88722	6.82149	6.92858	6.8223	6.72455	6.81427	6.74195	6.85139	6.73304	6.86238	7.07943	6.87937	6.92938	6.88523	7.08622	6.94327	6.88832	6.8367	6.7345	6.89449	6.82594	6.84449	6.73939	6.92236	6.80858	6.87524	6.7916	6.79051	6.72808	6.71291	6.57785	6.76822	6.67261	6.65579	6.63976
ENSMUSG00000020812	Snhg16	small nucleolar RNA host gene 16 [Source:MGI Symbol;Acc:MGI:1913543]	lncRNA	2.42346	2.89389	2.94228	3.16556	3.09681	3.14131	2.75496	2.78874	2.73983	2.84303	2.68097	2.7235	3.12933	3.01043	2.84386	2.81529	3.09438	3.1434	2.87598	2.75236	2.4418	2.93528	2.93554	2.36991	2.91244	3.10661	3.07719	2.91819	2.87014	2.89034	2.51195	2.84991	2.6546	2.81259	2.75865	2.59174	2.48514	2.69312	2.49159	2.56361	3.19304	2.92002	2.25637	2.73993	2.68907	3.29873
ENSMUSG00000033790	Tubgcp5	tubulin, gamma complex associated protein 5 [Source:MGI Symbol;Acc:MGI:2178836]	protein_coding	4.4986	4.54867	4.38297	4.64721	4.46108	4.52645	4.47038	4.31772	4.43136	4.47011	4.68176	4.50812	4.44925	4.58989	4.68602	4.42151	4.52555	4.63876	4.41241	4.40916	4.5354	4.40721	4.44488	4.56261	4.54134	4.4829	4.60642	4.59271	4.33105	4.46166	4.66501	4.59825	4.46623	4.59576	4.49778	4.66054	4.45389	4.65755	4.59052	4.58472	4.59606	4.64955	4.55329	4.33269	4.47365	4.45546
ENSMUSG00000037016	Frem2	Fras1 related extracellular matrix protein 2 [Source:MGI Symbol;Acc:MGI:2444465]	protein_coding	4.17314	4.15736	4.36407	4.48176	4.53555	4.25	4.66616	4.41707	4.83437	4.32805	4.25898	4.21005	4.35863	4.30682	4.76735	4.4456	4.04963	4.45483	4.69659	4.56479	4.57314	4.38709	4.33787	4.38677	4.36963	4.16915	3.98741	4.46197	4.74465	4.63422	5.39201	5.48634	5.41224	5.34293	5.14368	5.34977	5.1107	5.30674	5.54744	5.42686	5.23209	5.65672	5.07321	5.54515	5.22965	5.30369
ENSMUSG00000111521	Gm48529	predicted gene, 48529 [Source:MGI Symbol;Acc:MGI:6098068]	lncRNA	1.18123	1.10838	1.51703	0.817574	1.14322	1.35095	1.22496	1.20421	1.39997	1.32729	1.47987	1.42877	1.20559	1.31172	0.994115	1.16697	1.045	1.84133	1.17855	1.19071	1.36719	1.15385	1.4163	1.04083	1.29933	1.2119	1.37807	1.43427	1.3881	0.901795	1.09719	0.966882	1.05197	1.36683	1.13372	1.18421	0.95791	1.44742	1.44282	1.69487	1.46985	1.45317	1.79459	1.96022	1.76814	1.29607
ENSMUSG00000003068	Stk11	serine/threonine kinase 11 [Source:MGI Symbol;Acc:MGI:1341870]	protein_coding	4.51502	4.59965	4.4973	4.57489	4.44911	4.64245	4.51664	4.44978	4.50214	4.461	4.66672	4.39882	4.55399	4.46454	4.42794	4.63573	4.46443	4.44522	4.51041	4.47505	4.54557	4.4718	4.48168	4.53486	4.49301	4.3602	4.57513	4.49014	4.49117	4.54755	4.47744	4.49001	4.59626	4.62198	4.51185	4.41707	4.42996	4.42867	4.60652	4.45229	4.45849	4.47915	4.52374	4.30708	4.39921	4.34294
ENSMUSG00000039081	Zfp503	zinc finger protein 503 [Source:MGI Symbol;Acc:MGI:1353644]	protein_coding	4.43719	4.34153	4.43115	4.39225	4.8597	4.82577	4.42611	4.54661	4.3966	4.31204	4.34014	4.46176	4.68702	4.43118	4.36792	4.36123	4.29116	4.45583	4.69078	4.08598	4.53174	4.68026	4.35164	4.31789	4.73009	4.44408	4.43383	4.45936	4.39006	4.31508	4.32553	4.59891	4.12959	4.44301	4.49448	4.3228	4.34814	4.40406	4.14634	4.50136	4.84801	4.76892	4.17639	4.61895	4.39609	4.9155
ENSMUSG00000026303	Mlph	melanophilin [Source:MGI Symbol;Acc:MGI:2176380]	protein_coding	3.02021	3.12223	3.10266	2.86502	3.15992	2.88682	3.61104	3.0386	2.99265	2.52821	3.44424	3.04274	3.42333	2.8895	2.5525	2.72834	2.8965	3.46951	3.04378	2.79421	3.00399	3.18837	3.45595	3.33189	2.83053	3.65935	3.25316	3.20103	3.42229	3.32076	3.3026	3.01823	3.18061	2.94406	2.81212	3.54196	3.53163	3.5324	3.5028	3.09921	3.26926	3.80738	3.68885	3.81856	3.28541	2.95113
ENSMUSG00000022124	Fbxl3	F-box and leucine-rich repeat protein 3 [Source:MGI Symbol;Acc:MGI:1354702]	protein_coding	7.19162	7.09795	7.15399	7.14454	7.00604	7.39206	7.0684	7.18623	7.33068	7.30925	7.00019	7.13045	7.34845	7.24723	7.21817	7.30907	7.03663	7.33734	7.13978	7.08029	6.91332	7.03993	7.05181	7.07832	7.11497	7.14227	7.26208	7.32152	7.14169	7.16802	7.04967	7.26259	7.12089	7.21227	7.26551	7.5922	7.45716	7.58492	7.60294	7.51108	7.7568	7.51328	7.5014	7.34719	7.56369	7.48435
ENSMUSG00000001964	Emd	emerin [Source:MGI Symbol;Acc:MGI:108117]	protein_coding	4.12235	4.2671	4.15091	4.04114	4.01643	4.08111	3.9356	4.05854	4.14136	4.07547	4.05429	3.95371	4.16256	4.00202	4.14184	3.9311	4.1781	4.08647	3.99092	3.87841	4.16997	4.07511	4.11316	4.21253	4.24575	4.10615	4.20188	4.0499	4.02196	4.02156	4.18702	4.07216	4.32653	4.21731	4.30325	3.99923	3.94149	4.12748	3.79555	3.9424	4.1611	3.99341	4.24559	4.07401	4.02298	4.24638
ENSMUSG00000021552	Gkap1	G kinase anchoring protein 1 [Source:MGI Symbol;Acc:MGI:1891694]	protein_coding	4.55931	4.52154	4.47311	4.66121	4.77194	4.49816	4.51699	4.71319	4.70397	4.62411	4.48774	4.51159	4.47463	4.39655	4.61173	4.79265	4.73172	4.65022	4.72445	4.74983	4.75478	4.51239	4.72493	4.71433	4.48393	4.42235	4.75434	4.49461	4.72168	4.60836	4.43367	4.56192	4.40832	4.42869	4.51261	4.67605	4.47602	4.51965	4.46341	4.67397	4.40131	4.48868	4.65319	4.4597	4.37769	4.63072
ENSMUSG00000020798	Spns3	spinster homolog 3 [Source:MGI Symbol;Acc:MGI:1924827]	protein_coding	1.95697	1.72966	1.20213	2.18664	0.902539	1.4791	0.81109	1.7382	0.952746	0.594656	0.312306	1.91858	1.04913	0.512761	1.24266	0.975224	1.87426	1.40679	1.37081	1.95874	1.47816	1.08567	0.401349	0.452369	1.32426	1.39458	1.88579	1.59755	1.23072	1.30726	1.32578	1.07129	1.50423	0.999524	1.21059	1.52974	0.885919	1.08895	0.354493	1.12652	1.07731	0.8216	1.66086	0.960879	1.19805	1.78294
ENSMUSG00000033773	Rpap2	RNA polymerase II associated protein 2 [Source:MGI Symbol;Acc:MGI:2141142]	protein_coding	4.54169	4.45058	4.47338	4.40831	4.64664	4.62878	4.51013	4.53236	4.79539	4.71771	4.60766	4.56086	4.62102	4.62896	4.67821	4.5037	4.44943	4.55055	4.61407	4.59313	4.47309	4.54251	4.67089	4.65156	4.67406	4.66672	4.50622	4.68605	4.61166	4.62677	4.70117	4.46562	4.41512	4.58268	4.61552	4.75614	4.57777	4.68972	4.62904	4.65836	4.54195	4.50245	4.51121	4.52621	4.71308	4.66448
ENSMUSG00000021218	Gdi2	guanosine diphosphate (GDP) dissociation inhibitor 2 [Source:MGI Symbol;Acc:MGI:99845]	protein_coding	9.32993	9.41105	9.38137	9.29623	9.37803	9.46424	9.2512	9.32899	9.371	9.34441	9.26261	9.31436	9.40507	9.36777	9.34	9.40804	9.46481	9.35158	9.46439	9.36674	9.34868	9.37479	9.29226	9.31599	9.35718	9.42504	9.41378	9.32017	9.32752	9.33864	9.23661	9.18709	9.27643	9.2273	9.2074	9.30135	9.26864	9.22284	9.26166	9.27761	9.32591	9.19144	9.25193	9.27255	9.21312	9.32562
ENSMUSG00000022197	Pdzd2	PDZ domain containing 2 [Source:MGI Symbol;Acc:MGI:1922394]	protein_coding	6.14703	6.13779	6.48539	6.31899	6.34174	6.25771	6.48756	6.47759	6.15076	6.44358	6.45796	6.5668	6.42346	6.32013	6.42019	6.26251	6.10699	6.30119	6.37434	6.21776	6.60122	6.34529	6.52414	6.18372	6.39974	6.27228	6.08789	6.46441	6.43453	6.52226	6.23767	6.30077	6.07355	6.30869	6.18735	6.23689	6.28966	6.42972	6.38714	6.48072	6.28932	6.54495	6.06592	6.54204	6.3051	6.22756
ENSMUSG00000072974	Gm4787	predicted gene 4787 [Source:MGI Symbol;Acc:MGI:3646380]	protein_coding	0.388075	0.476236	0.698858	0.874523	0.172119	1.01341	0.906061	1.09459	0.50708	0.598456	-0.0918837	0.433444	-0.32863	0.229479	0.186645	0.541136	0.648004	0.804171	0.58457	0.933384	0.984808	0.492861	-0.372067	0.23638	0.465768	0.0867761	-0.235307	0.251725	0.30378	0.363122	1.19067	1.09878	0.703635	0.753413	1.18347	-0.197951	0.162625	0.527975	0.665375	0.60056	0.025647	0.75908	0.498102	0.299185	0.155508	0.767544
ENSMUSG00000007646	Rad51c	RAD51 paralog C [Source:MGI Symbol;Acc:MGI:2150020]	protein_coding	2.54804	2.37944	2.56702	2.34741	2.29242	2.41969	2.20656	2.33666	2.88185	2.81243	2.53662	2.38499	2.39896	2.52192	2.92426	2.2231	2.18507	2.27268	2.03396	2.42992	2.95412	2.74184	2.72272	2.63292	2.76168	2.37427	2.70818	2.28213	2.23689	2.45209	2.0099	2.37779	2.63119	2.42716	2.52189	2.32912	2.15777	2.40795	1.94267	2.19707	1.90385	2.2671	2.31544	2.17815	2.34006	2.27219
ENSMUSG00000000275	Trim25	tripartite motif-containing 25 [Source:MGI Symbol;Acc:MGI:102749]	protein_coding	6.94273	6.84622	7.08122	6.82129	6.79456	6.84033	7.01234	6.8525	6.94874	6.83983	6.92775	6.8066	6.93441	6.91082	6.93762	6.75209	6.82671	6.82132	6.8114	6.79489	7.02205	6.73548	6.83628	6.89014	6.91694	6.96687	7.05843	6.90478	7.06341	7.04771	6.95666	6.99348	6.85231	6.95391	6.69898	6.81841	6.86931	6.79566	6.81485	6.94065	6.89196	7.0395	6.87153	6.97597	6.86175	6.76235
ENSMUSG00000019779	Frk	fyn-related kinase [Source:MGI Symbol;Acc:MGI:103265]	protein_coding	4.73845	5.01812	5.03935	4.99757	4.92448	5.0349	4.93997	4.81986	4.83706	4.91556	4.89967	5.00401	4.88816	4.64488	4.88994	4.72245	5.08624	4.85201	4.73776	4.81311	5.09707	4.958	4.99946	5.01058	4.90653	4.81618	5.11695	5.00593	4.78012	4.8251	5.05167	5.27106	5.29091	5.27918	5.21711	5.15139	5.01793	5.17185	4.99707	5.16728	5.09644	5.03635	5.15734	5.04864	4.89377	5.02959
ENSMUSG00000022024	Sugt1	SGT1, suppressor of G2 allele of SKP1 (S. cerevisiae) [Source:MGI Symbol;Acc:MGI:1915205]	protein_coding	6.0423	6.29117	6.09713	6.12088	5.91326	6.05213	6.13076	6.06405	6.21081	6.15898	6.12553	6.11584	6.0805	5.9911	6.07727	6.20803	6.15409	6.13047	6.13532	6.26373	6.0424	6.00866	6.02482	5.98675	6.0068	5.95823	6.19435	6.09541	6.12272	6.03463	6.01515	5.9738	6.03698	5.9602	6.08254	6.11198	5.93165	6.05441	6.10829	6.05691	6.20873	6.12421	6.26316	6.14533	6.17564	6.15878
ENSMUSG00000071637	Cebpd	CCAAT/enhancer binding protein (C/EBP), delta [Source:MGI Symbol;Acc:MGI:103573]	protein_coding	-0.815329	-0.583145	-1.09276	-1.301	-0.464096	0.0232339	-0.610262	-1.11824	-0.46851	-0.728768	-1.47526	-0.189554	-0.387095	-1.5155	-0.643689	-0.274266	-0.401968	0.366392	-0.552619	0.082112	-1.05287	-0.954409	-1.08107	-0.906649	-0.243875	-1.25638	-1.56602	-0.480656	-0.37462	-0.486107	-1.08782	-0.6823	-1.87758	-1.68788	-0.934028	-0.602201	-1.10587	-1.18302	-0.940359	-1.16986	-0.592267	0.154303	-0.775284	-0.963987	-0.0884359	0.610769
ENSMUSG00000037005	Xpnpep2	X-prolyl aminopeptidase (aminopeptidase P) 2, membrane-bound [Source:MGI Symbol;Acc:MGI:2180001]	protein_coding	4.10745	3.97897	3.84156	4.01878	4.39114	3.79728	4.06792	4.19982	4.28131	3.81127	3.69009	3.88181	4.22369	4.04297	4.02469	3.94992	4.13118	3.69793	4.30608	3.95955	3.92703	4.06825	3.94008	3.30654	3.94528	3.80823	3.55105	3.85997	4.0539	3.80269	4.51607	3.8948	3.81257	4.29827	4.42656	4.07557	4.29315	4.18862	4.19225	4.55628	4.27582	4.37714	4.4395	4.61775	4.37183	4.2966
ENSMUSG00000114860	Gm49291	predicted gene, 49291 [Source:MGI Symbol;Acc:MGI:6118781]	lncRNA	1.74876	0.554082	0.387449	0.843163	0.708389	1.16624	0.845313	2.13569	1.55874	0.634307	0.268862	1.56851	1.13691	0.976963	0.958623	1.50603	1.18619	0.253356	0.24737	2.04696	0.302216	0.940968	0.592754	0.512684	1.35336	1.35471	0.497049	-0.0281423	1.22413	0.967885	1.16647	1.01699	0.706859	1.10028	0.900101	1.29867	1.92432	1.07336	1.06486	1.26189	1.73816	2.40852	1.65417	1.64542	1.91314	1.84446
ENSMUSG00000027171	Prrg4	proline rich Gla (G-carboxyglutamic acid) 4 (transmembrane) [Source:MGI Symbol;Acc:MGI:2442211]	protein_coding	3.34103	3.33911	3.35273	3.62492	3.20758	3.2387	3.79865	3.76043	3.44431	2.60781	3.66854	3.13051	3.47686	3.29939	3.38883	3.0224	3.52988	3.10795	3.7649	3.54964	3.69534	2.84646	3.03873	3.41561	2.90785	2.82234	2.87237	3.53043	3.89367	2.82721	2.52955	2.41495	2.08262	2.38629	2.2441	2.42378	2.46362	2.45323	2.55406	2.74368	2.34088	3.1443	2.11278	2.67495	3.10984	2.69086
ENSMUSG00000030272	Camk1	calcium/calmodulin-dependent protein kinase I [Source:MGI Symbol;Acc:MGI:1098535]	protein_coding	4.70347	4.94196	4.91821	4.92421	5.09799	5.07854	4.88652	4.96503	4.97098	4.87975	4.94923	4.92122	4.98304	4.79197	4.922	4.70702	4.95342	5.02963	4.96253	4.83925	4.87214	5.02993	4.79277	4.67471	4.87506	4.89497	4.96259	4.92268	4.92322	4.74749	4.99539	5.04061	4.91542	4.93331	5.06687	5.03817	5.05514	5.03172	4.92595	5.0088	5.12053	5.15405	5.04836	5.05286	4.85864	5.01124
ENSMUSG00000049511	Htr1b	5-hydroxytryptamine (serotonin) receptor 1B [Source:MGI Symbol;Acc:MGI:96274]	protein_coding	2.45734	2.43473	2.25682	2.41346	2.86033	1.93868	2.21124	2.25903	1.52911	2.00285	2.23014	2.27616	2.13277	1.95049	2.57584	1.43969	2.23547	2.57155	2.16256	2.01413	2.76503	2.32326	2.55578	1.88853	2.00735	2.653	1.0248	1.877	2.34203	2.66963	2.79315	2.61375	2.71563	2.74948	2.74735	2.45704	2.70813	2.38339	1.96214	2.7425	2.15242	1.80699	1.95745	1.93175	1.95093	2.64458
ENSMUSG00000022089	Bin3	bridging integrator 3 [Source:MGI Symbol;Acc:MGI:1929883]	protein_coding	3.69841	3.8244	3.6279	3.67749	3.71847	3.81598	3.79944	3.95896	3.95938	3.74012	3.69247	3.77498	3.82317	3.81995	3.95163	4.00089	3.62875	3.81972	3.8851	3.81712	3.89469	3.68015	3.72523	3.75134	3.59581	3.66581	3.86298	3.84631	3.77284	3.80162	3.82585	3.84591	3.81704	3.664	3.54851	3.88367	3.89389	3.80986	3.84411	3.95613	3.79604	3.7071	3.99268	3.73466	3.93993	3.89359
ENSMUSG00000019851	Perp	PERP, TP53 apoptosis effector [Source:MGI Symbol;Acc:MGI:1929938]	protein_coding	6.24578	6.30051	6.18979	6.28205	6.27602	6.31512	6.18998	6.2474	6.27208	6.11132	6.15479	6.18998	6.32808	6.31917	6.10853	6.26136	6.3034	6.19761	6.39197	6.1075	6.2634	6.18602	6.18936	6.19089	6.24612	6.2516	6.3673	6.33967	6.24529	6.20924	6.15813	5.97689	5.94249	6.04388	5.95921	6.12854	6.10717	6.07403	6.09948	6.12422	6.14298	6.1406	6.13068	6.05791	6.01437	6.06863
ENSMUSG00000049107	Ntf3	neurotrophin 3 [Source:MGI Symbol;Acc:MGI:97380]	protein_coding	2.06039	1.61255	1.64094	0.625952	1.76802	1.67589	1.60528	1.53032	1.29973	1.96416	1.40322	1.31622	1.35918	1.33152	1.63787	2.0883	1.95557	1.87569	1.50971	1.55313	1.74469	2.03034	1.7366	0.869289	1.69673	1.55652	1.4183	1.45199	1.64336	1.58803	0.471954	1.1773	1.66421	1.18386	0.928953	1.54118	1.12729	1.5429	1.69748	1.15993	1.55507	1.35253	1.57189	1.22589	1.33176	1.8184
ENSMUSG00000025355	Mmp19	matrix metallopeptidase 19 [Source:MGI Symbol;Acc:MGI:1927899]	protein_coding	0.179663	0.394605	0.282863	0.633344	-0.483828	0.244305	0.439281	0.518212	-0.10704	0.581357	0.286206	0.502345	-0.261811	0.260776	0.0193515	0.169003	0.644288	0.412136	0.65962	0.550508	0.0229241	0.831085	0.518056	0.422188	0.448317	-0.471603	0.22988	0.295306	-0.10083	0.328156	0.271917	0.230629	1.028	0.756566	0.567797	0.213467	-0.701095	0.55091	0.0175161	-0.80747	-0.165148	-0.0493557	-0.0827181	0.578923	0.165847	0.836198
ENSMUSG00000018012	Rac3	Rac family small GTPase 3 [Source:MGI Symbol;Acc:MGI:2180784]	protein_coding	-0.113392	0.842655	0.016304	0.466679	-0.0475049	0.793968	-0.218035	0.284155	0.242808	0.115453	0.062817	0.33601	-0.0203051	0.15493	0.525587	0.588542	-0.185735	0.314264	0.167503	0.486493	0.0630098	0.395429	0.284152	0.403775	0.423457	0.264376	0.167203	-0.0904277	0.750796	-0.0544214	0.216588	0.197903	0.0921245	0.524237	0.0040595	0.129023	0.399164	0.021687	0.267481	0.488076	0.111002	0.180879	0.791004	0.351909	0.224116	0.645491
ENSMUSG00000005220	Corin	corin, serine peptidase [Source:MGI Symbol;Acc:MGI:1349451]	protein_coding	3.03879	2.71815	3.20264	3.36653	3.05777	3.05385	2.72574	3.10819	3.27606	3.2192	3.17699	3.29693	2.92971	3.06455	3.59346	2.53232	2.83653	3.22117	4.03567	3.00067	3.44538	3.41813	3.28801	3.11422	3.1996	3.1219	1.16078	2.88502	3.19595	3.1153	2.5761	1.82789	2.12944	2.28813	2.54774	2.75582	2.5464	2.24032	2.32857	2.67138	3.01585	2.80438	2.70573	2.76038	2.98408	2.83282
ENSMUSG00000104204	Gm37397	predicted gene, 37397 [Source:MGI Symbol;Acc:MGI:5610625]	TEC	1.73308	1.84988	1.66567	1.62959	1.10573	1.64082	1.723	1.19603	1.30011	1.91833	1.69536	1.85332	1.38945	1.86814	1.62698	1.73266	1.71358	1.363	0.982583	1.34947	1.11926	1.40755	1.23224	1.16255	2.00763	1.73174	2.02787	1.35319	1.84221	1.86165	1.58352	1.55086	0.970311	1.33511	1.636	1.42556	1.17272	1.20254	1.62058	1.72487	2.29053	1.14797	1.55648	1.15147	1.63008	1.63502
ENSMUSG00000075463	4930594M22Rik	RIKEN cDNA 4930594M22 gene [Source:MGI Symbol;Acc:MGI:1925478]	lncRNA	1.90754	2.02679	2.07704	2.04203	2.49467	2.04619	1.24934	1.65246	1.42103	1.17473	1.55013	1.61594	1.9743	2.11493	1.94319	1.39775	1.52242	2.4726	1.97522	2.08404	1.85908	1.83095	1.40887	1.68421	2.25465	1.78526	1.78779	1.55136	1.86811	2.32525	1.49513	1.60017	1.55768	1.49387	1.86414	2.13027	1.23129	2.47289	2.15627	1.544	2.40259	2.14364	2.06938	1.59055	2.33304	2.3707
ENSMUSG00000092274	Neat1	nuclear paraspeckle assembly transcript 1 (non-protein coding) [Source:MGI Symbol;Acc:MGI:1914211]	lncRNA	10.7117	10.4993	10.672	10.4545	10.9106	10.7242	10.5963	10.5527	10.6623	10.658	10.6091	10.6768	10.827	10.7313	10.8351	10.513	10.1459	10.2785	10.8105	10.2658	10.4656	10.6995	10.4521	10.4011	10.8643	10.5362	10.4508	10.49	10.4432	10.3149	10.4752	10.5409	10.4849	10.272	10.6033	10.6467	10.4818	10.6677	10.5243	10.3463	10.9196	10.7385	10.4752	10.43	10.2714	10.7698
ENSMUSG00000038633	Degs1	delta(4)-desaturase, sphingolipid 1 [Source:MGI Symbol;Acc:MGI:1097711]	protein_coding	7.77814	7.70504	7.77809	7.51626	7.56531	7.67831	7.52516	7.69611	7.89639	7.65011	7.56471	7.69123	7.69514	7.68586	7.55525	7.45397	7.79763	7.588	7.79361	7.65015	7.6335	7.68375	7.57283	7.53036	7.74829	7.86848	7.74215	7.75711	7.65274	7.65407	7.70811	7.54586	7.56114	7.59518	7.54719	7.69718	7.67163	7.51691	7.48734	7.55151	7.45554	7.29409	7.49498	7.518	7.49224	7.4492
ENSMUSG00000087352	Gm12999	predicted gene 12999 [Source:MGI Symbol;Acc:MGI:3651167]	lncRNA	1.33789	1.05644	0.761537	0.66121	1.1803	1.27098	1.28721	1.28635	1.09229	0.241812	0.847851	0.897132	0.97553	0.982336	1.27841	1.52158	1.16158	1.31282	1.0427	0.614168	1.12487	1.10267	1.0421	0.983909	0.835738	0.936932	1.25317	0.940747	1.24527	1.12397	1.51253	1.6406	1.86694	1.36809	1.18647	1.19135	1.22036	0.454915	1.29232	1.23272	1.05377	1.3786	1.35527	0.495683	1.1041	0.884278
ENSMUSG00000061024	Rrs1	ribosome biogenesis regulator 1 [Source:MGI Symbol;Acc:MGI:1929721]	protein_coding	3.94245	4.12467	3.87218	4.24219	4.09794	4.39959	3.94424	3.89758	3.8682	3.96061	3.93418	4.15153	4.24996	3.9772	3.76366	3.8686	3.81784	3.77036	4.03912	3.76301	3.84438	4.32126	3.92199	3.88182	4.33671	4.17054	3.9533	4.23237	4.00001	4.05736	3.81169	3.91748	4.1121	3.99407	3.79066	3.63945	3.82287	3.5331	3.78123	3.8315	4.15196	3.88137	3.70862	3.89293	3.90885	4.24413
ENSMUSG00000016664	Pacsin2	protein kinase C and casein kinase substrate in neurons 2 [Source:MGI Symbol;Acc:MGI:1345153]	protein_coding	7.20421	7.05734	7.11786	7.11827	7.10504	7.03696	7.15477	7.13378	7.14489	7.05328	7.14093	7.13901	7.14076	7.12871	7.08254	7.01297	7.10506	7.01863	7.17935	7.16186	7.03074	7.10918	7.09123	7.18447	7.12702	7.15412	7.08407	7.17229	7.15261	7.09958	7.19352	7.04277	7.12181	7.18451	7.14277	7.06683	7.16764	7.04316	7.05488	7.03795	7.0647	7.00476	7.14029	7.11728	7.06387	7.08798
ENSMUSG00000040389	Wdr47	WD repeat domain 47 [Source:MGI Symbol;Acc:MGI:2139593]	protein_coding	4.50005	4.5938	4.44229	4.44571	4.40064	4.42609	4.37914	4.36409	4.66512	4.31168	4.31148	4.53616	4.68843	4.37112	4.34162	4.51611	4.59131	4.55039	4.62114	4.36117	4.50879	4.52113	4.49612	4.42944	4.37933	4.57561	4.41795	4.66552	4.617	4.50479	4.48677	4.58873	4.39124	4.7106	4.73163	4.4965	4.43304	4.43221	4.31245	4.53545	4.44763	4.44646	4.37514	4.27698	4.61896	4.25779
ENSMUSG00000026270	Capn10	calpain 10 [Source:MGI Symbol;Acc:MGI:1344392]	protein_coding	3.62426	3.61585	3.5455	3.68466	3.66454	3.5862	3.47165	3.50414	3.83255	3.63173	3.61493	3.67586	3.65544	3.50374	3.64316	3.61074	3.43338	3.69011	3.37803	3.63365	3.60844	3.49573	3.62773	3.75057	3.77581	3.34042	3.84328	3.76451	3.70453	3.7318	3.55555	3.74683	3.8339	3.63589	3.68253	3.54446	3.63539	3.69153	3.80324	3.7364	3.3604	3.65128	3.66224	3.55666	3.59962	3.58181
ENSMUSG00000025189	Cnnm1	cyclin M1 [Source:MGI Symbol;Acc:MGI:1891366]	protein_coding	3.72847	3.97039	3.83611	3.95653	3.79717	3.82579	3.88122	3.90469	4.19317	4.22004	3.71931	4.11543	4.00488	4.12352	3.97275	3.98682	3.95504	3.96512	4.10159	3.99324	4.09988	4.19476	4.24778	4.05944	4.06943	4.21492	4.10197	4.14209	4.12993	4.22595	4.07576	4.1286	3.56644	3.87358	3.68454	4.06284	4.07185	4.14546	4.26425	3.99034	4.34337	4.39154	3.89833	4.36413	4.33762	4.49986
ENSMUSG00000030120	Mlf2	myeloid leukemia factor 2 [Source:MGI Symbol;Acc:MGI:1353554]	protein_coding	6.18279	6.2678	6.15223	6.20763	6.14032	6.18548	6.24173	6.14125	6.19812	6.23729	6.24637	6.15422	6.18174	6.20245	6.23079	6.32924	6.17037	6.2452	6.1757	6.13973	6.16759	6.20894	6.24995	6.37367	6.20307	6.20463	6.21921	6.22681	6.21743	6.23116	6.15481	6.18096	6.1837	6.12172	6.24199	6.06771	6.15828	6.12799	6.21364	5.97884	5.9716	6.03838	6.21277	5.92254	6.07871	6.05237
ENSMUSG00000000884	Gnb1l	guanine nucleotide binding protein (G protein), beta polypeptide 1-like [Source:MGI Symbol;Acc:MGI:1338057]	protein_coding	0.0235976	0.851345	0.913011	0.348874	0.527893	0.870397	0.754618	1.01922	1.07119	1.11432	0.753983	0.78389	0.870631	0.906512	0.994089	0.893867	0.937825	0.584642	0.932856	1.13801	1.06556	0.871653	0.762467	0.53685	0.825105	0.921081	1.34361	0.837827	0.95792	0.7161	1.24435	1.2816	0.951381	1.09757	0.904126	1.3877	1.24169	1.31475	1.21197	0.883676	0.917578	1.63514	1.28343	1.10368	1.01062	1.07878
ENSMUSG00000024213	Nudt3	nudix (nucleotide diphosphate linked moiety X)-type motif 3 [Source:MGI Symbol;Acc:MGI:1928484]	protein_coding	4.78561	4.84972	4.82016	4.71417	4.68177	4.78434	4.71402	4.57814	4.61357	4.60112	4.8465	4.84128	4.65758	4.69258	4.78989	4.74595	4.93217	4.78804	4.62494	4.79971	4.70807	4.79982	4.77547	4.9284	4.77295	4.76489	4.92768	4.7266	4.67608	4.65463	4.64646	4.65134	4.67532	4.64946	4.77072	4.40638	4.50427	4.55433	4.64115	4.37512	4.46692	4.34417	4.82013	4.37182	4.54691	4.52247
ENSMUSG00000048677	Tpcn2	two pore segment channel 2 [Source:MGI Symbol;Acc:MGI:2385297]	protein_coding	2.43612	2.14541	2.56653	2.26441	2.31135	2.43331	2.55531	2.59589	2.2587	2.27228	2.23529	2.52837	2.66496	2.4129	2.68752	2.4484	2.19265	2.53054	2.52848	2.46158	2.36761	2.54237	2.27576	2.30149	2.42009	2.49813	2.47624	2.34581	2.45426	2.35212	2.4851	2.47499	2.68832	2.73028	2.16162	2.32832	2.42302	2.5055	2.61747	2.69847	2.50126	2.49924	2.41847	2.60911	2.42202	2.0652
ENSMUSG00000107997	Gm44243	predicted gene, 44243 [Source:MGI Symbol;Acc:MGI:5690635]	TEC	2.99013	2.11413	2.36048	2.23083	2.31572	2.78477	2.44698	2.59186	2.56193	2.50272	1.60064	2.10844	2.77748	2.59638	2.25867	2.31071	1.89246	1.65425	2.3611	2.36545	2.0871	2.32112	2.43558	2.49378	2.02567	1.9257	2.76952	3.01534	2.18732	1.81837	2.80753	2.34843	1.88749	2.36301	2.28719	3.10694	3.13108	2.95149	3.16127	2.84483	3.4789	2.91187	2.64502	3.18458	3.20459	3.14934
ENSMUSG00000075467	Dnlz	DNL-type zinc finger [Source:MGI Symbol;Acc:MGI:106559]	protein_coding	3.7324	3.75008	3.88855	3.77999	3.59727	3.72245	3.68349	3.63531	3.93105	3.49416	3.90213	3.88731	3.60616	3.84559	3.57428	3.83414	3.61583	3.75537	3.52423	3.69847	3.67423	3.66455	3.70831	3.58295	3.45344	3.81178	3.83401	3.93498	3.62205	3.67856	3.84177	3.8243	3.74964	3.73039	3.87742	3.85851	3.72978	3.82913	3.68624	3.55313	3.55149	3.78998	3.77277	3.63433	3.7713	3.56951
ENSMUSG00000020412	Ascc2	activating signal cointegrator 1 complex subunit 2 [Source:MGI Symbol;Acc:MGI:1922702]	protein_coding	5.39565	5.39189	5.57461	5.46989	5.52026	5.42452	5.54537	5.51549	5.57035	5.41322	5.4264	5.38287	5.3394	5.40377	5.44022	5.38287	5.52414	5.42007	5.54844	5.47852	5.5246	5.51739	5.48228	5.459	5.50452	5.64417	5.34421	5.45715	5.48794	5.46337	5.47598	5.47971	5.49393	5.40974	5.37369	5.37048	5.44203	5.29756	5.31956	5.35029	5.21148	5.32727	5.2839	5.42664	5.41709	5.26489
ENSMUSG00000029829	Tmem213	transmembrane protein 213 [Source:MGI Symbol;Acc:MGI:1924772]	protein_coding	3.61237	3.53708	3.21122	3.4772	3.13809	3.54467	3.41486	3.37263	3.55127	3.19103	3.26369	3.33533	3.30639	3.4083	3.24286	3.4611	3.13593	3.19902	3.18995	3.48878	3.08944	3.54247	3.21029	3.3938	3.28141	3.0819	3.42757	3.48456	3.24009	3.22067	3.45466	3.39439	3.66099	3.38684	3.39298	3.43606	3.51312	3.31378	3.30611	3.33261	3.16915	3.23159	3.47442	3.01075	3.39272	3.47023
ENSMUSG00000034292	Traf3ip1	TRAF3 interacting protein 1 [Source:MGI Symbol;Acc:MGI:1921269]	protein_coding	4.34714	4.49763	4.49876	4.66086	4.36729	4.37335	4.1684	4.34545	4.0969	4.16409	4.12355	4.34587	4.21443	4.28001	4.39868	4.14832	4.53661	4.19685	4.32788	4.28524	4.3403	4.48475	4.22984	4.29612	4.2317	4.32865	4.31117	4.33237	4.21426	4.31219	4.40961	4.29449	4.31468	4.21379	4.11653	3.90839	3.8517	3.83251	3.93623	3.88484	4.14895	3.77545	3.94781	3.77753	4.06065	4.1161
ENSMUSG00000030982	Vps35l	VPS35 endosomal protein sorting factor like [Source:MGI Symbol;Acc:MGI:1918767]	protein_coding	5.39291	5.33166	5.44882	5.30381	5.22777	5.25132	5.27796	5.40795	5.4964	5.31758	5.31396	5.38304	5.44956	5.28299	5.3729	5.11723	5.32638	5.17635	5.41091	5.3096	5.36321	5.34677	5.27319	5.21221	5.39258	5.30359	5.33066	5.38686	5.25756	5.32681	5.37198	5.15286	5.25796	5.33748	5.33673	5.36666	5.35496	5.38154	5.25451	5.33879	5.39886	5.24184	5.47476	5.54111	5.41928	5.37982
ENSMUSG00000092134	Gm17089	predicted gene 17089 [Source:MGI Symbol;Acc:MGI:4937916]	lncRNA	-0.731477	-0.604152	0.175393	-0.752494	-0.726421	0.378716	-0.781489	-0.365654	-0.196677	-0.608349	-0.55236	-0.495716	0.213403	-0.234647	0.203377	-0.933935	0.0573174	-0.467289	0.138754	-0.303734	-0.752351	-1.93991	-0.914531	-0.658658	-0.565781	0.397772	-0.171623	0.00232741	-0.55251	-0.401406	-0.349845	-0.915605	-0.282171	-0.372425	-0.760762	0.266442	-0.101017	0.54152	0.98139	0.115076	0.554723	0.00889043	0.878426	0.947332	0.245484	0.568953
ENSMUSG00000040570	Rundc3b	RUN domain containing 3B [Source:MGI Symbol;Acc:MGI:2685286]	protein_coding	0.490575	0.199915	-0.0672079	-0.152789	0.588829	1.0887	-0.062365	-0.00607495	0.457899	0.842734	0.0464474	0.903089	0.978302	0.496417	0.458115	0.617862	0.0669373	0.54839	0.0424455	0.05594	0.290976	0.353421	0.499326	-0.00315837	0.37789	0.452382	0.515493	0.402193	0.682634	-0.135855	-0.382855	0.173425	-0.345787	-0.20842	-0.514441	0.625174	-0.21962	0.706201	0.445439	0.178666	0.717113	0.574706	0.718933	0.327672	0.592018	0.303564
ENSMUSG00000020109	Dnajb12	DnaJ heat shock protein family (Hsp40) member B12 [Source:MGI Symbol;Acc:MGI:1931881]	protein_coding	5.44888	5.49427	5.45979	5.32194	5.41551	5.46445	5.48111	5.47002	5.53541	5.49598	5.39038	5.39577	5.47247	5.55773	5.56935	5.45195	5.45026	5.39943	5.51565	5.45715	5.47032	5.4917	5.55993	5.51139	5.51227	5.49435	5.40172	5.54261	5.49039	5.41531	5.44334	5.45404	5.38014	5.37705	5.35397	5.5022	5.62751	5.44808	5.43085	5.4881	5.46322	5.41757	5.42525	5.57963	5.50002	5.45422
ENSMUSG00000050240	Hic2	hypermethylated in cancer 2 [Source:MGI Symbol;Acc:MGI:1929869]	protein_coding	1.79001	1.46791	1.31462	1.59498	1.18764	1.51766	1.32458	1.39286	1.25292	1.90129	1.22449	1.25735	1.44415	1.50729	0.978632	1.77376	1.25515	2.00686	1.42916	1.15029	1.12354	0.971786	2.01998	1.30256	0.878994	1.85061	1.45217	1.19138	1.11276	0.977807	0.796299	1.54729	0.878679	1.51344	1.48592	1.75782	2.07699	2.01372	2.10765	1.9868	1.67821	1.59467	1.5602	1.53663	1.72166	1.29561
ENSMUSG00000098076	Gm6981	predicted pseudogene 6981 [Source:MGI Symbol;Acc:MGI:3646966]	processed_pseudogene	0.176499	0.0588791	0.517669	0.0443143	-0.336487	0.0232625	-0.127964	0.129776	-0.208004	0.367424	0.377266	0.063558	0.515135	0.482752	0.0916964	-0.42597	-0.196563	0.353146	0.10243	0.347375	0.759512	0.301686	0.41836	0.542787	0.195245	-0.359268	0.392225	-0.528277	-0.219636	-0.0524855	0.582513	0.474798	0.79043	0.257184	0.612943	0.569775	-0.0390685	0.309899	0.167327	0.0762823	0.446661	0.292273	0.00711018	0.403281	-0.303743	0.396367
ENSMUSG00000029675	Eln	elastin [Source:MGI Symbol;Acc:MGI:95317]	protein_coding	1.99598	1.76417	2.15538	1.97844	1.58777	1.7472	1.83362	2.18488	1.15378	1.26693	2.09872	2.04654	1.50731	1.62891	1.37669	0.953793	1.4935	1.50062	1.53126	1.5859	1.56979	1.7113	1.93893	1.84863	1.73325	1.62623	1.59559	1.58209	1.7044	1.61768	1.47019	1.74865	1.62977	1.2675	1.85398	1.47589	1.4409	1.06245	1.02614	1.60841	1.18946	0.926043	1.2571	1.2348	1.34263	0.869046
ENSMUSG00000039364	Sectm1b	secreted and transmembrane 1B [Source:MGI Symbol;Acc:MGI:1929083]	protein_coding	6.03674	6.24906	6.65775	6.071	5.98813	6.41618	6.18035	6.2772	6.5098	6.83623	6.64219	6.67679	6.85272	6.59094	6.28071	6.53097	6.42196	6.60993	6.48321	6.44387	6.62551	6.99953	6.67684	6.1964	6.65876	6.75628	6.6739	6.83786	6.4161	6.56629	6.30201	6.32318	6.29424	6.09218	6.23222	6.32578	6.52754	6.38393	6.31669	6.03966	5.99448	5.80455	6.03928	6.50112	6.25222	6.11584
ENSMUSG00000028949	Smarcd3	SWI/SNF related, matrix associated, actin dependent regulator of chromatin, subfamily d, member 3 [Source:MGI Symbol;Acc:MGI:1914243]	protein_coding	2.7509	2.51186	2.22225	2.49532	2.26887	2.13173	2.31688	2.40141	2.26871	2.19544	2.29609	2.53401	2.2563	2.06279	1.93279	2.45495	2.49371	2.29257	2.47837	2.48116	2.29928	2.6985	2.29508	2.29111	2.35898	2.44287	1.98531	2.24528	2.44432	2.38471	2.62865	2.27227	2.45438	2.42784	2.33205	2.4435	2.33686	2.43063	2.14889	2.26025	2.05498	2.47681	2.40187	2.24754	2.24314	2.46072
ENSMUSG00000001995	Sipa1l2	signal-induced proliferation-associated 1 like 2 [Source:MGI Symbol;Acc:MGI:2676970]	protein_coding	3.64978	3.63308	4.09241	3.97593	3.89093	3.851	3.67774	3.76631	3.46582	3.83076	3.86205	3.97664	3.71444	3.81155	3.62445	3.29369	3.79198	3.62748	3.74574	3.81831	3.97458	3.97916	3.95289	3.98934	3.74249	3.94746	3.5786	3.74298	4.02639	3.9625	3.74884	3.39409	3.66873	3.65109	3.65323	3.37161	3.57005	3.44321	3.37048	3.54643	3.57781	3.82328	3.4192	3.84919	3.42712	3.54797
ENSMUSG00000028464	Tpm2	tropomyosin 2, beta [Source:MGI Symbol;Acc:MGI:98810]	protein_coding	2.82196	2.66571	2.81833	2.03909	2.31963	2.57103	2.75727	2.70034	2.10096	2.24398	2.43062	2.58451	1.86934	2.51448	2.42685	1.97136	2.59961	2.215	2.22683	1.87457	2.48658	2.66895	2.3832	2.36382	2.56125	2.62591	1.92607	1.74487	2.50217	2.1395	2.14153	2.64851	2.49222	2.68553	2.44844	1.90078	2.19526	1.81625	1.62673	2.14955	1.78476	1.87276	2.06781	2.11007	2.4641	2.15181
ENSMUSG00000087424	5730405O15Rik	RIKEN cDNA 5730405O15 gene [Source:MGI Symbol;Acc:MGI:1917739]	lncRNA	1.36937	1.30456	1.67517	1.50051	1.8359	1.63158	1.52989	1.32236	0.985432	1.48267	1.44237	1.64828	1.41819	0.889333	1.80909	1.2965	0.647792	0.887509	0.866146	1.50647	1.64963	1.4732	1.64128	1.5274	1.45696	1.34013	1.48108	1.1404	1.24002	1.44836	1.10804	1.10955	1.59394	1.17937	1.4182	1.15514	0.787481	1.13082	1.28987	0.97071	0.924369	1.29033	1.07492	0.776605	1.23775	0.984723
ENSMUSG00000010122	Slc47a1	solute carrier family 47, member 1 [Source:MGI Symbol;Acc:MGI:1914723]	protein_coding	9.5624	9.60189	9.77676	9.55881	9.66428	9.64108	9.61402	9.54362	9.72772	9.62655	9.62019	9.64492	9.74163	9.6612	9.68167	9.58149	9.62543	9.66147	9.75305	9.55869	9.78436	9.76554	9.66632	9.63133	9.67998	9.69114	9.70861	9.7305	9.64793	9.66979	9.57892	9.57928	9.60667	9.53847	9.44298	9.65109	9.58523	9.61529	9.69137	9.55303	9.60566	9.64396	9.58502	9.75564	9.55422	9.65252
ENSMUSG00000031343	Gabra3	gamma-aminobutyric acid (GABA) A receptor, subunit alpha 3 [Source:MGI Symbol;Acc:MGI:95615]	protein_coding	3.89297	4.19365	4.41028	3.91882	3.91829	4.24411	3.96618	3.37356	3.59875	3.80536	3.93101	4.74537	4.2608	3.86521	3.69015	3.74047	4.07901	4.27587	3.30874	3.75075	3.97988	4.40564	4.18073	3.81298	3.73635	4.06336	4.09866	3.94849	3.56377	3.79706	3.50259	3.46771	3.73946	4.01512	3.81734	2.71494	3.22089	3.15563	2.81128	4.13093	3.17152	2.29082	3.92716	3.70482	3.38556	2.78109
ENSMUSG00000042282	Gucy2f	guanylate cyclase 2f [Source:MGI Symbol;Acc:MGI:105119]	protein_coding	0.139193	-0.0736414	-0.262888	0.206868	0.456816	0.988469	-0.0955843	0.293679	0.769446	0.622818	-0.533481	0.356463	0.0329823	0.0904706	0.391075	1.07578	-0.267591	0.0503854	0.206956	0.287676	0.847374	0.39486	-0.0747892	0.00559106	0.589414	0.803721	1.15623	0.635959	1.06038	0.985791	0.698364	1.28817	1.08096	1.39589	1.46172	0.82817	0.903037	1.41159	1.45709	1.3674	0.983494	1.71315	0.248885	1.21615	1.27976	1.11197
ENSMUSG00000042502	Cd2bp2	CD2 cytoplasmic tail binding protein 2 [Source:MGI Symbol;Acc:MGI:1917483]	protein_coding	5.66058	5.69519	5.6058	5.57362	5.68699	5.5879	5.65473	5.75378	5.76008	5.64888	5.67381	5.62619	5.64819	5.64465	5.71228	5.73417	5.73019	5.70729	5.71134	5.63292	5.68003	5.55599	5.67133	5.68815	5.68049	5.66085	5.76481	5.66575	5.67014	5.63108	5.55092	5.61462	5.46231	5.6064	5.54913	5.57383	5.69185	5.55385	5.61596	5.5812	5.68356	5.66104	5.61525	5.51678	5.61789	5.72091
ENSMUSG00000032366	Tpm1	tropomyosin 1, alpha [Source:MGI Symbol;Acc:MGI:98809]	protein_coding	6.80909	6.81511	6.96179	6.88547	6.76008	7.02432	6.80912	6.85305	6.60849	6.76416	6.80057	6.81845	6.64976	6.76038	6.87141	6.62465	6.76784	6.75949	6.76296	6.53527	6.69202	6.82558	6.75473	6.78131	6.84698	6.81631	6.69112	6.64535	6.73464	6.77192	6.54623	6.74847	6.56089	6.6658	6.75157	6.63819	6.55871	6.54661	6.46245	6.49827	6.46437	6.52584	6.53856	6.43902	6.4957	6.56067
ENSMUSG00000036339	Tmem260	transmembrane protein 260 [Source:MGI Symbol;Acc:MGI:2443219]	protein_coding	5.70792	5.80213	5.74054	5.8301	5.68933	5.73646	5.64352	5.67631	5.61955	5.73478	5.70708	5.74215	5.6855	5.70819	5.79639	5.6647	5.64411	5.71142	5.59225	5.71837	5.82984	5.58377	5.74752	5.7002	5.64715	5.68392	5.68922	5.69307	5.71393	5.77097	5.7192	5.66554	5.73241	5.82462	5.76641	5.76276	5.70731	5.59386	5.55227	5.75009	5.60611	5.67355	5.71893	5.63044	5.71037	5.66536
ENSMUSG00000085317	Gssos2	glutathione synthase, opposite strand 2 [Source:MGI Symbol;Acc:MGI:3702171]	lncRNA	0.0409146	0.316821	-0.308662	-0.750789	0.138715	-0.431066	0.0797321	-0.127741	-0.549574	-0.158049	0.120549	-0.438251	-0.509867	-0.0220743	-0.501878	0.0300952	0.179288	0.193262	-0.497201	0.356661	0.0615684	-0.352311	-0.202686	-0.237515	-0.636484	-0.7116	-0.304776	-0.329183	-0.745743	-0.511556	-0.936586	-1.41634	-0.0993669	-0.334133	-0.241292	-0.0319262	-0.0539613	-0.709098	-0.274243	-0.154415	-0.162797	-0.275736	-0.43909	0.0745916	-0.491956	0.375059
ENSMUSG00000029474	Rnf34	ring finger protein 34 [Source:MGI Symbol;Acc:MGI:2153340]	protein_coding	4.92293	4.97152	4.93885	4.86897	4.97814	4.78468	4.95831	4.93013	4.97075	4.94854	4.93938	4.97431	4.91206	4.68531	4.83399	4.98278	4.9938	5.08685	4.88714	5.1215	4.94789	4.82205	4.92358	4.81354	4.84478	5.00523	5.06608	5.02178	4.85315	4.81138	5.14189	5.0447	5.23876	5.23171	4.96968	4.96868	5.23564	4.98576	5.01707	4.99524	5.23637	5.01739	5.41717	5.09992	5.20279	5.39208
ENSMUSG00000045659	Plekha7	pleckstrin homology domain containing, family A member 7 [Source:MGI Symbol;Acc:MGI:2445094]	protein_coding	5.06042	5.0033	5.00068	5.09892	5.06046	5.32401	5.1969	5.25547	5.18523	5.12558	5.22317	5.38217	5.29697	5.19354	5.20974	5.04161	5.05948	5.16262	5.0944	5.17163	5.13121	5.17771	5.11055	5.18931	5.13935	5.11714	5.00627	5.29672	5.30138	5.07476	5.12361	5.24357	5.06321	5.16021	4.96722	5.19705	5.11313	5.17539	5.29744	5.30567	5.35001	5.47335	5.28487	5.40402	5.35677	5.35412
ENSMUSG00000049339	Retreg2	reticulophagy regulator family member 2 [Source:MGI Symbol;Acc:MGI:2388278]	protein_coding	6.29082	6.32831	6.37706	6.35534	6.21868	6.33799	6.29521	6.29592	6.4365	6.41334	6.38639	6.351	6.51266	6.40144	6.47026	6.36571	6.27958	6.43623	6.39972	6.38993	6.39934	6.33227	6.27843	6.40484	6.29625	6.25176	6.43219	6.37092	6.30919	6.39944	6.27629	6.27115	6.21699	6.26478	6.2084	6.31942	6.32996	6.48536	6.33656	6.23449	6.22679	6.31921	6.52283	6.43102	6.36323	6.33497
ENSMUSG00000063286	Gm8995	predicted gene 8995 [Source:MGI Symbol;Acc:MGI:3644223]	transcribed_unprocessed_pseudogene	3.66653	3.74736	4.09956	4.61325	3.40878	3.98967	3.60651	3.84625	3.594	4.05153	4.16798	4.02017	3.26203	3.62102	4.14864	4.19834	3.61578	4.24656	3.35999	4.36342	4.24361	3.91353	4.29386	4.60104	3.94991	3.66165	3.3702	3.97735	3.78779	3.82497	3.37886	4.14556	4.08252	4.10136	4.18727	3.2884	3.31028	3.90869	3.99382	3.69012	3.16111	3.49657	3.93123	3.51807	3.83148	3.64306
ENSMUSG00000021732	Fgf10	fibroblast growth factor 10 [Source:MGI Symbol;Acc:MGI:1099809]	protein_coding	-0.181328	-1.06411	-0.194889	-1.31881	-0.188992	-0.305897	-1.1622	-0.725886	-0.577248	-0.174699	-0.419701	0.152533	0.784422	-0.758196	-0.549943	-0.328594	0.356317	-0.557723	-1.03353	-1.30244	-1.22707	-0.430731	-0.731387	-1.00302	-0.370923	-0.707315	-0.0648207	0.444422	-0.0383417	-0.222392	-0.268832	0.173101	0.164349	-0.0421108	-0.967782	-0.146057	-0.129933	0.162774	0.588959	7.36e-05	0.155838	0.592939	0.311624	0.817302	-0.636634	0.747655
ENSMUSG00000070420	Zscan25	zinc finger and SCAN domain containing 25 [Source:MGI Symbol;Acc:MGI:3647079]	protein_coding	1.81398	1.9589	1.83843	1.68832	1.90889	1.78345	1.98785	1.96179	2.14304	2.08055	2.28009	1.71481	2.11876	1.88998	1.92779	1.79804	1.97874	1.82388	1.94158	1.76448	1.83597	1.8584	1.93503	1.75322	1.56667	1.60892	2.02708	2.15317	1.68647	1.83793	1.54872	1.83628	1.78072	2.11648	1.5969	2.02818	2.09451	2.14102	2.26388	2.14096	2.14547	2.02758	2.25199	2.03093	2.23809	2.04795
ENSMUSG00000032086	Bace1	beta-site APP cleaving enzyme 1 [Source:MGI Symbol;Acc:MGI:1346542]	protein_coding	5.35392	5.27164	5.38027	5.42282	5.40408	5.15109	5.3261	5.2937	5.16413	5.05713	5.14217	5.29235	5.1119	5.17185	5.17427	5.23519	5.33656	5.3311	5.40936	5.26457	5.47951	5.28365	5.3226	5.01596	5.25024	5.23234	5.09939	5.15274	5.28348	5.18575	5.48709	5.41836	5.56633	5.6002	5.42742	5.27131	5.20015	5.33388	5.27553	5.51489	5.40051	5.3538	5.32042	5.4194	5.4103	5.46509
ENSMUSG00000040855	Reps2	RALBP1 associated Eps domain containing protein 2 [Source:MGI Symbol;Acc:MGI:2663511]	protein_coding	7.49766	7.35133	7.548	7.59146	7.36469	7.47689	7.51961	7.28515	7.38314	7.40214	7.52058	7.39469	7.45535	7.42873	7.41416	7.45931	7.30379	7.51406	7.31977	7.37124	7.61109	7.60799	7.52371	7.63205	7.62324	7.47147	7.31169	7.48848	7.53857	7.67309	7.30192	7.55015	7.49702	7.62964	7.45122	7.4433	7.25307	7.38682	7.4324	7.30641	7.22487	7.33118	7.28713	7.3914	7.15421	7.25746
ENSMUSG00000046679	C87436	expressed sequence C87436 [Source:MGI Symbol;Acc:MGI:2141787]	protein_coding	3.98574	3.9648	3.95766	3.96459	3.95637	3.90618	3.94188	4.02859	4.07914	4.08492	3.87765	4.00729	4.03969	3.98482	3.96569	3.9598	3.88618	4.04385	4.06098	4.1978	4.14873	4.05853	3.80272	3.87621	4.02073	3.96922	4.25509	3.96274	4.01599	3.94463	4.02846	3.97364	4.02057	3.93962	3.857	4.10845	4.06762	4.23387	4.07601	4.08754	4.0038	4.06323	4.18917	4.15049	4.03074	4.19779
ENSMUSG00000005057	Sh2b2	SH2B adaptor protein 2 [Source:MGI Symbol;Acc:MGI:1345171]	protein_coding	0.131979	-0.818108	0.238659	-0.319848	0.646293	0.148164	0.205166	-0.239022	0.217422	-0.666645	-0.245804	-0.0716099	-0.39581	0.481583	-0.271111	-0.250896	-0.606664	-0.90178	-0.218891	0.0406388	-0.908499	-0.216329	-0.769766	-0.362995	0.109446	-0.475999	-0.94845	0.409225	-0.522829	0.153528	-0.254168	-0.864062	-0.481149	0.0757432	-0.175673	0.111289	-0.400523	-1.22605	-0.304734	-0.937838	-0.859662	-0.439795	-1.12708	-0.816275	-0.274416	-0.596949
ENSMUSG00000005142	Man2b1	mannosidase 2, alpha B1 [Source:MGI Symbol;Acc:MGI:107286]	protein_coding	6.78338	6.79477	6.86176	6.6615	6.9029	6.70314	6.78629	7.01221	7.06018	6.86141	6.78147	6.74311	6.9531	6.8975	6.93152	6.76655	6.89722	6.77299	7.07396	6.82161	6.91001	7.00653	6.94057	6.63416	6.89568	6.94737	6.79954	6.69082	6.80961	6.87252	7.06443	6.74857	7.03167	6.83975	6.66959	7.06834	6.88498	6.80928	6.82083	6.79208	6.92318	6.95087	6.96401	7.11482	7.02047	6.99685
ENSMUSG00000087385	Frg2f1	FSHD region gene 2 family member 1 [Source:MGI Symbol;Acc:MGI:3035485]	protein_coding	2.92029	3.07625	3.11125	2.76689	2.93898	2.87908	3.10407	3.03648	2.98018	3.10346	2.97225	3.12001	3.02574	3.05264	2.87699	2.91023	3.21507	2.88755	3.15712	3.04964	3.15559	3.03392	3.20669	2.83856	3.16214	3.04139	3.13576	2.96001	3.1293	3.0123	2.90335	3.21614	3.14384	2.93481	2.70492	3.18565	3.08327	3.18108	3.09818	2.84481	3.18942	3.23971	3.00581	3.28714	3.35328	3.19583
ENSMUSG00000022108	Itm2b	integral membrane protein 2B [Source:MGI Symbol;Acc:MGI:1309517]	protein_coding	10.3968	10.4156	10.2526	10.2594	10.2604	10.4131	10.2846	10.3445	10.4373	10.2851	10.309	10.2966	10.387	10.3549	10.3035	10.356	10.3491	10.3043	10.4039	10.3222	10.2883	10.4029	10.3599	10.363	10.3303	10.3852	10.3667	10.2574	10.341	10.2229	10.3696	10.294	10.3065	10.2809	10.2196	10.4589	10.3772	10.3457	10.3541	10.2828	10.4481	10.3649	10.4973	10.3454	10.3674	10.4613
ENSMUSG00000030530	Furin	furin (paired basic amino acid cleaving enzyme) [Source:MGI Symbol;Acc:MGI:97513]	protein_coding	6.08566	6.07622	6.25145	6.11137	6.0893	6.17157	6.15996	6.15953	6.24755	6.18686	6.19283	6.2025	6.19321	6.1747	6.32272	6.28497	6.16696	6.2903	6.26655	6.18285	6.1987	6.11624	6.22654	6.18159	6.20033	6.22165	6.12072	6.21971	6.19569	6.23671	6.0413	6.11337	6.14822	6.25913	6.12757	6.23534	6.14043	6.23064	6.30696	6.13683	6.14788	6.21722	6.04201	6.19351	6.14429	6.11863
ENSMUSG00000021901	Bap1	Brca1 associated protein 1 [Source:MGI Symbol;Acc:MGI:1206586]	protein_coding	5.68592	5.84811	5.80206	5.77717	5.77089	5.81546	5.80657	5.76607	5.73905	5.79966	5.87505	5.78962	5.76545	5.759	5.76432	5.79435	5.75625	5.87553	5.66853	5.76458	5.83477	5.77132	5.80924	5.83893	5.6819	5.78661	5.8505	5.79078	5.80944	5.84677	5.75459	5.69809	5.82637	5.80806	5.78987	5.59272	5.7051	5.75238	5.76142	5.71621	5.6297	5.63618	5.80616	5.65562	5.78683	5.70732
ENSMUSG00000074277	Phldb3	pleckstrin homology like domain, family B, member 3 [Source:MGI Symbol;Acc:MGI:3642959]	protein_coding	-1.0584	-1.05848	-1.34637	-0.399476	-0.236157	-0.92403	-0.894676	-0.910001	-0.630043	-0.25963	-0.335549	-0.510013	-0.395375	-0.49979	-0.935641	-0.116161	-0.836946	-0.529849	-0.402243	-0.810566	-0.658748	-0.368073	-0.476365	-0.282129	-1.33784	-0.392661	-0.624634	0.0787329	-0.440777	-0.412449	-0.697973	-0.691456	-1.21943	-0.513691	-0.679959	-0.697046	-0.465687	-0.530834	-0.38172	-0.678806	-0.296998	-0.39949	-0.278678	-0.500101	-0.600718	-0.629614
ENSMUSG00000043542	Zc2hc1a	zinc finger, C2HC-type containing 1A [Source:MGI Symbol;Acc:MGI:1914556]	protein_coding	5.30252	5.1082	4.77414	4.97847	4.95243	5.12466	4.90202	5.17081	5.29763	5.00888	4.9222	4.97988	5.06397	5.01026	4.95309	4.87565	5.00842	4.96691	5.08883	5.12725	4.9571	5.06655	4.97795	5.06792	4.96716	5.02539	4.94592	5.04373	5.01061	5.05418	5.38185	5.36021	4.9951	5.30203	5.0857	5.3373	5.07231	5.15371	5.19174	5.24515	5.2174	5.1201	5.04928	5.03502	5.02169	5.11704
ENSMUSG00000079491	H2-T10	histocompatibility 2, T region locus 10 [Source:MGI Symbol;Acc:MGI:95942]	polymorphic_pseudogene	0.355393	0.166564	0.650868	0.745337	0.498536	0.0317991	0.122455	0.265483	0.408229	0.737598	0.304081	0.448169	0.562221	-0.16471	1.01586	-0.935557	-0.347682	0.166966	0.38974	0.949704	-0.0278631	0.899225	-0.102174	-0.631438	0.66269	0.277837	-0.328653	-0.0579171	-0.11997	0.136132	0.387048	-0.2866	-0.103929	-0.488706	-0.504283	0.148781	0.0767964	-0.346754	0.43271	0.14593	0.17567	0.170748	0.719778	0.531224	0.821961	0.250843
ENSMUSG00000028677	Rnf220	ring finger protein 220 [Source:MGI Symbol;Acc:MGI:1913993]	protein_coding	4.29085	4.43626	4.38098	4.44538	4.45669	4.43114	4.59631	4.4636	4.52092	4.45213	4.58964	4.64204	4.57045	4.3484	4.65108	4.59604	4.41773	4.53719	4.5966	4.49688	4.37173	4.332	4.49575	4.44024	4.41635	4.45866	4.51102	4.58769	4.64894	4.50209	4.43442	4.63777	4.67483	4.49594	4.46936	4.54071	4.73201	4.67762	4.8269	4.59426	4.65427	4.66312	4.67778	4.7441	4.74477	4.54169
ENSMUSG00000103520	1110025M09Rik	RIKEN cDNA 1110025M09 gene [Source:MGI Symbol;Acc:MGI:1915885]	TEC	0.175063	0.852286	0.498777	0.497115	0.546716	0.734269	0.525281	1.1726	1.10283	1.17857	0.909894	0.817585	0.778106	0.843161	0.871755	0.880427	0.315961	0.524833	1.02734	0.995461	0.894298	0.547281	1.18109	0.546302	0.764398	0.9099	0.957064	0.655979	0.680662	0.535074	0.785637	0.813554	0.270451	-0.153497	0.617578	0.990535	1.04649	0.907365	0.96674	1.24381	2.04685	0.809999	1.1489	1.04456	0.776148	1.07143
ENSMUSG00000022404	Slc25a17	solute carrier family 25 (mitochondrial carrier, peroxisomal membrane protein), member 17 [Source:MGI Symbol;Acc:MGI:1342248]	protein_coding	7.36505	7.17081	7.16414	7.22785	7.32908	7.37181	7.27894	7.11833	7.42482	7.04832	7.22285	7.21366	7.27901	7.27168	7.4024	7.2365	7.26958	7.16846	7.47411	7.26743	7.19773	7.22399	7.09319	7.34638	7.21291	7.46992	7.39938	7.30946	7.3999	7.21825	7.33605	7.34476	7.27112	7.36932	7.12982	7.29361	7.19209	7.34481	7.3453	7.25464	7.47829	7.57138	7.32943	7.25386	7.35936	7.26651
ENSMUSG00000041263	Rusc1	RUN and SH3 domain containing 1 [Source:MGI Symbol;Acc:MGI:1919546]	protein_coding	2.16315	2.20553	2.30645	2.03799	2.34516	2.42948	2.09986	2.18894	2.05221	2.57322	1.88758	1.95725	1.99384	2.40898	2.39357	2.20621	1.96709	2.49684	2.10628	2.44779	2.372	2.66504	2.4796	2.32201	2.13467	2.70049	2.11312	2.02672	2.22028	1.98714	1.91299	1.56541	2.02609	1.96506	2.04463	2.38103	2.14752	2.24981	1.80047	1.94093	2.31821	2.07128	2.26919	1.95143	2.0386	2.31037
ENSMUSG00000027940	Tpm3	tropomyosin 3, gamma [Source:MGI Symbol;Acc:MGI:1890149]	protein_coding	6.18912	6.17727	6.08582	6.21807	6.10382	6.10691	6.09744	6.17525	6.2191	6.1425	6.09187	6.22903	6.13933	6.10039	6.16274	6.11843	6.17701	6.05715	6.19926	6.08031	6.18059	6.10675	6.1095	6.20956	6.22585	6.25431	6.22211	6.12406	6.16972	6.1266	6.12833	6.12421	6.0591	6.10082	6.09906	6.16149	6.12976	6.09651	5.99915	6.05712	6.08184	5.99833	6.23005	5.96155	5.99469	6.06425
ENSMUSG00000007837	Prrg2	proline-rich Gla (G-carboxyglutamic acid) polypeptide 2 [Source:MGI Symbol;Acc:MGI:1929596]	protein_coding	2.41505	2.83814	2.45713	2.55654	2.44777	2.50991	2.58875	2.57132	2.56307	2.73059	2.37647	2.35338	2.41179	2.42177	2.69258	2.78783	2.55345	2.26737	2.40091	2.42704	2.33788	2.61977	2.59902	2.64323	2.56528	1.9121	2.74012	2.69308	2.39504	2.70469	2.59602	2.75141	2.82713	2.61737	2.75264	2.31943	2.67475	2.48869	2.69126	2.55535	2.57037	2.3594	2.63348	2.2466	2.40917	2.62995
ENSMUSG00000026469	Xpr1	xenotropic and polytropic retrovirus receptor 1 [Source:MGI Symbol;Acc:MGI:97932]	protein_coding	7.73615	7.65003	7.94577	7.86528	7.7232	7.73005	7.77735	7.69687	7.66328	7.82262	7.79806	7.75256	7.66992	7.71467	7.80282	7.70911	7.76359	7.72414	7.75847	7.77786	7.85977	7.70539	7.78994	7.76259	7.73237	7.77882	7.52292	7.77565	7.79142	7.86774	7.80368	7.81752	7.76332	7.88061	7.85198	7.76339	7.71684	7.7594	7.71871	7.8148	7.65089	7.66015	7.63324	7.90369	7.69207	7.69063
ENSMUSG00000064351	mt-Co1	mitochondrially encoded cytochrome c oxidase I [Source:MGI Symbol;Acc:MGI:102504]	protein_coding	15.3657	15.6144	15.4585	15.4907	15.6057	15.5162	15.5395	15.6317	15.595	15.3895	15.5507	15.5725	15.5284	15.5886	15.5428	15.6459	15.5703	15.3433	15.6277	15.4128	15.6008	15.558	15.5786	15.354	15.6093	15.5215	15.6538	15.5958	15.5885	15.4578	15.2608	15.201	15.2987	15.2347	15.3939	15.1927	15.2685	15.1709	15.2231	15.2997	15.309	15.3545	15.3432	15.4404	15.2355	15.3505
ENSMUSG00000110170	St6galnac2	ST6 (alpha-N-acetyl-neuraminyl-2,3-beta-galactosyl-1,3)-N-acetylgalactosaminide alpha-2,6-sialyltransferase 2 [Source:MGI Symbol;Acc:MGI:107553]	protein_coding	1.9249	2.09173	2.18053	2.03795	2.34195	2.27838	2.14745	2.09881	2.14263	2.02043	2.1034	2.45507	2.26533	2.72286	2.10567	2.0656	2.14339	2.30724	2.25222	2.3725	2.07773	2.56954	2.04992	1.48968	2.26786	1.96798	2.09103	1.8459	2.02391	2.1724	1.64232	1.75501	1.63055	1.69188	2.20758	1.61401	1.98883	1.86919	1.49224	1.56173	2.42318	2.36914	1.94537	1.70365	2.32107	1.93819
ENSMUSG00000039753	Fbxl5	F-box and leucine-rich repeat protein 5 [Source:MGI Symbol;Acc:MGI:2152883]	protein_coding	6.56158	6.69887	6.63109	6.71132	6.59499	6.62521	6.54535	6.59081	6.72708	6.642	6.60492	6.63553	6.69614	6.67946	6.67525	6.77133	6.66961	6.81076	6.68912	6.72234	6.73012	6.61367	6.64634	6.60988	6.67736	6.58038	6.82278	6.80124	6.73373	6.7073	6.52254	6.48676	6.61765	6.60009	6.63548	6.56394	6.51451	6.55746	6.57207	6.74189	6.65546	6.60333	6.7802	6.67391	6.49593	6.54717
ENSMUSG00000035765	Dym	dymeclin [Source:MGI Symbol;Acc:MGI:1918480]	protein_coding	4.72904	4.61837	4.75906	4.61436	4.63325	4.70823	4.64771	4.73107	4.88045	4.60709	4.54594	4.63569	4.7872	4.71884	4.7382	4.5958	4.81321	4.8252	5.0883	4.71193	4.77222	4.93061	4.69341	4.74918	4.80418	4.79036	4.66903	4.8591	4.68484	4.75638	4.70119	4.59459	4.60984	4.63987	4.57904	4.86558	4.64025	4.76787	4.7364	4.65642	4.85657	4.67374	4.77608	4.8193	4.72182	4.8991
ENSMUSG00000030986	Dhx32	DEAH (Asp-Glu-Ala-His) box polypeptide 32 [Source:MGI Symbol;Acc:MGI:2141813]	protein_coding	5.16511	5.34781	5.23669	5.20373	5.23945	5.26665	5.2416	5.24243	5.25375	5.21284	5.17186	5.2699	5.28282	5.21609	5.18554	5.07881	5.04241	5.23924	5.3501	5.12326	5.27406	5.10454	5.20636	5.18882	5.0742	5.16539	5.28837	5.28752	5.31635	5.3927	5.33363	5.32398	5.26567	5.46725	5.31299	5.3584	5.33129	5.50525	5.36889	5.32306	5.39445	5.34276	5.47991	5.43452	5.37102	5.34229
ENSMUSG00000027327	1700037H04Rik	RIKEN cDNA 1700037H04 gene [Source:MGI Symbol;Acc:MGI:1914576]	protein_coding	3.19513	3.21507	2.8347	3.06207	3.10232	3.29218	3.10427	2.88904	3.03566	3.53032	3.12815	3.20917	3.37695	3.05832	3.23418	3.34296	3.12597	3.08343	3.14418	3.11498	3.1235	3.43531	3.12978	3.24132	3.73457	3.50274	3.38071	3.26306	3.08099	3.38773	3.44561	3.2755	3.70327	3.48513	3.54832	3.14097	3.54688	3.2078	3.47222	3.00214	2.99997	3.10304	3.17688	3.15467	3.12289	3.35489
ENSMUSG00000020792	Exoc7	exocyst complex component 7 [Source:MGI Symbol;Acc:MGI:1859270]	protein_coding	4.55199	4.68556	4.68689	4.64649	4.63242	4.65258	4.69707	4.81174	4.59152	4.66446	4.54578	4.56791	4.77054	4.58757	4.63397	4.72909	4.62387	4.50701	4.8654	4.58895	4.64785	4.67902	4.75865	4.75051	4.64921	4.64661	4.63388	4.49329	4.51773	4.64021	4.75887	4.62692	4.60454	4.50164	4.64537	4.69811	4.53942	4.71003	4.60066	4.5504	4.72615	4.60448	4.72017	4.87136	4.5663	4.74072
ENSMUSG00000012076	Brms1l	breast cancer metastasis-suppressor 1-like [Source:MGI Symbol;Acc:MGI:1196337]	protein_coding	4.6779	4.75186	4.49654	4.79355	4.64164	4.58059	4.62762	4.71542	4.65755	4.68122	4.61292	4.75013	4.76749	4.60573	4.71351	4.61054	4.67594	4.62237	4.73119	4.60985	4.70213	4.71479	4.69923	4.57059	4.90787	4.68355	4.78718	4.58224	4.66056	4.61973	4.91479	4.5498	4.70341	4.79078	4.65814	4.68746	4.70619	4.71459	4.63067	4.59255	4.71346	4.56238	4.68922	4.55388	4.69016	4.82446
ENSMUSG00000024507	Hsd17b4	hydroxysteroid (17-beta) dehydrogenase 4 [Source:MGI Symbol;Acc:MGI:105089]	protein_coding	8.15251	8.2952	8.20841	8.27053	8.31102	8.22652	8.24494	8.19571	8.28366	8.08952	8.1653	8.03496	8.24122	8.19947	8.25107	8.2822	8.28067	8.02681	8.35168	8.18335	8.18276	8.30859	8.29886	8.30598	8.23383	8.1565	8.24431	8.13456	8.24945	8.1588	8.22181	8.05403	8.20006	8.0897	8.00934	8.01734	8.13879	8.09117	8.03907	7.96097	8.20911	8.22074	8.07057	8.04158	8.11177	8.14661
ENSMUSG00000044147	Arf6	ADP-ribosylation factor 6 [Source:MGI Symbol;Acc:MGI:99435]	protein_coding	4.70815	4.74332	4.60474	4.63127	4.70849	4.73404	4.73668	4.57926	4.62224	4.59605	4.73249	4.58393	4.48681	4.49998	4.66296	4.60871	4.57049	4.59705	4.49372	4.56726	4.87133	4.64205	4.53424	4.7474	4.63682	4.62062	4.64196	4.54976	4.69276	4.52914	4.58918	4.75703	4.68434	4.80032	4.73046	4.54557	4.40529	4.48444	4.53569	4.6603	4.58066	4.38296	4.63645	4.51892	4.50822	4.69753
ENSMUSG00000039509	Nup133	nucleoporin 133 [Source:MGI Symbol;Acc:MGI:2442620]	protein_coding	4.11082	3.89722	4.09457	4.14079	4.21605	3.92563	3.91798	4.00166	4.08789	3.98321	3.9432	4.1411	4.04714	4.16132	4.08236	4.03044	4.2682	4.01355	4.46611	4.20706	4.05777	3.96301	3.98173	3.88077	4.08828	3.97007	4.10932	4.08473	4.05073	3.85452	4.29642	4.12109	3.93026	4.12106	4.05091	4.18902	4.29549	4.17336	4.09816	4.19286	4.3003	4.3935	4.28188	4.44066	4.28406	4.32911
ENSMUSG00000097675	1700101I11Rik	RIKEN cDNA 1700101I11 gene [Source:MGI Symbol;Acc:MGI:1915180]	lncRNA	1.90884	1.64761	1.59905	1.59004	1.53961	1.74867	1.49803	1.63286	1.83529	1.39393	1.89464	1.26428	1.93884	1.37954	1.38908	2.03701	1.94581	1.90726	1.76935	1.78149	1.07721	1.51221	1.45296	1.11835	0.901216	1.57495	1.82354	1.26879	1.79336	1.69151	1.7413	1.78395	1.41651	1.63328	1.39932	1.74591	2.12883	2.26641	1.8661	1.77616	1.97937	2.0094	2.37892	1.47886	2.00114	1.80474
ENSMUSG00000051790	Nlgn2	neuroligin 2 [Source:MGI Symbol;Acc:MGI:2681835]	protein_coding	1.60121	1.71011	1.61884	1.88247	1.52908	1.52151	1.68947	1.49707	1.50707	1.61007	1.42173	1.62697	1.57117	1.86277	1.88708	1.4016	1.57121	1.92713	1.72641	1.91315	1.52764	1.78345	1.73224	1.45537	1.40162	2.10965	1.64399	1.65561	1.51961	1.49496	1.69708	1.7584	1.25067	1.63835	1.49177	1.38589	1.98363	1.63568	1.63975	1.7999	1.80824	1.8959	1.89946	1.83113	1.9507	1.56031
ENSMUSG00000031782	Coq9	coenzyme Q9 [Source:MGI Symbol;Acc:MGI:1915164]	protein_coding	7.09835	7.23432	7.1848	7.14596	7.26851	7.21007	7.23641	7.16781	7.26663	7.30144	7.24222	7.07606	7.25925	7.15992	7.34138	7.3422	7.05579	7.24775	7.14986	7.24764	7.19066	7.24047	7.25099	7.25684	7.14472	7.11294	7.30096	7.2309	7.19038	7.22576	7.25846	7.24057	7.39253	7.20032	7.3521	7.21606	7.21454	7.19461	7.33358	7.13208	7.12805	7.17075	7.31112	7.09683	7.13269	7.09944
ENSMUSG00000031788	Kifc3	kinesin family member C3 [Source:MGI Symbol;Acc:MGI:109202]	protein_coding	4.72823	4.45332	4.56588	4.76803	4.60366	4.77987	4.59517	4.67659	4.52858	4.67315	4.87056	4.68847	4.64733	4.56518	4.81925	4.64647	4.50117	4.66937	4.43092	4.64854	4.50129	4.64442	4.74255	4.81948	4.74207	4.69634	4.55914	4.74418	4.8431	4.66814	4.51502	4.75338	4.85772	4.70272	4.64937	4.54848	4.60895	4.67314	4.75672	4.44871	4.76429	4.78069	4.5075	4.52804	4.56874	4.68773
ENSMUSG00000030276	Ttll3	tubulin tyrosine ligase-like family, member 3 [Source:MGI Symbol;Acc:MGI:2141418]	protein_coding	1.03179	0.547963	1.24715	1.38207	0.932474	0.553251	0.963011	1.48477	0.781173	1.03893	1.05262	0.98382	1.10876	1.14411	0.896429	1.10783	1.37532	1.03251	0.703034	1.05512	1.06197	1.38362	1.21062	1.43481	1.0507	1.127	1.40924	1.15302	1.11936	1.45282	1.02872	1.34684	1.09212	1.6224	1.525	0.6344	1.5839	1.28921	1.29632	1.2182	1.10289	0.847426	1.00225	0.679918	1.44432	1.07146
ENSMUSG00000055833	1700034H15Rik	RIKEN cDNA 1700034H15 gene [Source:MGI Symbol;Acc:MGI:1921515]	lncRNA	1.67594	1.4311	1.34859	1.22412	1.71151	1.60211	1.56309	1.28021	1.27489	1.06529	2.16893	1.39513	1.1838	1.50493	1.41113	1.34534	2.13468	1.31342	1.76107	1.85488	1.64272	1.27689	1.18509	1.46528	1.43151	1.24621	1.17496	0.952203	1.61856	1.65891	1.40736	1.87626	1.40021	1.38567	1.56275	1.26121	1.75321	1.48211	1.47894	1.36543	1.39334	1.6103	0.989452	1.2349	1.19173	1.31186
ENSMUSG00000033379	Atp6v0b	ATPase, H+ transporting, lysosomal V0 subunit B [Source:MGI Symbol;Acc:MGI:1890510]	protein_coding	6.52347	6.66237	6.53339	6.52251	6.50466	6.55367	6.51575	6.48988	6.66187	6.59319	6.60302	6.57439	6.624	6.50831	6.55987	6.62621	6.55661	6.67381	6.45044	6.65194	6.4435	6.56782	6.66786	6.64586	6.56545	6.46907	6.82543	6.65324	6.56482	6.60678	6.5361	6.64341	6.68609	6.48561	6.73045	6.52295	6.55195	6.58103	6.56755	6.45177	6.47863	6.26916	6.79812	6.40796	6.47605	6.41842
ENSMUSG00000021264	Yy1	YY1 transcription factor [Source:MGI Symbol;Acc:MGI:99150]	protein_coding	6.38093	6.49331	6.5109	6.40389	6.38082	6.39208	6.53946	6.43895	6.44135	6.28984	6.44449	6.39865	6.43261	6.35432	6.39473	6.41405	6.52586	6.49786	6.4057	6.47697	6.47485	6.41002	6.2592	6.48031	6.44589	6.41709	6.30586	6.35999	6.49079	6.44157	6.48923	6.52101	6.39477	6.46833	6.34542	6.43762	6.55376	6.44225	6.50364	6.52354	6.53182	6.55338	6.38029	6.44584	6.50207	6.39095
ENSMUSG00000042063	Zfp386	zinc finger protein 386 (Kruppel-like) [Source:MGI Symbol;Acc:MGI:1930708]	protein_coding	5.3189	5.40627	5.18798	5.36949	5.25405	5.62485	5.39198	5.366	5.48891	5.52057	5.37444	5.40125	5.43986	5.59823	5.39898	5.62696	5.25042	5.42194	5.24753	5.33312	5.20142	5.1167	5.3188	5.37158	5.54983	5.33076	5.49082	5.55962	5.37566	5.3168	5.17384	5.39459	5.16199	5.32245	5.32501	5.44788	5.52711	5.4695	5.51717	5.56189	5.60871	5.56071	5.676	5.46948	5.69747	5.42153
ENSMUSG00000025190	Got1	glutamic-oxaloacetic transaminase 1, soluble [Source:MGI Symbol;Acc:MGI:95791]	protein_coding	6.62717	6.60841	6.67487	6.54205	6.83483	6.44417	6.6811	6.57269	6.56462	6.46996	6.62263	6.55099	6.63369	6.56098	6.60307	6.55652	6.74635	6.52621	6.79846	6.54882	6.6882	6.83189	6.72866	6.75543	6.67642	6.71641	6.49564	6.56524	6.59937	6.61442	6.70202	6.4572	6.6794	6.49958	6.75146	6.44649	6.39601	6.39555	6.31895	6.33908	6.4325	6.32112	6.46174	6.53017	6.3218	6.46388
ENSMUSG00000021610	Clptm1l	CLPTM1-like [Source:MGI Symbol;Acc:MGI:2442892]	protein_coding	7.12416	7.27698	7.22728	7.23407	7.09229	7.20099	7.12283	7.00492	7.18433	7.1241	7.17755	7.03508	7.15664	7.11982	7.13988	7.17897	7.1003	7.19811	7.17501	7.12409	7.14879	7.26038	7.19317	7.14891	7.16799	7.16894	7.21574	7.19548	7.10191	7.17319	7.11005	7.11161	7.22611	7.12853	7.14281	7.1421	7.14548	7.12982	7.14072	7.02685	7.02537	6.94591	7.21371	7.11114	7.10096	7.04072
ENSMUSG00000085929	Gm13421	predicted gene 13421 [Source:MGI Symbol;Acc:MGI:3649922]	lncRNA	1.47788	0.977339	1.47687	0.688014	0.644353	0.495295	0.933087	0.807233	0.421845	0.334557	0.71367	0.530346	0.0952242	0.800614	1.24677	0.731956	0.123459	0.232172	0.250136	1.08056	0.74995	0.762395	0.912468	0.935582	0.823261	0.149431	0.192394	0.729584	0.49048	0.798838	0.717924	0.624369	0.904137	0.9124	0.845488	0.830551	0.071118	0.91982	1.05353	0.393053	0.443946	0.648153	0.750842	1.12861	0.589115	1.06196
ENSMUSG00000020640	Itsn2	intersectin 2 [Source:MGI Symbol;Acc:MGI:1338049]	protein_coding	7.0234	7.1138	7.30942	7.27733	7.11198	7.10779	7.16686	6.99239	7.08849	7.13696	7.03906	7.12624	7.04274	7.0586	7.18736	7.20519	7.08762	7.16672	7.01147	7.19948	7.2364	7.09797	7.10444	7.12052	7.02258	7.05945	7.02762	7.05376	7.16891	7.24608	7.12826	7.20202	7.27953	7.26394	7.18995	7.07707	6.93524	7.15218	7.08872	7.11409	6.9977	7.08644	7.10387	7.07668	7.09864	7.03844
ENSMUSG00000025579	Gaa	glucosidase, alpha, acid [Source:MGI Symbol;Acc:MGI:95609]	protein_coding	4.62506	4.60427	4.61625	4.38949	4.62883	4.59063	4.63985	4.73542	4.9845	4.73072	4.59077	4.60628	4.72169	4.61085	4.73509	4.61183	4.61421	4.55864	4.79104	4.58702	4.47434	4.65364	4.62667	4.41846	4.69524	4.66873	4.65845	4.72653	4.62936	4.66941	4.768	4.64665	4.6376	4.62029	4.58131	4.75946	4.73398	4.74914	4.79542	4.47546	4.82502	4.878	4.70733	4.79546	4.70871	4.85577
ENSMUSG00000039842	Mcph1	microcephaly, primary autosomal recessive 1 [Source:MGI Symbol;Acc:MGI:2443308]	protein_coding	2.67385	3.09499	3.12789	2.91615	3.24198	3.20667	3.2515	3.01869	3.20538	3.07933	3.21032	2.97544	3.17588	2.98385	3.29114	3.18906	3.23813	2.95614	3.30274	3.17281	2.95424	3.28869	3.31425	3.01904	3.06442	3.25357	2.89489	3.01366	2.87851	3.18563	3.40382	3.34704	3.31061	3.43997	3.17963	3.37489	3.50402	3.16282	3.42275	3.17064	3.3888	3.41147	3.6323	3.60598	3.43333	3.21665
ENSMUSG00000070044	Fam149a	family with sequence similarity 149, member A [Source:MGI Symbol;Acc:MGI:2387177]	protein_coding	6.25615	6.19605	6.20574	6.31267	6.19429	6.18653	6.31712	6.13918	6.27974	6.35121	6.4735	6.25169	6.40274	6.24402	6.36625	6.3157	6.15107	6.23753	6.18204	6.08216	6.21763	6.30562	6.25262	6.20399	6.04546	6.17762	6.25896	6.43341	6.27395	6.1708	6.53104	6.60529	6.51347	6.45089	6.3965	6.55701	6.66529	6.6093	6.60088	6.54849	6.65025	6.70092	6.65682	6.67399	6.48389	6.57164
ENSMUSG00000107785	Gm45083	predicted gene 45083 [Source:MGI Symbol;Acc:MGI:5753659]	lncRNA	0.343016	0.733181	0.823783	0.962089	1.14822	0.0876401	0.887095	0.167203	1.17514	1.10337	0.739481	0.874966	0.977866	0.233455	0.615171	0.625094	1.01114	0.706656	0.377969	0.666384	0.23397	0.227918	0.352548	-0.149786	-0.0706998	1.41484	0.762562	-0.0816663	0.861032	0.314851	0.930203	1.39895	1.53353	0.843382	0.609785	0.876378	1.0024	1.44961	1.56583	0.60581	1.35664	1.61956	0.5418	1.3678	1.24383	1.72744
ENSMUSG00000113416	Gm49328	predicted gene, 49328 [Source:MGI Symbol;Acc:MGI:6121513]	unprocessed_pseudogene	-1.2186	-1.32431	-1.39878	-0.404512	-1.22311	-2.32525	-1.9695	-1.55893	-1.77904	-1.32891	-0.763739	-0.565489	-0.238909	-0.744536	-1.19255	-1.17947	-1.92271	-0.900944	-1.17848	-1.07784	-1.36872	-0.274229	-1.13093	-1.35421	-0.016831	-1.3419	-1.03129	-0.74911	-0.493933	-0.930465	-1.46824	-1.06085	-0.864373	-1.54326	0.459253	-1.2554	-1.17807	-0.965051	-0.316808	-1.71703	-1.9608	-1.79023	-1.10183	-1.04396	-1.52629	-1.39736
ENSMUSG00000061718	Ppp1r1b	protein phosphatase 1, regulatory inhibitor subunit 1B [Source:MGI Symbol;Acc:MGI:94860]	protein_coding	5.11717	5.0362	4.8128	5.01155	4.69914	4.95525	4.74934	4.83539	4.34919	4.6721	5.07358	5.15871	4.50935	5.04835	4.60841	4.35823	4.94385	4.96888	4.81905	5.06645	4.9333	5.02815	4.96066	4.91205	4.85436	4.5772	3.93453	4.57983	4.96238	4.74964	4.50796	4.43433	4.59333	4.33376	4.75075	4.44764	4.49572	4.38261	4.12498	4.3511	4.41768	4.46787	4.60603	4.32626	4.82102	4.6364
ENSMUSG00000085749	Gm12843	predicted gene 12843 [Source:MGI Symbol;Acc:MGI:3651051]	lncRNA	-1.15946	-0.614757	-0.794634	-0.843057	-1.20202	-1.73768	-0.680183	-0.976586	-0.97725	-0.674239	-0.599531	0.0158968	-1.3178	-0.729945	-1.16634	-0.572401	-0.809927	-0.599376	-0.435425	-0.704031	-1.63475	-0.0948261	-0.796679	-0.59779	-0.897658	-0.790336	-1.25088	-0.928971	0.175374	-0.651978	-1.45284	-0.674203	-1.10208	-0.878927	-0.491032	-1.28377	-0.521363	0.0089662	-0.556224	-0.901797	0.693604	-1.18276	0.169163	-0.330425	-0.0492499	-0.728661
ENSMUSG00000038267	Slc22a23	solute carrier family 22, member 23 [Source:MGI Symbol;Acc:MGI:1920352]	protein_coding	6.51409	6.18475	6.33732	6.54192	6.5321	6.29378	6.43644	6.34446	6.09404	5.95106	6.40352	6.66423	6.39252	6.34978	6.19779	6.05818	6.35245	6.15246	6.29888	6.45293	6.61993	6.4233	6.32309	6.16008	6.49799	6.19886	6.43988	6.27009	6.44228	6.34499	6.12505	5.9733	5.9828	6.03468	6.02328	5.72414	5.5093	5.79808	5.85298	6.15473	5.85491	5.76873	5.82782	6.0505	5.81804	5.60597
ENSMUSG00000026349	Ccnt2	cyclin T2 [Source:MGI Symbol;Acc:MGI:1920199]	protein_coding	6.27334	6.38061	6.4372	6.58507	6.46198	6.26567	6.36493	6.40433	6.224	6.50108	6.45236	6.485	6.24931	6.32112	6.43596	6.5199	6.17575	6.50019	6.2701	6.33013	6.45812	6.32966	6.41224	6.34399	6.38387	6.33976	6.32493	6.35348	6.42954	6.52062	6.24403	6.43328	6.41453	6.50463	6.49012	6.24776	6.21192	6.37601	6.33276	6.45864	6.41272	6.35804	6.31344	6.34319	6.29732	6.45053
ENSMUSG00000071477	Zfp777	zinc finger protein 777 [Source:MGI Symbol;Acc:MGI:1919556]	protein_coding	2.66844	2.55534	2.65847	2.76404	3.04093	2.71841	2.4641	2.79625	2.9851	2.95371	2.74702	2.94738	3.0777	2.85043	2.89377	3.12608	2.83384	2.94904	2.84904	2.87345	3.05819	2.7635	2.69203	2.95118	2.88338	3.13479	2.76852	2.72556	2.84241	2.82762	2.84735	2.84386	2.8434	2.76346	2.73049	2.95945	2.8237	2.79639	3.16848	3.11699	2.95671	3.07857	2.94781	3.13124	3.14316	2.95217
ENSMUSG00000029669	Tspan12	tetraspanin 12 [Source:MGI Symbol;Acc:MGI:1889818]	protein_coding	5.96536	5.72838	5.55878	5.80576	5.64928	5.73608	5.4645	5.71764	5.68809	5.62719	5.53205	5.68995	5.5744	5.62675	5.72817	5.45972	5.73126	5.5911	5.71217	5.65544	5.57612	5.63667	5.6706	5.71956	5.72027	5.67103	5.45771	5.66377	5.73043	5.61462	5.87461	5.83323	5.83188	5.77924	5.89622	5.80565	5.83349	5.77602	5.79667	5.98706	6.06071	5.8553	5.88414	5.78342	5.8546	5.93447
ENSMUSG00000037373	Ctbp1	C-terminal binding protein 1 [Source:MGI Symbol;Acc:MGI:1201685]	protein_coding	5.56201	5.64476	5.50652	5.56761	5.59529	5.72367	5.60102	5.57203	5.62579	5.68407	5.61856	5.51148	5.63103	5.48539	5.65094	5.87591	5.46996	5.70474	5.52517	5.65897	5.47551	5.4597	5.65545	5.68212	5.56101	5.49339	5.6255	5.65699	5.73296	5.6281	5.58677	5.75027	5.75428	5.74689	5.75373	5.64199	5.62446	5.69427	5.68135	5.67764	5.66086	5.62053	5.713	5.47236	5.60969	5.58445
ENSMUSG00000027573	Gid8	GID complex subunit 8 [Source:MGI Symbol;Acc:MGI:1923675]	protein_coding	5.44312	5.48732	5.47661	5.45704	5.34473	5.2989	5.37157	5.3323	5.44976	5.33264	5.3786	5.3294	5.32868	5.3893	5.33698	5.37318	5.386	5.37379	5.31906	5.32191	5.37625	5.33395	5.28411	5.46503	5.38744	5.3943	5.39124	5.43006	5.257	5.47027	5.45176	5.35788	5.42657	5.40541	5.43437	5.3023	5.3071	5.3764	5.2928	5.20996	5.23697	5.26766	5.41629	5.25089	5.21462	5.23267
ENSMUSG00000111368	Gm47889	predicted gene, 47889 [Source:MGI Symbol;Acc:MGI:6097120]	lncRNA	-0.637597	0.0319086	-0.706208	-1.54078	-0.199467	-0.441456	-0.176807	0.157868	-0.671313	-0.176428	-1.56108	0.217884	-0.320757	-0.71296	-0.347361	-0.82628	-0.0084196	-0.250629	0.375687	-0.0847619	-0.151774	-0.513819	0.167272	-1.28698	-0.900651	-0.699865	-0.331695	-0.63435	-0.463279	-1.31231	-1.06229	-0.523228	-0.0397147	-0.584524	-0.905068	-0.0413559	-0.0264601	-0.0513518	-0.257609	-0.104623	-0.511377	-0.239931	0.310212	0.431002	0.568459	0.271218
ENSMUSG00000036225	Kctd1	potassium channel tetramerisation domain containing 1 [Source:MGI Symbol;Acc:MGI:1918269]	protein_coding	3.86641	3.90708	3.54125	3.73708	3.48339	3.68491	3.50523	3.74585	3.31476	3.52612	3.62446	3.59775	3.31146	3.64054	3.4633	3.5325	3.63943	3.62977	3.52823	3.57321	3.59586	3.73044	3.65028	3.65019	3.68126	3.56084	3.7006	3.29509	3.69266	3.60084	3.58392	3.3922	3.68236	3.54385	3.56839	3.63775	3.6975	3.6407	3.52214	3.6699	3.60978	3.8014	3.67022	3.59011	3.47102	3.62063
ENSMUSG00000028329	Xpa	xeroderma pigmentosum, complementation group A [Source:MGI Symbol;Acc:MGI:99135]	protein_coding	3.10008	3.23281	2.95943	2.75205	3.17228	3.3658	3.23361	3.14448	3.47173	3.33003	3.26702	3.35712	3.10706	3.1029	3.39065	3.4349	3.38041	3.40489	3.49843	3.22663	3.19864	3.30167	3.16163	3.03238	3.13542	3.19205	3.05443	3.53899	3.23586	2.92373	3.26794	3.1191	2.66625	2.93822	3.09496	3.45827	3.4323	3.39774	3.52667	3.46706	3.93421	3.80188	3.62042	3.71155	3.59466	3.87012
ENSMUSG00000033282	Rpgrip1l	Rpgrip1-like [Source:MGI Symbol;Acc:MGI:1920563]	protein_coding	4.47544	4.51338	4.38294	4.19972	4.14564	4.4032	4.23918	4.3893	4.36954	4.54885	4.37354	4.37523	4.1739	4.42533	4.55081	4.45535	4.18507	4.57576	4.44764	4.35854	4.40109	4.0663	4.3414	4.60628	4.13116	4.22682	4.30086	4.473	4.34782	4.50714	4.44256	4.73851	4.59212	4.67664	4.51739	4.5564	4.52673	4.60479	4.60376	4.74814	4.6234	4.48759	4.50994	4.5717	4.33103	4.5308
ENSMUSG00000034998	Foxn2	forkhead box N2 [Source:MGI Symbol;Acc:MGI:1347478]	protein_coding	4.19601	4.28263	4.14329	4.44051	4.3116	4.32283	4.1036	4.17743	4.07403	4.2143	4.0452	4.23089	4.19685	3.9495	4.13426	4.21719	4.21094	4.40113	4.248	4.14459	4.50677	4.1362	4.19884	4.03846	4.38101	4.16463	4.22192	4.283	4.10081	4.49642	4.40469	4.23638	4.33378	4.29578	4.18906	3.78656	4.1861	4.17722	4.01069	4.1188	4.0896	4.0977	4.13382	3.90897	4.09238	4.25967
ENSMUSG00000020680	Taf15	TATA-box binding protein associated factor 15 [Source:MGI Symbol;Acc:MGI:1917689]	protein_coding	5.78831	5.77239	5.79116	5.56956	5.83607	5.73208	5.70125	5.79218	5.73131	5.59039	5.73578	5.73268	5.80882	5.70184	5.66704	5.78103	5.74178	5.57304	5.71868	5.62719	5.73047	5.53634	5.62375	5.71518	5.73333	5.68659	5.73664	5.86813	5.72705	5.69041	5.94441	5.70514	5.60701	5.75153	5.53815	5.83027	5.70126	5.77585	5.57413	5.81798	5.91882	5.891	5.76392	5.82251	5.76855	5.80961
ENSMUSG00000046056	Sbsn	suprabasin [Source:MGI Symbol;Acc:MGI:2446326]	protein_coding	0.795761	0.868948	1.17503	1.30631	1.14371	0.782303	0.735366	0.969532	0.993865	1.27992	1.42991	1.71487	1.61256	1.57814	1.59674	1.08915	1.21596	1.44442	1.13628	1.13873	0.739753	1.44714	1.31348	0.968171	1.28655	1.43021	1.21114	1.59072	1.52759	0.858784	0.639305	0.965318	1.08893	0.974188	1.34635	1.49635	1.36425	1.76147	1.71482	1.5262	1.66657	1.82467	1.63006	2.35612	2.04635	1.47856
ENSMUSG00000024292	Cyp4f14	cytochrome P450, family 4, subfamily f, polypeptide 14 [Source:MGI Symbol;Acc:MGI:1927669]	protein_coding	0.12761	-0.257176	-0.588968	-0.558902	-0.143843	-0.483037	0.156695	0.129096	0.324814	-0.212557	0.0456991	-0.679625	0.409082	-0.190804	0.0564779	-0.0606213	-0.0424654	-0.563631	0.464479	0.00309153	-0.502479	-0.387282	0.052539	0.492014	-0.282885	-0.355302	-0.490812	-0.24441	0.0861976	-0.412181	-0.366313	-0.922804	-0.315098	-0.602372	-0.651231	0.210143	-0.376159	-0.500079	-0.770632	-0.357408	-0.701423	-1.32011	-0.00584052	-0.728954	-0.527756	-1.07235
ENSMUSG00000001768	Rin2	Ras and Rab interactor 2 [Source:MGI Symbol;Acc:MGI:1921280]	protein_coding	6.60337	6.37766	6.42625	6.16388	6.18071	6.17488	6.33909	6.33449	6.45534	6.10937	6.33623	6.06857	6.20912	6.19204	6.36555	6.35158	6.21852	6.28841	6.32974	6.22158	6.45834	6.13669	6.36515	6.46122	6.35988	6.52652	6.37038	6.17096	6.62602	6.26607	6.54934	6.67728	6.48869	6.59695	6.53913	6.88076	6.96613	6.77551	6.82511	6.86689	6.65992	6.86864	6.76734	6.92404	6.74121	6.86991
ENSMUSG00000050621	Rps27rt	ribosomal protein S27, retrogene [Source:MGI Symbol;Acc:MGI:3704345]	protein_coding	0.302136	-0.42944	0.225418	0.740531	0.938765	0.618545	0.860621	1.11422	1.1806	0.708423	0.69572	0.828463	0.338751	1.13879	0.0621537	0.767684	-0.426651	0.749163	0.402837	0.934571	0.531656	1.05834	1.2996	0.868774	-0.154281	-0.207853	1.78484	0.402781	0.762555	0.557642	-0.329602	0.784494	1.27458	-0.181609	1.0875	0.406153	-0.0115499	0.935983	0.0397827	0.388221	1.13863	0.159155	1.41551	0.308782	0.513603	0.361072
ENSMUSG00000027677	Ttc14	tetratricopeptide repeat domain 14 [Source:MGI Symbol;Acc:MGI:1914370]	protein_coding	6.59472	6.54176	6.64079	6.76025	6.5338	6.61346	6.64501	6.56534	6.41302	6.80097	6.68272	6.62327	6.45123	6.54058	6.65199	6.70985	6.2374	6.64091	6.2904	6.65259	6.6579	6.59684	6.65985	6.71129	6.7252	6.56302	6.56277	6.74137	6.71455	6.70542	6.49622	6.78066	6.51362	6.71246	6.80886	6.56945	6.34787	6.61128	6.76769	6.63875	6.38167	6.54248	6.57606	6.40772	6.5124	6.4681
ENSMUSG00000031274	Col4a5	collagen, type IV, alpha 5 [Source:MGI Symbol;Acc:MGI:88456]	protein_coding	5.75465	5.78545	5.80264	5.78478	6.01002	5.69424	5.73074	5.70735	5.77888	5.82819	5.7026	5.54236	5.83621	5.72655	5.81138	5.91572	5.76179	5.79059	5.87625	5.81152	5.78636	5.97226	5.8828	5.78947	5.73954	5.69471	5.71089	5.80296	5.67578	5.79821	6.00966	6.10163	5.74586	5.8897	5.76707	6.05843	6.07356	5.93062	6.10469	5.92794	6.11106	6.31309	5.8734	6.09975	5.91811	6.04453
ENSMUSG00000020990	Cdkl1	cyclin-dependent kinase-like 1 (CDC2-related kinase) [Source:MGI Symbol;Acc:MGI:1918341]	protein_coding	6.89032	6.94841	7.0369	7.0585	7.00484	6.83187	7.07305	7.02412	7.10578	6.88664	6.99492	6.84713	7.0842	6.58754	7.00233	6.83574	6.7193	7.02197	6.98333	6.88134	6.90916	6.94239	6.91178	6.89754	6.78873	6.86229	6.85464	7.18094	7.31971	7.12401	7.53867	7.53809	7.3807	7.6408	7.47973	7.60602	7.38338	7.62351	7.49424	7.58904	7.64418	7.61365	7.701	7.73063	7.52046	7.50477
ENSMUSG00000054942	Miga1	mitoguardin 1 [Source:MGI Symbol;Acc:MGI:1924567]	protein_coding	5.05918	5.06348	5.1256	5.27031	5.15119	4.98642	5.19941	5.08555	5.09203	5.069	5.14683	5.24311	5.1909	4.90266	5.20555	5.37512	5.28542	5.37269	5.3196	5.34129	5.31103	5.10972	5.2081	5.03785	4.94115	4.91694	5.03139	5.17986	5.37362	5.13522	5.26776	5.3826	5.21318	5.30926	5.06324	5.33865	5.16578	5.15867	5.35543	5.40866	5.44983	5.51467	5.45165	5.38558	5.32737	5.53005
ENSMUSG00000090084	Srpx	sushi-repeat-containing protein [Source:MGI Symbol;Acc:MGI:1858306]	protein_coding	1.65426	1.99131	2.04337	1.42254	1.28394	1.88031	1.7769	1.6935	2.04314	1.60688	1.47399	1.91674	1.26528	1.34669	1.73001	1.54312	1.38998	2.08188	1.27475	1.79554	1.21575	2.42491	1.5228	1.47879	1.70355	2.25623	1.73544	1.77831	1.58524	1.75597	1.59002	1.63533	1.20936	1.93363	1.50131	0.321906	1.19792	0.701293	0.737789	1.53827	1.36533	0.745194	1.87984	1.44542	1.62493	0.32058
ENSMUSG00000022948	Setd4	SET domain containing 4 [Source:MGI Symbol;Acc:MGI:2136890]	protein_coding	1.86408	1.4113	1.19976	1.47443	1.19832	1.21551	1.65429	1.44807	1.63078	1.25499	1.58923	1.20713	1.60873	1.75031	1.38562	1.54908	0.950046	1.24204	1.01647	1.05155	1.1512	1.2053	1.30125	1.36515	1.32452	1.28496	1.73543	1.75842	1.55526	1.62119	1.82462	1.86379	1.60244	1.82812	1.69169	1.77193	1.5017	2.09937	2.08142	1.91051	2.25914	1.95817	1.6858	1.77143	1.96648	2.21017
ENSMUSG00000031488	Rab11fip1	RAB11 family interacting protein 1 (class I) [Source:MGI Symbol;Acc:MGI:1923017]	protein_coding	4.88139	4.56302	4.76174	4.91326	4.85203	4.81006	4.90388	4.71074	4.7945	4.88507	4.79434	4.83602	4.81359	4.77037	4.9457	4.82928	4.7333	4.74364	4.91087	4.70136	4.95232	4.79869	4.64994	4.82574	4.85207	4.8366	4.44345	4.77342	4.83597	4.92179	5.07934	5.06119	4.80265	5.03998	4.85135	5.23247	5.1729	5.19964	5.12271	5.14538	5.08629	5.15485	4.9334	5.27238	5.3354	5.2273
ENSMUSG00000060600	Eno3	enolase 3, beta muscle [Source:MGI Symbol;Acc:MGI:95395]	protein_coding	2.4309	2.27266	2.48567	2.57489	2.48765	2.53253	2.59983	2.6774	2.56742	2.62567	2.42868	2.3132	2.3745	2.48409	2.29722	3.02993	2.83872	2.52876	2.90794	2.7653	2.09288	2.69344	2.65454	2.20238	2.26331	2.37761	2.55168	2.58788	2.48678	2.16669	2.20579	2.40785	2.452	2.65511	2.3439	2.48388	2.55259	2.93914	2.86703	2.33994	2.65206	2.82234	2.49917	2.79242	2.75029	2.90806
ENSMUSG00000051864	Tbc1d22a	TBC1 domain family, member 22a [Source:MGI Symbol;Acc:MGI:1289265]	protein_coding	4.07874	4.27044	4.43969	4.35143	4.24685	4.19096	4.405	4.50865	4.39142	4.41321	4.40721	4.39975	4.39231	4.33048	4.45385	4.65364	4.41192	4.57305	4.52655	4.39041	4.14249	4.12056	4.40021	4.25846	4.21163	4.29961	4.39147	4.40482	4.42165	4.40681	4.35908	4.45552	4.56773	4.59373	4.43902	4.51155	4.57805	4.39475	4.66251	4.40884	4.50268	4.59575	4.69511	4.65439	4.62839	4.58229
ENSMUSG00000058056	Palld	palladin, cytoskeletal associated protein [Source:MGI Symbol;Acc:MGI:1919583]	protein_coding	6.92981	6.82474	7.02937	6.95292	6.99706	6.32958	6.71295	6.76447	6.4072	6.21757	6.41709	6.33682	6.43601	6.3886	6.66729	6.45997	6.9089	6.26562	6.55136	6.45015	6.84522	6.69107	6.55489	6.63033	6.61086	6.45474	6.47047	6.08576	6.33379	6.69176	6.64742	6.51588	6.74035	6.56517	6.34914	5.87767	5.87893	5.82935	5.49565	5.74641	6.09101	6.0616	5.82014	5.93949	5.5986	6.00237
ENSMUSG00000048279	Sacs	sacsin [Source:MGI Symbol;Acc:MGI:1354724]	protein_coding	2.16297	2.09654	2.25773	2.66159	2.0215	2.27701	2.29864	1.89909	2.16697	2.35481	2.15033	2.43442	2.5294	2.01333	2.3701	2.14194	2.03508	2.45739	2.04947	2.31674	2.49796	2.52675	2.3672	2.36131	2.1598	1.98215	2.04707	2.50969	2.19349	2.25828	2.12604	2.14248	1.62137	2.00679	2.12372	2.10148	1.62043	2.13228	2.06002	2.1698	2.02748	1.97487	2.00772	2.08918	2.0085	2.07082
ENSMUSG00000055137	Sugct	succinyl-CoA glutarate-CoA transferase [Source:MGI Symbol;Acc:MGI:1923221]	protein_coding	7.83452	7.76112	7.76529	7.77981	7.80707	7.92552	7.7601	7.82818	7.98563	8.19171	7.96023	7.76488	7.91309	7.8635	7.97	7.93453	7.77501	7.84993	7.80215	7.88742	7.70239	7.8628	7.92451	7.75932	8.01913	7.9321	7.94013	7.94172	7.7533	7.80855	7.55282	7.58535	7.76378	7.75147	7.63735	7.80429	7.78464	7.71438	7.8137	7.55258	7.94995	7.74397	7.8183	7.75996	7.72828	7.85098
ENSMUSG00000035936	Aldh5a1	aldhehyde dehydrogenase family 5, subfamily A1 [Source:MGI Symbol;Acc:MGI:2441982]	protein_coding	7.07741	7.08646	7.09317	6.96916	7.21683	7.03178	7.11219	7.13816	7.08237	7.16726	7.10106	7.01459	7.16899	7.06088	7.09533	7.07335	7.18398	6.95977	7.15798	7.09189	7.11094	7.16252	7.17192	7.06498	7.09321	7.12221	6.96206	7.03704	7.16102	7.05603	7.28482	7.14565	7.17007	7.18112	7.13326	7.1895	7.2271	7.1598	7.09231	7.12374	7.19131	7.32792	6.98272	7.29646	7.15843	7.27665
ENSMUSG00000006575	Rundc3a	RUN domain containing 3A [Source:MGI Symbol;Acc:MGI:1858752]	protein_coding	0.717303	0.865715	0.455345	0.462459	1.14902	0.576327	0.965313	0.46819	1.29998	0.317698	1.10666	0.67151	0.835683	0.823758	0.734226	0.95416	0.863661	1.30764	0.810379	0.798822	0.771333	0.720244	1.00032	0.978894	1.34254	0.907928	1.35333	1.10758	0.427802	1.00126	-0.893685	-0.387351	-0.425904	-0.42408	-0.96272	-0.500304	-1.2217	-0.26985	-0.0609798	-0.767554	-0.368399	-0.592962	-0.0607329	-0.385791	-0.200049	-0.310649
ENSMUSG00000022385	Gtse1	G two S phase expressed protein 1 [Source:MGI Symbol;Acc:MGI:1352755]	protein_coding	-0.60532	-1.17404	-0.63736	-0.494484	-0.33268	-0.468915	-0.846195	-0.939593	-0.358156	0.00254763	0.16805	-1.05363	-0.539652	-0.433473	-0.790044	-0.520633	-0.544273	-0.29395	-1.09703	-0.479453	-1.0018	-0.283796	-0.778031	-0.371401	-0.869098	-0.410262	-0.144493	-0.0199847	-0.231908	-1.08647	-0.00350306	-0.990346	-0.340877	-0.700087	-0.685511	-0.27602	-0.72521	-0.010741	-0.334384	-0.287745	-0.332416	-0.631119	-0.281069	-0.553287	-0.225321	-1.15261
ENSMUSG00000020919	Stat5b	signal transducer and activator of transcription 5B [Source:MGI Symbol;Acc:MGI:103035]	protein_coding	4.52445	4.57001	4.82329	4.64338	4.63328	4.56795	4.79768	4.59763	4.74888	4.95254	4.73817	4.78208	4.77921	4.6081	4.75555	4.78165	4.84416	4.85824	4.68644	4.86977	4.67919	4.78557	4.89182	4.71052	4.60353	4.75042	4.69061	4.91087	4.82932	4.78424	4.8469	4.99596	4.72731	5.06195	4.79801	5.04212	5.0108	5.07393	4.81769	4.94597	5.08983	5.00593	4.94904	5.02292	4.97887	4.97454
ENSMUSG00000062014	Gmfb	glia maturation factor, beta [Source:MGI Symbol;Acc:MGI:1927133]	protein_coding	8.0102	8.122	8.05143	8.07248	7.97715	8.08951	8.04801	8.01684	8.03356	7.95358	8.11746	8.05661	8.07426	8.01415	8.08357	8.15614	8.14423	8.06883	8.07738	8.15381	8.05358	8.02236	8.00848	8.05512	8.04782	8.00355	8.1392	8.15303	8.08734	8.13578	8.08415	8.01606	8.07611	8.1269	8.09174	7.9333	7.97559	7.96211	7.96958	8.04429	7.97591	7.89501	8.06816	7.89676	7.98978	7.87927
ENSMUSG00000019845	Tube1	epsilon-tubulin 1 [Source:MGI Symbol;Acc:MGI:1919174]	protein_coding	0.417755	0.472201	0.453905	1.07515	0.445946	0.902848	0.31683	0.782948	1.17503	0.690985	1.04124	0.816928	0.716512	0.710525	0.653092	0.871718	0.28426	0.631267	0.385883	0.733457	0.512731	0.624632	0.856978	0.504347	0.492511	0.858041	0.583454	0.926204	0.967251	0.69036	0.999406	1.03798	0.94046	1.48052	1.1763	1.47189	1.2198	1.02844	1.79777	1.13521	0.827916	1.177	1.2463	0.649506	1.0665	1.2096
ENSMUSG00000011305	Plin5	perilipin 5 [Source:MGI Symbol;Acc:MGI:1914218]	protein_coding	0.395173	0.713367	1.0079	0.966352	1.19115	0.674256	0.438333	0.756826	0.839882	1.24171	1.05503	0.877143	1.21855	1.27858	1.05386	1.8116	0.654873	1.07686	0.668627	1.04028	0.902376	1.36839	1.73141	1.46821	1.14383	1.67679	1.69016	1.17759	1.36758	1.41218	0.678352	0.401497	0.123421	-0.0283202	-0.535971	0.148035	0.522659	0.363585	0.889158	-0.0856727	0.480853	1.36047	0.398863	0.337041	0.959242	0.350947
ENSMUSG00000031487	Brf2	BRF2, RNA polymerase III transcription initiation factor 50kDa subunit [Source:MGI Symbol;Acc:MGI:1913903]	protein_coding	2.1505	2.02516	2.01952	1.64855	1.83229	2.24956	1.97784	1.89028	2.09515	2.27911	2.02606	2.09237	2.37986	1.87317	2.02053	2.16989	1.63475	2.11683	1.94031	2.02967	1.68619	2.15919	1.85979	1.90679	2.0511	2.19693	2.15291	2.2085	2.00028	2.09594	2.03194	2.12733	1.69626	2.02068	2.05588	2.3	2.00142	2.33658	2.2381	2.28984	2.17171	1.95055	2.06	2.07634	2.17128	2.04554
ENSMUSG00000005378	Bud23	BUD23, rRNA methyltransferase and ribosome maturation factor [Source:MGI Symbol;Acc:MGI:1913388]	protein_coding	3.80945	3.89854	3.6896	3.82182	3.76613	3.79892	3.72256	3.84648	3.86366	3.73179	3.81619	3.64582	3.81104	3.48117	3.70385	3.7011	3.6801	3.91372	3.61417	3.72309	3.80067	3.86069	3.88404	4.0352	3.67941	3.65441	3.76813	3.92011	3.64506	3.95645	3.93439	3.87356	4.08532	3.87161	3.83373	3.68514	3.93194	3.61762	3.73101	3.66242	3.60714	3.72697	3.69482	3.47354	3.88052	3.74183
ENSMUSG00000061288	Taok3	TAO kinase 3 [Source:MGI Symbol;Acc:MGI:3041177]	protein_coding	3.77876	3.81469	3.75638	3.69168	3.82025	3.72432	3.82563	3.80608	3.56065	3.75607	3.7514	3.62925	3.6914	3.71774	3.78499	3.68079	3.56895	3.80459	3.65565	3.63853	3.86324	3.56346	3.7884	3.62738	3.42083	3.76119	3.5386	3.50399	3.67309	3.55985	3.72644	4.01919	3.68656	3.75456	3.7741	3.7983	3.77555	3.75987	3.81137	3.7702	3.882	3.79072	3.7442	4.00966	3.90428	3.89016
ENSMUSG00000028414	Fktn	fukutin [Source:MGI Symbol;Acc:MGI:2179507]	protein_coding	6.27666	6.26108	6.37604	6.33858	6.30691	6.24548	6.25536	6.14808	6.24968	6.26696	6.32266	6.28721	6.2791	6.29754	6.50255	6.36232	6.22988	6.25283	6.30401	6.33617	6.37919	6.12969	6.25434	6.34673	6.3101	6.17732	6.14555	6.33758	6.28491	6.10891	6.09312	6.04949	6.04033	6.19331	6.23169	6.12097	6.22124	6.09931	6.02361	6.1693	6.04161	6.20836	6.06097	6.1855	6.2518	6.04752
ENSMUSG00000034620	Rxylt1	ribitol xylosyltransferase 1 [Source:MGI Symbol;Acc:MGI:2384919]	protein_coding	4.83469	5.05939	4.8975	4.69531	4.73816	5.03648	4.76148	4.86517	4.96844	4.6949	4.84702	4.81668	4.74179	4.83775	4.90697	4.83286	4.69381	5.02099	4.88868	4.91831	4.64206	4.65464	4.69264	4.83117	4.62601	4.89299	5.00034	4.87041	4.89449	4.65648	4.75506	4.88671	4.69415	4.80509	5.03825	5.04655	4.82115	4.7627	4.97068	4.86521	4.93932	5.02534	5.02055	4.8058	4.79897	4.8763
ENSMUSG00000049892	Rasd1	RAS, dexamethasone-induced 1 [Source:MGI Symbol;Acc:MGI:1270848]	protein_coding	1.62878	2.30748	2.14889	2.16904	2.19799	2.98736	1.885	2.08222	2.18359	2.21333	1.99136	2.12616	1.94219	1.41854	2.42371	2.63183	2.2223	2.51131	2.52253	1.96611	1.96236	1.51948	1.75821	2.53284	1.91769	2.26159	2.46139	1.97923	2.35728	3.22967	1.59339	2.48698	1.87287	2.6171	2.57004	3.11303	2.59856	2.67044	1.99003	2.54859	2.34718	3.09991	2.42091	2.61465	2.77816	3.05667
ENSMUSG00000034993	Vat1	vesicle amine transport 1 [Source:MGI Symbol;Acc:MGI:1349450]	protein_coding	4.12219	4.16142	4.16327	3.99204	4.10945	4.25753	4.28493	4.11716	4.29495	4.3737	4.29932	4.29409	4.28407	4.24598	4.19243	4.22008	4.25627	4.17619	4.18509	4.15604	4.30311	4.07476	4.25771	3.90987	4.11799	4.31044	4.20311	4.29598	4.25007	3.9955	4.34386	4.28029	4.31102	4.26072	4.26141	4.32688	4.45076	4.44142	4.28386	4.34547	4.39058	4.46948	4.3317	4.49755	4.3507	4.47528
ENSMUSG00000075470	Alg10b	asparagine-linked glycosylation 10B (alpha-1,2-glucosyltransferase) [Source:MGI Symbol;Acc:MGI:2146159]	protein_coding	7.01163	6.94661	7.01657	7.11646	6.95856	6.99956	7.0056	6.79588	6.9093	7.06696	6.96659	6.92403	6.96923	6.82088	7.03467	7.03601	6.81872	7.09939	6.93182	7.03327	7.05086	6.91938	7.0286	7.06771	6.8773	6.94434	6.89236	7.06975	7.17141	7.08034	7.12965	7.19675	7.11451	7.29201	7.16963	7.16704	7.04583	7.23289	7.09495	7.15789	7.09697	7.23027	7.08952	7.05293	7.06831	7.02964
ENSMUSG00000036822	Topors	topoisomerase I binding, arginine/serine-rich [Source:MGI Symbol;Acc:MGI:2146189]	protein_coding	5.42373	5.62679	5.61788	5.50009	5.67222	5.69004	5.56962	5.73249	5.63851	5.65696	5.60547	5.70295	5.70259	5.71094	5.55449	5.70434	5.67957	5.70098	5.80037	5.64823	5.76023	5.64298	5.64089	5.49507	5.77249	5.82203	5.68197	5.57312	5.68244	5.72083	5.73773	5.75879	5.67901	5.73207	5.69964	5.61607	5.87716	5.5099	5.82431	5.75829	5.75981	5.69976	5.69998	5.71919	5.89218	5.78309
ENSMUSG00000063904	Dpp3	dipeptidylpeptidase 3 [Source:MGI Symbol;Acc:MGI:1922471]	protein_coding	4.86511	4.97928	4.9896	4.85357	4.9915	5.01355	4.99704	5.1118	5.03641	4.93157	4.90578	4.88448	5.03487	5.00988	5.07407	4.93086	4.96748	4.91959	4.86395	4.91501	4.98529	4.93915	5.04555	5.00315	4.95113	5.00303	5.0577	4.98568	5.1036	5.10685	5.11944	4.97619	5.14208	5.0651	4.99961	5.15526	4.96821	5.08022	5.15509	5.0851	5.10194	5.14976	5.01449	5.13609	4.93569	4.9882
ENSMUSG00000023236	Scg5	secretogranin V [Source:MGI Symbol;Acc:MGI:98289]	protein_coding	2.70908	2.95759	2.39366	2.88544	2.59767	2.93314	2.98672	2.88577	2.72014	2.37636	2.61743	2.8466	2.83638	2.82297	2.63592	2.64755	2.58577	3.09055	2.76923	2.86748	2.26189	2.65401	2.63345	2.42304	2.82572	2.65549	2.72121	2.605	2.81855	2.44818	3.08017	2.87548	2.87064	2.95111	3.1558	2.67867	3.08985	2.84851	3.31855	3.02025	3.11957	3.05891	3.18124	2.97806	3.07822	3.28956
ENSMUSG00000003134	Tbc1d8	TBC1 domain family, member 8 [Source:MGI Symbol;Acc:MGI:1927225]	protein_coding	2.65904	2.80978	2.93904	3.03445	2.83423	2.94766	2.9304	2.87767	2.98495	2.65903	2.87298	2.81728	2.83961	2.81704	2.65384	2.97671	2.73346	2.50805	2.84442	2.80485	2.97005	2.3882	2.98096	2.73267	3.04175	2.90253	2.94258	2.80912	3.01919	2.8168	2.72841	2.86213	2.6165	2.88079	2.7263	2.65762	3.01785	2.98572	2.95548	2.89744	2.93567	3.05064	2.93609	3.09184	2.87247	2.88793
ENSMUSG00000006800	Sulf2	sulfatase 2 [Source:MGI Symbol;Acc:MGI:1919293]	protein_coding	4.09054	3.95519	4.00744	4.01239	3.83355	4.20877	3.91587	4.2174	4.10675	3.70012	4.18835	4.20951	4.09505	3.98237	3.86672	3.98522	4.01779	3.91125	3.83951	3.91982	4.01037	3.96323	4.02089	4.16751	3.93744	4.13746	3.60791	4.06269	4.08691	3.64858	3.99359	3.63114	3.91239	3.63546	3.71773	3.60842	3.87118	3.71217	3.73367	3.67959	3.73225	3.61596	3.70385	3.60013	3.89501	3.83568
ENSMUSG00000024604	Rbm22	RNA binding motif protein 22 [Source:MGI Symbol;Acc:MGI:1914060]	protein_coding	4.82373	4.83063	4.65573	4.71588	4.72433	4.71343	4.73849	4.72179	4.89285	4.62839	4.52344	4.71476	4.85566	4.66049	4.6982	4.73801	4.80334	4.77474	4.73735	4.74428	4.74193	4.78669	4.75127	4.67913	4.79417	4.97142	4.73907	4.66694	4.70033	4.58822	4.93459	4.79131	4.62399	4.76715	4.74886	4.92594	4.67916	4.70071	4.82374	4.75711	4.92624	4.93595	4.98539	4.76736	4.99294	4.81158
ENSMUSG00000013483	Card14	caspase recruitment domain family, member 14 [Source:MGI Symbol;Acc:MGI:2386258]	protein_coding	0.955266	1.24112	1.38273	0.678491	1.32815	1.42996	1.37083	1.62074	1.53994	1.91924	1.54673	1.4819	1.37683	1.6451	1.27889	1.57035	1.2499	1.36848	1.57764	1.8458	1.07197	1.12624	1.14929	1.25806	1.19523	1.83052	1.58387	1.44107	1.28977	1.27193	1.25119	1.31191	1.1155	0.971577	1.76071	1.58125	1.63302	1.77383	1.77558	1.35959	1.73132	1.36072	1.99198	1.85904	1.89127	1.76287
ENSMUSG00000024290	Rock1	Rho-associated coiled-coil containing protein kinase 1 [Source:MGI Symbol;Acc:MGI:107927]	protein_coding	6.30215	6.53469	6.43697	6.55751	6.43228	6.52491	6.34755	6.31917	6.4705	6.54093	6.47029	6.53728	6.42199	6.39671	6.4669	6.5164	6.46953	6.48989	6.36273	6.47859	6.61967	6.42726	6.48173	6.53685	6.62772	6.47733	6.41063	6.55478	6.49376	6.56811	6.62257	6.6974	6.47915	6.64794	6.45975	6.34594	6.38232	6.42691	6.46139	6.49144	6.33062	6.36458	6.43125	6.46312	6.48066	6.43715
ENSMUSG00000052763	Zfp212	Zinc finger protein 212 [Source:MGI Symbol;Acc:MGI:2682609]	protein_coding	3.01738	3.02249	2.91061	2.90438	2.84654	3.36111	3.10757	3.22329	2.79701	3.16834	2.98591	3.06138	3.14898	3.24388	3.122	2.97269	3.12363	3.15828	3.07445	2.92964	3.03399	3.01265	2.77846	3.09026	2.91501	3.01072	3.06667	3.05364	2.96457	3.1935	3.04695	2.88816	3.00286	3.07156	2.88817	3.11119	3.36942	3.33989	3.35165	3.34671	3.48081	3.26351	3.23144	3.19651	3.37333	3.28089
ENSMUSG00000027257	Pacsin3	protein kinase C and casein kinase substrate in neurons 3 [Source:MGI Symbol;Acc:MGI:1891410]	protein_coding	2.46652	2.72624	2.29118	2.65068	2.62774	2.92964	2.64491	2.30773	2.75077	3.06666	2.80792	2.46152	2.95451	2.51063	2.80758	2.97926	2.76031	2.80573	2.48831	2.68178	2.37565	2.64097	2.70589	2.49377	2.69079	2.59802	2.84774	2.77692	2.57352	2.73228	2.64066	2.95934	2.94859	2.97245	2.91802	3.17845	3.00756	2.93532	3.25114	2.9336	3.26827	3.26864	3.06031	2.94338	3.06693	3.30951
ENSMUSG00000063694	Cycs	cytochrome c, somatic [Source:MGI Symbol;Acc:MGI:88578]	protein_coding	5.24377	5.38514	5.21427	5.11015	5.37372	5.26301	5.23592	5.05858	5.15716	5.37183	5.16138	5.181	5.19334	5.25743	5.1401	5.23991	5.30156	5.21658	5.15904	4.91757	5.11636	5.2202	5.21017	5.33905	5.18919	5.28811	5.20019	5.24704	5.06717	5.36272	4.94436	4.84935	4.99291	4.80524	5.02213	4.88096	5.06405	4.51844	4.81552	4.77008	4.74211	4.71518	4.83468	4.61718	4.71983	4.79186
ENSMUSG00000022151	Ttc33	tetratricopeptide repeat domain 33 [Source:MGI Symbol;Acc:MGI:1914765]	protein_coding	4.74278	4.83246	4.61424	4.70637	4.45906	4.77423	4.6855	4.56671	4.7726	4.85478	4.75225	4.72833	4.82534	4.63359	4.75296	4.99668	4.73747	4.87036	4.74213	4.81839	4.69022	4.5321	4.61279	4.81935	4.56492	4.57023	4.82239	4.72493	4.59192	4.68622	4.53055	4.56959	4.51238	4.59586	4.56963	4.96992	4.66352	4.77492	4.60876	4.97829	4.77503	4.61846	4.87173	5.0225	4.73912	4.81168
ENSMUSG00000025544	Tm9sf2	transmembrane 9 superfamily member 2 [Source:MGI Symbol;Acc:MGI:1915309]	protein_coding	8.59531	8.5019	8.33541	8.41949	8.52719	8.34396	8.38773	8.4798	8.56352	8.32308	8.36875	8.36441	8.3699	8.32081	8.41217	8.3654	8.48302	8.32636	8.65854	8.47685	8.41359	8.47587	8.39887	8.41874	8.44601	8.55511	8.42861	8.35468	8.55824	8.37563	8.5341	8.36545	8.4844	8.44085	8.45686	8.4397	8.40948	8.41141	8.43965	8.45732	8.50244	8.41929	8.52362	8.44858	8.50761	8.49608
ENSMUSG00000059659	Gm10069	predicted gene 10069 [Source:MGI Symbol;Acc:MGI:3641875]	lncRNA	0.766082	0.0447388	0.484926	0.688858	0.204008	0.646211	0.193933	-0.0622254	-0.270712	1.03452	0.284393	-0.0663298	0.213109	0.732962	0.0815523	-0.466635	0.643369	0.344831	0.546639	-0.533178	0.378913	0.410321	0.573682	0.592388	0.516707	0.294214	-0.228411	-0.392495	-0.117223	-0.224938	0.727331	-0.172543	0.936331	0.423414	0.115779	-0.462817	-0.41445	0.441061	-0.61064	-0.196554	0.453973	0.532753	-0.341876	0.679546	-0.109858	-0.515196
ENSMUSG00000037661	Gpr160	G protein-coupled receptor 160 [Source:MGI Symbol;Acc:MGI:1919112]	protein_coding	5.02849	4.64813	4.68858	4.66521	4.73386	4.63087	4.65958	4.9286	4.57701	4.8065	4.74535	4.68632	4.74612	4.80124	4.78224	4.852	4.74242	4.60519	4.63595	4.79938	4.69729	4.74458	4.88128	4.86151	4.69178	4.95461	4.85685	4.45879	4.7998	4.59021	4.77228	4.84813	4.85311	4.92889	4.90855	4.62742	4.7214	4.55736	4.55108	4.39919	4.48798	4.78148	4.69568	4.58932	4.46222	4.82468
ENSMUSG00000045100	Slc25a26	solute carrier family 25 (mitochondrial carrier, phosphate carrier), member 26 [Source:MGI Symbol;Acc:MGI:1914832]	protein_coding	3.60455	3.48918	3.52534	3.58615	3.61315	3.76168	3.68325	3.71977	3.81114	3.69787	3.71918	3.53002	3.61756	3.42406	3.86995	3.80532	3.68042	3.72395	3.7869	3.83157	3.45834	3.48521	3.83077	3.50275	3.65511	3.44913	3.81152	3.8125	3.87475	3.67235	3.27004	3.63636	3.5426	3.46199	3.59948	3.39666	3.62272	3.53585	3.56072	3.46131	3.68429	3.65202	3.65187	3.42366	3.52074	3.60939
ENSMUSG00000039552	Rsph4a	radial spoke head 4 homolog A (Chlamydomonas) [Source:MGI Symbol;Acc:MGI:3027894]	protein_coding	0.104191	-0.80833	-0.26053	-0.86832	-0.816283	-0.214531	-0.553949	0.0663676	-0.855119	0.0210558	-0.707039	-0.824034	0.787608	-0.111726	-0.465887	-0.861505	-0.849114	-1.36971	-0.655799	0.157472	-1.29772	-0.660593	-0.224329	-0.535196	-0.552029	-0.242094	-0.242796	-0.336351	-0.413556	-1.15198	-0.107099	-0.47798	-0.346208	-0.000840933	-0.16079	-0.311935	0.0612527	0.147524	0.0158799	-0.304029	-1.01474	-0.631587	-0.0938907	-0.182686	0.146392	-1.29969
ENSMUSG00000029446	Psph	phosphoserine phosphatase [Source:MGI Symbol;Acc:MGI:97788]	protein_coding	3.12295	3.5021	3.37031	3.25673	3.40897	3.36695	3.41568	3.42861	2.99294	2.94605	3.50167	3.35726	3.09616	3.25766	3.13851	3.13168	3.27115	3.19563	3.34031	3.33171	3.37161	3.4477	3.26093	3.40674	3.33061	3.06438	3.73335	3.46621	3.24946	3.39269	3.17254	3.26598	3.50958	3.31488	3.27372	3.16498	3.19562	3.08534	3.31527	2.8843	3.30849	3.13995	3.19184	2.98994	3.08325	2.87623
ENSMUSG00000030287	Itpr2	inositol 1,4,5-triphosphate receptor 2 [Source:MGI Symbol;Acc:MGI:99418]	protein_coding	6.68875	6.43694	6.74112	6.50152	6.65632	6.35855	6.85278	6.63673	6.75097	6.31051	6.77368	6.68845	6.46019	6.29684	6.68894	6.53644	6.59061	6.44522	6.66781	6.75475	6.85793	6.48476	6.69999	6.60764	6.39367	6.33405	6.44907	6.65013	6.88481	6.60729	6.93164	6.93964	6.86062	6.99184	6.69433	6.79891	6.81416	7.03154	6.76936	7.08642	6.89876	7.03677	7.0009	7.15964	6.85186	7.02092
ENSMUSG00000061758	Akr1b10	aldo-keto reductase family 1, member B10 (aldose reductase) [Source:MGI Symbol;Acc:MGI:1915111]	protein_coding	5.38103	5.54677	5.45017	5.40054	5.57005	5.64981	5.42251	5.5123	5.56991	5.51989	5.57807	5.51096	5.48466	5.73335	5.4872	5.3556	5.36948	5.46349	5.45004	5.38604	5.35401	5.60374	5.55954	5.60607	5.46378	5.42594	5.5369	5.54597	5.47622	5.41295	5.51797	5.48915	5.56961	5.40896	5.54915	5.68503	5.55876	5.54804	5.53975	5.35	5.55016	5.50549	5.52553	5.56503	5.48428	5.49376
ENSMUSG00000019864	Rtn4ip1	reticulon 4 interacting protein 1 [Source:MGI Symbol;Acc:MGI:2178759]	protein_coding	6.59278	6.58847	6.46905	6.48972	6.67938	6.45535	6.45991	6.43179	6.50419	6.41328	6.51337	6.4495	6.46662	6.50611	6.44284	6.35148	6.43281	6.34946	6.48763	6.38699	6.45913	6.5208	6.49122	6.59952	6.50351	6.54432	6.41157	6.48019	6.40406	6.40173	6.48968	6.43977	6.55995	6.47288	6.50459	6.32326	6.42726	6.38072	6.39228	6.29021	6.29809	6.2762	6.36384	6.34061	6.40519	6.2312
ENSMUSG00000069808	Fam57a	family with sequence similarity 57, member A [Source:MGI Symbol;Acc:MGI:2151840]	protein_coding	2.0537	1.99167	2.03258	2.26037	1.9677	1.99313	1.96674	1.49835	1.89672	2.25552	1.25842	2.07139	2.02288	1.91078	2.11486	1.76472	2.17316	1.76907	2.05885	2.00719	1.97193	1.72773	1.79458	2.14761	2.19702	1.92685	2.19276	1.97378	2.04184	1.69938	1.77085	1.99892	2.18367	2.03225	1.80694	1.67548	2.5988	1.63873	1.96129	1.72857	1.62209	1.84377	1.94544	1.81912	1.81622	1.66196
ENSMUSG00000024033	Rsph1	radial spoke head 1 homolog (Chlamydomonas) [Source:MGI Symbol;Acc:MGI:1194909]	protein_coding	-0.800377	-0.862525	-0.978453	0.0270518	-0.408898	-0.837501	-0.336282	-0.306419	-0.317726	-1.34573	-1.325	-1.21007	-0.652176	-0.59597	-0.568099	-0.808005	-1.09168	-0.589178	-0.270693	-0.415469	-0.885539	-1.08417	-2.22252	0.238576	-0.204253	-0.531102	-0.514481	-1.17544	-0.543941	-1.20924	-0.713607	-0.359512	-0.80086	-0.752827	-0.273022	-0.31301	-1.28474	-0.927405	-0.291672	-1.39111	-0.701778	-0.886597	-0.965998	-0.956901	-1.11965	-1.78165
ENSMUSG00000034573	Ptpn13	protein tyrosine phosphatase, non-receptor type 13 [Source:MGI Symbol;Acc:MGI:103293]	protein_coding	6.84007	6.60917	6.78107	6.85224	6.88746	6.56431	6.91587	6.69043	6.52234	6.71188	6.86605	6.5354	6.59474	6.88355	6.93701	6.81769	6.63647	6.71013	6.7456	6.74328	6.92473	6.54884	6.77059	7.02839	6.59365	6.69492	6.3208	6.56357	6.79739	6.89142	6.60292	6.60633	6.56091	6.71572	6.88012	6.80144	6.619	6.59995	6.7524	6.7213	6.5667	6.633	6.5037	6.74944	6.82395	6.57248
ENSMUSG00000030424	Zfp939	zinc finger protein 939 [Source:MGI Symbol;Acc:MGI:3036240]	transcribed_unprocessed_pseudogene	2.27252	1.93507	1.61563	2.71134	1.8105	2.28519	1.89041	2.14848	2.02154	2.29494	2.07603	2.23867	2.74438	2.3131	1.55711	1.38942	2.12011	2.21494	2.6496	1.66254	2.1333	2.56827	1.70274	1.70452	2.25389	1.97944	1.81767	2.44874	1.73126	1.81795	2.27242	1.69291	1.65994	2.08825	2.28943	1.8085	1.85528	2.10517	2.51548	1.97894	2.1572	1.94359	2.27829	1.83729	2.39044	2.26993
ENSMUSG00000093861	Igkv1-110	immunoglobulin kappa variable 1-110 [Source:MGI Symbol;Acc:MGI:4439558]	IG_V_gene	2.83904	4.01779	3.98479	3.23299	3.97266	3.61591	4.18536	3.44434	3.73474	1.70335	5.90861	3.7233	3.12225	3.61923	4.24652	2.09944	2.60783	4.15205	3.27763	4.55364	3.46987	4.44742	3.38058	3.20414	4.5613	4.6198	4.53859	3.70248	3.29463	4.28969	4.05507	5.13318	4.00506	3.67379	3.63792	4.29047	2.7079	3.47021	2.39911	1.91793	1.8427	2.14393	2.93997	2.51871	2.34759	3.1155
ENSMUSG00000038042	Ptpdc1	protein tyrosine phosphatase domain containing 1 [Source:MGI Symbol;Acc:MGI:2145430]	protein_coding	5.22619	5.16241	5.39522	5.33842	5.20129	5.37211	5.48147	5.39106	5.54553	5.49762	5.34096	5.42027	5.56869	5.19353	5.2866	5.42248	5.31577	5.4352	5.40326	5.51203	5.26117	5.50112	5.41491	5.30989	5.21335	5.35931	5.23405	5.51488	5.55609	5.33348	5.62779	5.57196	5.37827	5.57974	5.56189	5.66465	5.59053	5.62281	5.64859	5.78509	5.64508	5.66686	5.63763	5.8336	5.58774	5.66206
ENSMUSG00000032370	Lactb	lactamase, beta [Source:MGI Symbol;Acc:MGI:1933395]	protein_coding	6.45909	6.54515	6.43649	6.3955	6.42532	6.53997	6.39454	6.46639	6.39811	6.3913	6.43791	6.34856	6.37508	6.45333	6.42186	6.45295	6.50742	6.39838	6.49542	6.44678	6.45661	6.43185	6.40742	6.47028	6.41604	6.43808	6.4951	6.44974	6.38049	6.31157	6.3192	6.36248	6.37148	6.18754	6.30277	6.41107	6.43005	6.29754	6.35663	6.24528	6.38758	6.18893	6.31774	6.22179	6.2338	6.38834
ENSMUSG00000030630	Fah	fumarylacetoacetate hydrolase [Source:MGI Symbol;Acc:MGI:95482]	protein_coding	8.25838	8.23957	8.15174	8.15229	8.24993	8.23019	8.22932	8.21593	8.36539	8.16014	8.13239	8.02937	8.28901	8.19252	8.19016	8.13981	8.2398	8.21039	8.44003	8.18608	8.20348	8.28815	8.19334	8.19162	8.12113	8.22554	8.16395	8.13582	8.13854	8.17208	8.17392	8.11689	8.25149	8.14324	8.11602	8.33061	8.21137	8.20906	8.09986	8.09348	8.29196	8.22897	8.25412	8.30799	8.31564	8.27793
ENSMUSG00000050973	Gdpgp1	GDP-D-glucose phosphorylase 1 [Source:MGI Symbol;Acc:MGI:2443429]	protein_coding	2.39952	2.31499	2.21149	2.26764	2.5726	2.27109	2.44575	2.54133	2.63228	2.72075	2.6313	2.50301	2.54206	2.41709	2.53484	2.4887	2.49173	2.24306	2.62547	2.29183	2.46669	2.13195	2.15339	2.33705	2.52919	2.59711	2.28051	2.6318	2.63998	2.30711	2.66345	2.24754	2.25629	2.41558	2.19881	2.7428	2.51108	2.70441	2.73262	2.70381	2.62692	2.77059	2.30385	2.62238	2.7454	2.7145
ENSMUSG00000042302	Ehbp1	EH domain binding protein 1 [Source:MGI Symbol;Acc:MGI:2667252]	protein_coding	4.05322	3.98922	4.28275	3.99856	4.2648	4.24072	4.15809	4.0231	4.15672	4.36514	4.26941	4.23791	4.23817	4.44545	4.30728	3.99993	4.15607	4.39764	4.27342	3.95966	4.11932	4.05634	4.22102	3.98644	3.99205	4.42433	4.2393	4.22244	4.19421	4.30011	4.13647	4.39017	3.9891	4.35601	4.23252	4.38835	4.43944	4.39024	4.38852	4.54548	4.4277	4.26898	4.15277	4.43158	4.41214	4.48934
ENSMUSG00000034308	Sdr42e1	short chain dehydrogenase/reductase family 42E, member 1 [Source:MGI Symbol;Acc:MGI:1921282]	protein_coding	2.87136	2.81357	2.45894	2.48501	3.01676	2.9571	3.03969	2.84248	2.77834	2.6865	2.92572	2.66854	2.99697	2.77025	2.82647	2.73066	2.94662	2.73983	2.90964	2.9253	2.56015	2.61104	2.93642	2.47698	2.76751	2.74808	2.90221	2.77912	2.7662	2.69903	2.78996	3.04947	2.71898	2.9381	2.9607	3.00946	2.93221	2.95742	3.22579	3.09225	2.89273	3.2605	3.1291	3.19823	2.78209	3.0877
ENSMUSG00000005718	Tfap4	transcription factor AP4 [Source:MGI Symbol;Acc:MGI:103239]	protein_coding	0.946689	0.977561	0.760915	0.444111	0.770299	0.781564	0.559768	0.921453	1.37244	1.48501	0.744953	1.41894	0.378985	1.24595	1.27886	0.89984	-0.313838	0.684262	0.518745	0.747728	0.935448	0.338464	0.895402	0.806486	0.813218	0.953733	0.863598	1.29036	0.214844	1.00105	0.847474	0.311117	0.0689313	0.341093	0.129602	1.5045	1.33029	1.49055	1.34446	1.24541	1.51552	1.10212	1.13811	1.29294	1.01585	1.29831
ENSMUSG00000097573	G730003C15Rik	RIKEN cDNA G730003C15 gene [Source:MGI Symbol;Acc:MGI:3641700]	lncRNA	-0.308814	-1.01076	-0.719378	-0.532216	-0.190147	-0.126097	-0.03123	-0.235197	-0.0444117	-0.423646	-0.771348	0.140583	-0.64737	-0.389488	0.222024	-0.398183	-0.775704	-0.585688	0.255416	-0.67576	-0.172419	-0.0553736	0.0490381	-1.1129	-0.296159	-0.483067	-0.0370166	-0.479556	0.30251	-0.286721	-1.04317	-0.550342	-0.671569	-0.0344282	-0.243569	-0.324275	-0.679799	0.435574	-0.0799159	-0.0150371	0.386123	0.168461	-0.0727409	0.213436	-0.300586	0.107554
ENSMUSG00000023852	Chd1	chromodomain helicase DNA binding protein 1 [Source:MGI Symbol;Acc:MGI:88393]	protein_coding	5.90031	5.97753	6.0934	6.17249	6.12416	5.85662	6.08319	5.95939	5.792	6.02962	6.05616	6.04393	5.87526	5.78224	6.03727	5.95201	6.13609	6.02763	5.96156	6.0844	6.14264	6.05271	5.873	5.98076	5.96663	5.98433	5.85686	6.01108	6.14663	6.18298	6.10119	6.20479	6.1435	6.23981	6.03302	5.80333	5.76247	5.94989	5.80373	5.91844	5.62544	5.9726	5.73816	5.92195	5.87543	5.88431
ENSMUSG00000021193	Pitrm1	pitrilysin metallepetidase 1 [Source:MGI Symbol;Acc:MGI:1916867]	protein_coding	6.45653	6.40897	6.50266	6.3902	6.54394	6.34949	6.30718	6.34837	6.56514	6.59405	6.44533	6.35521	6.43135	6.39111	6.54641	6.44951	6.40556	6.35471	6.50029	6.46681	6.52659	6.45419	6.49265	6.39851	6.48652	6.51538	6.52287	6.48732	6.4534	6.4324	6.62977	6.71403	6.69252	6.66482	6.62196	6.68955	6.77568	6.72921	6.70132	6.68054	6.8429	6.75058	6.74153	6.78962	6.65648	6.81324
ENSMUSG00000027962	Vcam1	vascular cell adhesion molecule 1 [Source:MGI Symbol;Acc:MGI:98926]	protein_coding	4.41045	4.1078	4.61646	4.16315	3.93761	4.62841	3.97707	4.18435	3.97293	3.97346	4.12409	4.57475	4.02526	4.15787	4.18204	3.83282	4.38645	4.23326	4.08141	4.26243	4.19514	4.45439	4.41566	4.11175	4.65832	4.2757	3.89761	3.99825	3.72724	3.90919	3.71105	3.85087	4.04481	4.11652	3.6483	3.51331	3.89339	3.67319	3.66438	3.87532	3.84796	3.59384	3.83646	3.92176	4.19071	4.00201
ENSMUSG00000080845	Gm9115	predicted gene 9115 [Source:MGI Symbol;Acc:MGI:3648181]	processed_pseudogene	-0.0997525	0.385015	0.521949	-0.0718227	0.500454	0.41726	0.233255	0.268943	0.341232	0.635271	0.405104	0.581449	-0.0131415	0.2201	0.837439	0.654421	0.552016	0.630865	0.440158	0.175977	0.677392	0.0872283	0.813719	0.552715	-0.273191	0.725624	-0.107121	-0.00820331	-0.0392711	0.783329	-0.688877	-1.10139	-0.346597	-0.806174	-0.827881	0.260762	-1.21814	-1.29792	-0.756451	-0.985918	-0.95029	-1.08933	-0.738502	-0.289078	-1.04819	-0.530575
ENSMUSG00000097292	A230107N01Rik	RIKEN cDNA A230107N01 gene [Source:MGI Symbol;Acc:MGI:2445042]	lncRNA	0.766769	1.00147	0.36015	1.20456	0.727544	0.786998	0.553541	0.382071	0.558652	0.997886	0.662129	0.562311	0.49278	1.14114	0.97809	0.430971	0.698512	0.549032	0.865894	0.671975	0.750726	1.22674	0.755764	0.604072	1.09459	0.917489	0.93395	0.655242	0.634296	0.676005	1.06656	0.686502	0.819402	0.642209	0.899458	0.979244	0.822694	1.04203	0.989339	0.818991	0.0628867	0.641112	0.688531	0.824893	1.14559	1.07044
ENSMUSG00000022219	Cideb	cell death-inducing DNA fragmentation factor, alpha subunit-like effector B [Source:MGI Symbol;Acc:MGI:1270844]	protein_coding	6.4659	6.17726	6.30159	6.17853	6.20583	6.28881	6.29796	6.23102	6.5016	6.36976	6.31791	6.18717	6.39339	6.46276	6.3316	6.46585	6.30641	6.3284	6.44899	6.24065	6.40287	6.42904	6.352	6.38468	6.32417	6.39993	6.33974	6.34166	6.21235	6.3668	6.29244	6.2147	6.35239	6.27017	6.25673	6.50152	6.35352	6.30182	6.36512	6.24921	6.29797	6.24931	6.22929	6.2691	6.20116	6.20063
ENSMUSG00000035198	Tubg1	tubulin, gamma 1 [Source:MGI Symbol;Acc:MGI:101834]	protein_coding	3.52858	3.45998	3.38331	3.30459	3.54396	3.34455	3.31922	3.39569	3.38927	3.34905	3.4103	3.45141	3.52463	3.29305	3.35324	3.2727	3.51036	3.09386	3.59184	3.16731	3.32404	3.34262	3.3564	3.52425	3.34686	3.3751	3.46464	3.44031	3.28062	3.58486	3.5564	3.53452	3.60529	3.42191	3.62904	3.39595	3.39274	3.47926	3.48679	3.12879	3.3875	3.25867	3.45252	3.28856	3.40115	3.15554
ENSMUSG00000118125	Gm50387	predicted gene, 50387 [Source:MGI Symbol;Acc:MGI:6303289]	protein_coding	0.0370319	-0.192363	0.282821	-0.162614	0.0413729	-0.0129749	0.307895	0.271054	-0.349405	-0.319216	-0.287232	-0.0719615	-0.160193	0.142441	-1.14581	0.108163	0.108277	0.28792	-0.119004	-0.00536946	0.0391431	0.521231	-0.0344795	-0.32519	-0.415653	0.069583	0.099362	-0.554464	0.448807	0.239007	0.15463	0.715478	0.326817	0.141598	0.106056	-0.292675	-0.0637672	0.250383	0.103582	-0.242425	-0.449214	-0.137609	-0.156222	-0.115684	-0.503802	-0.0187707
ENSMUSG00000015291	Gdi1	guanosine diphosphate (GDP) dissociation inhibitor 1 [Source:MGI Symbol;Acc:MGI:99846]	protein_coding	7.25826	7.13568	7.21821	7.20205	7.3044	7.13584	7.27926	7.25255	7.22525	7.15135	7.16535	7.18281	7.17813	7.22884	7.20407	7.13306	7.22586	7.12261	7.21337	7.18161	7.16903	7.35518	7.18354	7.15463	7.12104	7.23954	7.08324	7.01954	7.13415	7.04429	7.30031	7.18435	7.29438	7.21986	7.31237	7.2357	7.26987	7.17959	7.10337	7.13515	7.2673	7.26165	7.17951	7.20608	7.20647	7.25028
ENSMUSG00000115946	Mirt2	myocardial infraction associated transcript 2 [Source:MGI Symbol;Acc:MGI:3642813]	lncRNA	1.36389	1.39292	1.45178	1.43233	1.50263	1.60655	1.69011	2.00798	1.94604	1.65127	1.95526	1.77206	1.90006	1.68005	1.92949	1.87065	1.3324	1.5553	1.39169	1.55835	1.38283	1.65642	1.37779	1.50184	1.38703	1.95547	1.80336	1.63364	1.78548	1.56332	0.835702	0.0775964	1.27202	1.18521	0.767072	1.04167	1.1499	0.714613	0.994805	0.544217	1.33486	1.67193	1.3101	1.29876	0.720945	1.43817
ENSMUSG00000029686	Cul1	cullin 1 [Source:MGI Symbol;Acc:MGI:1349658]	protein_coding	7.07162	7.15042	7.11155	7.06216	7.15069	7.18983	6.99957	7.07117	7.2185	7.12745	7.12345	7.06776	7.12313	7.12909	7.17979	7.19298	7.17244	7.15512	7.2383	7.17267	7.14856	7.13286	7.10791	7.13974	7.15921	7.19341	7.27251	7.23894	7.21446	7.14149	7.1705	7.19057	7.13779	7.15591	7.1256	7.19932	7.16947	7.20568	7.2025	7.16722	7.29966	7.1676	7.25622	7.11864	7.17714	7.26845
ENSMUSG00000063730	Hsd3b2	hydroxy-delta-5-steroid dehydrogenase, 3 beta- and steroid delta-isomerase 2 [Source:MGI Symbol;Acc:MGI:96234]	protein_coding	8.01903	8.18087	8.10287	8.07765	8.48516	8.18378	8.07034	8.23395	8.17921	7.95348	7.82022	7.99873	7.84892	8.03119	8.07122	7.87552	8.00896	8.35313	8.46945	7.90174	7.99798	7.89163	7.76457	7.84858	8.16647	7.78213	8.19215	8.07541	7.96963	8.45061	7.57123	7.97974	8.01689	7.85783	8.31207	8.10041	7.77987	7.99847	7.93139	7.9701	7.99994	7.61417	8.03671	7.76989	7.94402	7.90751
ENSMUSG00000037465	Klf10	Kruppel-like factor 10 [Source:MGI Symbol;Acc:MGI:1101353]	protein_coding	3.64159	3.92055	4.40959	4.47291	4.61619	5.07924	4.54492	3.81585	3.93719	3.96081	4.31525	4.58889	3.89871	4.2214	3.507	3.9202	4.42474	4.40732	4.01848	3.91617	4.37552	4.93585	4.16956	3.9851	4.60759	4.00004	4.22372	3.72109	4.06555	4.1604	3.37952	3.7789	3.65243	3.91523	3.29456	3.6529	4.52687	3.61678	3.8646	4.1024	4.63625	4.91324	3.73381	4.01363	4.33011	3.44092
ENSMUSG00000064225	Paqr9	progestin and adipoQ receptor family member IX [Source:MGI Symbol;Acc:MGI:1922802]	protein_coding	7.54987	7.34883	7.51739	7.45949	7.70293	7.52735	7.80989	7.60088	7.57447	7.44263	7.76884	7.61678	7.51186	7.60641	7.71035	7.55838	7.592	7.51703	7.74667	7.8097	7.89562	7.59412	7.55629	7.69943	7.68149	7.57724	7.61073	7.52863	7.71577	7.69778	7.66559	7.58668	7.462	7.54105	7.498	7.27136	7.28628	7.31025	7.43395	7.45634	7.18033	7.39995	7.28874	7.54166	7.31521	7.36792
ENSMUSG00000026269	Rnpepl1	arginyl aminopeptidase (aminopeptidase B)-like 1 [Source:MGI Symbol;Acc:MGI:1914170]	protein_coding	5.27417	5.08542	5.27424	5.23425	5.09081	5.15455	5.3022	5.23102	5.39509	5.20877	5.23043	5.16528	5.3261	5.25724	5.23695	5.24724	5.25421	5.26968	5.29708	5.22478	5.28815	5.37333	5.34852	5.30244	5.30757	5.36013	5.35501	5.33727	5.31561	5.31555	5.02283	5.16822	5.01266	5.13028	5.12358	5.10973	5.14727	5.0652	5.08348	5.05676	5.06559	4.99286	4.79671	5.00622	4.95402	5.05014
ENSMUSG00000020385	Clk4	CDC like kinase 4 [Source:MGI Symbol;Acc:MGI:1098551]	protein_coding	6.44089	6.40748	6.33464	6.41102	6.4921	6.30945	6.56135	6.53019	6.45583	6.30295	6.44172	6.44372	6.31762	6.36954	6.46329	6.51142	6.53401	6.44921	6.48852	6.41093	6.3786	6.51985	6.55372	6.39538	6.43383	6.37234	6.19986	6.32597	6.47343	6.39121	6.52727	6.53192	6.44331	6.42616	6.3425	6.37872	6.36264	6.40311	6.35329	6.32414	6.62221	6.53578	6.32672	6.35286	6.41909	6.60134
ENSMUSG00000032966	Fkbp1a	FK506 binding protein 1a [Source:MGI Symbol;Acc:MGI:95541]	protein_coding	6.888	6.75072	6.77442	6.71074	6.70427	6.70189	6.84307	6.75785	6.87494	6.81879	6.72008	6.81419	6.68434	6.87477	6.75728	6.67163	6.7875	6.66827	6.84173	6.67468	6.78202	6.89038	6.72036	6.77832	6.81069	6.90808	6.92367	6.70667	6.75999	6.72034	6.83454	6.71886	6.76372	6.75236	6.78447	6.71438	6.80357	6.71489	6.6689	6.69345	6.82201	6.62676	6.67845	6.63751	6.59264	6.59905
ENSMUSG00000027620	Rbm39	RNA binding motif protein 39 [Source:MGI Symbol;Acc:MGI:2157953]	protein_coding	8.34417	8.24271	8.29259	8.34825	8.32444	8.29809	8.25703	8.21582	8.35306	8.32566	8.24694	8.39106	8.31229	8.29809	8.29108	8.30926	8.26381	8.29037	8.21189	8.27232	8.24836	8.27359	8.3288	8.29407	8.27356	8.25756	8.34746	8.31206	8.21583	8.27398	8.36138	8.39744	8.28513	8.45599	8.37738	8.40954	8.365	8.45154	8.40461	8.44623	8.42731	8.36379	8.31017	8.21714	8.29979	8.2738
ENSMUSG00000005299	Letm1	leucine zipper-EF-hand containing transmembrane protein 1 [Source:MGI Symbol;Acc:MGI:1932557]	protein_coding	6.37168	6.51277	6.54167	6.43786	6.53277	6.44089	6.53277	6.39685	6.54694	6.40621	6.53724	6.47001	6.48517	6.51261	6.44509	6.475	6.51016	6.4454	6.56093	6.42804	6.52442	6.52248	6.59192	6.59222	6.51936	6.40876	6.44881	6.64862	6.5434	6.62082	6.4275	6.40276	6.4567	6.38625	6.37575	6.46532	6.34861	6.2426	6.38442	6.36778	6.29351	6.26601	6.29596	6.34782	6.30364	6.24425
ENSMUSG00000045763	Basp1	brain abundant, membrane attached signal protein 1 [Source:MGI Symbol;Acc:MGI:1917600]	protein_coding	0.56372	0.539182	0.997377	0.471913	0.518141	1.02648	0.809819	1.17448	0.975014	0.438829	0.0696006	0.110989	0.190181	0.167419	-0.172754	0.828904	1.26484	0.418755	0.770306	0.951333	0.917674	0.0787658	0.787932	0.946292	0.47104	0.824302	0.574923	0.541159	0.702352	-0.0044498	0.585033	0.698178	0.345634	0.76057	1.23837	0.352516	0.024065	0.67566	0.486532	0.340778	0.0381616	0.501045	0.097253	0.339732	0.816798	0.186468
ENSMUSG00000024740	Ddb1	damage specific DNA binding protein 1 [Source:MGI Symbol;Acc:MGI:1202384]	protein_coding	8.29462	8.32679	8.34926	8.30959	8.51037	8.1687	8.29128	8.37437	8.38022	8.22203	8.4	8.2824	8.40286	8.37332	8.38735	8.26621	8.45209	8.2235	8.53698	8.3516	8.52384	8.43157	8.36668	8.28811	8.4035	8.38557	8.2974	8.25965	8.32636	8.40606	8.40694	8.21418	8.30532	8.31478	8.23548	8.30369	8.31159	8.3208	8.27445	8.30806	8.40212	8.45293	8.2943	8.50887	8.36852	8.40484
ENSMUSG00000029166	Mapre3	microtubule-associated protein, RP/EB family, member 3 [Source:MGI Symbol;Acc:MGI:2140967]	protein_coding	4.32728	4.18742	4.33116	4.12213	4.27837	4.29599	4.23372	4.27004	4.39142	4.34226	4.40918	4.37768	4.28021	4.31949	4.34918	4.28438	4.25928	4.23599	4.31161	4.2734	4.26113	4.35974	4.37899	4.37297	4.36131	4.47094	4.29737	4.37053	4.39404	4.24351	4.13324	4.24034	3.90103	4.02961	3.9982	4.1677	4.1039	4.10262	4.36238	4.09436	4.26243	4.37667	4.03692	4.11713	4.12699	4.21659
ENSMUSG00000079477	Rab7	RAB7, member RAS oncogene family [Source:MGI Symbol;Acc:MGI:105068]	protein_coding	8.01483	8.1633	7.98009	7.95465	8.0514	7.97914	7.95912	7.9704	8.03556	8.04269	7.99445	7.99104	7.9926	7.97381	7.99765	8.02451	8.06618	8.00136	8.03584	8.03046	7.9918	7.9941	7.98554	8.00249	8.07538	7.95356	8.09416	8.00904	7.98462	7.93868	7.9977	7.95335	8.08283	7.94466	8.01872	7.97218	7.98009	7.96196	7.99361	7.96885	7.92181	7.80473	8.11858	7.9526	8.0072	7.82711
ENSMUSG00000026134	Prim2	DNA primase, p58 subunit [Source:MGI Symbol;Acc:MGI:97758]	protein_coding	2.62091	2.45863	2.69102	2.45915	2.56612	2.69121	2.61936	2.96931	2.85171	2.58862	2.61388	2.63941	2.45564	2.62766	2.64737	2.73184	2.92783	2.60259	3.03806	2.91166	2.56917	2.4608	2.79876	2.52998	2.77374	2.91241	2.71749	2.70888	2.64474	2.69087	2.88553	2.68098	2.88127	2.74348	2.812	2.93804	2.94915	2.44917	3.15883	2.57121	2.92483	2.75974	2.82577	2.83081	2.47095	2.8797
ENSMUSG00000015947	Fcgr1	Fc receptor, IgG, high affinity I [Source:MGI Symbol;Acc:MGI:95498]	protein_coding	1.14793	1.23397	1.2444	1.03972	1.31533	0.814036	1.43972	0.693573	0.202001	0.954641	0.983164	0.913994	0.995107	0.692476	-0.0659363	1.29516	-0.0126634	1.0819	0.49389	1.14156	0.802633	0.915759	0.772633	1.42207	1.35359	0.665283	0.593999	0.948587	0.323907	0.455242	0.289024	0.852301	1.45516	0.500502	0.585151	0.438874	1.15881	0.8009	0.39379	-0.100294	-0.41746	0.233857	0.245735	0.665208	0.886799	0.934662
ENSMUSG00000045176	Borcs6	BLOC-1 related complex subunit 6 [Source:MGI Symbol;Acc:MGI:1919173]	protein_coding	1.99043	2.20142	2.24246	2.19075	2.12987	2.29007	2.14488	2.30022	1.98948	2.15526	1.93035	2.20111	2.08938	2.44918	2.25784	2.42169	2.25839	1.79744	2.13709	2.18732	2.23766	2.29727	1.97683	1.9119	2.29931	2.26776	2.65806	2.08725	2.08606	2.25211	1.94097	2.1988	2.09017	2.5207	2.44337	2.35936	2.03359	2.25018	1.9512	2.35179	2.37476	2.40856	2.19979	2.22835	2.22691	2.46325
ENSMUSG00000091972	Tmem207	transmembrane protein 207 [Source:MGI Symbol;Acc:MGI:2685386]	protein_coding	5.11262	5.17259	5.03759	5.00499	4.97859	4.85944	5.12487	4.91379	4.66742	4.74588	5.11649	4.97762	4.60579	4.78649	4.76742	4.77782	4.93114	5.29187	5.02406	5.34216	5.03199	5.24533	5.45256	5.31606	5.20643	4.711	3.92673	4.74958	5.31842	5.13908	5.29238	5.00489	5.19251	5.03313	5.48737	5.01936	4.97133	5.04987	5.16278	5.14667	4.60453	4.83634	5.02687	4.84838	5.02779	5.07261
ENSMUSG00000037318	Traf3ip3	TRAF3 interacting protein 3 [Source:MGI Symbol;Acc:MGI:2441706]	protein_coding	-0.693218	-1.12539	0.100308	-0.247801	-0.174961	-0.308007	-0.0447937	-0.733822	-0.696291	-0.290422	-0.378247	-1.07133	-0.207733	0.192208	-0.152417	-0.141509	-0.703412	-0.826123	-0.834101	0.352611	-1.20719	-0.115355	-0.829469	-0.795839	0.627986	-0.897141	-0.535564	-0.057992	-0.410949	-0.332804	-0.835659	-0.500129	-0.283526	-0.83425	-0.568893	-0.306664	-0.397408	-0.143632	-0.780692	-0.494429	-1.50083	-0.797456	-1.10191	-1.51752	-0.518787	-1.3052
ENSMUSG00000021640	Naip1	NLR family, apoptosis inhibitory protein 1 [Source:MGI Symbol;Acc:MGI:1298223]	protein_coding	-0.821308	-0.660238	-0.867663	-0.29689	-2.16484	-1.1867	-1.61424	-0.522004	-0.803272	-0.761492	-0.700252	-1.73325	-0.0457525	-0.275381	-0.955174	-0.352892	-0.948766	-0.274242	-0.697777	-0.353301	-0.97194	-1.60938	-1.227	-1.72533	-0.451398	-0.990969	-1.16174	-0.916446	-0.735981	-0.994372	0.195138	-0.108445	-0.790373	0.538771	-0.213497	0.451447	-0.337314	-0.572355	0.585073	0.689933	0.0755712	0.704719	-0.603353	0.363507	0.480546	0.413486
ENSMUSG00000036819	Jmjd4	jumonji domain containing 4 [Source:MGI Symbol;Acc:MGI:2144404]	protein_coding	4.11768	4.02595	3.94534	4.15318	3.87327	3.51434	4.22543	4.09884	4.02424	3.84077	3.93371	4.14168	3.79434	3.94858	4.04777	4.25293	4.26171	3.92438	3.8494	3.97116	4.27644	4.22594	4.09825	4.05088	3.84749	4.10575	4.01692	3.98789	4.08646	4.12509	4.34796	4.29559	4.26487	4.39828	4.21175	3.97002	4.04875	4.22617	3.966	4.24061	3.87932	4.16585	4.00681	4.07312	4.17984	3.89983
ENSMUSG00000013584	Aldh1a2	aldehyde dehydrogenase family 1, subfamily A2 [Source:MGI Symbol;Acc:MGI:107928]	protein_coding	2.52486	1.95603	2.52936	2.47216	2.45716	2.91978	2.26281	2.70631	2.68026	1.80436	2.60127	2.96471	2.11724	2.69205	2.63226	2.33126	1.90218	2.45784	1.75086	1.69593	2.47093	2.77141	1.95564	2.4137	2.99667	2.67108	2.70513	1.87689	1.52349	1.59945	1.62962	2.21505	2.12703	2.42872	2.94064	1.73099	1.85026	1.93097	1.7527	2.10702	1.98935	1.35094	2.37677	2.05889	1.64698	1.38563
ENSMUSG00000062169	Cnih4	cornichon family AMPA receptor auxiliary protein 4 [Source:MGI Symbol;Acc:MGI:1925828]	protein_coding	5.62113	5.6781	5.54334	5.52194	5.66653	5.59185	5.66858	5.63338	5.5676	5.5759	5.68419	5.75711	5.55108	5.66837	5.58577	5.59382	5.60118	5.5852	5.56088	5.59399	5.63097	5.55079	5.45054	5.66177	5.67828	5.55407	5.74257	5.65089	5.5987	5.58647	5.56345	5.60072	5.66633	5.53152	5.68524	5.60131	5.52491	5.5124	5.5935	5.52124	5.59471	5.44992	5.80889	5.4605	5.59089	5.62265
ENSMUSG00000053886	Sh2d4a	SH2 domain containing 4A [Source:MGI Symbol;Acc:MGI:1919531]	protein_coding	5.14666	4.93056	4.83705	5.02911	5.06842	5.05745	4.9014	4.749	4.90025	4.82738	4.81968	4.84372	4.82928	4.9496	4.76249	4.72483	4.78384	4.89427	4.808	4.86645	5.03925	4.77917	4.85428	5.08863	4.86004	4.99417	4.59611	4.98617	4.83186	4.72785	5.1196	5.04296	4.81104	4.88874	4.99505	4.71168	4.93783	4.83079	4.7835	4.81073	4.84265	4.78347	4.92159	4.74543	4.7943	4.93463
ENSMUSG00000086054	Hnf1aos1	HNF1 homeobox A, opposite strand 1 [Source:MGI Symbol;Acc:MGI:3652225]	lncRNA	3.70582	3.81389	3.71945	3.63107	3.6297	3.47458	3.95208	3.49011	3.52004	3.73065	3.99941	3.70851	3.49715	3.77443	3.57309	3.45127	3.53014	3.1472	3.25818	3.45044	3.70783	3.43721	3.91204	3.51659	3.6364	3.63538	3.57865	3.50137	3.64567	3.46615	3.8551	3.93667	3.95936	3.63893	3.54925	3.63627	3.72438	3.61792	3.82573	3.28538	3.48903	3.52865	3.53806	3.5323	3.58315	3.57965
ENSMUSG00000030509	Asb7	ankyrin repeat and SOCS box-containing 7 [Source:MGI Symbol;Acc:MGI:2152835]	protein_coding	4.54608	4.53549	4.4384	4.6209	4.63694	4.72715	4.56965	4.76965	4.77408	4.594	4.8651	4.86703	4.80197	4.65371	4.73146	4.72056	4.54879	4.49872	4.73072	4.76047	4.64745	4.69294	4.69299	4.50043	4.66588	4.76855	4.63602	4.84409	4.68869	4.58626	4.56541	4.54554	4.60721	4.60632	4.72824	4.7096	4.83446	4.7922	4.79994	4.78812	4.85202	4.77312	4.83966	4.94282	4.87498	4.71047
ENSMUSG00000029104	Htt	huntingtin [Source:MGI Symbol;Acc:MGI:96067]	protein_coding	6.84157	6.92564	7.22452	7.08482	6.91673	6.9386	7.04071	6.92099	6.87677	7.14284	6.9761	6.99655	6.83545	6.97806	7.05419	7.03773	6.87063	7.00271	6.81739	6.9323	7.32588	7.06548	7.21593	7.02673	6.90738	6.95879	6.82257	6.96411	6.97364	7.19296	6.75111	7.01627	6.97627	7.01814	6.93905	6.79958	6.73951	6.88658	6.91055	6.86966	6.69816	6.81732	6.54125	7.06753	6.73859	6.83514
ENSMUSG00000031725	Ces1f	carboxylesterase 1F [Source:MGI Symbol;Acc:MGI:2142687]	protein_coding	9.9746	10.243	10.1398	9.87668	10.0644	10.2552	9.99417	10.0656	10.2106	10.2061	10.1953	10.0718	10.2664	10.0934	10.2249	10.1164	10.1732	10.0689	10.1371	9.98719	10.1558	10.1611	10.1273	10.0366	10.0437	10.1751	10.0943	9.99253	9.96224	10.1424	9.68507	9.7088	9.97942	9.71368	9.498	10.0443	9.85609	10.0007	9.99911	9.68077	9.96244	9.90411	9.86955	9.99354	9.84333	9.90965
ENSMUSG00000033486	Catsper2	cation channel, sperm associated 2 [Source:MGI Symbol;Acc:MGI:2387404]	protein_coding	1.8491	1.65088	1.60732	1.78578	1.54423	1.5406	1.74635	1.43592	1.38015	1.2742	1.39506	1.60365	1.43068	1.77335	1.30498	2.00558	1.78304	1.45403	1.50791	1.6396	1.827	1.66372	1.54375	1.3325	1.68698	1.50415	1.64106	1.53811	0.948991	1.84768	1.28815	1.37262	1.31308	1.25234	1.46453	1.26317	1.34447	1.51007	1.59926	0.998414	1.54031	1.90333	1.2662	0.822626	1.41287	1.49527
ENSMUSG00000058921	Slc10a5	solute carrier family 10 (sodium/bile acid cotransporter family), member 5 [Source:MGI Symbol;Acc:MGI:2685251]	protein_coding	6.5989	6.74367	6.96568	6.90064	6.74232	6.57627	6.87819	6.77507	6.43794	6.75715	6.86846	6.54232	6.79321	6.52334	6.5612	7.05875	6.87357	7.07983	6.58439	6.89225	6.93718	6.86585	7.16998	7.00053	6.57735	6.68959	6.53474	6.72208	6.74126	7.038	6.95107	6.94874	6.98599	7.09423	7.04787	6.79261	6.62991	6.59618	6.61141	6.6847	6.56664	6.60085	6.628	6.72618	6.57437	6.7461
ENSMUSG00000096844	Igkv6-14	immunoglobulin kappa variable 6-14 [Source:MGI Symbol;Acc:MGI:1330830]	IG_V_gene	0.521825	0.490524	0.315207	0.00113054	0.29312	0.914946	0.522154	0.908488	0.219295	-1.43533	0.166031	0.563767	-0.956638	0.321582	-0.0819412	0.664028	-1.5804	-0.984074	1.14802	-1.75094	0.470551	0.121147	0.102024	-0.731874	1.21716	0.29979	-1.39122	0.0399272	0.454848	-0.0473235	-0.878346	-1.5401	-0.96914	-0.697809	-0.187949	0.07103	-0.343356	0.283867	0.735463	-0.976949	0.482129	-0.498983	1.41566	-0.102781	0.653868	-0.272096
ENSMUSG00000033596	Rfwd3	ring finger and WD repeat domain 3 [Source:MGI Symbol;Acc:MGI:2384584]	protein_coding	5.71046	5.67026	5.71013	5.69473	5.71636	5.73223	5.81237	5.71183	5.78915	5.74799	5.68107	5.69248	5.74596	5.76079	5.65021	5.65789	5.70665	5.73677	5.84166	5.84398	5.76309	5.67704	5.62567	5.70366	5.50549	5.81576	5.70718	5.72265	5.71971	5.69511	5.79345	5.66049	5.83225	5.83371	5.69565	5.72652	5.89765	5.79144	5.70843	5.81658	5.885	5.74306	5.82275	5.75082	5.79596	5.69144
ENSMUSG00000090000	Ier3ip1	immediate early response 3 interacting protein 1 [Source:MGI Symbol;Acc:MGI:1913441]	protein_coding	4.68992	4.54156	4.66533	4.53008	4.76074	4.54556	4.73206	4.51614	4.50564	4.69452	4.43856	4.4296	4.67568	4.44963	4.39854	4.62509	4.65162	4.64354	4.60922	4.64612	4.55764	4.52492	4.54453	4.41903	4.62204	4.5974	4.70937	4.56585	4.3913	4.66126	4.64644	4.72294	4.48533	4.6385	4.8429	4.39592	4.77798	4.54451	4.36609	4.5331	4.41321	4.40643	4.33398	4.19711	4.38172	4.51321
ENSMUSG00000022313	Utp23	UTP23 small subunit processome component [Source:MGI Symbol;Acc:MGI:1925831]	protein_coding	2.58671	2.50727	2.44559	2.78668	2.89453	2.92471	2.67858	2.54424	2.23817	2.62021	2.50365	2.79496	2.68143	2.65309	2.94284	2.46556	2.79343	2.64875	2.71838	2.60743	2.54254	2.74994	2.65481	2.47217	2.62336	2.79726	2.67564	2.90705	2.69268	2.64026	2.56391	2.51732	2.37849	3.06937	2.77613	2.55002	2.47437	2.63715	2.92028	2.76192	2.50548	2.24065	2.28282	2.02353	2.81936	2.71702
ENSMUSG00000005354	Txn2	thioredoxin 2 [Source:MGI Symbol;Acc:MGI:1929468]	protein_coding	6.65768	6.6717	6.53765	6.49561	6.63562	6.58812	6.63237	6.50209	6.70003	6.56567	6.61633	6.45915	6.57843	6.65418	6.53372	6.5835	6.59628	6.46722	6.59421	6.56857	6.5961	6.65011	6.66507	6.77827	6.68767	6.62799	6.66857	6.68421	6.56755	6.65178	6.55413	6.51559	6.54996	6.40619	6.57847	6.51915	6.5235	6.45657	6.48044	6.34318	6.3378	6.35948	6.43334	6.32177	6.38033	6.30682
ENSMUSG00000029027	Dffb	DNA fragmentation factor, beta subunit [Source:MGI Symbol;Acc:MGI:1196287]	protein_coding	1.91671	1.88235	1.95667	1.52867	2.02157	1.89777	1.67452	1.93877	2.35889	2.16776	2.03908	1.88536	2.26572	2.07939	2.18504	2.10856	2.31596	2.11225	2.458	1.90294	1.95204	2.41309	2.08725	1.7032	1.81001	1.89568	2.23553	2.11932	1.88327	2.20805	2.10593	2.0213	1.51785	1.73431	1.68317	2.11677	2.30603	2.28881	2.32407	2.34984	2.59865	2.23967	2.35244	2.26517	2.40804	2.33902
ENSMUSG00000087516	Tbx3os1	T-box 3, opposite strand 1 [Source:MGI Symbol;Acc:MGI:3780472]	lncRNA	-0.182441	0.0838134	-0.00361371	0.0399869	0.319247	0.653794	-0.401632	0.268565	0.0156024	0.0371486	0.0211941	0.231291	-0.126331	-0.0113675	0.292805	-0.0850694	0.879925	0.560782	0.561898	0.470664	0.00796962	0.135172	0.836088	-0.997393	0.11607	0.171898	-0.387547	-0.198237	-0.202709	0.575796	0.208003	0.151143	0.378033	0.965408	0.558766	0.994512	0.0661123	0.303459	0.431353	0.0256374	0.605669	0.390632	0.889128	0.350026	0.392914	0.885281
ENSMUSG00000042190	Cmklr1	chemokine-like receptor 1 [Source:MGI Symbol;Acc:MGI:109603]	protein_coding	2.18177	2.06957	2.44036	2.32983	2.14328	1.89043	1.89603	2.04004	1.68705	1.84672	2.31961	2.03562	1.30709	1.78853	1.9723	1.60422	1.83984	1.87085	2.12494	2.14558	2.17534	2.17389	2.02704	2.65155	2.111	2.50666	1.2888	1.72545	2.35114	1.98478	1.57408	1.67396	2.04677	1.75387	1.91709	1.72314	1.79333	1.36658	1.70795	1.52619	1.50191	1.3553	1.9259	1.7625	1.75698	1.92567
ENSMUSG00000103804	Gm37062	predicted gene, 37062 [Source:MGI Symbol;Acc:MGI:5610290]	lncRNA	-2.1904	-1.33644	-1.05245	0.00654458	-1.80348	-0.716409	-0.52513	-0.694551	-0.482799	-0.371527	-0.832868	-1.61572	-0.86229	-1.24453	-0.188782	0.753952	-1.21449	0.00446295	-0.719717	-0.1624	-0.723509	-0.801846	-0.352216	-0.11363	-1.5274	-1.02027	-0.721331	-0.462229	-0.0379005	0.310024	-0.841931	-0.98961	-0.217788	-0.165466	-0.294227	-1.09151	-1.54228	-0.569364	-0.917105	-1.23128	-2.15855	-1.0325	-1.91238	-1.10214	-1.85447	-0.547474
ENSMUSG00000098900	Gm18190	predicted gene, 18190 [Source:MGI Symbol;Acc:MGI:5010375]	transcribed_unprocessed_pseudogene	0.0290942	-0.113575	-0.335374	0.343906	0.0646045	0.331631	0.240821	-0.133889	-0.73387	0.372362	0.367515	0.0908896	-0.381734	-0.25286	-0.279351	-0.409593	0.374427	0.111485	-0.230467	0.0605339	0.523566	0.570857	0.11342	0.448216	0.116201	-0.231043	0.19308	-0.555456	0.475483	0.518337	-0.602015	-0.107906	0.174749	0.318426	0.802006	-0.304268	-0.530015	0.231088	-0.314287	-0.00965888	-0.908339	-0.270767	-0.28875	0.252442	0.233238	0.193696
ENSMUSG00000033819	Ppp1r16a	protein phosphatase 1, regulatory subunit 16A [Source:MGI Symbol;Acc:MGI:1920312]	protein_coding	3.49101	3.61926	3.83274	3.54465	3.59332	3.98756	3.76692	3.74773	3.77921	3.90129	3.88972	3.67958	3.96846	3.70293	3.71965	3.92128	3.70261	4.00936	3.80641	3.723	3.65944	3.71708	3.77462	3.72537	3.73676	3.63413	3.94527	3.84281	3.66322	3.85905	3.64469	3.79077	3.78621	3.95137	3.72307	3.82044	3.65398	3.80619	3.90372	3.61715	3.71503	3.80245	3.82087	3.63586	3.63598	3.6582
ENSMUSG00000045594	Glb1	galactosidase, beta 1 [Source:MGI Symbol;Acc:MGI:88151]	protein_coding	7.50607	7.58439	7.55781	7.29775	7.66847	7.51657	7.46414	7.6326	7.72297	7.61828	7.58687	7.41442	7.65894	7.5671	7.59828	7.49939	7.60662	7.53255	7.7678	7.51854	7.60396	7.72972	7.6237	7.59895	7.5544	7.69225	7.36321	7.45556	7.53808	7.47462	7.46617	7.30561	7.55448	7.24567	7.3628	7.57853	7.51642	7.3376	7.36324	7.27431	7.35088	7.38769	7.38997	7.61758	7.47606	7.45462
ENSMUSG00000021962	Dcp1a	decapping mRNA 1A [Source:MGI Symbol;Acc:MGI:1923151]	protein_coding	4.4628	4.47083	4.33628	4.48971	4.71959	4.60027	4.55788	4.52617	4.44467	4.57975	4.41939	4.6654	4.51073	4.52553	4.66697	4.51992	4.54535	4.79574	4.60538	4.39199	4.31255	4.54218	4.45573	4.45753	4.50951	4.6758	4.24005	4.58315	4.74258	4.61721	4.5351	4.46672	4.46341	4.70212	4.58439	4.67034	4.63995	4.67358	4.66555	4.78142	4.77378	4.82829	4.53573	4.68231	4.80248	4.72968
ENSMUSG00000013160	Atp6v0d1	ATPase, H+ transporting, lysosomal V0 subunit D1 [Source:MGI Symbol;Acc:MGI:1201778]	protein_coding	6.60792	6.71812	6.757	6.57183	6.6292	6.66255	6.69216	6.6259	6.78416	6.65097	6.64202	6.69581	6.64788	6.74828	6.64389	6.71659	6.74619	6.69859	6.6769	6.73052	6.63437	6.88212	6.77889	6.72917	6.71554	6.82669	6.89187	6.61921	6.68834	6.64663	6.64504	6.56151	6.69487	6.53421	6.65121	6.57204	6.59442	6.58904	6.58881	6.45519	6.55696	6.36472	6.61533	6.45055	6.54009	6.42665
ENSMUSG00000068037	Mas1	MAS1 oncogene [Source:MGI Symbol;Acc:MGI:96918]	protein_coding	1.0582	1.56732	2.21349	1.36915	0.960228	1.60962	1.26704	1.492	1.89351	1.80776	2.05706	1.34495	1.97853	1.26875	1.3083	0.807439	1.16438	1.9682	1.78781	0.888493	1.62049	1.59465	1.24256	0.631522	1.9822	1.52911	1.64159	2.14351	1.43965	2.01545	1.26682	1.28951	1.16476	0.999916	1.27575	2.12919	1.05204	1.71885	1.50533	1.23787	0.474102	-0.444497	1.0071	1.1222	0.800784	0.41081
ENSMUSG00000028936	Rpl22	ribosomal protein L22 [Source:MGI Symbol;Acc:MGI:99262]	protein_coding	6.74562	6.95739	6.6446	6.78121	6.81026	6.93203	6.93081	6.87048	6.76336	6.84253	6.88478	6.88291	6.70026	6.7655	6.91219	7.08243	6.73131	6.82029	6.75745	6.89156	6.78117	6.65001	6.76429	6.82628	6.81133	6.67986	6.98237	6.89715	6.82308	6.69009	6.94471	6.96864	6.96345	6.80589	6.88166	6.95223	6.87589	7.02854	6.97666	6.88135	7.1279	7.06069	7.25272	7.01185	6.9713	7.04472
ENSMUSG00000026817	Ak1	adenylate kinase 1 [Source:MGI Symbol;Acc:MGI:87977]	protein_coding	3.29471	3.50049	3.18189	3.30832	3.31246	3.35227	3.01239	3.08615	3.15474	3.10092	3.30837	3.18207	2.87153	3.18395	2.88282	2.83319	2.96324	2.99914	2.89984	3.01664	3.04569	3.16612	3.27521	3.22505	2.94949	2.90317	2.78112	3.13412	3.07072	2.94807	3.15111	2.81661	2.94304	2.97095	3.23157	3.06513	2.91277	2.81679	2.83621	2.91055	2.86467	3.22823	3.21269	2.86663	3.03026	2.67595
ENSMUSG00000026197	Zfand2b	zinc finger, AN1 type domain 2B [Source:MGI Symbol;Acc:MGI:1916068]	protein_coding	3.27654	3.42622	3.28184	3.30312	3.411	3.44759	3.46266	3.21809	3.49806	3.54254	3.38438	3.38394	3.28234	3.33853	3.43272	3.62023	3.29433	3.58372	3.25834	3.52047	3.3488	3.36865	3.42053	3.47753	3.40711	3.28572	3.62429	3.40128	3.36552	3.39809	2.99923	3.35563	3.30861	3.32445	3.48525	3.34263	3.41118	3.39114	3.41992	3.11353	3.08399	3.31217	3.45204	3.27494	3.13844	3.20202
ENSMUSG00000030682	Cdipt	CDP-diacylglycerol--inositol 3-phosphatidyltransferase (phosphatidylinositol synthase) [Source:MGI Symbol;Acc:MGI:105491]	protein_coding	5.14102	5.22445	5.27683	5.15827	4.97941	5.11031	5.19643	5.11495	5.18706	5.15709	5.00902	5.08941	5.20018	5.12286	5.16569	5.01744	5.1175	5.17235	5.16604	5.12267	5.15878	5.22466	5.14906	5.10838	5.00128	5.02383	5.17382	5.17695	5.08755	5.0439	5.13636	5.16206	5.23384	5.18144	5.13744	5.20671	5.12746	5.15175	5.14522	5.06728	5.08077	5.05527	5.22155	4.99106	5.15479	5.01535
ENSMUSG00000031822	Gse1	genetic suppressor element 1, coiled-coil protein [Source:MGI Symbol;Acc:MGI:1098275]	protein_coding	3.54796	3.43797	3.53323	3.67034	3.28404	3.51598	3.39599	3.46341	3.21851	3.66074	3.73762	3.76395	3.59671	3.5052	3.32344	3.14752	3.46967	3.43554	3.49963	3.56045	3.71885	3.91703	3.59756	3.44229	3.6655	3.66374	3.32116	3.6878	3.76192	3.53865	3.62143	3.51494	3.53664	3.59015	3.43603	3.61978	3.36883	3.43907	3.69092	3.59823	3.78304	3.86421	3.56755	3.61021	3.79599	3.6466
ENSMUSG00000107023	Gm42715	predicted gene 42715 [Source:MGI Symbol;Acc:MGI:5662852]	protein_coding	0.684414	0.651695	0.649964	0.275089	0.396031	0.688368	1.15755	1.02673	0.680439	0.34628	0.231183	0.983235	0.7289	0.522464	0.963366	-0.301821	1.09637	0.441131	-0.107514	0.234549	0.51151	0.0978466	1.0997	-0.10836	0.212419	0.736004	0.707185	-0.190889	0.621648	0.57492	0.82523	0.40979	0.00413162	-0.00246298	0.0675258	0.67504	0.933263	0.974062	0.698147	0.647135	0.988698	1.44545	0.750484	1.09381	1.1413	0.912005
ENSMUSG00000035547	Capn5	calpain 5 [Source:MGI Symbol;Acc:MGI:1100859]	protein_coding	3.49238	3.35564	3.56762	3.59007	3.54672	3.37754	3.56391	3.45934	3.45417	3.48629	3.67519	3.32434	3.54945	3.61453	3.32893	3.42882	3.1633	3.47588	3.57394	3.39295	3.70209	3.62319	3.56605	3.68825	3.6448	3.45486	3.29389	3.53981	3.52717	3.38668	3.61628	3.63319	3.69776	3.68043	3.64853	3.59799	3.5115	3.60496	3.67396	3.48832	3.63915	3.67813	3.67227	3.68824	3.75864	3.66149
ENSMUSG00000027303	Ptpra	protein tyrosine phosphatase, receptor type, A [Source:MGI Symbol;Acc:MGI:97808]	protein_coding	6.86911	6.88086	6.9009	6.78878	6.86757	6.8886	6.81782	6.85758	6.88232	6.88771	6.85666	6.895	6.78205	6.85193	6.86774	6.88759	6.84739	6.91511	6.91253	6.88474	6.93077	6.75644	6.81588	6.88063	6.86356	6.8659	6.91706	6.92566	6.80627	6.94322	6.63571	6.74656	6.72933	6.73109	6.72317	6.70472	6.72151	6.71819	6.76369	6.6926	6.72014	6.61102	6.8943	6.74238	6.76475	6.71452
ENSMUSG00000021990	Spata13	spermatogenesis associated 13 [Source:MGI Symbol;Acc:MGI:104838]	protein_coding	5.66442	5.413	5.52023	5.4241	5.33062	5.46864	5.62544	5.63225	5.65273	5.27203	5.50346	5.40088	5.36837	5.29683	5.55909	5.20374	5.5119	5.19249	5.52341	5.56383	5.79724	5.32984	5.26071	5.5532	5.30006	5.28326	5.26448	5.39812	5.64154	5.36069	5.57647	5.72984	5.7206	5.75048	5.20167	5.49226	5.48867	5.61167	5.56222	5.80672	5.71317	5.92508	5.67435	5.89899	5.63125	5.72283
ENSMUSG00000078451	Ppil6	peptidylprolyl isomerase (cyclophilin)-like 6 [Source:MGI Symbol;Acc:MGI:1920325]	protein_coding	3.22346	3.28463	3.28317	3.24147	3.07293	3.38075	3.09497	3.07381	3.72551	3.51254	3.43156	3.18088	3.5065	3.36234	3.36443	3.30377	3.36279	2.85607	3.20181	3.42207	3.26952	3.13778	3.38878	3.06064	3.18694	3.27788	3.2423	3.25728	3.30774	3.1944	3.46491	3.80908	3.71779	3.88643	3.52599	3.92057	3.89764	3.66895	3.86019	3.83958	3.80051	3.85049	3.83836	3.91974	3.98915	4.15694
ENSMUSG00000020646	Mboat2	membrane bound O-acyltransferase domain containing 2 [Source:MGI Symbol;Acc:MGI:1914466]	protein_coding	4.1721	4.08886	4.10296	4.29935	4.11182	4.15421	3.9928	4.07759	3.92557	4.13358	3.98802	4.08337	4.31649	4.00602	3.95792	4.30045	4.06805	4.02419	4.14536	4.15372	4.23065	4.2327	3.86173	4.19309	4.2173	4.04265	3.72908	3.97945	4.14861	3.95637	4.27807	4.2388	4.3478	4.21148	4.23999	4.34157	4.22004	4.21261	4.36535	4.17532	4.11533	4.58405	4.26994	4.11915	4.52259	4.15504
ENSMUSG00000030602	Pak4	p21 (RAC1) activated kinase 4 [Source:MGI Symbol;Acc:MGI:1917834]	protein_coding	3.23973	3.19224	3.29433	3.43294	3.50193	3.3721	3.31876	3.32653	3.3328	3.39028	3.29351	3.32933	3.32232	3.42625	3.39008	3.3541	3.32939	3.4893	3.69207	3.2794	3.444	3.55142	3.21646	3.32351	3.51085	3.36255	3.18469	3.24675	3.30727	3.4035	3.21538	3.32115	3.26597	3.26415	3.42114	3.28354	3.0877	3.39366	3.31125	3.34529	3.17729	3.19518	3.17034	3.23905	3.31347	3.30233
ENSMUSG00000027398	Il1b	interleukin 1 beta [Source:MGI Symbol;Acc:MGI:96543]	protein_coding	2.99552	2.07321	3.2359	2.47131	2.4502	3.53867	2.77057	2.35324	1.89614	3.06591	2.39911	2.44064	2.47638	2.17614	2.29088	2.80053	2.1615	1.55659	2.01943	1.71638	2.0026	2.14175	2.33319	2.6303	3.32085	2.19693	2.76754	2.15666	2.78997	2.12726	1.77541	1.82327	2.28568	2.4025	3.02849	2.52908	1.85455	2.01259	1.96478	1.91335	1.2514	1.87139	2.08958	1.78801	0.660194	1.87632
ENSMUSG00000035649	Zcchc7	zinc finger, CCHC domain containing 7 [Source:MGI Symbol;Acc:MGI:2442912]	protein_coding	5.49472	5.35717	5.58317	5.69413	5.68751	5.48699	5.36806	5.39255	5.49199	5.61461	5.37526	5.49836	5.25093	5.47133	5.60606	5.69443	5.45187	5.59872	5.43361	5.54103	5.62711	5.58988	5.61592	5.50329	5.61923	5.47974	5.54415	5.39615	5.32856	5.45118	5.5552	5.67406	5.53731	5.5525	5.5943	5.57888	5.53354	5.44912	5.53621	5.37186	5.49692	5.64215	5.54139	5.35814	5.37157	5.46499
ENSMUSG00000105135	Gm43667	predicted gene 43667 [Source:MGI Symbol;Acc:MGI:5663804]	TEC	3.94011	3.8706	3.68754	3.89284	3.93059	4.0264	4.09328	4.2502	4.42687	4.43355	3.8653	3.87807	4.39515	3.97344	4.28209	4.36188	4.02443	4.12843	4.1569	4.10269	4.05572	3.93952	4.08231	3.86095	3.97612	3.93102	4.06066	3.98239	4.2423	3.85637	3.69172	3.94618	3.89879	3.97421	4.05445	4.15871	4.18577	4.10716	4.12259	3.84995	3.77477	3.93708	3.92022	3.77348	3.88194	3.96606
ENSMUSG00000070691	Runx3	runt related transcription factor 3 [Source:MGI Symbol;Acc:MGI:102672]	protein_coding	0.376677	-0.202019	-0.416227	0.116062	-0.499238	0.802251	0.0700152	0.156784	-0.0973434	-0.0390567	0.24499	0.457315	-0.479124	-0.204975	-0.575494	0.734616	-0.0447611	0.724446	0.390538	0.296178	-0.490476	-0.632108	0.563152	-0.380926	0.160394	0.0767055	0.0110653	0.283391	-0.59198	-0.160583	-0.401153	0.848155	-1.1112	0.355259	-0.309883	-0.400213	-0.220325	0.518343	0.345617	-0.0556026	0.10129	-0.0347893	-0.182743	0.0233646	0.503226	0.211365
ENSMUSG00000009894	Snap47	synaptosomal-associated protein, 47 [Source:MGI Symbol;Acc:MGI:1915076]	protein_coding	5.60172	5.48347	5.53367	5.48479	5.63498	5.5585	5.48533	5.46763	5.62279	5.45864	5.50333	5.52927	5.58237	5.57043	5.35286	5.44291	5.50829	5.41385	5.56087	5.5888	5.52402	5.53191	5.36425	5.55833	5.51595	5.53127	5.56124	5.57605	5.60491	5.56921	5.64224	5.33538	5.51883	5.41388	5.47666	5.43918	5.50914	5.40133	5.49945	5.41704	5.29365	5.38105	5.56627	5.43102	5.38587	5.36788
ENSMUSG00000041695	Kcnj2	potassium inwardly-rectifying channel, subfamily J, member 2 [Source:MGI Symbol;Acc:MGI:104744]	protein_coding	3.1106	3.08672	2.96401	3.60581	3.8805	3.97125	3.39327	3.4259	3.51526	3.1561	3.01437	3.0788	4.19956	3.29058	3.39432	3.23512	2.82842	3.7349	3.80602	3.37493	3.0163	4.7206	3.09499	3.06918	3.30403	2.7635	3.26666	3.8447	2.80624	2.86619	3.0828	3.05217	2.54152	3.01898	2.98951	3.26594	3.19099	3.52091	3.54803	3.01991	3.30922	3.57661	3.16889	3.24467	3.26937	5.11958
ENSMUSG00000113175	Gm9973	predicted gene 9973 [Source:MGI Symbol;Acc:MGI:3642527]	transcribed_unprocessed_pseudogene	3.26812	3.61078	3.62958	3.07683	4.14822	3.43997	3.79481	3.36603	3.59994	3.77201	3.58687	3.43134	2.85914	3.24609	3.85044	4.0034	3.59203	4.01984	3.9219	3.88758	3.67368	3.58155	3.74995	4.1468	3.36579	3.33291	2.82422	3.74229	3.89726	3.12183	4.75836	5.23859	4.95792	4.91152	5.22719	4.97582	5.05105	5.42164	5.11668	5.18275	5.17486	5.26836	5.30106	5.26849	5.08161	5.2612
ENSMUSG00000032334	Loxl1	lysyl oxidase-like 1 [Source:MGI Symbol;Acc:MGI:106096]	protein_coding	2.23188	2.75316	2.54822	2.39135	2.1554	3.08894	2.22608	2.40446	2.29199	2.50698	2.29389	2.79069	1.91072	2.27379	2.16441	1.96993	1.99372	2.5562	1.9862	2.12454	2.15716	2.53155	2.0929	1.96687	2.37525	2.59627	2.22	2.46847	2.26244	2.04104	2.21278	1.96224	2.00252	2.47591	2.53236	1.66261	1.84243	1.97146	1.79794	2.23435	1.75513	1.36606	2.03576	2.14292	2.18466	1.59134
ENSMUSG00000037347	Chst7	carbohydrate (N-acetylglucosamino) sulfotransferase 7 [Source:MGI Symbol;Acc:MGI:1891767]	protein_coding	3.72436	3.94789	3.6393	3.49044	3.62251	3.84362	3.65908	3.85246	3.48523	3.86978	3.95084	3.7393	3.33542	3.72528	3.63842	3.65553	3.54477	3.58651	3.59284	3.5484	3.79777	3.47967	3.58155	3.89418	3.484	3.7587	3.69726	3.61534	3.63431	3.82643	3.81036	3.85135	3.86562	3.5713	3.88803	3.70729	3.72558	3.59496	3.84523	3.60784	3.68066	3.61037	3.67937	3.55097	3.51656	3.46197
ENSMUSG00000019194	Scn1b	sodium channel, voltage-gated, type I, beta [Source:MGI Symbol;Acc:MGI:98247]	protein_coding	2.10077	2.21638	1.81347	2.17875	2.09596	2.08108	2.04902	1.88307	1.9758	2.10355	2.13556	2.33129	1.7889	2.07553	2.02346	2.0891	2.11869	1.86252	1.95035	1.74223	1.93334	2.23581	1.99055	2.10179	1.94628	1.96464	1.44295	1.99126	1.85799	1.74447	2.24899	2.04131	1.65818	1.48005	2.0069	1.66521	1.67635	1.58126	1.52314	2.07093	1.97145	1.71963	2.00316	1.67775	1.77488	1.31014
ENSMUSG00000026466	Tor1aip1	torsin A interacting protein 1 [Source:MGI Symbol;Acc:MGI:3582693]	protein_coding	6.45503	6.54688	6.64	6.49839	6.59298	6.59217	6.50277	6.53081	6.56242	6.53611	6.53532	6.57213	6.56219	6.60211	6.65115	6.66034	6.70595	6.66149	6.72513	6.60571	6.65457	6.52077	6.65624	6.45039	6.51177	6.64416	6.57529	6.5613	6.61127	6.54238	6.50284	6.55026	6.50015	6.64375	6.42144	6.60313	6.52615	6.5297	6.55157	6.60582	6.67342	6.62921	6.59219	6.62082	6.5773	6.70177
ENSMUSG00000030244	Gys2	glycogen synthase 2 [Source:MGI Symbol;Acc:MGI:2385254]	protein_coding	4.35969	4.52161	4.24762	4.34303	4.60903	4.3276	4.4898	4.62676	4.57426	4.128	4.45927	4.25732	4.73858	4.82835	4.3356	4.32007	4.74008	4.51488	4.64996	4.48633	4.56832	4.43335	4.46146	4.22824	4.54449	4.11556	4.3777	4.21649	4.19608	4.31875	4.00335	3.60064	3.55976	3.5794	3.62419	3.71559	3.56217	3.58726	3.5236	3.52346	3.57838	3.76787	3.75044	3.91508	3.70244	3.2461
ENSMUSG00000074282	Zfp94	zinc finger protein 94 [Source:MGI Symbol;Acc:MGI:107610]	protein_coding	2.3578	2.32605	2.03976	2.29979	2.08422	2.74392	2.07476	2.4224	2.80176	2.8556	2.32568	2.21901	2.31483	2.27433	2.30253	2.59726	1.92895	2.36033	1.88226	2.10894	2.23844	1.86173	2.33368	2.37274	2.33028	2.57291	2.41693	2.56596	2.10267	2.03266	2.19515	1.95152	2.13645	2.00553	1.99951	2.3443	2.65127	1.97659	2.50771	2.47634	2.56392	2.73836	2.6756	2.30088	2.36125	2.34521
ENSMUSG00000002297	Dbf4	DBF4 zinc finger [Source:MGI Symbol;Acc:MGI:1351328]	protein_coding	2.273	2.58213	2.63623	2.41648	2.55865	2.50212	1.99176	2.53603	2.81105	2.77815	2.64621	2.59803	2.82478	2.32585	2.55496	2.76081	2.78067	3.16772	2.71756	2.7036	2.79399	2.55007	2.45408	2.48287	2.71289	2.59728	3.03027	2.84505	2.57856	2.64938	2.98181	2.57039	2.73229	2.75639	2.57161	2.9779	2.81485	3.00532	2.6198	2.93195	2.46783	2.77384	2.80753	2.59044	2.61168	2.94378
ENSMUSG00000044017	Adgrd1	adhesion G protein-coupled receptor D1 [Source:MGI Symbol;Acc:MGI:3041203]	protein_coding	1.09575	0.922871	0.765079	0.296207	0.272778	0.283337	0.464231	0.859109	1.32306	0.625711	0.41882	0.0600446	1.06308	-0.227612	0.986098	0.493232	1.0602	0.398191	0.379035	0.0608736	0.870498	0.849116	0.816332	1.19818	-0.160574	1.29918	0.887183	0.430765	0.486307	0.918523	-0.731668	0.463989	-0.0888161	-0.898784	-0.614181	0.511911	-0.0169834	-0.2586	0.260311	-0.279167	-0.696961	-0.0549083	-1.15816	-0.0516388	0.408089	-0.531149
ENSMUSG00000057265	Bbof1	basal body orientation factor 1 [Source:MGI Symbol;Acc:MGI:1920123]	protein_coding	2.32212	2.27966	2.57805	2.37908	2.15475	2.34855	2.24363	2.62332	1.82667	2.19652	2.30194	2.38813	2.07006	2.10361	2.07282	2.29661	2.23525	2.24743	1.94638	2.23028	2.10541	1.96053	2.19062	2.26422	2.01934	2.04496	2.03975	1.787	2.06437	2.38277	2.2551	2.29699	2.31733	2.31507	2.62643	2.28021	1.5786	1.84098	2.32995	1.81755	2.29448	2.49707	2.06854	1.8557	2.50558	2.16497
ENSMUSG00000086156	Gm15354	predicted gene 15354 [Source:MGI Symbol;Acc:MGI:3705093]	lncRNA	0.949137	0.762292	0.563723	1.02487	0.748843	0.582484	1.20351	0.828107	0.905735	0.337957	0.890374	0.901282	0.830531	0.986213	0.56276	0.959297	-0.199726	0.696253	0.633123	1.09976	0.955192	0.778743	1.27262	1.00131	0.290409	0.778824	0.343575	0.778626	0.738963	0.479694	1.64979	0.34858	1.17247	0.609995	-0.363164	0.947322	0.627328	-0.073294	0.366979	-0.388199	-0.132323	0.104285	0.0495149	0.318397	0.123248	0.621801
ENSMUSG00000039611	Tmem246	transmembrane protein 246 [Source:MGI Symbol;Acc:MGI:1914313]	protein_coding	4.37632	4.45546	4.528	4.38207	4.30944	4.33348	4.25417	4.24909	4.38267	4.42698	4.48848	4.39229	4.45121	4.51421	4.23882	4.37732	4.43083	4.32305	4.26649	4.25162	4.31647	4.38569	4.52588	4.69494	4.40122	4.52953	4.35809	4.46093	4.31804	4.4407	4.62039	4.42128	4.56844	4.5181	4.56024	4.54103	4.50576	4.40164	4.54201	4.40875	4.57961	4.32295	4.4316	4.45547	4.34149	4.27907
ENSMUSG00000091537	Tma7	translational machinery associated 7 [Source:MGI Symbol;Acc:MGI:1913417]	protein_coding	5.08924	5.04989	4.88333	4.87128	5.13986	5.04224	4.9644	4.93228	4.9874	5.03911	4.9324	4.94463	4.84797	5.05015	4.98616	5.02222	4.714	4.89173	5.07668	5.00526	4.81493	5.16662	4.95741	5.04721	4.92131	4.93741	5.20618	4.84867	4.9041	4.969	5.06101	5.02969	5.14796	4.92211	5.29655	5.11709	4.96182	4.95814	5.01679	4.88414	5.12163	4.93021	5.09164	4.85586	4.79913	4.89936
ENSMUSG00000034532	Fbxo16	F-box protein 16 [Source:MGI Symbol;Acc:MGI:1354706]	protein_coding	-0.632153	0.223496	-0.301478	0.0280674	0.469232	-0.141296	0.839987	0.681752	0.180266	0.614115	0.359401	0.0165203	0.946625	0.150097	-0.278274	-0.0246072	-0.21412	0.034561	0.405505	0.315242	0.230457	-0.182174	-0.0061797	-0.14445	0.850626	0.756188	0.543153	-0.573911	0.829547	0.423695	0.357541	0.0758459	-0.258294	-0.150055	0.309368	0.869427	1.03461	0.270399	-0.190503	0.722655	1.12775	0.616116	0.579363	1.11121	0.992622	0.325265
ENSMUSG00000103756	Gm37285	predicted gene, 37285 [Source:MGI Symbol;Acc:MGI:5610513]	TEC	1.23034	1.61148	1.19962	1.97519	0.813294	0.40679	1.27461	1.07438	0.968317	0.398292	0.836902	0.20045	1.13422	0.28135	0.703354	1.07562	1.96691	1.23774	0.778066	1.21619	1.70057	1.18399	0.779742	1.25228	0.36965	0.894545	1.01622	0.0833629	0.849403	1.58588	1.87892	1.7421	2.53313	1.92496	1.53715	1.01867	1.15305	0.853615	0.63984	1.32409	0.915431	1.0452	1.09623	0.40924	1.12107	0.518324
ENSMUSG00000027247	Arhgap1	Rho GTPase activating protein 1 [Source:MGI Symbol;Acc:MGI:2445003]	protein_coding	6.28216	6.17645	6.23174	6.25578	6.33249	6.31631	6.27491	6.35545	6.37511	6.13803	6.31323	6.319	6.45338	6.49461	6.34574	6.19099	6.32878	6.25565	6.41613	6.30617	6.35148	6.58707	6.29714	6.24313	6.46538	6.36094	6.31255	6.15866	6.25829	6.21772	6.28816	6.17072	6.18619	6.23807	6.14242	6.24535	6.27444	6.1691	6.09947	6.16224	6.02407	6.03919	6.0289	6.18337	6.13125	6.04445
ENSMUSG00000114822	Gm4813	predicted gene 4813 [Source:MGI Symbol;Acc:MGI:3648783]	processed_pseudogene	-0.541934	-1.49878	-1.76135	-1.07003	-1.76751	-1.53364	-1.85615	-1.66902	-0.927276	-0.973986	-1.77932	-0.896245	-1.46746	-1.84538	-1.66595	-1.72055	-1.80461	-1.27409	-1.62595	-1.51157	-1.27514	-1.75406	-1.80565	-1.79904	-1.10925	-1.3883	-1.34935	-0.678144	-1.1881	-1.3345	0.388488	0.978697	0.085265	0.746621	0.614015	0.865134	-0.0927616	0.828961	1.02459	0.981219	0.999648	1.27208	0.559935	-0.0373558	0.730534	0.99388
ENSMUSG00000045034	Ankrd34b	ankyrin repeat domain 34B [Source:MGI Symbol;Acc:MGI:2443245]	protein_coding	1.24873	1.19433	1.09607	0.927971	1.43728	1.0059	1.31177	0.853498	0.965899	0.743965	0.903018	1.02343	0.656644	0.876061	1.15585	1.06785	0.629894	1.10255	0.68022	0.454108	1.19531	0.8763	1.0677	1.25816	-0.100734	1.04684	0.338904	0.816964	1.27635	1.13161	1.64724	1.43158	1.62395	1.04346	1.6222	1.32554	1.42567	0.956857	1.5876	1.5315	2.15545	1.72191	1.45972	1.6267	1.74211	1.52073
ENSMUSG00000097762	4732463B04Rik	RIKEN cDNA 4732463B04 gene [Source:MGI Symbol;Acc:MGI:3642483]	lncRNA	2.0918	1.75532	1.56161	1.70142	1.75817	1.37157	1.99066	2.15971	2.09372	1.56467	2.09813	1.0163	1.36809	1.44974	2.02326	1.98634	1.51775	1.46551	1.48517	1.95262	1.64968	0.633391	1.6724	1.64081	1.65628	1.20491	1.59943	1.48365	2.0381	1.50583	1.40409	0.624891	0.900653	0.99076	1.21497	0.936569	1.15251	1.52507	1.40945	1.46023	0.904652	2.14943	1.59426	1.49346	1.55998	1.19051
ENSMUSG00000030281	Il17rc	interleukin 17 receptor C [Source:MGI Symbol;Acc:MGI:2159336]	protein_coding	2.45069	2.6027	2.35031	2.40489	2.53298	2.63389	2.63403	2.46989	2.34571	2.72122	2.61936	2.51112	2.55968	2.67325	2.8206	3.08627	2.42609	2.51732	2.57555	2.40473	2.55062	2.60671	2.68101	2.64992	2.61065	2.6869	2.72749	2.54067	2.78336	2.30431	2.15007	2.48749	2.53779	2.3752	2.27897	2.35096	1.99385	2.2458	2.31614	2.26683	2.35971	2.37565	2.0814	2.28606	2.19093	2.28108
ENSMUSG00000035578	Iqcg	IQ motif containing G [Source:MGI Symbol;Acc:MGI:1916957]	protein_coding	3.5065	3.52241	3.78309	3.6066	3.45933	3.47634	3.63015	3.62903	3.52482	3.54955	3.6421	3.44614	3.39184	3.30182	3.44064	3.68357	3.49118	3.56502	3.50504	3.69928	3.31554	3.7085	3.68312	3.53334	3.40219	3.35645	3.71761	3.51208	3.51646	3.51958	3.49144	3.41111	3.52579	3.49011	3.54742	3.39488	3.26084	3.49865	3.41707	3.43558	3.43502	3.19164	3.34788	3.41913	3.29865	3.266
ENSMUSG00000031825	Crispld2	cysteine-rich secretory protein LCCL domain containing 2 [Source:MGI Symbol;Acc:MGI:1926142]	protein_coding	4.29845	4.93229	4.68504	4.34329	4.26243	4.63241	4.53711	4.3198	4.41266	4.48249	4.33922	4.68757	4.18583	4.23214	4.27366	4.15909	4.52361	4.73497	3.72691	4.19633	4.427	4.64603	4.67077	4.29216	4.67737	4.92792	4.65758	4.41968	4.15776	4.86444	3.87058	4.34793	4.70541	4.40826	4.79702	4.15719	4.15259	3.87975	3.83387	4.43114	3.96553	3.58865	4.3132	3.99948	4.07799	3.45843
ENSMUSG00000058488	Kl	klotho [Source:MGI Symbol;Acc:MGI:1101771]	protein_coding	9.60363	9.6079	9.62879	9.55467	9.80323	9.49409	9.61145	9.66744	9.70121	9.48581	9.59753	9.73696	9.59531	9.7119	9.60574	9.34268	9.70886	9.38133	9.77397	9.54117	9.71531	9.47452	9.55014	9.52402	9.6199	9.5905	9.5229	9.52907	9.58465	9.54117	9.75911	9.61417	9.60351	9.65127	9.68284	9.69259	9.66276	9.47321	9.52073	9.81337	9.57012	9.64324	9.5081	9.80999	9.63685	9.31394
ENSMUSG00000020962	Gtf2a1	general transcription factor II A, 1 [Source:MGI Symbol;Acc:MGI:1933277]	protein_coding	5.53641	5.76536	5.59392	5.64851	5.66044	5.76281	5.53475	5.45604	5.48134	5.5262	5.41648	5.65526	5.6554	5.6323	5.58827	5.66617	5.69773	5.50419	5.57984	5.49535	5.58919	5.61725	5.72928	5.51314	5.60398	5.58065	5.70741	5.58237	5.68299	5.62731	5.60895	5.72226	5.51454	5.73883	5.47051	5.53276	5.59705	5.51288	5.48742	5.68976	5.62405	5.61015	5.4612	5.32081	5.63143	5.50121
ENSMUSG00000024617	Camk2a	calcium/calmodulin-dependent protein kinase II alpha [Source:MGI Symbol;Acc:MGI:88256]	protein_coding	-0.916735	-1.70249	-0.276641	-0.849448	-1.00175	-0.885991	-0.860192	-0.432811	-1.2675	-0.613368	-0.664533	-0.532112	-0.513498	-0.524113	-0.524661	-0.970368	-0.683204	-1.55773	-0.466704	-1.2415	-0.701434	-0.665592	-1.18491	-1.06887	-0.930165	-0.459564	-0.212919	-0.112258	-0.242391	-1.05029	-0.870104	-0.474944	-0.620972	-0.0647706	0.20351	-0.697437	-0.494534	-0.191895	0.0545288	-1.01353	-0.7164	-0.705749	-0.307026	-1.25523	-1.02282	-1.0584
ENSMUSG00000039713	Plekhg5	pleckstrin homology domain containing, family G (with RhoGef domain) member 5 [Source:MGI Symbol;Acc:MGI:2652860]	protein_coding	3.4143	3.3046	3.42798	3.40508	3.0951	3.32264	2.87186	3.1716	3.26862	3.39157	3.28063	3.53334	3.1328	3.17909	3.18796	3.62366	3.20762	3.23343	3.07485	3.57507	3.13249	3.29875	3.2	3.24394	3.28447	3.51942	3.50615	3.4808	3.61706	3.51661	3.53372	3.58513	3.49767	3.67489	3.46681	3.59028	3.6755	3.79743	3.7086	3.61975	3.85881	3.71856	3.68757	3.75386	3.60909	3.94086
ENSMUSG00000031392	Irak1	interleukin-1 receptor-associated kinase 1 [Source:MGI Symbol;Acc:MGI:107420]	protein_coding	6.59295	6.67942	6.74541	6.66737	6.69369	6.64846	6.63229	6.61922	6.6734	6.64324	6.66092	6.66515	6.73765	6.74213	6.60381	6.74473	6.67818	6.68858	6.63723	6.62979	6.73081	6.62077	6.67629	6.71103	6.71968	6.72915	6.69291	6.64769	6.62162	6.59909	6.69456	6.71123	6.687	6.6039	6.70894	6.64049	6.75569	6.67624	6.67378	6.59535	6.63378	6.67499	6.66246	6.6392	6.5355	6.67587
ENSMUSG00000042371	Slc5a10	solute carrier family 5 (sodium/glucose cotransporter), member 10 [Source:MGI Symbol;Acc:MGI:1926089]	protein_coding	6.18992	6.18667	5.98868	5.59494	6.28141	6.10598	6.06112	6.14083	6.5643	6.31228	6.22841	6.06234	6.14379	6.15932	6.29288	5.97778	6.04971	6.0913	6.41081	6.17541	6.21739	6.27063	5.96472	6.11044	6.43556	6.10059	6.00181	6.07349	6.06515	6.2916	6.67325	6.62582	6.96941	6.7003	6.71634	6.70659	6.82231	6.83488	6.90869	6.77694	6.9799	7.47514	6.83016	6.91393	6.70554	6.52062
ENSMUSG00000024317	Rnf138	ring finger protein 138 [Source:MGI Symbol;Acc:MGI:1929211]	protein_coding	4.95398	4.97578	5.06369	4.903	4.86051	5.10249	4.80274	4.97514	5.0989	5.02711	4.84536	4.92012	4.90845	5.00837	5.00898	5.04305	4.94989	4.9588	4.98201	4.83843	4.83049	4.72765	4.92785	4.92127	5.05166	4.90135	4.97996	5.07274	5.00744	4.87892	5.08967	4.98895	4.95151	5.15566	4.94214	5.09907	5.17085	4.9964	5.20169	5.02872	5.24887	5.17537	5.10805	4.87179	5.15432	5.14077
ENSMUSG00000018569	Cldn7	claudin 7 [Source:MGI Symbol;Acc:MGI:1859285]	protein_coding	2.40952	2.59607	2.02528	2.13232	2.30674	2.29156	2.03622	2.20189	1.98323	2.05559	2.32126	2.16018	2.05696	1.90282	2.29937	2.3421	2.05552	1.67465	2.26884	2.43217	2.198	2.19461	1.97341	2.40869	2.01106	2.18176	2.15868	2.14218	2.32367	1.99636	2.55932	2.4351	2.56585	2.44598	2.34824	2.26177	2.23592	2.52987	2.20008	2.23736	2.22105	2.35875	2.38905	2.23135	2.44507	2.4574
ENSMUSG00000031214	Ophn1	oligophrenin 1 [Source:MGI Symbol;Acc:MGI:2151070]	protein_coding	3.26819	3.67618	3.33198	3.9133	3.84503	3.75167	3.752	3.63432	3.67348	3.65588	3.65499	3.56183	3.76269	3.57121	3.77641	3.76183	3.65761	3.59229	3.80509	3.72747	3.65607	3.50044	3.53531	3.6997	3.49564	3.63446	3.2886	3.83629	3.65355	3.58771	3.66371	3.78695	3.5645	3.8105	4.03412	3.84279	3.83976	3.80356	3.85918	3.87217	4.08635	3.93999	3.70145	3.70959	3.98119	3.87435
ENSMUSG00000043439	Epop	elongin BC and polycomb repressive complex 2 associated protein [Source:MGI Symbol;Acc:MGI:2143991]	protein_coding	-0.819838	-0.407965	-0.214256	-1.18402	-0.849477	-1.4042	-0.911918	-0.828507	-0.613488	-0.95614	-0.850868	-0.299614	-0.649819	-0.0133632	-0.552778	-1.50091	-0.530773	-1.06292	-0.740674	-0.140379	-0.391632	-0.30696	0.029877	-1.14976	-1.14411	-0.0892804	-0.0425889	-0.529897	-0.992801	-0.40651	-0.614441	-0.0347779	-0.62308	-0.238273	-0.353008	-0.0838809	-0.750607	-0.103249	-0.136072	-0.185249	-1.33156	-0.720304	-0.881126	-0.410323	-0.576091	-1.18168
ENSMUSG00000035329	Fbxo33	F-box protein 33 [Source:MGI Symbol;Acc:MGI:1917861]	protein_coding	5.10333	5.09183	4.97882	4.99095	5.18163	4.88745	4.9524	5.03494	4.84434	4.84344	4.93857	4.95955	4.88958	4.91244	4.99809	5.02711	5.25868	4.92462	4.87685	5.03034	4.98715	5.15278	4.89285	5.09199	4.99259	5.0531	5.02204	5.02188	4.99341	5.10177	5.18345	5.1834	5.06494	5.1175	5.19493	5.14759	5.09082	4.99862	5.11012	5.11346	4.95031	5.00995	4.98023	4.80218	5.02315	4.79144
ENSMUSG00000025466	Fuom	fucose mutarotase [Source:MGI Symbol;Acc:MGI:1916314]	protein_coding	3.78107	3.84092	3.86692	3.62031	3.90092	3.75087	3.9219	3.98668	3.9182	3.90661	3.86937	3.77885	3.55644	3.75706	3.93494	3.99456	3.69831	3.65223	3.7906	3.85981	3.77777	3.57858	4.00088	3.8838	3.87817	3.60472	4.16712	3.90593	3.99115	3.85377	3.5984	4.05561	3.98077	3.59139	3.94397	3.62535	3.55026	3.70212	3.54933	3.68038	3.52292	3.4095	3.97318	3.53485	3.59784	3.40843
ENSMUSG00000073838	Tufm	Tu translation elongation factor, mitochondrial [Source:MGI Symbol;Acc:MGI:1923686]	protein_coding	5.30042	5.29831	5.40247	5.175	5.25479	5.25293	5.16176	5.14216	5.32144	5.30548	5.2764	5.15734	5.4007	5.37987	5.31873	5.24241	5.26411	5.30217	5.37138	5.2516	5.15509	5.54124	5.42172	5.39995	5.26083	5.32862	5.26698	5.36309	5.28559	5.32956	5.32519	5.23703	5.43606	5.21823	5.09071	5.31925	5.3249	5.17044	5.25886	5.04109	5.27818	5.21434	5.20594	5.0445	5.18741	5.02957
ENSMUSG00000035202	Lars2	leucyl-tRNA synthetase, mitochondrial [Source:MGI Symbol;Acc:MGI:2142973]	protein_coding	5.21615	5.35875	5.49345	5.24839	5.45105	5.25069	5.2461	5.32038	5.25955	5.27998	5.30331	5.20422	5.34495	5.41292	5.3272	5.13647	5.32911	5.26652	5.36015	5.21432	5.31124	5.41509	5.39367	5.44671	5.25403	5.31226	5.27087	5.43636	5.2346	5.29834	5.21898	5.20647	5.28371	5.17149	5.11238	5.24222	5.22759	5.2271	5.28567	5.07364	5.21945	5.18105	5.08188	5.31056	5.136	5.12343
ENSMUSG00000097924	A730020E08Rik	RIKEN cDNA A730020E08 gene [Source:MGI Symbol;Acc:MGI:2444999]	lncRNA	0.994226	0.95269	0.765512	0.827389	0.894426	0.876254	0.246394	0.840963	0.693087	0.521797	0.439776	0.462602	0.875845	0.913001	0.723223	0.708135	1.19127	0.753238	0.641877	0.614246	0.900792	0.835204	1.09779	0.798309	0.485961	0.680974	0.748052	0.482713	0.903421	0.547996	0.576166	0.637527	0.159236	0.565087	0.11075	0.925834	-0.211966	0.415042	0.475999	0.224407	0.979424	1.26222	1.12985	0.735595	0.928017	1.01537
ENSMUSG00000037410	Tbc1d2b	TBC1 domain family, member 2B [Source:MGI Symbol;Acc:MGI:1914266]	protein_coding	4.65759	4.68271	4.98967	4.82259	4.87121	4.90595	4.64963	4.81326	4.70782	4.93173	4.89454	5.06152	4.8795	4.70356	4.74822	4.75353	4.8358	5.19548	4.42748	4.84603	4.97967	5.03802	4.97887	4.67415	4.94768	4.85932	4.74878	4.65938	4.67207	4.77486	4.56927	4.64563	4.82342	5.03119	4.89564	4.61962	4.66941	4.72917	4.55094	4.78995	4.66197	4.53799	4.60292	4.81781	4.65358	4.75846
ENSMUSG00000033900	Map9	microtubule-associated protein 9 [Source:MGI Symbol;Acc:MGI:2442208]	protein_coding	3.96798	4.26367	3.94021	4.16109	4.12223	3.94025	4.18733	3.98927	4.07694	4.07313	4.1315	4.18712	3.9157	3.96707	4.13061	4.05817	3.91424	4.05293	4.22119	4.13985	4.13756	4.12036	3.99444	3.99818	4.05342	4.15024	3.74967	4.03393	4.12234	4.24465	4.01264	4.21817	3.89659	4.16569	4.32421	4.09604	4.13303	4.03082	4.1098	4.09023	3.91815	4.09235	3.94762	3.96631	4.1619	3.95217
ENSMUSG00000059810	Rgs3	regulator of G-protein signaling 3 [Source:MGI Symbol;Acc:MGI:1354734]	protein_coding	3.37481	3.31915	3.47318	3.35714	3.69241	3.89621	3.16113	3.29	3.40921	3.50896	3.42589	3.39134	3.45567	3.64097	3.66612	3.19598	3.35326	3.76768	3.68511	3.40234	3.48793	3.83085	3.44019	3.36936	3.83409	3.59442	3.34104	3.53286	3.67249	3.37451	3.05563	3.28698	3.30794	3.067	3.47924	3.02711	2.88277	3.31154	3.08283	3.22829	3.19384	3.10991	3.0948	3.43046	3.02617	3.62301
ENSMUSG00000059149	Mfsd4a	major facilitator superfamily domain containing 4A [Source:MGI Symbol;Acc:MGI:2442786]	protein_coding	6.3248	6.14065	6.21763	6.17464	6.06089	5.99139	5.97332	5.99858	6.0717	5.86931	6.04772	6.07124	6.04657	6.01494	5.82917	5.8984	6.03935	6.01643	6.12768	6.0869	6.02741	6.15349	6.0464	6.26254	5.87966	6.15672	5.64117	6.13691	6.23041	5.99301	6.26282	6.08847	6.08231	6.12174	6.29525	6.10092	6.20176	6.22403	5.94965	6.09093	5.93383	6.11764	6.14406	6.1193	6.11749	6.17536
ENSMUSG00000039578	Ccser1	coiled-coil serine rich 1 [Source:MGI Symbol;Acc:MGI:3045354]	protein_coding	4.02471	4.24672	4.18073	4.09726	4.03502	4.13002	4.24052	4.03632	4.0925	4.10757	4.07884	3.92991	4.21938	4.14878	4.19527	4.35563	4.34801	4.22464	4.17591	4.26872	4.15983	3.85009	4.01083	4.22178	3.89811	4.08701	4.03891	4.16724	4.33921	4.26757	3.77348	3.72296	3.80236	4.02066	4.00318	4.03781	4.07709	3.96691	4.01421	4.13652	4.02601	4.07161	4.18627	3.90325	3.85484	4.08545
ENSMUSG00000025821	Zfp282	zinc finger protein 282 [Source:MGI Symbol;Acc:MGI:2141413]	protein_coding	2.91204	3.09177	2.77461	3.11282	3.0909	3.21081	2.93841	3.19517	2.92444	3.13431	2.99452	3.02529	2.81979	2.85713	2.83054	3.06524	3.07263	2.75731	3.08124	2.97131	3.13397	2.98719	2.83444	2.92896	2.96052	3.21952	3.12716	3.09774	3.09744	2.91787	3.32974	3.17828	3.21613	3.26052	3.28193	3.13409	3.28017	3.50254	3.41899	3.31102	3.18212	3.23034	3.18773	3.36345	3.25322	3.09048
ENSMUSG00000031568	Rwdd4a	RWD domain containing 4A [Source:MGI Symbol;Acc:MGI:2681000]	protein_coding	5.37816	5.37029	5.18028	5.29192	5.30897	5.19792	5.06299	5.1813	5.15908	5.17832	5.2512	5.12807	5.2204	5.12793	5.21894	5.24561	5.36978	5.12259	5.1487	5.08577	5.22713	5.2092	5.20386	5.28149	5.35465	5.31581	5.24562	5.15693	5.22374	5.14975	5.20723	5.23712	5.16923	5.27768	5.20633	5.10688	5.21984	5.03399	5.12317	5.00948	5.10332	5.1007	5.31226	5.00421	5.11449	5.28539
ENSMUSG00000020120	Plek	pleckstrin [Source:MGI Symbol;Acc:MGI:1860485]	protein_coding	2.88617	2.62582	2.62783	2.48908	2.57128	2.89932	2.62585	2.81025	2.14733	2.39993	3.07515	2.91279	2.87808	2.87315	2.41233	2.75604	2.49557	2.54199	2.67151	2.73028	2.51207	2.11991	2.68692	2.80751	2.7957	2.81255	2.12601	2.91951	3.05192	2.2157	2.43249	2.17014	1.85033	1.80326	2.22523	2.23006	2.37619	2.39116	1.95441	2.37157	2.32786	2.22119	2.02924	2.60315	2.34879	2.82474
ENSMUSG00000042210	Abhd14a	abhydrolase domain containing 14A [Source:MGI Symbol;Acc:MGI:1915894]	protein_coding	4.2426	4.32493	4.21293	4.27944	4.17625	4.27976	4.25243	4.22067	4.46591	4.3767	4.34179	4.39549	4.50591	4.46235	4.52726	4.18885	4.39179	4.31997	4.35446	4.33129	4.27204	4.43701	4.18935	4.27162	4.28153	4.06429	4.72217	4.60832	4.20732	4.21947	4.45143	4.41945	4.44454	4.36408	4.2581	4.51187	4.51296	4.52096	4.49343	4.32157	4.39349	4.16478	4.73811	4.30589	4.33085	4.34828
ENSMUSG00000063415	Cyp26b1	cytochrome P450, family 26, subfamily b, polypeptide 1 [Source:MGI Symbol;Acc:MGI:2176159]	protein_coding	4.05191	1.59347	5.16477	2.82398	3.82969	2.40391	4.82381	5.08757	3.31678	4.36274	5.1159	5.16746	4.9124	2.13112	1.89039	4.0367	4.01939	2.6781	2.47353	4.76035	4.43157	4.60391	5.22099	4.3487	5.23102	2.46148	4.13232	5.21679	5.87421	2.75615	2.73465	3.86522	4.50768	4.34237	4.57983	4.35532	4.59924	4.25209	4.07116	3.9354	2.81745	3.33615	4.19828	2.01991	4.34906	4.33495
ENSMUSG00000114532	2610318M16Rik	RIKEN cDNA 2610318M16 gene [Source:MGI Symbol;Acc:MGI:1925643]	lncRNA	-0.576623	-0.29004	-0.828696	-1.07605	-0.499272	-0.0466209	-1.00658	0.491834	-0.204476	-0.741311	-0.810848	0.0544327	0.102346	-0.203941	-0.494109	-0.210688	-0.00229218	-1.05482	-0.696966	0.166715	-0.0298956	0.0318741	0.118044	-1.51117	-0.342276	-0.33625	-0.541585	-0.941847	-0.462783	-0.57487	-0.340887	-0.211809	-1.21927	-0.464511	-0.519742	-0.102311	-0.239488	-0.211975	-0.262231	-0.60064	0.0547343	0.165362	-0.272565	-0.998648	0.233753	-0.0127284
ENSMUSG00000047746	Fbxo40	F-box protein 40 [Source:MGI Symbol;Acc:MGI:2443753]	protein_coding	5.72138	6.03527	5.85684	5.69813	5.80389	5.85645	5.82527	5.81922	5.96281	6.03676	6.07422	5.99815	6.07691	5.6709	5.78849	5.87626	6.16658	6.0397	5.9408	6.03981	6.17921	6.03427	6.0812	5.87167	5.86794	6.01233	6.02136	6.09185	6.04461	6.08485	5.99994	6.0163	6.16387	5.87273	5.70464	5.82532	5.803	5.53644	5.83989	6.0662	5.82789	6.08098	5.96246	6.30145	6.01084	5.74398
ENSMUSG00000038712	Mindy1	MINDY lysine 48 deubiquitinase 1 [Source:MGI Symbol;Acc:MGI:1922257]	protein_coding	6.63821	6.70538	6.62523	6.61287	6.63358	6.91092	6.66025	6.78965	6.96838	6.8927	6.74142	6.82756	6.85397	6.79992	6.78381	6.82666	6.82271	6.78636	6.91161	6.86871	6.7446	6.85264	6.87571	6.70325	6.7113	6.93454	6.83715	6.76957	6.8425	6.78136	6.49703	6.54092	6.59061	6.51398	6.45524	6.65831	6.72552	6.6771	6.72161	6.69756	6.64651	6.70369	6.71327	6.80322	6.68149	6.70427
ENSMUSG00000075534	Gm13262	predicted gene 13262 [Source:MGI Symbol;Acc:MGI:3703165]	lncRNA	1.90359	2.40041	2.31744	2.55377	2.02065	2.46488	2.58045	2.35606	2.26696	2.30028	2.48133	2.40814	2.09281	2.16858	2.19296	2.46018	1.85886	2.3045	2.07819	2.32184	2.54136	2.30321	2.52455	2.14802	1.65484	1.83923	2.06725	2.5152	2.29676	2.35456	2.55636	3.1597	2.89482	3.29323	2.89096	2.59	2.20041	2.77489	2.88885	2.85763	2.45742	2.83185	2.57535	2.55631	2.58789	2.36024
ENSMUSG00000045078	Rnf216	ring finger protein 216 [Source:MGI Symbol;Acc:MGI:1344349]	protein_coding	4.97896	4.97313	4.94553	4.95474	4.9323	4.8735	5.12297	4.91529	5.05737	4.9324	4.92064	4.9734	4.89283	4.80249	4.97666	4.99028	5.01042	5.08475	5.03476	5.05406	5.03913	4.89522	4.92885	4.96175	5.01444	4.95873	5.0121	4.89915	5.05007	4.98664	5.03815	5.03952	4.87143	5.04914	4.88809	5.03456	4.99205	5.02507	4.87531	4.94312	5.09064	4.99695	4.9675	4.92606	4.95705	4.98641
ENSMUSG00000059554	Ccdc28a	coiled-coil domain containing 28A [Source:MGI Symbol;Acc:MGI:2443508]	protein_coding	3.575	3.50164	3.39731	3.1573	3.43011	3.71487	3.71748	3.62921	3.91291	3.71372	3.66173	3.47257	3.81341	3.63451	3.70824	3.8114	3.3761	3.56383	3.46319	3.42882	3.29781	3.71715	3.67635	3.62065	3.6873	3.36265	3.70038	3.76899	3.5836	3.57724	3.29228	3.7283	3.44539	3.43164	3.50528	3.82935	3.92558	3.7687	3.96292	3.82526	3.74079	3.95797	3.66955	3.64375	3.7235	3.78452
ENSMUSG00000039117	Taf4	TATA-box binding protein associated factor 4 [Source:MGI Symbol;Acc:MGI:2152346]	protein_coding	4.57676	4.36903	4.6102	4.50452	4.69645	4.42638	4.55254	4.52518	4.4094	4.51375	4.41697	4.50003	4.51312	4.5353	4.33079	4.40962	4.58336	4.35661	4.65588	4.4672	4.63774	4.55349	4.40948	4.55247	4.71885	4.57058	4.66353	4.38643	4.44641	4.46784	4.44883	4.66023	4.62538	4.6403	4.40925	4.3567	4.48043	4.55187	4.44832	4.43625	4.55325	4.32319	4.20283	4.54598	4.47522	4.41491
ENSMUSG00000063060	Sox7	SRY (sex determining region Y)-box 7 [Source:MGI Symbol;Acc:MGI:98369]	protein_coding	2.18902	1.74469	2.33319	2.40919	1.86067	1.97282	1.67128	2.05381	1.73445	1.73789	1.85444	1.7501	1.36874	2.13775	1.78399	2.02788	2.14475	1.92906	2.23361	1.96996	2.51948	2.20201	2.24678	1.78778	1.88631	2.24993	1.94538	1.49435	2.17126	1.80606	1.74408	1.76598	1.3985	1.45934	2.45702	1.83778	1.63897	1.86059	1.34542	1.94962	2.24829	2.02377	1.8087	2.04181	1.63163	2.3517
ENSMUSG00000074232	Gm10647	predicted gene 10647 [Source:MGI Symbol;Acc:MGI:3642036]	TEC	-0.257007	-1.14938	0.146462	-0.290846	-1.43987	-0.462622	-0.2836	-0.65397	-2.18305	-0.517187	-0.402824	-0.546722	-1.01974	-1.36238	-1.02011	-1.02438	-0.839202	-1.39723	-0.931636	-0.269615	-0.172316	-1.77294	-2.18131	-1.05032	-0.711068	-1.11835	-0.94517	-0.557989	-1.08416	-0.0608237	-0.222678	-0.810482	0.078628	-0.213773	-0.310535	-0.667239	-1.49903	-0.240796	0.0670016	-0.368962	-1.68542	-1.29515	-1.10199	-0.991936	-0.202674	-0.0808763
ENSMUSG00000055917	Zfp277	zinc finger protein 277 [Source:MGI Symbol;Acc:MGI:1890393]	protein_coding	5.09513	5.18287	5.00687	5.0862	4.91265	5.23815	5.12162	5.00223	5.12091	5.05981	5.06122	5.21979	5.10714	5.14276	5.14257	5.19962	4.96026	5.22828	5.16962	5.18623	5.16784	5.12175	4.90253	5.27045	5.05038	5.08375	5.29667	5.19628	5.15288	5.13213	5.08968	5.13083	5.2037	5.03412	5.15306	5.10013	5.24867	5.26872	5.34921	5.30298	5.35785	5.16917	5.35967	5.20656	5.14423	5.3276
ENSMUSG00000031478	Nek3	NIMA (never in mitosis gene a)-related expressed kinase 3 [Source:MGI Symbol;Acc:MGI:1344371]	protein_coding	2.04594	2.20266	2.07874	1.83037	1.89323	2.13754	1.93968	1.97189	2.253	2.09055	1.48286	2.04902	1.54482	2.22217	1.5485	2.25507	1.66062	1.61151	2.14901	2.25485	1.475	1.71246	1.86449	1.65665	2.11805	1.99994	2.08159	2.03698	1.92994	1.88611	1.97141	1.84215	2.02017	1.85531	2.31516	2.22487	2.09093	2.28161	2.28397	2.22896	2.55785	1.87805	2.11054	2.14954	2.2322	1.59894
ENSMUSG00000028670	Lypla2	lysophospholipase 2 [Source:MGI Symbol;Acc:MGI:1347000]	protein_coding	3.40961	3.41104	3.46999	3.54887	3.4183	3.37444	3.45126	3.3925	3.29351	3.37541	3.50063	3.21411	3.27411	3.43897	3.27911	3.61244	3.35679	3.39301	3.35098	3.30715	3.22892	3.36323	3.21459	3.46934	3.34122	3.49405	3.60376	3.56966	3.43102	3.23301	3.53971	3.59607	3.73045	3.58106	3.67439	3.57286	3.42036	3.61744	3.56083	3.37637	3.60038	3.26703	3.65715	3.42155	3.50045	3.24986
ENSMUSG00000000787	Ddx3x	DEAD/H (Asp-Glu-Ala-Asp/His) box polypeptide 3, X-linked [Source:MGI Symbol;Acc:MGI:103064]	protein_coding	8.81775	9.05569	8.96951	9.02829	9.08803	9.01628	8.96733	9.01863	9.06113	9.10847	9.05776	9.07792	9.08897	8.91263	9.10818	9.20661	9.17071	9.2336	9.17183	9.11897	9.02735	8.96658	9.10798	9.04234	8.94496	9.14439	9.03477	9.17146	9.1441	9.18769	9.08989	9.14688	9.003	9.28466	9.07359	9.08166	9.10272	9.11685	9.12897	9.15138	9.176	9.13977	9.18741	9.12607	9.17839	9.10606
ENSMUSG00000020315	Sptbn1	spectrin beta, non-erythrocytic 1 [Source:MGI Symbol;Acc:MGI:98388]	protein_coding	9.64059	9.62599	9.80939	9.73863	9.75766	9.72361	9.80741	9.71677	9.70479	9.74816	9.79325	9.81194	9.72618	9.63771	9.85741	9.73542	9.69358	9.70763	9.70512	9.7999	9.87302	9.6548	9.82274	9.7342	9.6653	9.71189	9.44247	9.69561	9.82938	9.78584	9.77194	9.81387	9.76714	9.91625	9.81636	9.78084	9.78809	9.91622	9.83064	9.89881	9.82219	10.0286	9.75984	10.0359	9.90664	9.98319
ENSMUSG00000068860	Gm128	predicted gene 128 [Source:MGI Symbol;Acc:MGI:2684974]	protein_coding	0.210154	0.507426	0.484441	0.564319	-0.0317466	0.977447	0.621102	0.746449	0.819715	1.27265	0.701242	1.11244	0.305924	0.377807	0.244485	0.952003	1.11862	0.992634	0.431329	0.551024	-0.125541	0.437611	0.885272	0.231704	0.164041	0.412028	0.592383	0.960368	-0.265571	0.597812	0.675628	0.648155	1.26842	0.955185	0.800207	0.834299	0.238131	0.872527	0.653692	-0.0105017	0.847949	0.362923	0.820737	0.584223	0.0610701	0.615046
ENSMUSG00000034120	Srsf2	serine/arginine-rich splicing factor 2 [Source:MGI Symbol;Acc:MGI:98284]	protein_coding	7.32382	7.2911	7.37722	7.39611	7.4371	7.31066	7.3028	7.3926	7.39248	7.4008	7.23032	7.4187	7.34201	7.35643	7.35298	7.43501	7.53366	7.35147	7.39437	7.35839	7.25354	7.3254	7.39466	7.15235	7.4201	7.5508	7.45322	7.26138	7.31663	7.3191	7.36499	7.37698	7.24254	7.40406	7.338	7.35197	7.28458	7.28085	7.28738	7.25544	7.49578	7.36626	7.30747	7.22065	7.30633	7.41589
ENSMUSG00000059708	Akap17b	A kinase (PRKA) anchor protein 17B [Source:MGI Symbol;Acc:MGI:2443758]	protein_coding	3.39768	3.28446	3.05921	3.37806	3.35757	3.18913	3.49776	3.1246	3.28724	3.39408	3.15406	3.21878	3.41758	3.46978	3.21706	3.24164	3.14718	3.25761	3.26035	3.33279	3.30195	3.45663	3.42539	3.44145	3.48984	3.06836	2.9654	3.18208	3.24589	3.20818	3.41018	3.2084	3.29491	3.40658	3.45731	3.37363	3.53575	3.2936	3.27621	3.52258	3.33965	3.25862	3.3313	3.35384	3.28366	3.11296
ENSMUSG00000049871	Nlrc3	NLR family, CARD domain containing 3 [Source:MGI Symbol;Acc:MGI:2444070]	protein_coding	1.297	0.941754	1.72836	1.33204	1.13332	1.18389	1.67655	1.44256	1.13786	1.20335	1.68555	1.03576	1.16715	1.2979	1.35344	1.15239	1.24288	1.35985	1.23161	1.58356	1.17262	1.30633	1.40075	1.28211	1.58968	1.13228	1.49286	1.42165	1.14476	1.05677	0.438134	1.03741	1.039	0.889356	0.541224	1.06672	1.43236	1.52092	1.28213	0.976282	1.27524	1.15613	1.62214	1.22342	1.36366	1.22954
ENSMUSG00000076586	Igkv8-21	immunoglobulin kappa variable 8-21 [Source:MGI Symbol;Acc:MGI:1330840]	IG_V_gene	-0.991875	-1.27412	0.94237	-0.83705	-0.489062	0.703434	0.292422	0.136826	0.157109	-1.70387	0.0210742	-2.0451	0.786154	0.692633	-1.94244	-0.111716	-2.13756	-0.101458	-1.74168	-2.28795	-0.0914185	0.433684	1.11112	-0.405622	0.328349	-0.73351	-0.755817	-0.657516	-0.712123	-0.51289	0.199282	-0.408383	-1.33355	-1.07094	0.174111	0.208086	0.062074	0.426214	0.197414	-0.970995	-0.765073	-0.698125	0.636585	-0.249047	-0.885658	0.755386
ENSMUSG00000002968	Med25	mediator complex subunit 25 [Source:MGI Symbol;Acc:MGI:1922863]	protein_coding	4.63893	4.58657	4.63456	4.54843	4.38846	4.67399	4.65873	4.57146	4.61392	4.75877	4.45838	4.51129	4.69702	4.58076	4.64277	4.67616	4.60815	4.62831	4.66508	4.6718	4.64952	4.69677	4.57333	4.6922	4.62138	4.61434	4.69418	4.56546	4.61581	4.71235	4.69298	4.83093	4.63119	4.70926	4.59935	4.7352	4.52557	4.63657	4.66996	4.60297	4.51388	4.54969	4.52139	4.51871	4.59846	4.64549
ENSMUSG00000007216	Zfp775	zinc finger protein 775 [Source:MGI Symbol;Acc:MGI:2683557]	protein_coding	1.45791	1.50817	1.4411	1.6279	1.16565	1.40647	1.24491	1.26281	0.968217	1.28796	1.35509	1.42826	1.50478	1.67862	1.57128	1.74501	1.18898	1.50991	1.10225	1.55842	1.47501	1.3342	1.49361	1.84105	1.31866	1.08244	1.60657	1.22289	1.17927	1.22891	1.37316	1.35925	1.25559	0.873623	1.31292	1.90892	1.41774	1.32465	1.47105	1.41784	1.4748	1.41777	1.71787	1.225	1.30376	1.6177
ENSMUSG00000030020	Prickle2	prickle planar cell polarity protein 2 [Source:MGI Symbol;Acc:MGI:1925144]	protein_coding	3.15006	3.09697	3.72623	3.33779	3.16162	3.15192	3.33128	3.32468	3.11645	3.15944	3.6037	3.37189	3.05641	3.30955	3.08254	3.17533	3.2259	3.32352	3.05873	3.1454	3.29235	3.3139	3.35905	3.30964	3.21898	3.35133	2.91389	3.15853	3.62272	3.29886	2.84793	3.12536	2.83541	2.90265	3.12017	2.94878	3.14646	3.19932	3.36065	3.25357	2.85921	3.19493	3.22313	3.55335	3.46085	3.45627
ENSMUSG00000030110	Ret	ret proto-oncogene [Source:MGI Symbol;Acc:MGI:97902]	protein_coding	-0.126416	-0.771301	-0.673022	-1.09178	-0.464268	-0.759085	-0.564009	-0.956519	-0.085417	-0.170214	-0.264645	-0.945904	-0.783112	-0.516314	-1.48314	-0.840586	-0.419053	-0.757776	-0.00213998	-0.791494	-0.529297	-1.47603	-0.800139	-0.491836	-1.17772	0.285844	-0.60914	-0.4085	0.0751896	-0.52084	-0.291314	-0.421165	0.00103545	-1.38112	-0.555245	-0.354649	-1.36009	-0.972976	-0.186199	-0.53939	-0.630243	-1.77981	-1.53147	-1.0459	-0.699468	-0.539672
ENSMUSG00000020062	Slc5a8	solute carrier family 5 (iodide transporter), member 8 [Source:MGI Symbol;Acc:MGI:2384916]	protein_coding	9.06772	9.13847	9.12065	8.96986	9.21301	9.10017	8.97358	9.07632	9.25841	9.25157	9.12635	8.81877	9.09393	9.07129	9.40007	9.44395	9.20736	9.31881	9.34109	9.17126	9.15086	9.10716	9.2044	9.19791	9.02996	9.06625	8.77179	8.9067	9.01139	9.14751	9.23705	9.23011	9.33597	9.40085	9.24234	9.39936	9.32459	9.19407	9.27506	9.28403	9.48365	9.7302	9.29378	9.41927	9.26442	9.38095
ENSMUSG00000038797	Zscan2	zinc finger and SCAN domain containing 2 [Source:MGI Symbol;Acc:MGI:99176]	protein_coding	1.21375	1.26624	0.890223	0.998283	0.816246	1.58919	1.14902	1.20203	1.20429	0.967978	1.33864	1.01137	1.51764	1.32987	1.63247	0.923175	0.617871	1.35254	0.833886	1.55553	1.05703	1.25451	1.33858	1.28006	1.08608	0.915521	1.40683	1.33299	1.46189	0.85507	1.07929	0.965866	1.18506	0.976506	0.943706	1.70134	1.26051	1.4078	1.52707	1.56228	1.37791	1.54809	1.65275	1.63514	1.56639	1.3186
ENSMUSG00000029403	Cdkl2	cyclin-dependent kinase-like 2 (CDC2-related kinase) [Source:MGI Symbol;Acc:MGI:1858227]	protein_coding	4.86952	5.10214	4.81353	4.94242	5.0043	4.87829	4.84467	4.98989	5.02375	5.02308	4.93631	4.92658	4.88835	4.91928	5.06395	5.01907	4.63048	4.91907	4.91983	4.78119	4.93808	4.85903	4.94825	5.19838	5.04836	4.8993	4.82065	5.03381	4.97744	4.86898	4.83925	4.89519	4.93541	4.87031	5.07575	4.91313	4.98615	4.77016	4.81697	4.82942	4.82373	4.61666	4.91345	4.87226	4.72439	4.78005
ENSMUSG00000020280	Pus10	pseudouridylate synthase 10 [Source:MGI Symbol;Acc:MGI:1921717]	protein_coding	5.00045	5.11078	5.02208	4.92657	4.9983	5.05025	4.99152	5.01025	5.06774	5.0632	5.10353	4.82714	5.06955	4.99534	5.13818	5.11047	5.01438	5.01299	5.12418	5.05588	4.91405	4.94641	5.0417	4.96805	5.11713	4.99898	5.13375	5.15442	5.07994	4.99633	4.99506	4.98046	4.91012	5.04288	4.80473	5.04919	5.05533	4.69534	4.93956	5.00743	4.96651	5.14836	4.97527	4.90233	5.01229	4.88282
ENSMUSG00000026858	Miga2	mitoguardin 2 [Source:MGI Symbol;Acc:MGI:1922035]	protein_coding	4.39157	4.24245	4.31566	4.55775	4.48708	4.25531	4.37934	4.24296	4.2133	4.47711	4.42556	4.303	4.17728	4.21175	4.41896	4.38433	4.27065	4.21464	4.17971	4.19318	4.04316	4.17514	4.41839	4.45413	4.18255	4.1857	4.05144	4.2137	4.36791	4.38177	4.53498	4.46837	4.70998	4.51053	4.66488	4.1786	4.42798	4.32023	4.23892	4.08225	4.29652	4.37642	4.32522	4.29748	4.16604	4.28835
ENSMUSG00000020430	Pes1	pescadillo ribosomal biogenesis factor 1 [Source:MGI Symbol;Acc:MGI:1890613]	protein_coding	5.50267	5.53602	5.56828	5.52676	5.56831	5.48761	5.34068	5.50303	5.54673	5.51977	5.45684	5.42343	5.39253	5.43084	5.61422	5.46379	5.48233	5.37373	5.63135	5.59339	5.58036	5.44662	5.53199	5.58717	5.40667	5.54786	5.62056	5.55094	5.50086	5.48143	5.4829	5.43663	5.61215	5.52032	5.41638	5.41958	5.40036	5.48551	5.43204	5.31631	5.41634	5.45022	5.60872	5.54953	5.41934	5.46915
ENSMUSG00000019923	Zwint	ZW10 interactor [Source:MGI Symbol;Acc:MGI:1289227]	protein_coding	6.43542	6.54295	6.51702	6.49382	6.51585	6.48586	6.55968	6.506	6.47288	6.44638	6.5072	6.52493	6.45209	6.4741	6.60259	6.57291	6.56894	6.61552	6.7068	6.49334	6.64839	6.58671	6.51275	6.46172	6.43023	6.50156	6.59337	6.5854	6.54161	6.54246	6.47035	6.47005	6.49538	6.3919	6.32417	6.42675	6.37565	6.4355	6.49251	6.33383	6.47824	6.52021	6.5739	6.3647	6.38801	6.62461
ENSMUSG00000043168	4930426D05Rik	RIKEN cDNA 4930426D05 gene [Source:MGI Symbol;Acc:MGI:1921894]	lncRNA	3.18089	2.44079	2.5803	2.82892	2.84147	2.92863	3.02639	2.97654	2.8132	2.88269	2.84846	2.38866	2.67923	2.71986	2.74294	2.99936	3.03844	2.75267	2.71755	3.12986	2.97458	2.87755	2.78357	2.81299	2.81676	2.88948	2.43893	2.31449	2.81409	2.74313	2.70168	2.90972	2.41974	2.60992	2.79692	2.96799	3.13798	2.65016	3.08672	3.31748	3.14516	3.40617	3.01827	2.83695	3.09371	3.02736
ENSMUSG00000030945	Acsm2	acyl-CoA synthetase medium-chain family member 2 [Source:MGI Symbol;Acc:MGI:2385289]	protein_coding	12.5637	12.7525	12.7332	12.5731	12.748	12.6727	12.559	12.6433	12.7728	12.8391	12.7393	12.582	12.7326	12.7182	12.7328	12.7635	12.757	12.7324	12.7116	12.7397	12.7396	12.7012	12.7942	12.6883	12.7309	12.6577	12.7542	12.6792	12.6323	12.8053	12.4602	12.4681	12.5828	12.5818	12.5892	12.6165	12.548	12.4323	12.4964	12.5112	12.5397	12.5165	12.5318	12.7296	12.5017	12.5022
ENSMUSG00000027797	Dclk1	doublecortin-like kinase 1 [Source:MGI Symbol;Acc:MGI:1330861]	protein_coding	1.10115	1.18987	1.28796	1.20342	1.20988	1.39508	1.28548	1.12713	1.29582	1.32318	0.280533	0.276388	0.818932	0.761396	0.940291	0.461719	1.24315	0.956673	0.745407	1.26093	1.58148	0.998092	0.910793	0.275061	1.54459	0.999511	0.975649	0.88269	0.496982	1.11722	1.00477	1.24463	1.15593	0.412472	1.22538	0.452072	0.268671	0.135396	0.42291	1.06432	-0.0016756	0.486213	0.165058	0.6948	0.567027	0.890145
ENSMUSG00000046727	Cystm1	cysteine-rich transmembrane module containing 1 [Source:MGI Symbol;Acc:MGI:1913310]	protein_coding	5.4656	5.64193	5.3935	5.30883	5.50977	5.57397	5.53303	5.4666	5.50278	5.59485	5.52001	5.48969	5.34037	5.46859	5.51733	5.64211	5.32165	5.5181	5.4658	5.49097	5.42336	5.46984	5.55717	5.67911	5.41443	5.49071	5.65618	5.5369	5.54211	5.4938	5.34699	5.4432	5.63776	5.42928	5.44284	5.36657	5.41999	5.31415	5.49995	5.12504	5.23124	5.35775	5.46817	5.21674	5.13787	5.25683
ENSMUSG00000021996	Esd	esterase D/formylglutathione hydrolase [Source:MGI Symbol;Acc:MGI:95421]	protein_coding	8.94387	8.97136	8.84046	8.83984	8.86639	8.94971	8.87062	8.82156	9.00427	8.81966	8.90087	8.82483	8.84082	8.85766	8.86714	8.8504	8.87894	8.79992	8.95721	8.82607	8.84733	8.85595	8.7877	8.95359	8.86093	8.93441	8.99673	8.93343	8.87313	8.83251	9.06353	8.96943	9.10637	8.89969	9.02524	9.04449	9.06474	8.9639	9.04272	9.00364	9.09036	9.00612	9.09729	9.01318	8.94604	8.96617
ENSMUSG00000114430	Gm40264	predicted gene, 40264 [Source:MGI Symbol;Acc:MGI:5623149]	lncRNA	0.0901077	0.734227	-0.0914228	-0.24005	0.137385	0.247385	-0.174551	-0.000489997	0.678799	0.131746	0.224429	-0.0656749	-0.0745152	0.734594	0.0835951	0.635494	-0.642759	-0.154962	0.552413	0.0190833	0.254375	-0.128382	0.405997	0.311177	-0.420666	0.128988	0.61172	0.565571	0.0268986	0.177879	-0.201883	-0.647777	-0.143322	0.0977576	-0.939719	0.20744	-0.626419	0.0954819	0.334598	-0.580065	-0.48724	0.100558	-0.122728	0.134411	-0.167402	0.357817
ENSMUSG00000004018	Fancl	Fanconi anemia, complementation group L [Source:MGI Symbol;Acc:MGI:1914280]	protein_coding	3.1772	3.13146	3.24869	3.2756	3.32028	3.4112	2.90761	3.19699	3.17412	3.34543	2.69126	3.00147	3.04111	3.30572	3.41794	3.31605	3.21971	3.417	3.16671	3.14538	3.06083	2.94955	3.1257	3.03633	3.22112	3.29622	3.25801	2.97858	3.2055	2.98628	3.10768	2.95131	2.99209	3.0116	3.08665	3.24581	3.28323	3.33672	3.19032	3.25211	3.31349	3.4854	3.35474	3.08245	3.18819	3.20184
ENSMUSG00000002803	Btbd6	BTB (POZ) domain containing 6 [Source:MGI Symbol;Acc:MGI:3026623]	protein_coding	3.98629	3.74158	3.67698	3.67034	3.81886	3.92957	3.7154	3.611	3.88397	3.93801	3.9537	3.83084	4.13399	3.76435	3.71373	3.82194	3.84419	3.89843	3.8896	3.80852	3.72929	3.83454	3.60574	3.88065	3.76058	3.98369	3.80322	3.83099	3.70122	3.97872	3.84059	3.67098	3.72042	3.64638	3.82492	3.9714	3.82347	3.92436	3.96997	3.73448	3.94704	3.92193	3.93189	3.81734	3.67689	3.83873
ENSMUSG00000059325	Hopx	HOP homeobox [Source:MGI Symbol;Acc:MGI:1916782]	protein_coding	2.33473	2.45027	2.36689	2.51236	2.54931	2.182	2.86763	2.48352	2.37013	1.95386	2.56657	2.26045	2.38233	2.63495	2.73357	2.32491	2.58981	2.58194	2.88248	2.5608	2.89174	2.41367	2.20219	2.31114	2.60649	2.70559	2.24295	2.04477	2.59397	2.34932	2.09001	2.07594	1.77449	1.91155	2.42413	2.09075	2.46944	2.30097	2.10092	2.71233	2.70446	2.21616	2.70851	2.57684	2.31562	2.43088
ENSMUSG00000001946	Esam	endothelial cell-specific adhesion molecule [Source:MGI Symbol;Acc:MGI:1916774]	protein_coding	4.73949	4.54813	4.71758	4.71704	4.33585	4.56438	4.64465	4.59494	4.71946	4.58448	4.62971	4.6005	4.61772	4.5431	4.53991	4.31523	4.5138	4.66902	4.50649	4.55106	4.62671	4.7683	4.76016	4.64552	4.48675	4.72169	4.21878	4.56931	4.64226	4.63751	4.65306	4.48252	4.75459	4.57718	4.64552	4.73582	4.5676	4.62481	4.42252	4.6434	4.51762	4.50545	4.41987	4.59014	4.61248	4.39607
ENSMUSG00000026027	Stradb	STE20-related kinase adaptor beta [Source:MGI Symbol;Acc:MGI:2144047]	protein_coding	6.35201	6.15358	6.12612	6.14292	6.22376	6.23078	6.22491	6.21593	6.27637	6.21738	6.27524	6.06787	6.20349	6.31669	6.26246	6.12647	6.25176	6.02953	6.31715	6.26721	6.17462	6.24435	6.13912	6.30153	6.25243	6.24589	6.15841	6.06643	6.11451	6.14886	6.27889	6.26743	6.23206	6.23782	6.28646	6.2856	6.3087	6.21533	6.26222	6.09267	6.11412	6.15029	6.12208	6.12105	6.09413	6.22028
ENSMUSG00000035960	Apex1	apurinic/apyrimidinic endonuclease 1 [Source:MGI Symbol;Acc:MGI:88042]	protein_coding	3.96265	3.82204	3.88013	3.99514	3.73453	4.05045	3.71685	3.78664	4.23601	3.92217	3.87018	3.97622	3.95278	3.87627	4.01103	3.60959	3.56347	3.76841	3.94054	3.81929	3.70693	3.67113	3.72136	3.91915	3.82261	3.7087	4.08314	4.1154	3.99668	3.91009	3.99946	3.7649	4.03037	3.75665	4.04113	3.77779	3.97739	4.25285	3.90392	3.92496	4.31992	4.15979	4.28602	4.14307	4.03814	4.10332
ENSMUSG00000049106	Dcaf5	DDB1 and CUL4 associated factor 5 [Source:MGI Symbol;Acc:MGI:2444785]	protein_coding	4.68688	4.59053	4.7487	4.86381	4.92098	4.70561	4.70996	4.88267	4.81227	4.71529	4.73159	4.82002	4.92965	4.83959	4.84361	4.76713	4.83024	4.93338	4.99655	4.88725	4.90548	4.79687	4.66885	4.67889	4.8221	4.80015	4.69701	4.83598	4.78777	4.91098	4.90566	4.75788	4.88358	4.85598	4.79246	4.85065	4.90185	4.99106	4.94837	4.89973	4.86067	4.93753	4.9074	4.97606	5.02054	4.89051
ENSMUSG00000048007	Timm8a1	translocase of inner mitochondrial membrane 8A1 [Source:MGI Symbol;Acc:MGI:1353433]	protein_coding	3.35131	3.61767	3.18817	3.15252	3.38025	3.64471	3.44575	3.24105	2.91651	3.35405	3.22466	3.32461	3.24448	3.17977	3.08415	3.66292	3.50983	3.4338	3.21378	3.33737	3.28431	3.49268	3.34685	3.3291	2.96231	3.28759	3.37691	3.43975	3.23383	3.32356	3.04699	3.19728	3.03971	3.12846	3.15666	3.03951	3.11788	2.80243	3.23576	3.24179	3.07217	2.73989	3.23822	2.79601	3.03117	3.14399
ENSMUSG00000031311	Nono	non-POU-domain-containing, octamer binding protein [Source:MGI Symbol;Acc:MGI:1855692]	protein_coding	6.98514	7.02414	7.02132	7.03351	7.09795	7.01749	6.96566	7.05943	7.13214	6.96681	6.98861	7.04451	7.04586	7.02933	6.97536	7.0008	7.06974	6.9895	7.10881	6.94894	6.97018	7.02619	6.874	6.96294	6.98483	6.95792	6.93634	6.96022	7.00634	6.8797	7.08526	6.87707	7.04215	7.04422	6.94599	6.90773	7.0456	7.09707	6.96993	6.98426	7.10009	7.06009	7.11688	7.174	7.09994	7.1879
ENSMUSG00000062312	Erbb2	erb-b2 receptor tyrosine kinase 2 [Source:MGI Symbol;Acc:MGI:95410]	protein_coding	4.78896	4.52857	4.48316	4.64739	4.65448	4.78164	4.91679	4.83988	5.06661	4.65751	4.68879	4.81628	4.95135	4.93395	4.77183	4.79686	4.52573	4.63655	4.83341	4.97647	4.88045	4.64199	4.53201	4.64781	4.71576	4.43589	4.60397	4.98895	4.89111	4.56047	5.05616	4.99606	4.66627	5.01241	4.73088	5.12823	5.06532	5.24689	5.19634	5.35215	5.31982	5.49582	5.38743	5.42324	5.33618	5.17608
ENSMUSG00000024048	Myl12a	myosin, light chain 12A, regulatory, non-sarcomeric [Source:MGI Symbol;Acc:MGI:1914518]	protein_coding	5.77672	5.65265	5.48332	5.65894	5.51981	5.7658	5.58795	5.47942	5.60563	5.67446	5.68829	5.52882	5.68628	5.55265	5.57781	5.63012	5.62167	5.60981	5.60691	5.51307	5.42608	5.71889	5.65225	5.79941	5.66768	5.78423	5.76209	5.62661	5.54778	5.64499	5.60442	5.64258	5.56279	5.62803	5.5349	5.61893	5.70669	5.56727	5.53348	5.47322	5.68143	5.49364	5.59491	5.4054	5.49403	5.62282
ENSMUSG00000026283	Ing5	inhibitor of growth family, member 5 [Source:MGI Symbol;Acc:MGI:1922816]	protein_coding	4.37438	4.58729	4.40737	4.52174	4.66474	4.39792	4.68148	4.41205	4.48541	4.46137	4.47439	4.52546	4.7266	4.39495	4.46153	4.3517	4.47716	4.52283	4.45529	4.41183	4.4558	4.59169	4.65252	4.25125	4.4352	4.56457	4.51091	4.51375	4.54231	4.6901	4.34933	4.43367	4.41926	4.44367	4.55352	4.458	4.43083	4.51864	4.63138	4.5378	4.57821	4.44853	4.44414	4.4463	4.7403	4.46158
ENSMUSG00000027376	Prom2	prominin 2 [Source:MGI Symbol;Acc:MGI:2138997]	protein_coding	4.22435	4.05982	3.97002	4.19333	3.93154	3.85655	4.19704	4.05454	3.9005	3.85202	3.98839	3.88673	3.93429	4.03989	3.68228	3.85579	4.19721	4.0369	4.01025	4.15084	3.99993	4.16589	4.14348	4.1514	3.94305	3.72097	3.61947	3.86924	4.16546	3.97577	4.49864	4.24644	4.27578	4.28824	4.21381	4.20854	4.34938	4.18466	4.00071	4.32739	4.02478	4.16456	4.23137	4.26415	4.21519	4.11825
ENSMUSG00000098234	Snhg6	small nucleolar RNA host gene 6 [Source:MGI Symbol;Acc:MGI:1921074]	lncRNA	2.75408	2.8058	2.54981	2.0076	2.80492	2.76678	2.52686	3.00419	2.67116	2.95836	2.49476	2.58008	2.38621	2.85649	2.65978	3.0324	2.20984	2.75787	2.79954	2.77383	2.40435	1.99196	2.49262	2.50444	2.87305	2.63557	2.76591	2.14774	2.75802	2.76807	2.84991	3.15365	2.60921	2.73424	2.87412	2.99532	2.99932	2.794	2.65679	3.10765	3.3124	3.26718	2.96739	2.95182	3.01977	3.22636
ENSMUSG00000028134	Ptbp2	polypyrimidine tract binding protein 2 [Source:MGI Symbol;Acc:MGI:1860489]	protein_coding	5.24858	5.10024	5.19009	5.24677	5.28506	5.55137	5.07709	5.2578	5.31385	5.37955	5.29553	5.50223	5.22141	5.46039	5.33611	5.35947	5.12182	5.11529	5.16989	5.27363	4.9342	5.24367	5.0944	5.25416	5.4399	5.20415	5.30973	5.30359	5.15632	5.25003	5.44379	5.24167	5.19194	5.38577	5.25389	5.53849	5.4155	5.46677	5.5673	5.47307	5.86441	5.56639	5.57004	5.39017	5.50383	5.53349
ENSMUSG00000021745	Ptprg	protein tyrosine phosphatase, receptor type, G [Source:MGI Symbol;Acc:MGI:97814]	protein_coding	6.59167	6.54029	6.77722	6.73071	6.54754	6.66428	6.78832	6.65491	6.66194	6.77721	6.6533	6.77892	6.78867	6.49529	6.80335	6.81729	6.71254	6.85476	6.75825	6.79999	6.88187	6.69635	6.78201	6.56836	6.55781	6.77663	6.57054	6.76788	6.79227	6.77981	6.65312	6.80404	6.54742	6.81125	6.66268	6.58271	6.6018	6.75559	6.75726	6.84529	6.5601	6.64838	6.58279	6.86375	6.64187	6.67099
ENSMUSG00000110397	Gm45540	predicted gene 45540 [Source:MGI Symbol;Acc:MGI:5791376]	TEC	-0.673009	-1.00849	-1.28759	-0.0184769	-1.56759	-0.837843	0.606043	-0.579392	-0.697966	-0.622192	-0.12454	-0.955132	-0.992057	-1.40973	-0.492161	-0.822827	-1.59652	-1.0485	-0.744334	-0.619415	-0.990463	-1.58372	-0.87164	-0.838426	-1.66082	-1.19129	-1.86057	-0.212761	-0.249318	0.35641	-0.035852	-0.486062	0.34567	-0.202827	-1.07842	-0.959563	-1.11076	-0.453386	-0.499023	-0.584478	-1.12021	-1.44641	-1.18603	-0.919056	-0.611033	-1.48161
ENSMUSG00000020284	Cfap410	cilia and flagella associated protein 410 [Source:MGI Symbol;Acc:MGI:1915134]	protein_coding	3.31743	3.28675	3.0719	3.23386	3.43474	3.37624	3.05604	3.13315	3.08993	3.55569	3.36527	3.13526	3.37816	3.33594	3.34009	3.59545	3.37186	3.43944	3.32795	3.69858	3.22943	3.22796	3.30566	3.20005	3.2376	3.18832	3.40208	3.32978	3.19405	3.45524	3.40799	3.46767	3.52205	3.35287	3.63728	3.48321	3.46028	3.37545	3.49244	3.49632	3.80936	3.43723	3.68762	3.46527	3.67936	3.68033
ENSMUSG00000054162	Spock3	sparc/osteonectin, cwcv and kazal-like domains proteoglycan 3 [Source:MGI Symbol;Acc:MGI:1920152]	protein_coding	0.973848	1.179	1.16147	0.372903	0.962284	1.09192	1.39618	1.08749	0.880228	1.49938	1.36255	1.30289	1.47957	0.627354	0.420635	1.11602	1.04896	0.849473	1.18838	0.692177	1.50198	1.04744	0.986272	0.970412	0.321018	0.715441	1.37355	0.507664	1.04077	0.331162	0.912965	1.35897	0.940237	0.214971	0.190593	0.911841	0.781906	1.10673	0.858315	0.631699	0.635154	1.32754	1.59633	1.14964	1.23773	0.936542
ENSMUSG00000046280	She	src homology 2 domain-containing transforming protein E [Source:MGI Symbol;Acc:MGI:1099462]	protein_coding	4.13353	4.04307	4.06072	4.32073	4.11023	3.93733	3.53643	4.01083	3.78634	4.07869	4.1099	4.07765	3.74078	3.95253	4.03104	3.90016	4.0322	3.92073	4.04236	4.06286	3.97397	3.92868	4.01166	3.94143	4.0752	4.00471	3.96362	3.90052	4.11176	4.09718	3.65594	3.81769	3.69361	4.05791	4.0954	3.89694	4.03577	3.62282	3.92926	4.11625	3.89592	3.95058	3.97838	4.24117	3.96673	4.13751
ENSMUSG00000053490	Trim60	tripartite motif-containing 60 [Source:MGI Symbol;Acc:MGI:2387430]	protein_coding	-0.105446	-0.379855	-0.412597	-0.142871	-0.99732	0.702111	-0.712255	-0.164189	-0.252628	-0.0694167	-0.385112	-0.785348	-0.319663	-0.183473	-0.219777	-0.226551	0.187305	-0.671966	-1.47084	-0.30936	0.0919573	-0.247269	0.167374	-0.254214	0.0943169	-0.700451	-0.334388	-0.259539	-0.0798841	-1.31244	-0.406889	0.243919	0.446324	-0.583422	0.0975276	0.137651	-0.0265975	0.11711	-0.0538196	0.200198	-0.13532	0.75909	0.707196	0.432741	0.368796	0.337548
ENSMUSG00000014195	Dnajc7	DnaJ heat shock protein family (Hsp40) member C7 [Source:MGI Symbol;Acc:MGI:1928373]	protein_coding	6.76674	6.80678	6.73764	6.83426	6.74622	6.74062	6.66604	6.71341	6.73266	6.72181	6.75426	6.66357	6.75234	6.69266	6.77503	6.75789	6.89372	6.74313	6.75449	6.75279	6.723	6.70363	6.7042	6.84342	6.82129	6.78849	6.77405	6.77362	6.73299	6.77831	6.85624	6.7074	6.82902	6.86028	6.78776	6.83628	6.83236	6.83517	6.7602	6.76236	6.83962	6.87874	6.81497	6.83185	6.85302	6.9552
ENSMUSG00000021223	Papln	papilin, proteoglycan-like sulfated glycoprotein [Source:MGI Symbol;Acc:MGI:2386139]	protein_coding	-0.395543	0.0253896	-0.573294	-0.3212	0.195635	-0.200401	0.0486195	0.228708	0.102566	-0.288334	-0.0412307	-0.637761	-0.482435	-0.467139	-0.00136134	0.332275	-0.00826211	-0.309179	-0.0462702	0.23543	-0.417207	-0.490386	-0.501191	-0.233546	-0.524176	-0.597136	-0.947142	-0.27408	-0.065845	0.0340065	-0.0197633	0.115362	-0.118417	-0.0994535	-0.411005	-0.262963	-0.0762911	-0.124445	0.018796	-0.119191	-0.323193	0.221363	-0.388473	0.192864	0.123966	0.85485
ENSMUSG00000015627	Gata5	GATA binding protein 5 [Source:MGI Symbol;Acc:MGI:109497]	protein_coding	0.0285364	-0.109929	-0.254644	-0.391615	-0.101245	-0.656169	-0.175438	-0.804706	-0.95603	-0.663315	-0.582491	-0.447887	-0.142648	-0.342452	-0.46658	0.0472155	0.439168	-0.303705	-0.351634	-0.12359	-0.744985	-0.36445	0.478223	-0.787734	-0.63726	-0.0196936	-0.355741	0.19395	-0.180767	-0.40603	-0.595941	-1.18767	-0.911601	-1.07854	-1.67813	-0.701068	-0.249128	-0.559576	-0.206843	0.135364	0.211112	-0.804422	-0.811927	0.00813919	-0.195422	-0.281261
ENSMUSG00000022629	Kif21a	kinesin family member 21A [Source:MGI Symbol;Acc:MGI:109188]	protein_coding	7.13135	7.13469	7.25529	7.17114	7.27888	7.19205	7.19211	7.06996	7.19357	7.23999	7.24211	7.25316	7.19001	7.17643	7.0986	7.22337	7.19316	7.19907	7.21938	7.16993	7.33929	7.18266	7.27002	7.31549	7.18365	7.32559	7.14281	7.35955	7.28764	7.29482	7.07286	7.22244	7.07751	7.1949	7.12437	7.07863	7.23622	7.17975	7.22737	7.22777	7.12713	7.25067	7.08541	7.27898	7.1264	6.99723
ENSMUSG00000110481	Gm45705	predicted gene 45705 [Source:MGI Symbol;Acc:MGI:5804820]	TEC	-1.21832	-0.959459	-1.21259	-1.06106	-0.403133	-1.70184	-1.25344	-1.7361	-0.323338	-0.773739	-1.42123	0.382762	-0.303602	-0.313362	-1.41463	-0.508968	-1.03192	-0.543223	-0.319183	-0.465248	-0.833148	-0.327214	-2.49281	-0.383413	-0.795581	-0.753925	-1.03382	-1.13408	-0.836549	-1.04828	-1.02307	-2.08261	-2.5154	-1.32988	-1.46222	-0.65845	-0.64702	-0.450602	-0.941506	-0.941969	-0.29141	-0.12944	-0.642197	-0.243353	-0.419597	-0.953104
ENSMUSG00000030701	Plekhb1	pleckstrin homology domain containing, family B (evectins) member 1 [Source:MGI Symbol;Acc:MGI:1351469]	protein_coding	4.88767	4.75121	5.0731	4.76618	4.96654	4.90483	5.06493	4.68545	4.77554	4.91934	5.14889	4.8621	5.21074	4.67478	4.87489	5.00735	4.98237	5.02963	5.16877	5.14155	5.19169	4.7903	4.82957	4.9571	5.0486	4.96674	4.87084	5.03506	4.80074	4.78694	5.28107	5.22289	5.46597	5.3032	5.26084	5.35557	5.3073	5.54618	5.60257	5.15658	5.38609	5.29002	5.54285	5.24338	5.14387	5.24515
ENSMUSG00000025082	Vwa2	von Willebrand factor A domain containing 2 [Source:MGI Symbol;Acc:MGI:2684334]	protein_coding	3.74781	3.54911	3.4165	3.83729	3.74578	3.48516	3.86997	3.67059	3.7008	3.47472	3.7982	3.63661	3.66522	3.77342	3.76823	3.56417	3.45985	3.59679	3.48885	3.95404	3.58454	3.55524	3.50867	3.50091	3.57702	3.10153	3.30915	3.64312	3.7889	3.57356	3.95527	3.96973	3.97153	4.19932	3.81562	4.39911	4.01464	4.35315	4.25552	4.5838	4.57938	4.65471	4.29837	4.49576	4.35808	4.2199
ENSMUSG00000021945	Zmym2	zinc finger, MYM-type 2 [Source:MGI Symbol;Acc:MGI:1923257]	protein_coding	6.38349	6.38964	6.51586	6.49585	6.48812	6.56344	6.55946	6.49966	6.45449	6.41375	6.29271	6.47187	6.49464	6.33722	6.45926	6.54618	6.65156	6.51849	6.63019	6.59295	6.47809	6.45364	6.53754	6.46528	6.46298	6.36834	6.47775	6.55904	6.64043	6.66341	6.4233	6.63478	6.49209	6.71801	6.51817	6.53645	6.42007	6.55757	6.42549	6.58197	6.35817	6.44249	6.38224	6.34146	6.47231	6.47268
ENSMUSG00000047409	Ctdspl	CTD (carboxy-terminal domain, RNA polymerase II, polypeptide A) small phosphatase-like [Source:MGI Symbol;Acc:MGI:1916524]	protein_coding	5.94015	5.7751	5.94767	5.80605	5.78428	5.84934	5.91906	5.86565	6.02748	6.03821	5.82275	5.71327	6.02509	5.90469	5.85425	5.8181	5.62797	5.86057	5.82041	5.79748	5.74654	5.82977	5.87985	5.67738	5.81768	5.85123	5.83226	5.9342	5.9529	5.88282	6.07347	6.13938	5.99149	6.15076	6.03016	6.41863	6.266	6.25238	6.15494	6.24144	6.45112	6.31902	6.181	6.18812	6.33134	6.21825
ENSMUSG00000068566	Myadm	myeloid-associated differentiation marker [Source:MGI Symbol;Acc:MGI:1355332]	protein_coding	4.85329	4.77286	4.94637	4.78049	4.32192	5.04531	4.85639	4.70455	4.92983	4.60842	4.87873	5.05824	4.73106	5.05098	4.7813	4.36006	4.80267	4.79235	4.81516	4.55021	4.83254	5.07506	4.84444	4.51403	4.84705	4.92793	4.5137	4.59968	4.58039	4.54606	4.67836	4.61887	4.66958	4.6295	4.88057	4.53293	4.58733	4.50387	4.46113	4.66849	4.46592	4.39068	4.57831	4.72696	4.69822	4.48867
ENSMUSG00000038764	Ptpn3	protein tyrosine phosphatase, non-receptor type 3 [Source:MGI Symbol;Acc:MGI:105307]	protein_coding	6.26505	6.21104	6.3668	6.27456	6.34598	6.38167	6.42183	6.37117	6.43247	6.31983	6.43062	6.51817	6.6137	6.3441	6.47853	6.22704	6.22391	6.25783	6.36053	6.31847	6.38399	6.53255	6.26706	6.29888	6.29686	6.46895	6.26803	6.47879	6.52225	6.37374	6.48844	6.58457	6.40833	6.50193	6.32999	6.53567	6.51192	6.61643	6.60691	6.62695	6.59852	6.62635	6.25937	6.58493	6.50938	6.55281
ENSMUSG00000021373	Cap2	CAP, adenylate cyclase-associated protein, 2 (yeast) [Source:MGI Symbol;Acc:MGI:1914502]	protein_coding	1.01745	0.673731	0.97828	1.01399	1.04177	0.918581	1.01513	0.445154	0.726746	0.347192	-0.13966	0.477025	0.96843	0.478942	0.123523	-0.121947	0.807885	-0.0407635	0.885064	0.261664	0.849185	0.653192	-0.227175	-0.00718753	0.873526	1.19539	0.782459	-0.454048	0.665703	0.903863	0.341209	0.513672	0.325304	0.179661	0.278504	0.730803	0.208279	-1.26841	0.422809	0.248018	1.01301	0.644717	0.100027	0.0648677	0.399313	0.721652
ENSMUSG00000020775	Mrpl38	mitochondrial ribosomal protein L38 [Source:MGI Symbol;Acc:MGI:1926269]	protein_coding	5.06936	5.16832	5.09703	5.10048	4.88964	5.10287	5.09233	4.87582	5.08805	5.08797	5.10342	4.9219	5.08363	4.98926	4.98786	4.98455	4.97768	5.07762	5.11151	4.92188	4.95663	5.23633	5.09499	5.20946	4.97191	5.11158	4.98761	4.92208	4.99426	5.0979	5.0666	5.1716	5.2514	5.08312	5.22244	5.12701	5.12928	4.99727	5.09148	4.77704	4.93761	5.00395	4.979	5.0686	4.97244	5.13082
ENSMUSG00000021228	Acot3	acyl-CoA thioesterase 3 [Source:MGI Symbol;Acc:MGI:2159619]	protein_coding	4.34793	3.83348	4.04353	4.16589	4.28913	3.49818	4.11041	4.11384	4.43611	3.37118	4.30657	3.44574	4.01499	3.45296	4.19421	3.6028	4.0854	3.62012	4.1111	3.7965	3.99319	3.66566	4.06223	4.02088	3.98208	3.77369	3.95306	3.86511	4.4235	3.90735	3.44659	3.68396	3.34554	3.74957	3.47962	3.71649	3.60717	3.44104	3.91389	4.24208	3.70595	4.30222	3.71703	3.85941	3.53805	3.24858
ENSMUSG00000041624	Gucy1a2	guanylate cyclase 1, soluble, alpha 2 [Source:MGI Symbol;Acc:MGI:2660877]	protein_coding	0.7099	1.02264	0.736985	0.64185	-0.830509	1.46952	1.03896	0.19957	0.409713	0.79677	0.924355	0.842106	0.26748	0.853663	0.984408	0.101247	-0.141548	1.70825	-0.0385562	0.446901	0.497072	0.607135	0.977506	1.21558	0.472315	0.705107	-0.452488	1.28733	-0.464367	-0.0146528	0.534227	0.858306	0.346585	1.59963	1.7821	0.736125	0.514256	0.192946	-0.363835	1.60353	0.467608	0.0401882	1.27862	0.97731	0.0613486	-1.1695
ENSMUSG00000060244	Alyref2	Aly/REF export factor 2 [Source:MGI Symbol;Acc:MGI:1913144]	protein_coding	-0.620883	-0.455059	-1.06837	-0.74302	-0.839945	-0.884937	-0.599389	-0.755832	-1.11387	-0.952991	-0.679398	-0.771872	-0.488523	-1.3795	-0.78743	-0.536235	-1.10645	-0.748237	-0.751021	-1.3004	-0.423746	-1.37896	-0.473075	-0.826795	-0.519685	-0.259176	-0.244155	-0.865218	-0.913813	-0.566723	-0.809206	-0.180013	-0.747114	-0.727666	-0.690374	-0.722192	-0.815716	-0.71469	-0.453342	-0.684223	-0.827273	-1.00245	-1.55964	-1.28654	-0.609262	-1.21015
ENSMUSG00000034771	Tle2	transducin-like enhancer of split 2 [Source:MGI Symbol;Acc:MGI:104635]	protein_coding	2.9925	2.64991	2.7335	3.13824	2.74566	2.63387	2.79133	2.85598	2.49156	2.73035	2.65364	2.93224	2.50476	2.79857	2.65748	2.49536	2.8147	2.89315	2.67387	2.78986	2.55538	2.65353	2.77367	2.61212	2.46488	2.42175	2.3647	2.53046	3.04524	2.61046	2.94476	2.9379	2.98823	3.04297	2.93034	2.87057	2.69535	2.98796	3.02721	3.06901	2.83505	3.04869	2.66186	2.61186	2.874	2.68853
ENSMUSG00000039911	Spsb1	splA/ryanodine receptor domain and SOCS box containing 1 [Source:MGI Symbol;Acc:MGI:1921896]	protein_coding	1.45772	2.12736	2.31841	1.23105	1.36069	1.79775	1.29098	1.54588	1.73781	1.6667	1.30688	2.167	1.74438	1.37016	2.02981	1.51926	1.46348	1.78771	1.86322	1.54911	1.5155	1.66909	2.03032	1.82819	1.6848	2.10518	1.1606	1.07694	1.62338	1.13982	1.49824	1.61307	1.08956	1.58074	1.24247	1.54107	1.54417	1.57903	1.09185	1.62729	1.73361	1.228	1.59927	1.90002	1.61128	1.87437
ENSMUSG00000042660	Wdr55	WD repeat domain 55 [Source:MGI Symbol;Acc:MGI:1915186]	protein_coding	4.51449	4.71413	4.45737	4.55172	4.39656	4.81778	4.59604	4.46908	4.58921	4.5244	4.54944	4.33637	4.51058	4.67105	4.41058	4.56879	4.52691	4.49281	4.47319	4.47375	4.38839	4.38564	4.40723	4.63481	4.35282	4.41925	4.57341	4.64196	4.47803	4.47122	4.37577	4.47258	4.50816	4.45794	4.6015	4.43771	4.58242	4.45781	4.431	4.39237	4.24571	4.21761	4.39496	4.30247	4.40935	4.31651
ENSMUSG00000048330	Ric3	RIC3 acetylcholine receptor chaperone [Source:MGI Symbol;Acc:MGI:2443887]	protein_coding	2.43497	2.34927	2.0273	2.53243	2.39092	2.90745	2.69289	2.47981	1.94848	2.37012	2.68346	2.34545	2.90527	2.15384	2.92945	2.05766	2.49041	2.67999	2.39637	2.43185	2.09791	2.68198	2.6736	2.27371	2.60085	2.33546	2.06409	2.54021	2.40161	2.74378	2.35291	2.13891	2.23847	2.22599	2.45322	2.66211	2.78903	2.27399	2.50759	2.37066	2.75683	2.53328	2.33202	2.5222	2.59065	2.59103
ENSMUSG00000021903	Galnt15	polypeptide N-acetylgalactosaminyltransferase 15 [Source:MGI Symbol;Acc:MGI:1926004]	protein_coding	2.94789	2.64853	2.32847	2.88063	2.3516	3.15057	2.89108	2.69992	2.85728	3.32712	2.45571	3.14709	2.98377	3.05802	2.8405	3.05561	2.47777	3.15865	3.05796	2.90771	2.92255	2.44289	2.87144	2.67828	2.65905	3.25398	3.20153	2.98628	2.71642	2.8435	2.48517	2.93861	2.48116	2.21617	2.30144	2.73634	2.94177	3.0798	3.37167	3.13422	3.39271	3.03244	2.81369	3.43386	2.91069	3.31423
ENSMUSG00000089824	Rbm12	RNA binding motif protein 12 [Source:MGI Symbol;Acc:MGI:1922960]	protein_coding	3.51129	3.69648	3.62465	3.8819	3.4061	3.24949	3.61219	3.55388	2.61252	3.1516	3.27096	3.00949	3.2781	3.19118	3.37905	3.53455	3.88181	3.47214	3.4713	3.38299	3.63058	3.38774	3.4569	3.51229	3.52523	3.35538	3.33823	3.08307	3.50169	3.3123	3.98998	3.96127	3.99424	4.29	3.81016	3.29749	3.25816	3.32598	3.10571	3.59308	3.4512	3.45052	3.26401	3.17997	3.43606	3.3468
ENSMUSG00000021103	Mnat1	menage a trois 1 [Source:MGI Symbol;Acc:MGI:106207]	protein_coding	3.24732	3.16013	3.05372	3.26077	3.48688	3.49595	3.20043	3.50096	3.40265	3.24732	3.51851	3.32838	3.47723	3.31621	3.39625	3.34041	3.30628	3.49567	3.5629	3.35946	3.22608	3.39217	3.04674	3.36501	3.10796	3.31529	3.60236	3.27533	3.5269	3.20663	3.26528	3.45441	2.98473	3.22422	3.4435	3.67807	3.45612	3.4402	3.28124	3.62715	3.41303	3.667	3.67987	3.60474	3.52264	3.4236
ENSMUSG00000075284	Wipf1	WAS/WASL interacting protein family, member 1 [Source:MGI Symbol;Acc:MGI:2178801]	protein_coding	4.21753	3.95569	4.11461	4.20354	4.1665	4.0308	3.70359	3.94974	3.97633	3.85928	3.89693	4.08669	4.08927	3.97265	3.65872	3.87574	3.82608	3.95738	3.82175	3.91078	4.06156	3.93255	3.93719	3.98944	4.31744	4.0726	4.07587	3.83787	4.03434	3.86857	4.17796	4.18734	4.26948	4.40278	4.02168	4.18175	4.12548	4.15852	3.97159	4.22541	4.1961	4.31035	4.00785	4.20988	4.26799	4.36808
ENSMUSG00000106498	Gm43032	predicted gene 43032 [Source:MGI Symbol;Acc:MGI:5663169]	TEC	1.16137	1.59157	1.12179	0.861943	1.14013	1.04684	1.05784	1.14076	0.96474	1.3331	1.31111	1.21538	1.257	0.496655	1.31614	1.09742	1.15142	1.32728	1.15526	1.02609	0.800751	0.469855	0.960262	0.867177	1.1699	1.26074	1.4304	1.55751	1.21357	0.838095	1.30076	1.86306	0.996955	1.36052	1.02867	1.42235	1.03707	1.47308	1.37175	1.74425	1.44859	0.665743	0.641349	1.39243	0.576815	1.15278
ENSMUSG00000046480	Scn4b	sodium channel, type IV, beta [Source:MGI Symbol;Acc:MGI:2687406]	protein_coding	5.49251	5.41926	5.43869	5.42649	5.54275	5.44588	5.52901	5.4908	5.41912	5.25123	5.50582	5.49173	5.54253	5.54542	5.40259	5.42207	5.59948	5.43818	5.5726	5.70959	5.45672	5.72426	5.52343	5.46703	5.25223	5.32349	5.38738	5.3969	5.50105	5.4779	5.60373	5.50263	5.62009	5.56674	5.60504	5.47731	5.47321	5.31857	5.24003	5.39365	5.37315	5.43437	5.61874	5.58355	5.50301	5.66836
ENSMUSG00000020955	Ap4s1	adaptor-related protein complex AP-4, sigma 1 [Source:MGI Symbol;Acc:MGI:1337065]	protein_coding	4.38754	4.37035	4.19272	4.12887	4.14987	4.49118	4.26042	4.31185	4.43903	4.19267	4.28496	4.248	4.36496	4.34621	4.07945	4.38874	4.34614	4.46508	4.42304	4.32351	4.02799	4.17812	4.19072	4.37406	4.32336	4.10444	4.47172	4.2598	4.22712	4.24521	4.14995	4.34799	4.00996	4.06957	4.19647	4.16959	4.02645	4.19317	3.95202	4.03951	4.2063	3.92616	4.31168	3.9953	3.99272	4.20171
ENSMUSG00000040488	Ltbp4	latent transforming growth factor beta binding protein 4 [Source:MGI Symbol;Acc:MGI:1321395]	protein_coding	3.43378	3.25944	3.33497	3.40517	2.86129	3.43515	3.03923	3.30739	3.38204	3.21374	3.29922	3.51497	3.21968	3.21599	3.42036	3.31036	3.38879	3.55975	3.30951	2.93964	3.18391	3.59107	3.62868	3.01625	3.48429	3.3205	2.93947	3.08328	3.15735	3.2531	2.8857	2.98321	2.80124	3.13684	3.21039	2.88546	2.93173	3.15054	2.83815	3.0293	2.99077	3.01572	3.07674	3.12128	3.00134	2.98798
ENSMUSG00000022335	Zfat	zinc finger and AT hook domain containing [Source:MGI Symbol;Acc:MGI:2681865]	protein_coding	2.02572	1.34628	1.36752	1.69419	1.41418	1.33528	1.64799	1.54525	1.73629	1.39888	1.38412	1.68292	1.22407	1.77961	1.6181	0.982266	1.30416	1.58057	1.40425	1.36033	1.65458	1.74009	1.33672	1.79855	1.85202	1.61784	1.29243	1.76408	1.36164	1.92017	1.47661	1.51846	1.3482	1.67517	1.96228	1.7771	1.20235	0.838363	1.36207	1.665	1.52626	1.30112	1.58042	1.5098	1.452	1.39081
ENSMUSG00000001348	Acp5	acid phosphatase 5, tartrate resistant [Source:MGI Symbol;Acc:MGI:87883]	protein_coding	4.51432	4.78733	4.85299	4.44811	4.5574	4.87234	4.60083	4.6811	4.70595	4.53592	4.59926	4.58637	4.64794	4.6694	4.64488	4.55658	4.56949	4.72922	4.74475	4.69741	4.45432	4.70769	4.72363	4.58922	4.52003	4.66988	4.81463	4.75446	4.66373	4.52191	4.71942	4.53695	4.74811	4.30011	4.38538	4.57843	4.56653	4.60993	4.76732	4.17347	4.48402	4.48731	4.72554	4.48637	4.37842	4.47515
ENSMUSG00000070953	Rabepk	Rab9 effector protein with kelch motifs [Source:MGI Symbol;Acc:MGI:2139530]	protein_coding	3.53439	3.49881	3.45894	3.49968	3.68005	3.45256	3.42985	3.40568	3.23114	3.31125	3.62175	3.28162	3.47835	3.5693	3.46238	3.54352	3.51709	3.58209	3.37632	3.5691	3.37716	3.57853	3.54232	3.50181	3.40143	3.33173	3.67107	3.38058	3.65116	3.5372	3.49457	3.6068	3.54035	3.49536	3.62683	3.34416	3.26915	3.56791	3.53945	3.44855	3.4024	3.17482	3.63959	3.35099	3.36223	3.43926
ENSMUSG00000041977	Arhgef11	Rho guanine nucleotide exchange factor (GEF) 11 [Source:MGI Symbol;Acc:MGI:2441869]	protein_coding	5.73428	5.67611	5.95643	5.89331	5.88089	5.81089	5.8567	5.85582	5.79225	5.83061	5.75622	5.86423	5.96995	5.9435	5.88624	5.8232	5.92729	5.91107	6.0121	5.97022	5.95591	5.846	5.91237	5.74547	5.75837	5.92372	5.73153	5.84204	5.89738	5.84918	5.85122	5.83647	5.78144	5.81083	5.7746	5.80043	5.89433	5.95127	5.85638	5.93763	5.89233	5.95984	5.89504	6.04751	5.86171	5.87734
ENSMUSG00000034858	Fam214a	family with sequence similarity 214, member A [Source:MGI Symbol;Acc:MGI:2387648]	protein_coding	6.4899	6.24909	6.50232	6.29687	6.23445	6.47837	6.41672	6.49721	6.50498	6.50656	6.64962	6.63439	6.55514	6.57205	6.59159	6.84072	6.21003	6.56601	6.49365	6.69059	6.75561	6.5754	6.77331	6.54896	6.39661	6.55432	6.38533	6.68376	6.58572	6.36345	6.21375	6.36032	6.19241	6.27308	6.25122	6.62459	6.53743	6.54602	6.72215	6.7707	6.57649	6.71234	6.49092	6.79622	6.49148	6.89341
ENSMUSG00000040396	Abhd13	abhydrolase domain containing 13 [Source:MGI Symbol;Acc:MGI:1916154]	protein_coding	5.71779	5.75372	5.81381	5.73728	5.77858	5.67842	5.76919	5.71161	5.74965	5.77403	5.74144	5.85097	5.81034	5.78237	5.81525	5.88222	5.79288	5.87045	5.7587	5.80167	5.70497	5.69464	5.84925	5.88928	5.73147	5.74336	5.85289	5.78414	5.90681	5.85202	5.78646	5.85495	5.90128	5.89506	5.78273	5.71107	5.67865	5.61083	5.75556	5.76914	5.6965	5.69758	5.66453	5.70822	5.69113	5.71613
ENSMUSG00000054474	Thnsl2	threonine synthase-like 2 (bacterial) [Source:MGI Symbol;Acc:MGI:3041254]	protein_coding	7.76747	7.89745	7.6867	7.68505	7.93958	7.81797	7.68012	7.82638	7.90854	7.88591	7.80855	7.70424	7.85577	7.79993	7.84203	7.88731	7.87028	7.74783	7.92838	7.9643	7.78307	7.89793	7.90578	7.69218	7.89027	7.77822	7.88171	7.75133	7.76706	7.80928	8.0003	7.90021	8.02037	7.94949	7.98972	7.99867	8.0278	7.97325	7.97655	7.87277	7.96541	7.93594	8.01309	8.01522	7.84434	8.10887
ENSMUSG00000071723	Gspt2	G1 to S phase transition 2 [Source:MGI Symbol;Acc:MGI:1316727]	protein_coding	1.47017	2.04161	1.52447	1.722	1.8194	1.20046	1.00532	1.44072	1.12614	1.98694	2.02017	1.9211	1.90157	1.64412	1.48746	1.62445	1.62594	1.83477	1.43647	1.73596	1.21022	1.46429	0.837443	0.943714	2.1714	1.99225	1.922	1.52361	1.31584	0.978554	2.06465	1.88302	1.54722	1.85698	2.18187	2.28509	1.95789	2.01615	2.1913	2.30566	2.49343	2.33209	1.87095	2.62698	2.24989	2.17959
ENSMUSG00000092192	Dnaaf4	dynein axonemal assembly factor 4 [Source:MGI Symbol;Acc:MGI:1914935]	protein_coding	0.30673	0.372722	0.975553	-0.27539	0.422328	0.528115	0.863306	1.20345	0.855358	0.829176	0.439611	0.598997	1.07145	0.780834	0.0482499	-0.113849	0.630845	0.450936	0.735275	1.35901	-0.0695177	0.388473	0.955077	0.437584	0.725029	0.470183	0.75278	1.24445	0.0423653	0.277344	0.379497	0.584678	0.226464	0.780021	0.0801746	1.29793	1.59951	1.07613	1.05348	1.11389	1.33111	1.14651	0.379248	1.6462	1.06164	0.992061
ENSMUSG00000053931	Cnn3	calponin 3, acidic [Source:MGI Symbol;Acc:MGI:1919244]	protein_coding	7.60272	7.45051	7.33937	7.42455	7.54562	7.40071	7.51741	7.50851	7.4622	7.23183	7.53581	7.46994	7.48422	7.53667	7.46157	7.3232	7.54193	7.36527	7.53376	7.58774	7.60757	7.54523	7.43608	7.53695	7.5732	7.44394	7.43482	7.38859	7.51882	7.30404	7.46482	7.22958	7.16138	7.28149	7.35404	7.23786	7.31068	7.17728	7.14835	7.31087	7.13278	7.25849	7.37816	7.24799	7.30453	7.30255
ENSMUSG00000066900	Suds3	suppressor of defective silencing 3 homolog (S. cerevisiae) [Source:MGI Symbol;Acc:MGI:1919204]	protein_coding	6.18352	6.296	6.25863	6.23399	6.32085	6.32558	6.32771	6.18861	6.25492	6.3366	6.44156	6.25757	6.28072	6.32324	6.44383	6.49292	6.31724	6.37615	6.27676	6.43633	6.32033	6.20461	6.32479	6.32376	6.20613	6.19331	6.37911	6.38635	6.27191	6.27266	6.29552	6.40839	6.345	6.33931	6.35513	6.26345	6.26908	6.48428	6.51243	6.31649	6.40893	6.40457	6.5	6.37471	6.32553	6.36805
ENSMUSG00000020843	Timm22	translocase of inner mitochondrial membrane 22 [Source:MGI Symbol;Acc:MGI:1929742]	protein_coding	4.77274	4.87336	4.78216	4.7572	4.7778	4.83804	4.70686	4.71561	4.81082	4.6383	4.73325	4.7812	4.71649	4.59885	4.73082	4.81979	4.82549	4.87394	4.79144	4.74977	4.79733	4.70986	4.73086	4.93117	4.7598	4.54362	4.9632	4.77556	4.78023	4.74723	4.77144	4.68108	5.03307	4.88359	4.89444	4.5516	4.72224	4.75591	4.76396	4.65415	4.60038	4.66281	4.83219	4.62747	4.50632	4.77015
ENSMUSG00000033033	Calhm2	calcium homeostasis modulator family member 2 [Source:MGI Symbol;Acc:MGI:1919941]	protein_coding	0.602628	0.787948	0.318246	1.17637	0.6343	0.504454	0.452875	0.245374	0.379578	0.998171	0.288201	0.467592	-0.0664725	0.392221	1.17212	0.884402	0.754784	0.764482	0.349857	0.58797	1.05901	0.476954	1.14604	0.902185	0.46589	0.540956	0.313992	-0.022693	0.513006	0.940151	0.275835	0.892561	0.607628	0.211836	0.506847	0.536671	0.732464	-0.066308	-0.936815	0.282694	0.0572648	0.45275	0.453382	-0.426891	-0.10199	-0.538833
ENSMUSG00000027011	Ube2e3	ubiquitin-conjugating enzyme E2E 3 [Source:MGI Symbol;Acc:MGI:107412]	protein_coding	5.56166	5.55035	5.53775	5.70191	5.61092	5.73809	5.54814	5.64882	5.7034	5.65832	5.47917	5.74049	5.7506	5.75031	5.67937	5.62916	5.64027	5.65902	5.67078	5.63427	5.65475	5.62337	5.48348	5.43818	5.57033	5.60078	5.81129	5.70942	5.57584	5.71248	5.64242	5.62264	5.54796	5.64686	5.63736	5.70546	5.7574	5.73925	5.62468	5.82019	5.72591	5.67222	5.84723	5.69142	5.70042	5.70148
ENSMUSG00000056536	Pign	phosphatidylinositol glycan anchor biosynthesis, class N [Source:MGI Symbol;Acc:MGI:1351629]	protein_coding	5.45847	5.6059	5.64578	5.7693	5.49537	5.58651	5.7059	5.56344	5.57726	5.62303	5.68646	5.59481	5.57444	5.36864	5.63734	5.64839	5.56079	5.7616	5.58066	5.51941	5.57078	5.57097	5.62596	5.72464	5.59691	5.37824	5.36591	5.57437	5.56062	5.74159	5.71534	5.88174	5.79155	5.90407	5.84728	5.85037	5.73794	5.88015	5.94753	5.86512	5.79669	5.78781	5.76827	5.84536	5.71482	5.7726
ENSMUSG00000050921	P2ry10	purinergic receptor P2Y, G-protein coupled 10 [Source:MGI Symbol;Acc:MGI:1926076]	protein_coding	-0.0139117	0.296581	0.0798882	0.56572	0.319945	0.833272	0.630181	-0.106913	-0.130332	0.00712029	0.380422	1.05658	0.248761	-0.141423	0.154662	0.552272	0.460232	0.237283	0.307903	0.637639	-0.497911	0.194171	-0.219897	-0.297888	1.17163	-0.341493	-0.41078	-0.328764	-0.802011	1.42259	-0.150482	-0.270693	0.0162862	0.994232	0.514867	0.19082	-0.487092	-0.304824	-0.591132	-0.325094	-0.97517	0.0429732	-0.731074	-0.55489	-0.699164	-0.630122
ENSMUSG00000032253	Phip	pleckstrin homology domain interacting protein [Source:MGI Symbol;Acc:MGI:1932404]	protein_coding	5.90926	6.14909	6.15646	6.40059	5.92954	5.79044	5.94737	5.85843	5.83594	6.07309	5.91443	5.9018	5.81498	5.79066	6.07526	6.28735	5.80296	6.21151	5.78019	6.16888	6.29829	6.04697	6.08316	6.24062	6.02995	5.81624	6.04433	6.24001	6.022	6.2384	6.37763	6.59176	6.41469	6.579	6.51272	6.28332	5.78867	6.23674	6.15675	6.35947	5.93023	6.13243	6.11423	5.97965	5.75219	5.84891
ENSMUSG00000035365	Parpbp	PARP1 binding protein [Source:MGI Symbol;Acc:MGI:1922567]	protein_coding	-0.833759	-0.286189	-0.300091	-0.413101	0.00213836	-0.20734	-0.905837	-0.468568	0.142816	0.00151279	-0.153823	1.12261	-0.0250692	-0.454869	0.0875423	0.267453	0.0673407	-0.269665	-0.438734	-0.00303778	-0.491441	-1.05979	0.148549	-0.396622	0.387033	-0.321032	-0.120426	0.470404	-0.223499	0.554739	0.0258228	-0.552875	0.283772	-0.481674	-0.459367	-0.504116	0.0448402	0.457567	0.0198736	0.284561	-0.40781	-0.88559	0.290259	-0.146164	-0.633919	-0.957959
ENSMUSG00000045160	Bola3	bolA-like 3 (E. coli) [Source:MGI Symbol;Acc:MGI:1925903]	protein_coding	5.54463	5.48294	5.4431	5.29473	5.32128	5.37482	5.47014	5.42906	5.42019	5.52304	5.4369	5.49	5.19129	5.51398	5.43341	5.4093	5.40515	5.26703	5.13047	5.30957	5.46544	5.41857	5.41477	5.54089	5.2678	5.36389	5.45687	5.19011	5.23881	5.23987	5.35298	5.41334	5.26671	5.1468	5.45035	5.26413	5.27485	5.30285	5.16893	5.13358	5.21916	5.23568	5.29965	5.03978	5.07496	5.20225
ENSMUSG00000032381	Ciao2a	cytosolic iron-sulfur assembly component 2A [Source:MGI Symbol;Acc:MGI:1915500]	protein_coding	6.38324	6.5382	6.38283	6.34515	6.45264	6.31354	6.42513	6.42056	6.39672	6.30002	6.39309	6.30822	6.28307	6.276	6.34773	6.29154	6.43504	6.36024	6.4313	6.39292	6.16299	6.38154	6.37064	6.50501	6.45562	6.32869	6.55038	6.29836	6.41668	6.35307	6.40603	6.32981	6.43514	6.33322	6.44697	6.31416	6.40611	6.20817	6.34864	6.1092	6.27613	6.22464	6.33004	6.02845	6.12999	6.15935
ENSMUSG00000015016	Acsf3	acyl-CoA synthetase family member 3 [Source:MGI Symbol;Acc:MGI:2182591]	protein_coding	4.93324	5.09178	4.94473	4.97618	5.07403	5.0209	5.04922	4.97343	5.17371	5.13493	5.07037	4.92788	5.05179	5.07111	5.14232	5.10867	5.00163	4.93535	5.15603	4.95103	4.99959	5.15503	5.16821	5.15836	5.02544	4.96572	5.01024	5.04982	5.03084	5.14118	5.14898	5.19798	5.19423	5.14794	5.04787	5.21685	5.13611	5.21345	5.24435	5.00843	4.95752	5.2023	5.06084	5.11185	5.11026	5.07845
ENSMUSG00000002500	Rpl3l	ribosomal protein L3-like [Source:MGI Symbol;Acc:MGI:1913461]	protein_coding	0.234862	0.838529	0.545466	0.0652335	-0.0495941	0.64099	0.242813	0.40852	0.564202	0.66752	0.46132	0.285783	0.339371	-0.0557142	0.17348	0.429066	0.429455	0.311298	-0.274623	0.085643	0.803217	0.219	0.219751	0.758968	0.150624	0.707367	0.370215	0.406649	0.0703873	0.451772	-0.284812	0.352915	1.01413	-0.0922792	0.384967	0.500311	0.123338	0.00194746	0.129932	0.714356	-0.0727799	-0.166685	-0.125414	-0.131893	0.150062	0.435841
ENSMUSG00000075376	Rc3h2	ring finger and CCCH-type zinc finger domains 2 [Source:MGI Symbol;Acc:MGI:2442789]	protein_coding	6.12989	6.24343	6.14657	6.28343	6.21011	6.12946	6.2317	6.1047	6.07921	6.31204	6.08789	6.20062	6.10317	6.04909	6.12248	6.28813	6.24413	6.50361	6.12515	6.32598	6.2908	6.09089	6.24156	6.13437	6.03409	6.1981	6.23203	6.18764	6.30212	6.31645	6.17659	6.53824	6.22502	6.41668	6.30476	6.07825	6.11394	6.23186	6.35624	6.38525	6.10126	6.22256	6.14122	6.02637	6.25421	6.15949
ENSMUSG00000020101	Vsir	V-set immunoregulatory receptor [Source:MGI Symbol;Acc:MGI:1921298]	protein_coding	3.12186	2.60195	3.18824	2.93626	2.94169	3.11164	2.82417	2.93917	2.73657	2.83174	3.05106	3.18265	2.7051	2.71856	2.83347	3.1148	3.14846	2.77734	3.04257	3.24305	3.07016	2.91709	2.92707	2.84361	3.32744	3.08364	2.52978	2.96245	2.9766	2.66793	2.2089	2.85458	2.71865	2.34506	2.98907	2.49594	2.90039	2.61045	2.78508	2.95396	2.90129	2.72087	2.98013	2.7507	3.0924	2.96597
ENSMUSG00000029470	P2rx4	purinergic receptor P2X, ligand-gated ion channel 4 [Source:MGI Symbol;Acc:MGI:1338859]	protein_coding	5.71016	5.96122	5.96278	5.74953	5.86226	5.88704	5.92407	5.8142	6.00618	6.11518	5.94957	5.81967	5.96212	5.91062	5.97829	6.01961	5.81653	5.79614	5.84529	5.92731	5.78053	5.87124	5.93906	5.81815	5.83135	6.00324	5.9224	5.77814	5.72628	5.74957	5.79307	5.8681	5.96835	5.82809	5.77729	5.81802	5.99098	5.92768	5.91992	5.70992	5.98027	5.94722	5.89615	6.00207	6.03241	6.06731
ENSMUSG00000041119	Pde9a	phosphodiesterase 9A [Source:MGI Symbol;Acc:MGI:1277179]	protein_coding	4.71886	4.67291	4.61278	4.68482	4.90956	5.0646	4.54251	4.82664	4.90618	5.02964	4.98571	4.79362	4.92477	4.89995	4.76685	4.59949	4.44129	4.69944	4.63487	4.59732	4.554	4.93396	4.66017	4.5545	4.84004	4.95046	4.64806	4.90725	4.76898	4.70783	4.96675	4.88616	4.64158	5.00497	5.05337	5.0635	5.1238	4.99782	5.28812	5.04527	5.16633	5.0806	5.36937	5.14177	5.23184	5.17561
ENSMUSG00000007682	Dio2	deiodinase, iodothyronine, type II [Source:MGI Symbol;Acc:MGI:1338833]	protein_coding	2.22888	2.81267	1.66869	1.0632	2.34344	2.11169	2.1611	2.19034	1.03247	3.07574	2.41747	1.38662	2.38462	1.96628	2.47478	3.26356	0.753555	1.1356	1.40962	1.82649	2.40368	2.27252	0.986005	2.50532	1.29931	1.73681	2.82739	1.99581	2.17106	2.37363	2.11674	3.12292	2.64112	3.10262	1.31558	3.95688	2.35034	2.79004	2.72749	1.72108	2.34886	3.40872	1.97016	1.47024	1.77589	2.33025
ENSMUSG00000003355	Fkbp11	FK506 binding protein 11 [Source:MGI Symbol;Acc:MGI:1913370]	protein_coding	-0.0928872	-0.153276	0.436889	0.0391059	0.813968	0.416126	0.0197775	0.477109	-0.0353265	0.0316766	0.752288	0.144476	-0.153792	0.0232188	-0.156809	0.225732	0.479775	0.624279	0.317599	0.441703	0.226587	0.547723	0.0995764	0.595247	0.255544	0.261279	0.518369	0.500315	0.575895	-0.162437	0.182586	0.23906	0.748651	0.389133	-0.0149846	0.271887	-0.131582	0.373383	0.173017	-0.171246	0.186048	0.0195077	0.039296	0.0866426	-0.26626	-0.0285907
ENSMUSG00000033191	Tie1	tyrosine kinase with immunoglobulin-like and EGF-like domains 1 [Source:MGI Symbol;Acc:MGI:99906]	protein_coding	4.17716	4.01903	3.97222	4.04301	3.95243	4.11351	3.98643	4.18439	4.07204	4.06111	4.14901	4.0832	4.06846	4.06145	4.2507	4.16183	4.01777	4.14801	4.19598	4.01358	4.04494	3.98854	4.12652	4.1669	4.14835	4.10246	4.0275	4.09377	4.14404	4.28013	3.86012	4.10102	4.00423	3.92461	4.00707	4.00778	4.03735	4.04409	4.07478	3.86545	4.1241	4.0939	3.90483	3.99175	4.03041	4.09099
ENSMUSG00000001288	Rarg	retinoic acid receptor, gamma [Source:MGI Symbol;Acc:MGI:97858]	protein_coding	3.09255	3.06906	3.26676	3.33505	3.41282	3.18505	3.18901	3.09665	3.14063	3.19833	3.46562	2.82903	2.93402	3.08292	2.94945	3.0885	3.327	3.03462	2.99861	3.28728	3.31364	3.203	3.42738	3.13597	3.27173	3.10076	2.80934	3.06747	3.25714	3.08724	3.24388	3.22697	2.86217	3.14011	3.13096	3.10024	3.17252	2.83022	3.11478	3.04656	3.03197	3.13074	3.00798	3.01204	3.13561	3.42891
ENSMUSG00000027499	Pkia	protein kinase inhibitor, alpha [Source:MGI Symbol;Acc:MGI:104747]	protein_coding	5.87434	5.85702	5.76156	5.81083	5.7813	5.8762	5.79222	5.74655	5.7842	5.67693	5.77411	5.7333	5.81057	5.7558	5.79701	5.82642	5.73099	5.89541	5.86447	5.67416	5.69977	5.7372	5.60982	5.6895	5.70343	5.70964	5.84892	5.75947	5.85772	5.71367	5.6433	5.7265	5.89236	5.86844	5.80906	5.78454	5.5803	5.7884	5.86755	5.94219	5.70249	5.52941	5.90807	5.79247	5.69488	5.53502
ENSMUSG00000026893	Gca	grancalcin [Source:MGI Symbol;Acc:MGI:1918521]	protein_coding	5.20286	5.02986	5.10658	5.28435	5.13083	5.10798	5.03368	5.16878	5.06983	4.99485	5.09447	5.03921	5.10933	5.14603	5.1641	5.21469	5.21936	5.20006	5.2763	5.04606	5.05528	5.02519	5.15578	5.08589	5.02733	4.94263	4.99403	5.04168	5.2423	5.07597	5.35228	5.38266	5.29669	5.44664	5.47484	5.17414	5.21866	5.36254	5.18265	5.24495	5.32415	5.35408	5.18255	5.20244	5.24808	5.37721
[truncated: 14,727 more rows]
[truncated: 50 more columns]
