# Supplementary material for: Multiomics reveals multilevel control of renal and systemic metabolism by the renal tubular circadian clock
Source: J Clin Invest. 2023 Apr 17;133(8):e167133. doi: 10.1172/JCI167133 (PMC10104904; doi:10.1172/JCI167133)
Supplement: Supplemental table 2 [file jci-133-167133-s077.xlsx]

## Sheet: Feuil1
Supplementary Table 2: Renal proteomic data analysed for changes in circadian rhythm and mean expression using DryR and Limma
Component					Individual processed values in CTRL																														Individual processed values in cKOt
Protein.IDs	Majority.protein.IDs	Protein.names	Gene.names	num_nonmissing_values	ZT0_C1	ZT0_C2	ZT0_C3	ZT0_C4	ZT0_C5	ZT04_C2	ZT04_C3	ZT04_C4	ZT04_C5	ZT04_C6	ZT08_C1	ZT08_C2	ZT08_C4	ZT08_C5	ZT08_C6	ZT12_C1	ZT12_C2	ZT12_C3	ZT12_C5	ZT12_C6	ZT16_C1	ZT16_C3	ZT16_C4	ZT16_C5	ZT16_C6	ZT20_C1	ZT20_C2	ZT20_C3	ZT20_C4	ZT20_C5	ZT0_KO1	ZT0_KO3	ZT0_KO4	ZT0_KO5	ZT0_KO6	ZT04_KO1	ZT04_KO2	ZT04_KO3	ZT04_KO4	ZT04_KO5	ZT08_KO2	ZT08_KO3	ZT08_KO4	ZT08_KO5	ZT08_KO6
Q9NYQ2	Q9NYQ2	Hydroxyacid oxidase 2	Hao2	60	-0.942536	-0.9371	-0.864438	-0.680669	-0.779017	-0.703	-0.613931	-0.865108	-0.856966	-0.885369	-1.0072	-0.83144	-0.982872	-1.00616	-0.745869	-0.759247	-1.07901	-0.902104	-0.953086	-1.02805	-0.896557	-1.38263	-1.16879	-1.12218	-1.23436	-1.42825	-0.827771	-0.90961	-1.07918	-1.04969	2.49412	2.34534	2.5586	2.69148	2.54768	2.74013	2.76012	2.66632	2.52437	2.68614	2.75204	2.87483	2.76953	2.66203	2.78306
Q9Z247	Q9Z247	Peptidyl-prolyl cis-trans isomerase FKBP9	Fkbp9	54	-0.464945	-0.20267	-0.820965	-0.771393	-1.43723	-0.715423	-0.362444	0.0308075	-0.258394	-0.369773	-0.407497	-1.04142	-0.0893674	-0.788628	-1.23447	-0.206303	-1.58766	-1.20331	-0.74746	-1.08994	-0.55338	0.296869	-1.44626	-0.785704	-1.87007	-1.1331	-0.301663	-0.451313	-0.3709	2.52121	0.877693	2.09366	1.36815	1.6775	1.02222	2.14246	1.47998	1.60874	2.01188	0.956587	2.60028	2.132	1.87031	2.66396	4.75482
P51658	P51658	Estradiol 17-beta-dehydrogenase 2	Hsd17b2	55	-0.309421	-0.13543	-0.474666	0.0747104	-0.367607	0.483334	0.256237	0.111639	-0.240783	0.115575	0.239895	0.243682	0.31124	-0.00818091	0.325131	0.252396	-0.0302563	0.273218	0.58574	-0.168408	0.100725	-0.118037	-0.0179704	-0.0156586	0.522333	-0.248533	0.306151	0.3126	0.0953557	0.0762086	2.52746	2.14364	2.88404	2.82094	2.37973	2.19038	2.30067	2.05001	2.3761	1.85792	2.43505	2.64866	2.06216	2.15632	2.01225
Q61941	Q61941	NAD(P) transhydrogenase, mitochondrial	Nnt	60	2.15144	2.74011	2.16911	2.28103	1.93382	3.1542	2.97429	3.01254	2.99759	3.11055	2.55042	2.76966	2.87697	2.89423	2.86617	3.14977	2.89952	3.1988	2.86578	3.12297	2.90102	2.5689	2.70682	2.59953	2.9345	2.5663	2.87965	2.635	2.87543	2.66262	4.90799	4.81661	4.5961	4.28554	5.3189	4.78699	4.12528	5.03697	4.73499	4.82921	4.53504	5.12738	4.91778	4.70973	4.49131
Q8R570;Q8R570-2	Q8R570;Q8R570-2	Synaptosomal-associated protein 47	Snap47	60	-2.58824	-1.21025	-2.92753	-2.43481	-2.64951	-1.82796	-2.39268	-1.95555	-2.05469	-1.67804	-2.55122	-2.54609	-2.16944	-2.13744	-2.44129	-1.9164	-1.9398	-1.32245	-1.91195	-2.01704	-1.90301	-2.02532	-1.94787	-1.82687	-1.71761	-2.03896	-2.21194	-2.30335	-2.45538	-2.05444	0.0334209	1.11085	-0.00211934	-0.504263	0.0675811	-0.00635004	-2.52916	-0.723835	-0.325782	-0.284386	-0.27767	-0.0328098	-0.463378	-0.0921023	0.0107861
Q9CWU6;Q9CWU6-2	Q9CWU6	Ubiquinol-cytochrome-c reductase complex assembly factor 1	Uqcc1	57	-1.74994	-1.16946	-1.6474	-1.39325	-0.769929	-1.02551	-1.15446	-0.903479	-0.767753	-0.67096	-0.932664	-0.949311	-1.12617	-1.29117	-1.30186	-1.25765	-0.643827	-0.57333	-0.781005	-0.993783	-0.544836	-1.59559	-1.10838	-0.826552	-0.533389	-1.24576	-0.90632	-1.16323	-1.52595	-2.31333	0.382517	0.461032	0.808883	1.65615	1.41583	1.21809	0.828691	0.749444	0.541817	1.09054	-1.62405	0.153854	0.995705	-0.388514	-1.14734
Q9D3B1	Q9D3B1	Very-long-chain (3R)-3-hydroxyacyl-CoA dehydratase 2	Hacd2	48	0.755068	0.435976	0.343075	0.43104	0.508921	1.26769	-0.169484	0.90572	0.05173	0.74826	1.53531	0.702123	0.753884	0.490026	0.821678	-0.213115	0.636623	0.0568653	0.346697	0.0971037	-1.32522	0.413802	0.117953	0.555715	0.159256	0.82035	0.192156	0.637871	0.755965	0.31064	4.29497	2.76711	2.47644	1.60989	1.48832	0.846945	2.14985	2.03123	1.94684	1.6793	2.58344	1.52899	1.34192	2.02277	1.32839
Q8VEE0	Q8VEE0	Ribulose-phosphate 3-epimerase	Rpe	48	0.828746	1.67108	0.50072	0.0384411	1.21263	-0.359865	0.239464	0.421499	0.557647	1.04108	0.292322	0.252467	0.267939	0.951874	0.0510599	0.161789	0.723937	0.806168	0.899731	0.37839	0.987874	0.880079	1.06992	0.362756	0.28264	1.72584	-0.150323	0.728844	0.739661	0.817072	2.22077	2.62838	1.74129	1.44268	2.00052	2.06417	2.60217	2.70787	2.001	2.33364	2.17804	1.2224	1.88828	2.61063	1.79735
Q3UQ28	Q3UQ28	Peroxidasin homolog	Pxdn	60	-1.96975	-2.09883	-1.78704	-1.77107	-1.75754	-1.76133	-1.56436	-1.90515	-1.54786	-1.73286	-1.97283	-1.67956	-1.69988	-1.59415	-1.68102	-1.44585	-1.6769	-1.5869	-2.00504	-1.6634	-1.54422	-1.79337	-1.67446	-1.69564	-1.76581	-1.85692	-1.60369	-1.89501	-1.86433	-1.91085	-0.176545	-0.24061	-0.25017	-0.435076	-0.454542	-0.422316	-0.403318	-0.463897	-0.351889	-0.534634	-0.279832	-0.468177	-0.462662	-0.43486	-0.246627
P08032	P08032	Spectrin alpha chain, erythrocytic 1	Spta1	60	-1.75318	-1.88967	-1.72235	-2.04293	-2.09489	-1.33704	-2.1741	-1.8052	-1.93938	-1.99233	-2.6004	-2.7446	-2.66633	-2.32526	-2.7117	-3.38635	-2.40767	-2.70309	-2.68573	-2.14531	-2.85225	-2.24528	-2.31358	-2.23643	-2.04256	-1.96621	-2.5487	-2.76445	-2.64177	-2.98995	-1.13587	-0.89022	-1.00014	-0.819317	0.53702	-1.82935	-1.3845	-0.723936	-0.975434	-1.88739	-2.13117	-1.37968	-0.917446	-1.15296	-2.53334
Q9CV28;Q9CV28-2	Q9CV28;Q9CV28-2	Protein FAM188A	Fam188a	56	-0.113912	-0.113539	-0.162658	-0.102917	-0.180827	-0.0294777	0.0242387	-0.289783	-0.250605	-0.170654	-0.296461	-0.10671	-0.0885218	-0.0564036	0.0479788	-0.17753	-0.231071	-0.159032	-0.0252728	-0.135518	0.0420051	-0.144815	0.0392929	-0.30494	-0.14354	-0.144894	-0.22133	-0.0698682	-0.0165989	-0.170377	0.467124	1.23172	1.34391	1.10228	1.24875	1.10087	1.20413	1.2136	1.09737	1.04365	0.936426	0.690141	1.09301	1.24552	0.790092
O88533	O88533	Aromatic-L-amino-acid decarboxylase	Ddc	60	-0.165391	-0.162698	-0.127232	-0.249476	-0.175476	-0.34357	-0.346216	-0.247926	-0.318102	-0.463266	-0.139564	-0.156699	-0.271683	-0.232024	-0.180039	-0.184413	-0.184207	-0.240169	-0.106792	-0.253268	-0.34821	-0.345861	-0.334103	-0.279166	-0.110316	-0.3304	-0.336001	-0.262269	-0.313971	-0.339085	1.04826	1.10675	1.09315	1.04503	1.11173	0.942477	0.803846	1.02688	0.916039	0.941441	0.984885	1.10396	1.10361	0.962953	1.0554
P97366	P97366	Ecotropic viral integration site 5 protein	Evi5	49	0.0427386	0.600568	-0.497378	0.124081	-0.640056	-0.489374	-0.667934	-0.463477	-0.959877	-0.0980888	-0.135046	-0.234729	-0.0046653	-0.415458	0.200578	0.143071	-0.493192	-0.24316	-0.344964	-0.886775	-0.53707	0.292989	0.404681	-0.121989	0.406543	-0.0590741	-0.680987	-0.00893409	0.466421	0.0588473	0.821029	1.04012	0.534276	0.846265	1.75179	1.97021	1.51657	1.94369	1.63123	2.02663	1.38892	1.00689	1.08997	1.12635	0.222249
Q8CD15	Q8CD15	Bifunctional lysine-specific demethylase and histidyl-hydroxylase MINA	Mina	49	-1.064	0.0324165	-1.05367	-0.849321	-0.58139	-0.684167	-0.745313	-0.410949	0.198731	-0.334769	-0.592456	-0.641604	-0.155683	-1.11042	-0.817032	-1.30567	-0.768153	-0.772569	-0.916011	-0.2391	0.993517	-0.437727	-0.376161	-0.216083	-0.44066	-1.02588	-0.440035	-0.797235	-0.711821	-1.03484	-0.438985	0.844622	0.842683	0.714199	0.647005	1.79495	-0.549416	0.787425	1.09344	0.774319	-0.0454669	0.812996	0.620866	0.236217	0.523309
O35409	O35409	Glutamate carboxypeptidase 2	Folh1	60	0.41972	0.416532	0.350515	0.519255	0.358441	0.536161	0.54407	0.571216	0.634178	0.61972	0.615431	0.561947	0.70793	0.462764	0.566066	0.649093	0.600085	0.578979	0.518448	0.478587	0.269749	0.482867	0.398137	0.402554	0.574199	0.553523	0.435588	0.429656	0.486734	0.448046	1.45353	1.50809	1.5648	1.66249	1.52236	1.75864	1.67953	1.65238	1.69494	1.84457	1.94117	1.94688	1.88889	1.84374	1.81442
Q9QZA0	Q9QZA0	Carbonic anhydrase 5B, mitochondrial	Ca5b	60	-0.592851	-0.667507	-0.540655	-0.695216	-0.646556	-0.66257	-0.572147	-0.528015	-0.463946	-0.539971	-0.474716	-0.463888	-0.487148	-0.586316	-0.471536	-0.3722	-0.341856	-0.515152	-0.488505	-0.323993	-0.587597	-0.551142	-0.53261	-0.664927	-0.537568	-0.419617	-0.535584	-0.472985	-0.222404	-0.589473	0.494493	0.3833	0.555462	0.733686	0.533309	0.590173	0.663433	0.547381	0.437333	0.540425	0.622038	0.675939	0.577912	0.475403	0.600227
A2ALS5-2;A2ALS5;A2ALS5-3;A2ALS5-4	A2ALS5-2;A2ALS5;A2ALS5-3;A2ALS5-4	Rap1 GTPase-activating protein 1	Rap1gap	57	-0.0596361	0.493022	-0.245555	0.112454	-0.435878	0.0491254	-0.00142508	-0.232454	-0.0416401	-0.115757	-0.67699	-0.495045	-0.0461453	-0.430143	-0.345572	-0.0910242	-0.176634	0.0940254	0.203801	0.125556	-0.0140207	-0.314981	-0.356716	-0.726344	-0.0339606	-0.27651	-0.320008	-0.396844	-0.229134	-0.203196	0.777973	0.732328	0.477452	1.0801	0.529894	1.0902	0.694029	0.930485	0.481771	0.865688	1.22674	1.17061	0.665984	1.34922	1.8128
P51880	P51880	Fatty acid-binding protein, brain	Fabp7	60	0.480867	0.402461	0.41821	0.519252	0.333993	0.84584	0.448084	0.498332	0.391959	0.573577	0.402453	0.364867	0.680111	0.399336	0.30706	0.933366	0.699294	0.703775	0.729368	0.497199	0.0285155	0.529093	0.197174	0.251842	0.640869	0.0341033	0.294093	0.0986483	0.365816	0.344391	1.4377	1.36417	1.44499	1.63235	1.31165	1.55318	1.65769	1.64817	1.47885	1.5613	1.73914	1.69255	1.54985	1.69311	1.5518
Q9EQG9;Q9EQG9-2;Q9EQG9-3	Q9EQG9;Q9EQG9-2;Q9EQG9-3	Collagen type IV alpha-3-binding protein	Col4a3bp	55	-2.04329	-1.57612	-2.51471	-1.20662	-1.38634	-1.32814	-1.14423	-1.22548	-1.01085	-0.833664	-1.50008	-1.69942	-1.67701	-2.19914	-1.30744	-1.58457	-1.86093	-1.40481	-2.09517	-2.31119	-1.44994	-1.72232	-1.29797	-0.859183	-2.32673	-0.646492	-0.624052	-0.211632	-1.21632	-0.317491	-0.598576	-0.315455	-0.849459	-0.51362	-0.0905899	-0.144616	-0.414029	-0.985151	-0.657964	-0.105757	-0.328447	-0.6227	0.2245	-0.0344475	-0.476299
Q8VCC8-2;Q8VCC8	Q8VCC8-2;Q8VCC8	Rap guanine nucleotide exchange factor 3	Rapgef3	48	-0.799566	0.636589	-1.1633	-0.0768186	-1.4335	-0.611248	0.259399	-0.238926	-0.269388	-0.339242	-0.632408	-0.28172	-0.080461	-0.0368161	0.117561	-0.766859	-1.99039	-0.622349	-0.878892	-1.52676	0.235437	-0.857371	-0.629061	-0.714225	-0.385237	-0.944534	-0.641608	-0.590439	-1.45884	0.328212	0.889703	0.728156	0.73988	0.787449	0.744242	0.461255	0.108925	0.397653	0.460996	0.631758	0.434715	0.865278	1.05295	0.165458	0.437918
E9Q414	E9Q414	Apolipoprotein B-100;Apolipoprotein B-48	Apob	60	-1.53797	-1.59792	-1.67277	-0.960302	-1.55143	-2.39793	-2.6402	-2.70232	-2.87889	-2.68962	-1.8927	-2.15624	-1.90205	-2.31593	-2.18548	-2.10654	-2.001	-1.73787	-1.62057	-1.78629	-1.98856	-2.16663	-2.35984	-1.8879	-2.15827	-2.45193	-1.75495	-2.15848	-2.67925	-2.05144	-1.56607	-0.891383	-0.959108	-1.74844	-0.862874	-1.12041	-2.42775	-1.19592	-0.773497	-0.856009	-0.719751	-0.666112	-1.64273	-1.02725	-1.315
Q91ZT8	Q91ZT8	Ankyrin repeat and SOCS box protein 9	Asb9	51	0.116546	0.080498	0.244754	-0.30567	-0.227526	-0.181939	-0.239084	-0.232393	-0.684284	-0.423697	-0.177511	-0.0126133	-0.365129	0.327887	-0.0126618	-0.17946	-0.309542	-0.271051	0.0578181	-0.203717	-0.144316	-0.0918668	0.0165793	-0.278717	0.240332	-0.290294	-0.35256	-0.211776	0.0281615	-0.240091	0.933959	0.725099	0.900865	0.847124	0.837742	1.04333	0.804899	0.800828	0.845502	0.681789	1.05059	1.11985	0.988822	0.892824	0.798718
P61965	P61965	WD repeat-containing protein 5	Wdr5	60	-1.40401	-1.17946	-1.40047	-1.32407	-1.13793	-0.99369	-1.02472	-1.03821	-0.88589	-0.915804	-1.04556	-0.967339	-0.903075	-1.02511	-0.99409	-0.946731	-1.03188	-0.961065	-1.12976	-1.12029	-0.774661	-1.03811	-0.977011	-0.940792	-1.05227	-1.17719	-0.968367	-1.02252	-1.02922	-1.06253	-0.0776173	-0.0193746	-0.0316017	-0.0261687	-0.0760549	-0.0517232	-0.192492	-0.119951	-0.0820662	-0.0232784	-0.0337165	0.0255494	-0.00574095	-0.0230687	0.00843383
Q3UEG6	Q3UEG6	Alanine--glyoxylate aminotransferase 2, mitochondrial	Agxt2	60	-0.845839	-0.747978	-0.877773	-0.776752	-0.933927	-0.671194	-0.739496	-0.718646	-0.737171	-0.714515	-0.792586	-0.758853	-0.756769	-0.755508	-0.670924	-0.694949	-0.779044	-0.711565	-0.850279	-0.795217	-0.936199	-0.864977	-0.804531	-0.807322	-0.768412	-0.887835	-0.911891	-0.910241	-0.900429	-0.921505	0.0796686	-0.0335339	0.0689846	0.128612	0.104445	0.238781	0.253843	0.240692	0.22973	0.292022	0.334246	0.429103	0.331072	0.317356	0.174968
Q8CI04	Q8CI04	Conserved oligomeric Golgi complex subunit 3	Cog3	48	-0.616492	-0.397008	-0.791485	-0.381929	0.0047918	-0.279871	-0.691939	-0.570818	-0.561569	-0.177325	-0.24321	-0.492688	-0.213304	-0.759663	-0.632969	-1.02542	-0.595468	-0.607932	-0.499856	-0.670653	0.198506	-0.243454	-0.259681	-0.0456611	-0.622101	-0.766709	-0.274589	-0.356477	-0.534617	-0.632954	0.440192	0.592871	0.76117	0.830273	0.517274	1.14504	0.269326	0.337157	0.281539	0.671305	0.547248	0.736224	0.237801	0.390447	0.698272
Q1W617;Q1W617-2	Q1W617;Q1W617-2	Protein Shroom4	Shroom4	57	-0.555381	-0.105536	-0.703455	-0.538419	-1.23266	-1.54608	-1.77275	-1.72928	-1.46152	-2.22533	-1.76084	-1.66075	-1.20062	-1.37833	-1.42728	-1.07135	-1.06913	-0.878831	-0.925944	-0.856363	-2.01659	-1.62479	-1.89018	-1.85847	-1.15025	-1.40265	-1.9231	-2.02594	-2.18558	-1.45195	-0.41413	-0.426453	0.456737	0.0823292	-0.221703	-0.332594	-0.561511	-1.42209	0.656341	-2.23268	-0.532626	0.026347	0.178323	-0.479025	0.145042
Q68FL4-2	Q68FL4-2	Putative adenosylhomocysteinase 3	Ahcyl2	52	-0.0890442	0.131234	-0.113458	0.00629717	-0.146414	-0.168314	-0.053079	0.0398894	0.202825	-0.00990198	0.0284083	0.00271031	0.0615989	-0.064128	0.0488587	-0.108129	-0.0322642	-0.0013078	-0.192381	0.072931	-0.019718	-0.125106	-0.0838582	-0.0213031	-0.0860746	0.137782	-0.021661	-0.0507781	-0.11604	-0.0401549	1.01421	1.02299	0.998788	1.01495	0.916336	0.965239	0.980628	1.32157	0.949309	0.988957	0.998935	1.00417	0.763518	1.06288	0.959538
Q80YX1-2;Q80YX1;Q80YX1-5;Q80YX1-4;Q80YX1-3	Q80YX1-2;Q80YX1;Q80YX1-5;Q80YX1-4;Q80YX1-3	Tenascin	Tnc	55	-0.684565	-0.397684	-0.676671	-0.758293	-0.714668	-0.809119	-0.718431	-0.838853	-0.714608	-0.855353	-1.02054	-0.8624	-0.751156	-0.5369	-0.895358	-0.736997	-0.867703	-0.638101	-0.684511	-0.77315	-0.697249	-0.890001	-0.963432	-1.00805	-0.887512	-0.729847	-0.760161	-0.849884	-0.95153	-0.499336	0.422892	0.137581	0.251881	0.364549	0.608588	0.134273	0.307496	0.294341	0.216665	-0.0993693	0.196278	0.444451	0.348841	0.124503	0.265971
Q8BH35;Q8BH35-2	Q8BH35;Q8BH35-2	Complement component C8 beta chain	C8b	50	-0.421167	-0.672005	0.187288	-1.35061	-0.98422	-1.42718	-0.214261	0.13847	-0.830205	-0.867752	-2.02252	-1.73914	-4.01578	-1.29602	-1.43425	-0.851816	-1.26502	-1.23813	-1.43074	-0.888174	-1.24431	-1.56193	-0.405619	-0.554083	-1.26071	-0.986862	-1.81004	-0.914341	-1.2305	-1.40526	-0.314972	-0.154898	-0.141863	-0.285754	-0.485124	0.345317	-0.00136806	-0.22783	0.812046	-0.16819	-0.564022	-0.168675	0.196158	-0.345195	0.00162912
P02089	P02089	Hemoglobin subunit beta-2	Hbb-b2	58	4.67653	5.47462	4.60213	3.77144	5.55131	4.7374	3.84725	4.5605	4.72792	4.51044	3.74064	3.90996	3.50046	3.85369	4.18592	4.64523	5.15684	4.65625	4.34332	4.4919	4.74108	4.73313	5.39314	5.14529	4.37514	4.23133	3.48509	4.46147	4.78854	3.7385	5.45092	6.04647	5.56544	5.12083	5.5233	4.55383	5.06549	5.79684	5.69499	5.46571	5.34312	4.81569	4.86408	5.42319	5.14895
P23927	P23927	Alpha-crystallin B chain	Cryab	60	-0.309258	0.493235	-0.45005	-0.368303	0.252068	0.517626	-0.578621	-0.374466	0.157576	-0.499925	-0.717321	-0.531602	0.0130681	-0.0243869	-0.478672	-0.548501	-0.20351	0.00537213	-0.460858	-0.553927	-0.64066	-0.554676	-0.722489	-0.278531	-0.469378	0.295019	0.274691	0.0233454	-0.436313	0.398896	0.55432	0.219259	0.352376	1.00719	0.622723	0.719883	0.478763	0.594523	0.0840928	0.609397	0.709484	1.1844	0.610113	0.88782	0.85779
Q9R269	Q9R269	Periplakin	Ppl	60	-0.209485	-0.165804	-0.262683	-0.483545	0.176256	0.288024	0.0330961	0.202116	0.226266	-0.0518004	-0.0897486	-0.194007	-0.194874	-0.307484	-0.253331	-0.130301	0.0189198	-0.159409	0.194791	-0.2324	0.0191237	-0.00691628	-0.119507	0.0512	-0.243204	-0.0245399	0.0422775	0.319033	0.103329	0.382801	0.592351	0.660967	0.923011	1.057	1.20773	0.643929	0.865132	0.782328	0.670493	0.757999	1.18725	1.16769	1.11095	1.07282	0.835635
Q8CIM7	Q8CIM7	Cytochrome P450 2D26	Cyp2d26	60	-0.966497	-0.591262	-1.06196	-0.933113	-0.999479	-0.801234	-0.696108	-0.577831	-0.450754	-0.729537	-0.723669	-0.703945	-0.619698	-0.813093	-0.646422	-0.531575	-0.731391	-0.634461	-0.733902	-0.915395	-1.02261	-1.00474	-1.00746	-0.973594	-0.740622	-0.905188	-1.10679	-0.958074	-1.05147	-0.853553	-0.023521	-0.0499589	0.0112839	0.04005	0.0913062	0.115205	-0.112595	0.0651817	0.00741305	0.227413	0.16015	0.367998	0.239797	-0.000568145	0.141756
P97431	P97431	Interferon regulatory factor 6	Irf6	54	0.608577	0.441638	0.733783	0.0627869	0.041717	0.251496	0.647753	0.848652	0.624254	0.504915	0.340128	0.260094	0.034578	0.535436	0.187352	0.575301	0.496557	0.341636	0.605533	0.799598	0.428129	0.760926	0.530722	0.388702	0.484968	0.419232	-0.0423098	0.123902	0.405173	0.594175	1.25764	1.41265	1.367	1.4934	1.40471	1.48798	1.43184	1.39615	1.39548	1.36802	1.38289	1.34095	1.4597	1.44654	1.4514
Q9D8V0;Q9D8V0-4;Q9D8V0-3;Q9D8V0-2	Q9D8V0;Q9D8V0-4;Q9D8V0-3	Minor histocompatibility antigen H13	Hm13	60	-0.920129	-0.666107	-0.933149	-0.791784	-0.670877	-0.610025	-0.628448	-0.662365	-0.454623	-0.651688	-0.719539	-0.617427	-0.612974	-0.67636	-0.559401	-0.638861	-0.630139	-0.538546	-0.744943	-0.715707	-0.507841	-0.78688	-0.61792	-0.554579	-0.663836	-0.582628	-0.546569	-0.539764	-0.726919	-0.668524	0.238516	0.162857	0.265284	0.249244	0.134549	0.187941	0.19068	0.190376	0.362261	0.00266768	0.284103	0.327138	0.159671	0.215195	0.354398
Q8BTW9	Q8BTW9	Serine/threonine-protein kinase PAK 4	Pak4	52	-0.957569	-0.751553	-0.936386	-0.811439	-0.676155	-0.662942	-0.769714	-0.769831	-0.419996	-0.565227	-0.742242	-0.659975	-0.478713	-0.715971	-0.657276	-0.624852	-0.553937	-0.558713	-0.949779	-0.557913	-0.527187	-0.737488	-0.685636	-0.619191	-0.879338	-0.599348	-0.466844	-0.651327	-0.578551	-0.709164	0.218719	0.149788	0.252701	0.294879	0.189631	0.183017	0.139265	0.154143	0.0901262	0.0728703	0.237958	0.340047	0.230419	0.249778	0.251049
Q8CFD4	Q8CFD4	Sorting nexin-8	Snx8	60	-0.51456	-0.448049	-0.510798	-0.361548	-0.257587	-0.623185	-0.628837	-0.423406	-0.354554	-0.476995	-0.313975	-0.574725	-0.23604	-0.734803	-0.987455	-0.515379	-0.473404	-0.466864	-0.284898	-0.650519	-0.951531	-1.01366	-1.49794	-1.0605	-0.812762	-0.792476	-0.357531	-0.734104	-0.883479	-0.502046	0.439421	0.229913	0.26735	0.405459	0.120811	0.32057	0.158641	0.397584	0.223102	0.312554	0.231784	0.551596	0.30217	0.285442	0.355989
P60824	P60824	Cold-inducible RNA-binding protein	Cirbp	56	0.101483	0.161793	0.341353	-0.327706	0.0295045	0.219453	-0.312986	0.151487	-0.130168	0.667592	0.0908862	0.149975	0.12385	0.42441	-0.03708	0.386234	0.0894304	-0.112358	-0.703784	0.124517	0.121905	0.537258	0.370902	0.250524	0.0191571	0.160042	0.675129	0.298059	1.52015	0.435373	0.796508	0.787679	0.502227	1.14957	0.958949	0.959046	0.80018	1.17133	0.267443	0.736801	1.22694	1.18668	0.971247	2.00595	0.563329
Q8CFA2	Q8CFA2	Aminomethyltransferase, mitochondrial	Amt	60	-0.567151	-0.446962	-0.591813	-0.628439	-0.620415	-0.674138	-0.495688	-0.472765	-0.507838	-0.525489	-0.659688	-0.620183	-0.796688	-0.627538	-0.510473	-0.469645	-0.572698	-0.526065	-0.596278	-0.581073	-0.582076	-0.630717	-0.461592	-0.545107	-0.664029	-0.478025	-0.693107	-0.470738	-0.524449	-0.49943	0.250627	0.00552626	0.239147	0.373034	0.287278	0.297294	0.445356	0.0881461	0.100795	0.263895	0.380628	0.444835	0.438664	0.341867	0.202786
Q9D7X8	Q9D7X8	Gamma-glutamylcyclotransferase	Ggct	60	0.101229	0.11298	0.102558	0.0605124	0.142073	0.105603	0.0784848	0.14868	0.0868865	0.0733114	0.214968	0.170808	0.116498	0.0725588	0.164907	0.111012	0.120627	0.0751522	0.176081	0.114921	0.168061	0.103757	0.113934	0.150577	0.0868212	0.0366276	0.128873	0.194461	0.181143	0.147755	1.0366	1.06353	1.06287	1.11353	1.08994	0.929231	1.00097	1.05122	0.945686	1.04418	0.912749	0.942386	0.944025	0.975189	0.941169
Q8CCH2	Q8CCH2	NHL repeat-containing protein 3	Nhlrc3	60	-0.0186356	1.66145	-0.286609	-0.931963	0.749255	-0.0919153	-0.396739	-0.0497437	0.547238	-0.360091	-0.919617	-0.508618	-0.331427	-0.168212	-0.403785	-0.14938	-0.0280296	0.0739576	0.202432	-0.684188	0.199277	-0.405213	-0.129319	-0.52474	-0.257365	-0.291334	-1.30741	-0.319453	-0.520712	-0.141773	0.204222	0.0289823	0.45299	0.325781	0.744053	0.496773	0.359503	0.589325	0.702667	0.744496	1.57223	1.71104	0.765501	0.961256	1.27341
Q922S4-2;Q922S4-3;Q922S4	Q922S4-2;Q922S4-3;Q922S4	cGMP-dependent 3,5-cyclic phosphodiesterase	Pde2a	57	-0.728034	-0.62235	-0.824306	-0.639871	-0.927063	-0.446042	-0.477417	-0.474862	-0.417941	-0.717647	-0.618748	-0.631176	-0.592396	-0.931917	-0.375687	-0.656586	-0.688306	-0.734567	-0.620804	-0.521102	-0.768543	-0.862566	-0.76261	-0.802132	-0.892141	-0.740281	-0.729334	-0.523329	-0.585613	-0.556384	0.258912	-0.205786	0.444567	0.600231	0.110636	-0.913661	0.688333	0.0489241	0.105511	0.103467	0.143051	0.356484	0.336807	0.288513	0.210174
Q9CPW3	Q9CPW3	39S ribosomal protein L54, mitochondrial	Mrpl54	55	-0.211349	-0.379027	0.0252047	-0.437979	-0.00543578	-0.790985	-0.466046	-0.776033	-1.61053	-1.13638	-1.82947	-1.3728	-2.78264	-0.880803	-1.16956	-0.57845	-1.33014	-0.801338	-0.79492	-1.79439	-0.884743	-1.16422	-0.300364	-0.339712	-0.424999	-0.684083	-0.572892	-0.0224755	-0.787791	-0.447657	0.620751	0.222895	-0.184612	-0.40216	0.583957	0.270562	0.429329	0.180508	0.518713	-0.177905	-0.365879	-0.3714	0.549946	-0.38455	-0.505898
P11679;CON__Q9H552	P11679	Keratin, type II cytoskeletal 8	Krt8	60	-0.161062	0.199933	-0.173882	-0.0789427	0.30348	0.264015	-0.166072	-0.218902	0.251358	-0.0749364	-0.377797	-0.180061	0.181154	-0.0018226	-0.201746	-0.0474702	-0.0329086	0.0723182	-0.329207	-0.248908	-0.177879	-0.296612	-0.37781	-0.210466	-0.354787	0.0104126	0.217993	-0.0348472	-0.120641	0.141494	0.788806	0.559306	0.68991	0.972297	0.663443	0.848132	0.876744	0.778004	0.522313	0.729761	0.777043	0.905353	0.581389	0.805186	0.943865
B9EJ80	B9EJ80		Pdzd8	52	-0.187848	0.199613	-0.448177	0.162716	-0.200794	-0.0153604	0.240821	0.0774048	0.331248	0.211575	-0.157208	0.0730964	0.485347	0.134979	0.296653	0.317341	0.180747	0.378824	0.212204	0.163351	0.469911	0.35357	0.496251	0.0270749	0.348204	0.220697	-0.359638	-0.102015	-0.0778594	-0.0359437	1.09561	1.09752	0.929486	0.402514	1.35833	0.418514	1.09277	1.14332	1.09049	1.37214	1.74361	1.06688	1.33116	1.00031	0.722594
Q99NH0;Q99NH0-2;Q99NH0-3;Q8BUE7	Q99NH0;Q99NH0-2;Q99NH0-3	Ankyrin repeat domain-containing protein 17	Ankrd17	51	-0.112708	-0.284233	0.0484878	-0.233931	-0.216815	-0.498085	-0.265893	-0.253854	-0.321717	-0.636398	0.0265425	-0.0570759	0.0445351	0.261714	-0.488119	-0.313478	-0.453685	-0.330892	0.0354584	-0.484822	-0.807492	-0.695355	-1.26376	-0.906086	-0.315234	-0.439967	-0.224073	-0.625766	-0.895226	-0.0284474	0.74372	0.570471	0.233089	0.337339	0.647711	0.0445196	0.607841	1.09947	0.57463	0.269091	0.314289	0.651877	1.06632	0.555409	0.695171
P53986	P53986	Monocarboxylate transporter 1	Slc16a1	60	-0.117843	-0.0944895	-0.0987872	-0.0814978	0.0907835	-0.036631	0.0315746	0.0721132	0.212816	0.0429587	0.121587	0.100617	0.133942	-0.0401317	0.0201153	0.175531	0.150536	0.0967738	0.0655224	-0.00680156	0.0953569	0.0298558	-0.011753	0.0925515	0.0866585	0.0650429	0.124862	0.115798	0.0623569	0.0813786	0.843722	0.92498	0.892659	0.874269	0.857784	0.932334	0.774299	0.85736	0.851403	0.884321	0.894594	0.902639	0.948739	0.817985	0.943419
P11714	P11714	Cytochrome P450 2D9	Cyp2d9	60	1.02998	1.02427	0.952287	1.16156	1.12394	0.645492	0.975632	0.860182	1.03032	0.871872	1.19998	1.14485	1.3264	0.975105	1.04791	1.27419	1.10398	1.14383	1.27358	0.930289	0.881182	0.849138	0.684013	0.706586	0.891015	0.835656	0.788963	0.838158	0.703319	0.993014	1.50564	1.67	1.69675	1.90289	1.87759	1.91963	1.8677	1.64603	1.59977	1.44702	1.95347	1.89833	2.04727	2.00249	2.12464
Q9Z1K5	Q9Z1K5	E3 ubiquitin-protein ligase ARIH1	Arih1	60	-0.182611	-0.517849	-0.19575	0.0942122	-0.803893	-0.58315	-0.442013	-0.437781	-0.290347	-0.470583	-0.281575	-0.515681	0.0241888	-0.700148	-0.609567	-0.445429	-0.481335	-0.610552	-0.568717	-0.111785	-0.770251	-0.311859	-0.884109	-0.774486	-0.392825	-0.708737	-0.599969	-1.07774	-0.739374	-0.622573	0.487296	0.243946	0.193075	0.67985	0.858306	0.435353	0.204794	0.398291	-0.239666	0.552582	0.172821	0.562167	0.6988	0.0168928	0.118526
O08739	O08739	AMP deaminase 3	Ampd3	57	-0.318496	-0.0492019	-0.37867	-0.256391	0.197733	-0.265163	-0.491008	-0.720805	-0.486412	-0.364275	-0.85596	-0.757474	-0.367151	-0.276273	-1.0036	-0.645597	-0.53109	-0.221872	-0.273183	-0.648809	-0.476455	-0.780039	-1.01037	-0.874699	-1.01459	-0.354568	-0.0978073	-0.426502	-0.740325	-0.0560693	0.531564	0.152641	0.0398417	-0.189351	-0.643243	0.650261	0.216307	-0.212751	0.261851	-0.602519	0.336134	-0.0953133	0.235665	-0.103776	0.389897
Q8BZW8	Q8BZW8	NHL repeat-containing protein 2	Nhlrc2	57	-0.518878	-0.443152	-0.610531	-0.897758	-0.824826	-0.812974	-0.73983	-0.53975	-0.301415	-0.827606	-0.938619	-0.956798	-1.00903	-0.914991	-0.665493	-0.978613	-0.692701	-0.980949	-1.06605	-0.613993	-1.0463	-0.607534	-0.507432	-0.716472	-0.943423	-0.493287	-1.53092	-1.03693	-0.948063	-0.946839	-0.0379766	-0.053038	0.0637991	-0.0468152	0.114605	0.0671051	0.144989	-0.0787704	0.122687	-0.028236	-0.0300625	-0.299908	-0.551605	-0.304352	-0.0456156
P17439	P17439	Glucosylceramidase	Gba	54	-0.569681	-0.396069	-0.534015	-0.897961	-1.05708	-0.553139	-0.794787	-0.179031	-0.259559	-0.471316	-0.434127	-0.723922	-0.323281	-0.763833	-0.93392	-0.278082	-0.510287	-0.725317	-0.692633	-0.33555	-0.389932	0.182149	-0.556612	-0.271772	-0.15632	-0.857605	-0.587962	-0.870352	-0.258829	-0.0670812	0.426877	-0.105336	0.164646	0.183346	0.190065	-0.121512	-0.119362	0.391107	0.410868	0.705525	0.63292	1.24643	0.666019	0.0220107	0.416379
Q8C9S4	Q8C9S4	Coiled-coil domain-containing protein 186	Ccdc186	54	-0.435976	-0.405845	-0.518065	0.0811255	-0.107383	-0.318804	-0.383436	-0.491319	-0.405923	-0.227858	-0.380471	-0.411354	-0.262146	-0.671519	-0.437609	-0.256365	-0.483299	-0.294936	-0.589191	-0.78491	-0.428076	-0.509173	-0.483765	-0.235192	-0.314336	-0.507091	-0.0547069	-0.267813	-0.488174	-0.421245	0.325303	0.372896	0.264012	0.226085	-0.0985312	0.28864	0.486297	0.439197	0.521914	0.49329	0.669686	0.409937	0.246118	0.987528	0.597949
A2TJV2	A2TJV2	Paralemmin-3	Palm3	60	0.373876	0.0888041	0.408011	0.578568	0.444831	0.528257	0.868625	0.699061	0.653402	0.712029	0.722071	0.645938	0.592528	0.404567	0.522591	0.533996	0.450368	0.446666	0.677239	0.416779	0.573087	0.401458	0.368444	0.407741	0.562156	0.42866	0.646384	0.594964	0.464212	0.460504	1.10359	1.23881	1.22505	1.34727	1.06866	1.46603	1.55075	1.47058	1.43112	1.33999	1.40008	1.27859	1.44265	1.36146	1.49064
Q9Z0H8-2;Q9Z0H8	Q9Z0H8-2;Q9Z0H8	CAP-Gly domain-containing linker protein 2	Clip2	60	-0.00155617	0.200797	-0.157821	-0.188957	-0.245629	0.284868	0.0371342	0.044414	-0.00668711	-0.0416281	-0.357473	-0.309295	-0.226759	-0.173034	-0.0752784	-0.347158	-0.212502	-0.208225	-0.0503388	-0.113549	-0.131652	0.013635	0.0932308	-0.146294	-0.0885004	-0.089758	-0.476244	-0.182056	-0.153165	-0.115531	0.545482	0.474916	0.677181	0.688217	0.682951	0.0962826	0.897615	0.558319	0.673071	0.437228	0.558478	0.574419	0.909436	0.617928	0.545306
Q62433	Q62433	Protein NDRG1	Ndrg1	60	-0.214453	-0.211488	-0.198995	-0.240472	-0.232809	-0.277621	-0.248702	-0.152876	-0.197703	-0.138486	-0.205225	-0.261918	-0.303972	-0.250198	-0.298354	-0.30464	-0.272691	-0.292521	-0.351496	-0.256576	-0.447391	-0.402212	-0.418039	-0.371225	-0.450654	-0.285109	-0.322475	-0.343638	-0.311801	-0.338148	0.548136	0.508726	0.453867	0.461161	0.468172	0.45233	0.42482	0.513111	0.486853	0.490574	0.512544	0.520895	0.471425	0.541802	0.427374
Q5M8N0	Q5M8N0	CB1 cannabinoid receptor-interacting protein 1	Cnrip1	56	-0.817318	-0.00586994	-1.33237	-0.948038	-1.29532	-1.59297	-2.23836	-1.39256	-1.20333	-0.798993	-1.12014	-1.4951	-0.695158	-1.7138	-1.17865	-0.854076	-0.718977	-1.00455	-1.80373	-0.867992	-0.690795	0.469089	0.211209	-0.0349903	-0.398467	-0.4381	-1.41733	-1.0993	-0.0505618	-0.803373	0.328706	0.815577	0.0380126	-0.620026	-0.334086	-0.166259	-0.708428	-0.347674	-0.0609835	0.0634391	-0.242596	-0.68718	-0.203627	-0.0416231	-0.0991624
P17809	P17809	Solute carrier family 2, facilitated glucose transporter member 1	Slc2a1	59	0.633884	0.639521	0.65677	0.547713	0.369557	0.613646	0.813103	0.71409	0.596539	0.46741	0.339408	0.385981	0.324311	0.778799	0.377248	0.479387	0.158913	0.436321	0.4835	0.281347	0.4449	0.558571	0.355113	0.502827	0.447656	0.504114	0.51128	0.444336	0.139222	1.06744	1.22729	1.21838	1.08074	1.0414	1.38131	1.32086	1.23687	1.32416	1.47665	1.07727	1.2892	1.24408	1.25283	1.23176	1.2865
Q80UP8	Q80UP8	Sodium-dependent phosphate transporter 2	Slc20a2	52	-0.28969	-0.218893	-0.322819	0.0658766	-0.18795	-0.467738	-0.259671	-0.471058	0.184783	-0.177865	-0.642077	-0.466154	-0.118984	-0.61722	-0.287341	0.162132	-0.245826	-0.202769	-0.976272	-0.339413	-0.173357	-0.0355057	-0.0719443	-0.0573531	-0.4427	-0.487475	-0.50971	-0.675088	-0.509684	-0.388528	0.575461	0.578294	0.665913	0.470892	0.388202	0.538173	0.517356	0.274847	0.583087	0.558187	0.794127	0.352305	0.244017	0.364944	0.504489
Q32NY4;Q32NY4-2	Q32NY4;Q32NY4-2	Metal transporter CNNM3	Cnnm3	51	-0.24646	-0.099935	-0.184103	-0.40905	-0.495875	-0.212966	-0.167022	-0.388853	-0.540349	-0.249326	-0.187791	0.206207	-0.227831	0.302871	0.617448	-0.220974	-0.445328	-0.375368	-0.577305	-0.187579	-0.28345	-0.579308	0.0683028	-0.531757	-0.599829	-0.273726	-0.422009	-0.0634918	0.311071	-0.459542	0.448924	0.594032	0.229966	0.0238665	0.587024	0.246882	0.303508	0.650697	0.440831	0.691132	0.34439	0.221646	0.392499	0.161221	0.534396
O08914	O08914	Fatty-acid amide hydrolase 1	Faah	60	-0.43699	-0.504158	-0.401861	-0.454403	-0.0798284	-0.494584	-0.503479	-0.507069	-0.441419	-0.525948	-0.423836	-0.449675	-0.445354	-0.534618	-0.613521	-0.457737	-0.44799	-0.502319	-0.374932	-0.693151	-0.415904	-0.518266	-0.597524	-0.462221	-0.457606	-0.576662	-0.392051	-0.405705	-0.536629	-0.457952	0.315488	0.25342	0.314746	0.350538	0.191025	0.293787	0.307991	0.168605	0.231132	0.368398	0.297709	0.276431	0.281615	0.205278	0.294492
O35099	O35099	Mitogen-activated protein kinase kinase kinase 5	Map3k5	52	-0.467603	-0.461501	-0.55541	-0.618594	-0.430344	-0.316629	-0.564497	-0.276236	0.169422	-0.580598	-0.355913	-0.51406	-0.0860485	-0.606583	-0.591074	-0.53865	-0.210676	-0.546482	-0.544268	-0.551855	-1.1985	-0.543963	-0.946051	-0.736982	-0.410144	-0.257988	-0.864433	-0.839098	-0.842435	-0.629273	0.68492	0.0449718	0.432054	0.109571	0.423612	-0.132778	0.186818	-0.244085	0.444895	-0.113469	0.378191	0.440127	0.136718	0.0473815	0.174597
P70695	P70695	Fructose-1,6-bisphosphatase isozyme 2	Fbp2	60	0.246185	0.43545	0.0767173	0.650849	0.36148	0.0192651	0.176768	0.313838	0.924984	0.229722	0.134786	0.000206215	0.327726	-0.458066	0.206361	0.267326	0.157954	0.0903382	-0.504076	-0.0306682	0.436514	0.681982	0.596217	0.944345	0.40055	0.424323	0.158231	0.202518	-0.0401115	0.403636	0.972826	1.10211	1.26028	1.04136	0.998396	1.01994	0.894563	0.689961	1.04693	0.839192	1.16522	1.12346	1.19325	0.97608	1.35903
Q99104	Q99104	Unconventional myosin-Va	Myo5a	50	0.0211712	0.262307	-0.163676	-0.0781898	-0.594867	-0.357721	0.232537	0.906535	0.588841	0.0880218	0.0852407	-0.387801	-0.699635	-1.03898	-0.212947	0.228463	-0.0955757	-0.22635	0.0130591	-0.163997	-0.486743	-0.0687437	-0.162435	0.137655	0.0885324	-0.334368	-0.895469	-0.241058	-0.490529	-0.0154585	0.653438	0.309239	0.45862	1.17727	-0.116618	0.964998	0.84564	0.299428	0.532943	3.18943	0.498206	0.581521	0.0873578	0.580079	0.082371
Q8BHC4	Q8BHC4	Dephospho-CoA kinase domain-containing protein	Dcakd	51	-0.728635	-0.397712	-0.576563	-0.919637	-0.296887	-0.83139	-0.565955	-0.526165	0.225569	-0.39792	-0.62276	-0.437892	-0.335833	-0.112562	-0.548314	-0.738568	-0.422371	-0.49712	-1.133	-0.35469	-0.0395946	-0.336583	-0.297048	-0.24685	-0.757978	-0.100909	-0.61512	-0.768563	-0.786063	-0.579592	0.367729	0.133687	0.363762	-0.225329	-0.262875	-0.130809	0.354052	0.0154025	0.598303	0.203552	0.540038	0.312362	0.23727	0.693277	0.306242
Q60751	Q60751	Insulin-like growth factor 1 receptor;Insulin-like growth factor 1 receptor alpha chain;Insulin-like growth factor 1 receptor beta chain	Igf1r	54	-0.437566	-0.628363	-0.518895	-0.0387424	-0.426612	-0.598105	-0.60778	-0.481583	-0.149123	-0.302668	-0.358323	-0.606819	-0.128849	-0.933892	-0.707242	-0.173458	-0.226628	-0.36395	-0.743901	-0.406855	-0.653161	-0.143713	-0.546353	-0.21574	-0.303033	-0.144126	-0.0738958	-0.42076	-0.297975	-0.213018	0.0482364	0.48811	0.321233	0.0171608	0.0922121	0.282333	-0.0718757	0.220793	0.677823	0.317018	0.378688	0.266517	0.480341	0.185835	0.27795
Q9JJL8	Q9JJL8	Serine--tRNA ligase, mitochondrial	Sars2	58	-0.394287	-0.0695217	-0.285871	-0.492386	-0.246791	-0.197933	-0.30252	-0.389211	-0.330534	-0.274268	-0.399979	-0.153769	-0.207786	0.411213	-0.215227	-0.164681	-0.23936	0.0732971	-0.258326	-0.144031	-0.0329341	-0.306339	-0.245071	-0.195968	-0.345087	-0.102522	0.0231885	-0.229432	-0.352518	0.0307349	0.569631	0.66502	0.334822	0.323106	0.133058	0.631858	0.486305	0.97034	0.671683	1.30203	0.33983	0.348365	0.377086	0.372915	0.245946
Q3UVK0;Q3UVK0-2	Q3UVK0	Endoplasmic reticulum metallopeptidase 1	Ermp1	54	-0.285304	-0.239671	-0.245849	-0.324963	-0.297904	-0.252107	-0.439688	-0.300573	-0.179074	-0.29345	-0.167621	-0.19331	-0.0494342	-0.255065	-0.221415	-0.33737	-0.198069	-0.341773	-0.43761	-0.116786	-0.161572	-0.113745	-0.200684	-0.169803	-0.165711	-0.265183	-0.203989	-0.341501	-0.108128	-0.355922	0.622887	0.386825	0.520406	0.48733	0.467126	0.407265	0.513215	0.66343	0.583447	0.469513	0.387162	0.538126	0.194241	0.2873	0.422836
Q9D7N9	Q9D7N9	Adipocyte plasma membrane-associated protein	Apmap	60	-0.16164	-0.0771594	-0.215501	-0.139613	-0.17362	-0.129648	-0.203922	-0.265594	-0.205488	-0.299947	-0.3683	-0.301505	-0.223052	-0.348166	-0.233996	-0.211204	-0.230272	-0.218071	-0.153863	-0.310799	-0.285574	-0.281109	-0.239423	-0.333679	-0.0904059	-0.261843	-0.336448	-0.255419	-0.259805	-0.321677	0.579863	0.447865	0.572736	0.508581	0.580453	0.293479	0.407982	0.325523	0.246804	0.46125	0.494604	0.510924	0.533804	0.399507	0.364966
Q63850	Q63850	Nuclear pore glycoprotein p62	Nup62	54	2.11891	1.25858	2.67317	0.786705	3.02691	0.997031	0.653933	0.561108	0.422353	0.55319	0.396706	0.606298	0.446581	0.872872	-0.252857	0.961304	1.20286	0.369671	1.7172	0.808499	1.11154	0.87317	0.357142	-0.0821899	0.602456	0.748336	1.50266	1.50391	2.49344	1.38669	0.484416	1.29592	1.80062	1.05262	1.7246	0.823531	1.68941	1.35459	2.96409	1.69124	2.10236	1.68978	1.60117	2.33228	1.52739
A2AKK5;A2AKK5-2	A2AKK5;A2AKK5-2	Acyl-coenzyme A amino acid N-acyltransferase 1	Acnat1	60	-0.390084	-0.322174	-0.29979	-0.286084	-0.338026	-0.282587	-0.250585	-0.364728	-0.258264	-0.250621	-0.587009	-0.437556	-0.496313	-0.464199	-0.39184	-0.588584	-0.552566	-0.522747	-0.694026	-0.388924	-0.214113	-0.550908	-0.340572	-0.449981	-0.439358	-0.537501	-0.384972	-0.508737	-0.403137	-0.745489	0.46603	0.189746	0.313713	0.230244	0.213499	0.154429	0.171508	0.0724665	0.137252	0.271253	0.228848	0.41084	0.523511	0.162188	0.202892
Q3UYC0;Q3UYC0-2	Q3UYC0;Q3UYC0-2	Protein phosphatase 1H	Ppm1h	60	0.0280746	0.0568925	0.0779071	0.0391895	0.118376	0.153683	0.0843894	0.112538	0.0857045	0.183543	0.131329	0.184429	0.0937951	0.145142	0.18413	0.186307	0.180284	0.162643	0.0576144	0.136874	0.168289	0.0853274	0.208109	0.180453	0.194709	0.114486	0.215366	0.189479	0.287965	-0.00747825	0.82652	0.797508	0.813004	0.718375	0.545852	0.689707	0.763526	0.797075	0.883805	0.84125	0.818341	0.812978	0.764145	0.856692	0.818377
O70572	O70572	Sphingomyelin phosphodiesterase 2	Smpd2	60	-0.10221	0.440887	-0.442086	-0.143659	0.256371	-0.0514078	-0.675252	-0.358205	-0.235583	-0.400123	-0.446153	-0.588126	-0.407732	-0.853724	-0.313622	-0.395456	0.0548317	-0.0558016	-0.0386299	-0.232591	-0.277436	-0.259096	-0.0422784	0.0120948	-0.440554	-0.0701136	-0.441677	0.0669773	-0.200455	-0.230611	0.483593	0.53564	0.769127	0.755867	0.619092	0.223696	0.503059	0.316265	0.476568	0.393801	0.428027	0.436198	0.386	0.377452	0.396214
Q8VED9	Q8VED9	Galectin-related protein	Lgalsl	49	-0.162965	-0.248202	-0.149062	-0.255801	-0.270266	-0.205296	-0.17341	-0.273787	-0.17078	-0.203072	-0.151296	-0.124377	-0.0203176	0.00557296	-0.125016	-0.250577	-0.023809	-0.102781	-0.0165586	0.191932	-0.238091	-0.259679	-0.295179	-0.463641	-0.433403	-0.296809	-0.49585	-0.531802	-0.411426	-0.493765	0.626631	0.608865	0.564965	0.509966	0.457778	0.214348	0.376588	0.355928	0.280911	0.456633	0.575147	0.412635	0.499357	0.43677	0.526621
Q91WN4;Q91WN4-2	Q91WN4;Q91WN4-2	Kynurenine 3-monooxygenase	Kmo	60	0.321472	0.276412	0.322288	0.484002	0.354303	0.510506	0.505612	0.331098	0.373457	0.398875	0.401105	0.444811	0.524546	0.427505	0.448108	0.318857	0.335962	0.413887	0.466276	0.439049	0.497887	0.301011	0.316171	0.308387	0.342709	0.234675	0.447889	0.32088	0.23791	0.284154	0.91712	0.964777	0.996715	0.95888	0.912096	1.05405	1.08151	1.11852	1.13023	1.00317	1.06344	1.08123	1.06843	1.00998	1.20385
Q8BUG2	Q8BUG2	Beta-Ala-His dipeptidase	Cndp1	60	-0.374529	-0.406618	-0.32383	-0.350866	-0.402509	-0.467091	-0.540469	-0.680105	-0.832291	-0.526111	-0.730903	-0.565389	-0.693197	-0.508845	-0.472395	-0.102015	-0.453814	-0.338771	-0.466085	-0.442825	-0.529324	-0.589913	-0.457229	-0.585949	-0.662184	-0.876023	-0.522793	-0.543753	-0.352915	-0.552749	0.162583	0.125344	0.120691	0.174849	0.350124	0.1157	0.174684	0.228651	0.00751884	0.0179525	0.261234	0.193587	0.111572	0.233724	0.0917704
Q8R0S2;Q8R0S2-2	Q8R0S2;Q8R0S2-2	IQ motif and SEC7 domain-containing protein 1	Iqsec1	48	-0.685433	-0.445602	-0.738364	-0.497532	-1.36143	-1.04124	-0.157048	-1.09769	-0.906392	-0.368303	-1.33759	-0.807288	-0.154165	-0.735939	-0.974928	-0.887826	-1.36853	-1.05379	-0.4423	-1.05047	-0.998413	-1.64685	-1.6603	-3.05585	-0.583652	-0.767189	-0.971254	-1.13201	-0.124349	-1.28952	-0.293382	-0.218848	-0.187353	-0.0305324	-0.26501	-0.359634	-0.234206	-0.368932	-0.523064	-0.246537	-0.15302	-0.282581	-0.243869	-0.283837	-0.000430586
Q9QWR8	Q9QWR8	Alpha-N-acetylgalactosaminidase	Naga	60	-0.153231	-0.201621	-0.0759913	-0.0462276	-0.0827556	-0.108556	0.0892707	0.018703	0.104769	-0.0184055	-0.0574602	-0.00970637	-0.0878964	-0.15089	-0.0441813	0.0662486	0.00748248	-0.000238563	-0.0304659	0.00764091	0.0612616	-0.138534	-0.0602322	-0.0453234	0.0588407	0.0297579	0.136929	0.0803973	0.0487824	-0.0666341	0.567471	0.347054	0.615365	0.668401	0.420983	0.540719	0.64997	0.503747	0.500246	0.697132	0.698441	0.835021	0.651494	0.599347	0.633728
Q14DH7;Q14DH7-2	Q14DH7;Q14DH7-2	Acyl-CoA synthetase short-chain family member 3, mitochondrial	Acss3	60	0.0430584	0.559531	-0.0246991	-0.188683	0.106333	0.185081	-0.167743	-0.154594	0.140737	0.125229	-0.454327	-0.247977	0.125417	-0.0252067	-0.151739	0.122953	0.136103	0.148365	-0.0659114	0.287844	-0.0129219	-0.177909	-0.207578	-0.503048	-0.646894	-0.0641246	-0.0725663	-0.0741368	0.377894	0.180891	0.548122	0.606707	0.724242	1.09249	0.714838	0.573716	0.620014	0.669904	-0.0146979	0.509158	0.396721	0.327448	-0.256569	0.565605	0.54568
Q9CY73;Q9CY73-2	Q9CY73;Q9CY73-2	39S ribosomal protein L44, mitochondrial	Mrpl44	56	-0.730543	-0.589474	-0.788909	-0.719175	-0.548033	-0.522495	-0.581129	-0.597039	-0.525401	-0.466081	-0.732559	-0.733185	-0.606331	-0.663094	-0.793621	-0.651933	-0.626232	-0.55698	-0.577496	-0.726255	-0.447554	-0.517529	-0.56781	-0.548197	-0.6044	-0.568704	-0.55496	-0.569037	-0.635237	-0.497718	-0.117374	0.098745	0.033778	0.238755	0.0939266	0.329053	-0.0114149	0.0330698	-0.0438471	0.0541996	-0.0376396	-0.0140415	-0.0206638	-0.0582038	0.053986
C0HKE9;C0HKE8;C0HKE7;C0HKE6;C0HKE5;C0HKE4;C0HKE3;C0HKE2;C0HKE1;Q8CGP6;Q8CGP7;Q8CGP5;Q8BFU2;Q8R1M2	C0HKE9;C0HKE8;C0HKE7;C0HKE6;C0HKE5;C0HKE4;C0HKE3;C0HKE2;C0HKE1;Q8CGP6;Q8CGP7;Q8CGP5;Q8BFU2;Q8R1M2	Histone H2A type 1-H;Histone H2A type 1-K;Histone H2A type 1-F;Histone H2A type 3;Histone H2A.J	Hist1h2ah;Hist1h2ak;Hist1h2af;Hist3h2a;H2afj	60	-0.946917	-1.0449	-0.952557	-0.57509	-1.07902	-0.798305	-0.695842	-0.773466	-0.689385	-0.88627	-0.6938	-0.830928	-0.48109	-1.12736	-0.986737	-0.816547	-0.931511	-0.877571	-0.665555	-0.809383	-0.945878	-1.05956	-1.40602	-1.17243	-0.768059	-1.16865	-0.654436	-1.03554	-1.11422	-0.861226	-0.29702	-0.35831	-0.376426	-0.481047	-0.905078	-0.530628	-0.332852	0.212804	-0.149517	-0.345947	-0.109283	-0.344333	-0.876461	-0.275669	-0.14052
O70131	O70131	Ninjurin-1	Ninj1	59	0.0257444	0.209378	0.012842	-0.0553452	-0.0553862	-0.272764	-0.202729	-0.199045	0.00848235	-0.269089	-0.218922	-0.0965304	-0.121974	-0.17703	0.0787153	-0.0386597	0.0443332	-0.0468007	-0.155855	0.110744	0.0442162	-0.0392872	0.171228	-0.0471879	0.0297027	0.172293	-0.194619	0.00886623	0.131073	-0.155853	0.524815	0.612776	0.679587	0.675573	0.460824	0.625556	0.685182	0.663373	0.588072	0.442812	0.566557	0.496073	0.414988	0.538631	0.854107
Q60991	Q60991	25-hydroxycholesterol 7-alpha-hydroxylase	Cyp7b1	60	1.57193	1.59516	1.57287	1.48869	1.74829	1.4746	1.46411	1.5666	1.48033	1.68417	1.53991	1.51588	1.38378	1.57017	1.44546	1.5482	1.58298	1.56665	1.4792	1.35973	1.42841	1.51466	1.59526	1.59515	1.5601	1.45368	1.30598	1.39578	1.4062	1.24478	1.99184	2.23628	1.97709	2.12377	2.32024	2.20241	2.09536	2.13976	2.11627	2.04593	1.94661	1.93879	2.17672	2.33385	1.92663
O70456	O70456	14-3-3 protein sigma	Sfn	60	-0.302389	-0.398222	-0.196667	-0.459129	-0.114047	-0.366514	-0.425558	-0.473834	-0.261038	-0.540645	-0.499908	-0.395904	-0.362221	-0.326121	-0.475557	-0.280959	-0.2065	-0.343699	-0.327492	-0.288728	-0.23614	-0.2436	-0.307873	-0.313973	-0.253096	-0.287843	-0.29633	-0.348791	-0.281618	-0.32697	0.396912	0.342276	0.382577	0.407344	0.359552	0.239413	0.297901	0.256363	0.180914	0.176597	0.267633	0.209781	0.127471	0.146723	0.389708
P62071	P62071	Ras-related protein R-Ras2	Rras2	50	-0.0109032	-0.0302988	-0.0388722	-0.242308	-0.215461	-0.297715	-0.281143	-0.0864754	-0.281348	-0.337696	-0.00908178	-0.150068	-0.285839	-0.164924	-0.101409	-0.0939859	-0.00230425	-0.106275	0.133581	0.130931	-0.181861	-0.0662378	-0.111039	-0.0890542	-0.269284	-0.0797387	-0.251856	-0.0304238	-0.0573013	0.084758	0.349708	0.456848	0.431289	0.719672	0.835485	0.766099	0.577368	0.777777	0.413119	0.433027	0.354813	0.496685	0.289743	0.324931	0.561141
Q9JHK4;Q9JHK4-2	Q9JHK4;Q9JHK4-2	Geranylgeranyl transferase type-2 subunit alpha	Rabggta	60	0.212546	-0.128446	0.444538	0.225721	0.237273	-0.246938	-0.0770305	-0.341709	-0.0585625	-0.420674	-0.386655	-0.119889	-0.271288	0.035575	-0.078405	0.15937	-0.0233712	-0.0671176	-0.391102	-0.00860262	-0.320785	-0.251196	-0.183416	-0.180729	-0.206488	-0.274746	-0.25455	-0.451359	-0.418175	-0.398622	0.492565	0.188813	0.78402	0.774633	0.513663	0.543268	0.555643	-0.165218	0.633573	0.491149	0.645763	0.660537	0.156462	0.45997	0.406623
Q8BHH8	Q8BHH8	Clarin-3	Clrn3	59	0.0768874	0.257493	-0.0234545	0.124294	0.0171602	-0.0838984	-0.0158263	-0.00300519	0.00796397	0.00867159	0.056294	-0.00686445	0.174361	-0.0441221	-0.0520655	0.0926751	0.082801	0.160956	0.302459	0.0829051	0.108981	0.0517429	-0.0595278	-0.0842187	0.128432	0.102572	0.0511823	0.0716799	0.0283904	0.184492	0.477095	0.60621	0.556674	0.569366	0.231206	0.722978	0.359362	0.339065	0.465424	0.484601	0.763257	0.833114	1.12063	0.56373	1.04191
Q8BW75	Q8BW75	Amine oxidase [flavin-containing] B	Maob	53	0.0418635	0.038865	-0.0486486	-0.21374	-0.0853969	-0.112115	-0.115814	-0.208502	-0.349905	-0.36643	-0.246306	-0.10769	-0.294504	-0.210085	0.121815	-0.0601769	-0.228084	-0.319308	0.00948355	-0.423963	-0.403418	-0.272113	-0.0413073	-0.433107	-0.109546	-0.447798	-0.791131	-0.237352	-0.124758	-0.430658	0.387812	0.367638	0.400703	0.36337	0.345769	0.285237	0.802534	0.19367	0.519708	0.348488	0.141675	-0.0479087	0.565402	0.0258152	0.444477
P97290	P97290	Plasma protease C1 inhibitor	Serping1	59	-1.90263	-1.24995	-2.08418	-1.68583	-1.84361	-1.52589	-1.71151	-1.86024	-1.7363	-2.14316	-1.97931	-1.70084	-1.78538	-1.88155	-1.25485	-1.60998	-1.73223	-1.43289	-1.47284	-1.78334	-1.73881	-2.26467	-1.73843	-1.85157	-1.72859	-1.72388	-1.76782	-1.38282	-1.85693	-1.69009	-1.4456	-1.05996	-1.43908	-1.44732	-1.28023	-1.21438	-1.21216	-0.284743	-0.93718	-1.07172	-1.02432	-1.07129	-1.24374	-1.20922	-0.473795
Q08288	Q08288	Cell growth-regulating nucleolar protein	Lyar	59	0.207416	0.275496	0.149188	0.151942	0.125118	0.000993999	0.078981	0.112169	0.125008	0.101332	0.0977626	0.0658003	0.201933	0.0982942	-0.0371474	0.22168	0.249246	0.242583	0.389739	0.0815811	0.163032	0.339955	0.215569	0.122752	0.664338	0.318364	0.0157334	0.0590913	0.109989	0.0775356	0.808596	0.793342	0.723606	0.971933	0.777443	1.16426	0.74918	0.720786	0.751187	0.987852	0.894234	0.802962	0.793841	0.780689	0.587748
Q8R326-2;Q8R326	Q8R326-2;Q8R326	Paraspeckle component 1	Pspc1	53	-0.547275	-0.475988	-0.644709	0.134397	-0.237093	-0.327388	0.108386	-0.516821	-0.31662	-0.609249	-0.294196	-0.19255	0.0550671	0.148281	-0.509004	-0.458042	-0.408375	0.278394	0.560611	-0.770139	-0.00260283	-0.421442	-0.547716	-0.210386	0.889931	-0.571185	-0.632692	-1.05498	-2.33757	-0.997752	0.0147579	0.000894922	0.131322	0.281447	0.147419	0.390032	0.2061	0.291822	0.40396	0.530729	0.0595627	0.351479	0.0109874	0.20048	-0.0938031
Q9D3P8	Q9D3P8	Plasminogen receptor (KT)	Plgrkt	55	-0.236314	-0.0226991	-0.237448	-0.218201	-0.328097	-0.153609	0.153715	0.138095	0.179865	0.0351827	-0.0423016	-0.00121742	-0.104881	0.00695631	0.0587518	0.156554	0.0508805	0.183045	0.126494	0.1988	0.285372	0.025671	0.131828	0.112873	0.0251527	0.364587	0.260757	0.348092	0.203146	0.440112	0.520837	0.625903	0.544343	0.690297	0.657651	0.702938	0.622506	0.798412	0.683077	0.726118	0.695459	0.674125	0.473505	0.805377	0.726691
Q91YD6;Q91YD6-2;Q91YD6-3	Q91YD6;Q91YD6-2;Q91YD6-3	Villin-like protein	Vill	60	0.0435683	0.0703856	0.000709202	-0.0132175	-0.0436608	0.2425	0.0134668	0.0756831	0.0839562	0.0718721	0.0430817	0.0416588	0.141286	0.1041	0.0969023	0.0703005	0.165371	0.113519	0.0857509	0.142618	-0.0569007	0.16127	0.123307	0.0883798	0.175734	0.289844	0.152909	0.16057	0.255719	0.173631	0.648698	0.674386	0.701157	0.728845	0.786228	0.734294	0.688916	0.702132	0.712182	0.657243	0.727753	0.773739	0.728305	0.758259	0.711548
Q9ES56	Q9ES56	Trafficking protein particle complex subunit 4	Trappc4	49	0.271957	0.0400345	0.226008	0.177424	0.172572	0.324797	0.380732	0.131795	0.225619	0.014752	0.0738405	0.239052	0.0309951	0.102822	0.603553	0.237506	0.287632	0.117099	0.226667	0.319193	0.308478	0.368613	0.725384	0.376009	0.231044	0.417366	0.00399596	0.470126	0.464337	0.187146	0.889517	1.04119	2.38208	1.73939	0.926909	0.463927	0.702598	-0.810715	1.24143	0.790375	1.11251	0.988813	0.880597	0.469951	0.713591
Q3U4I7	Q3U4I7	Pyridine nucleotide-disulfide oxidoreductase domain-containing protein 2	Pyroxd2	60	0.681971	0.797061	0.637928	0.77817	0.6318	0.480976	0.617163	0.607964	0.679406	0.815287	0.560041	0.541353	0.693237	0.447852	0.501286	0.770313	0.756411	0.768038	0.705627	0.793821	0.723936	0.650041	0.635993	0.502085	0.680956	0.799068	0.74423	0.697413	0.895241	0.642762	1.05452	1.27663	1.14933	1.27424	1.37096	1.342	1.05226	1.36895	1.06047	1.30694	1.33916	1.32507	1.17881	1.41917	1.19191
Q61789;Q61789-2	Q61789;Q61789-2	Laminin subunit alpha-3	Lama3	60	0.375317	0.29603	0.29399	0.452946	0.177734	0.500803	0.391464	0.358088	0.396201	0.284332	0.268455	0.170223	0.420096	0.0717994	0.220779	0.215486	0.309	0.254236	0.449353	0.490316	0.430714	0.52265	0.337458	0.354377	0.384264	0.269571	0.338708	0.281235	0.29455	0.442744	0.697704	0.895418	0.953154	0.934722	0.975366	0.867054	1.07986	1.15721	1.03698	0.798994	1.04455	0.872949	0.908834	1.15627	0.914126
P01132	P01132	Pro-epidermal growth factor;Epidermal growth factor	Egf	60	-1.14204	-0.382255	-1.18113	-1.09467	-1.19623	-1.54802	-1.2884	-1.22138	-1.10417	-1.10279	-1.38944	-1.25551	-1.25904	-1.13898	-1.17442	-1.38672	-1.46519	-1.15034	-1.46997	-1.15464	-0.671629	-1.31812	-1.06912	-1.1971	-1.32591	-1.21073	-1.28211	-1.27062	-1.28659	-1.20224	-0.519476	-0.913868	-0.847829	-0.74384	-0.761742	-1.05267	-0.964741	-0.800829	-0.795772	-1.10815	-0.711102	-0.416062	-0.430035	-0.751203	-0.900441
Q9CQT1	Q9CQT1	Methylthioribose-1-phosphate isomerase	Mri1	48	-0.363736	-0.264878	-0.234346	-0.549474	-0.482868	-0.242445	-0.136418	-0.328292	-0.214688	-0.208615	-0.489105	-0.216036	-0.208593	0.252152	-0.246828	-0.317721	-0.456525	-0.311066	-0.493785	-0.270153	-0.282512	-0.382906	-0.385976	-0.606797	-0.451866	-0.139488	-0.220488	-0.390143	-0.186621	-0.117043	0.0813188	0.116749	-0.0015883	-0.0202814	0.268776	0.356046	0.269025	0.439566	0.290862	0.308503	0.206887	0.207095	0.328981	0.209788	0.0579141
Q9DBT9	Q9DBT9	Dimethylglycine dehydrogenase, mitochondrial	Dmgdh	60	-0.13171	-0.162133	-0.148464	-0.0321552	-0.112198	-0.0667888	-0.15238	-0.184727	-0.147072	-0.126957	-0.155983	-0.136527	-0.113819	-0.225897	-0.0591135	-0.116	-0.137632	-0.153451	-0.254289	-0.147814	-0.173735	-0.152838	-0.0908867	-0.0943474	-0.180837	-0.170274	-0.0946598	-0.105842	-0.0712443	-0.193111	0.36942	0.337627	0.370346	0.443793	0.517466	0.4687	0.46944	0.412333	0.394818	0.380231	0.442432	0.49861	0.497117	0.425742	0.481339
Q3UKC1	Q3UKC1	Tax1-binding protein 1 homolog	Tax1bp1	59	-0.554316	-0.390181	-1.03362	-0.963706	-0.892398	-1.32131	-1.41529	-1.95386	-1.47937	-1.54165	-1.502	-1.08764	-0.687749	-0.667723	-0.415561	-0.904596	-0.839973	-0.924043	-0.952677	-1.14887	-1.36343	-0.540656	-0.222595	-1.37733	-1.06344	-0.929152	-2.77107	-1.74723	-1.40047	-1.63586	-0.840259	0.246174	-0.320423	-0.495969	-0.113123	-0.0662428	0.515022	-0.687762	-0.113455	-0.36799	-0.0845351	-1.47822	0.558908	-0.0546694	-0.128613
Q3TWN3-2;Q3TWN3	Q3TWN3-2;Q3TWN3	Metal transporter CNNM2	Cnnm2	50	-0.548726	-0.53902	-0.570395	-0.141995	-0.612558	-0.457188	-0.239036	-0.254087	-0.137886	-0.233305	-0.364067	-0.532747	-0.252603	-0.838774	-0.675526	-0.452598	-0.469477	-0.40054	-0.370481	-0.314528	-0.223681	-0.439527	-0.656364	-0.438369	-0.257698	-0.660066	-0.303114	-0.641975	-0.732285	-0.584022	0.330412	-0.0661156	0.141924	0.281078	0.0518279	0.251449	0.0975627	0.317704	-0.188157	0.0564027	0.072485	0.338854	-0.0633732	-0.133147	0.0468286
Q91W52;Q91W52-2	Q91W52;Q91W52-2	Transmembrane protein 19	Tmem19	60	-0.0266686	-0.10439	0.0192378	-0.0614034	0.0740766	-0.0504538	-0.107827	-0.0935138	-0.0337104	-0.123701	-0.113147	-0.0975844	-0.137317	-0.184041	-0.092518	-0.149619	-0.0917138	-0.20283	-0.20487	-0.115148	-0.113725	-0.142154	-0.103973	-0.0950533	-0.174142	-0.215045	-0.158203	-0.14383	-0.0927205	-0.25409	0.445736	0.333516	0.425921	0.366178	0.341603	0.594759	0.421576	0.352042	0.395771	0.497824	0.603233	0.588343	0.523473	0.390279	0.564745
Q8JZL3	Q8JZL3	Thiamine-triphosphatase	Thtpa	60	-0.114735	-0.0948648	-0.135816	-0.186728	-0.269329	0.0898638	0.0340591	0.228017	-0.0712099	-0.100311	-0.0137368	-0.173003	-0.268231	-0.211071	-0.215568	-0.0730516	-0.201667	-0.145451	0.126968	-0.191161	0.00957636	0.0978005	-0.0691506	0.169927	0.167067	-0.214212	0.00127167	0.0461352	-0.147976	0.269574	0.48508	0.497796	0.462273	0.660415	0.786198	0.924535	0.449907	0.859177	0.474033	0.420195	0.567515	0.778646	0.464817	0.47409	0.661326
Q9JI10;Q9JI10-2	Q9JI10;Q9JI10-2	Serine/threonine-protein kinase 3;Serine/threonine-protein kinase 3 36kDa subunit;Serine/threonine-protein kinase 3 20kDa subunit	Stk3	56	-0.299762	-0.347047	-0.313211	-0.649296	-0.600673	-0.48034	-0.704071	-0.339781	-0.602182	-0.642948	-0.449802	-0.698736	-0.706372	-0.726622	-0.765515	-1.12297	-0.690644	-0.968845	-0.50588	-0.485849	-0.879076	-0.659766	-0.834935	-0.835115	-0.663158	-0.781132	-1.01615	-0.895654	-0.730162	-0.914347	-0.0352834	-0.170281	-0.24461	-0.290764	-0.203399	-0.0839568	-0.211184	0.0723814	-0.318651	-0.265279	-0.302049	-0.195586	-0.22548	-0.241682	-0.184202
Q9CZP5	Q9CZP5	Mitochondrial chaperone BCS1	Bcs1l	56	-0.309835	-0.34258	-0.383975	-0.625739	-0.422646	-0.415419	-0.45673	-0.0680439	-0.163529	-0.528492	-0.0321093	-0.368651	-0.327477	-0.711438	-0.462633	-0.671947	-0.204426	-0.597437	0.0623282	-0.171715	-0.570939	-0.456471	-0.661914	-0.599229	-0.402106	-0.211604	-0.53821	-0.219939	-0.23104	-0.314174	0.455101	0.0231279	0.31337	0.298128	0.231644	0.45207	0.458033	0.17711	0.427887	0.134374	0.146231	0.227865	0.0839652	-0.0839243	0.168743
P17156	P17156	Heat shock-related 70 kDa protein 2	Hspa2	59	-0.363716	-0.361268	-0.217164	-0.554924	-0.325421	-0.336843	-0.185644	-0.389923	-0.38474	-0.356712	-0.390025	-0.123663	-0.317044	0.223298	-0.181501	-0.249804	-0.348246	-0.242388	-0.255767	-0.349934	-0.285534	-0.461243	-0.323022	-0.539253	-0.247718	-0.259294	-0.356543	-0.378133	-0.326407	-0.397612	0.208235	0.165735	0.157399	0.265572	0.476795	0.0364946	0.249926	0.332754	0.0543437	0.0295666	0.311161	0.302521	0.261082	0.434873	0.104497
Q64522	Q64522	Histone H2A type 2-B	Hist2h2ab	60	-0.554478	-0.478386	-0.571998	-0.466142	-0.501215	-0.379924	-0.307746	-0.388726	-0.304546	-0.25066	-0.478639	-0.440089	-0.336981	-0.408362	-0.485971	-0.325826	-0.358759	-0.281338	-0.346586	-0.38611	-0.449424	-0.532596	-0.545604	-0.589907	-0.470962	-0.383867	-0.380456	-0.458675	-0.447659	-0.448994	0.0237302	0.0549432	-0.109519	-0.089505	-0.0193476	0.0974406	-0.00398009	0.170806	0.0577172	0.165618	0.202121	0.12163	0.0485128	0.177041	0.155535
P10923	P10923	Osteopontin	Spp1	58	-1.31	-0.8156	-1.39498	-1.60879	-1.14462	-0.663824	-1.02052	-0.579203	-0.790122	-0.811823	-1.25595	-1.32169	-1.60503	-1.32956	-1.16439	-1.30198	-1.1871	-1.19596	-1.24979	-1.29154	-0.88511	-0.975386	-0.73013	-0.600926	-1.12901	-1.30882	-1.4251	-1.02301	-1.17883	-1.12839	-0.55012	-0.881387	-0.729306	-0.517468	-0.573805	-0.420981	-0.404957	-0.706549	-0.461321	-0.604332	-0.649059	-0.297939	-0.0530995	-0.545157	-0.6727
Q91UZ5	Q91UZ5	Inositol monophosphatase 2	Impa2	60	-0.5745	-0.644926	-0.443728	-0.737652	-0.626183	-0.724003	-0.31987	-0.28946	-0.77613	-0.52055	-0.794597	-0.711015	-1.56209	-0.698875	-0.584495	-0.446636	-0.642208	-0.535532	-0.478356	-0.649936	-0.545815	-0.816299	-0.270646	-0.359455	-0.548895	-0.565287	-0.69125	-0.277393	-0.525108	-0.693672	0.114959	-0.0845826	-0.0267551	-0.171323	0.120441	-0.026603	-0.0933428	-0.150905	-0.0591073	-0.173916	-0.0876421	-0.0101401	-0.0977892	-0.0656253	-0.242222
P35576	P35576	Glucose-6-phosphatase	G6pc	52	-0.176187	-0.230574	-0.0877501	-0.189883	-0.0501963	-0.264362	-0.232287	-0.177754	-0.183168	-0.16026	-0.116048	-0.117568	-0.135985	-0.206487	-0.266367	-0.14672	-0.250456	-0.308774	-0.303672	-0.374979	-0.256144	-0.288911	-0.362553	-0.305429	-0.140462	-0.480355	-0.259226	-0.369088	-0.236134	-0.425961	0.19649	0.113733	0.413994	0.46776	0.252483	0.20561	0.183809	0.163818	0.332933	0.267288	0.422151	0.596336	0.25313	0.317831	0.226449
Q61767;Q61694	Q61767	3 beta-hydroxysteroid dehydrogenase type 4	Hsd3b4	60	-0.489315	-0.201125	-0.568728	-0.53047	-0.266953	-0.281804	-0.153996	-0.151413	-0.0893648	0.0260724	-0.405145	-0.384826	-0.294403	-0.436678	-0.486926	-0.238659	-0.263025	-0.207688	-0.120599	-0.453716	-0.0656088	-0.294494	-0.257342	-0.408822	-0.190215	-0.19899	-0.303202	-0.16084	-0.118516	-0.252738	-0.0146022	0.0916547	0.128934	0.132743	0.173094	0.320259	0.22916	0.171204	0.298266	0.444171	0.361245	0.411582	0.412374	0.415833	0.264663
Q9QZS0	Q9QZS0	Collagen alpha-3(IV) chain;Tumstatin	Col4a3	50	0.614842	0.374964	0.532885	0.79905	0.461508	0.556718	0.521841	0.445032	0.168732	0.466664	0.645947	0.534398	0.477217	0.37307	0.616474	0.637956	0.547066	0.585197	0.764164	0.552406	0.373274	0.507677	0.528803	0.54262	0.532786	0.371255	0.548174	0.603892	0.522308	0.50421	1.05188	1.04596	0.981767	0.693	1.0662	0.977179	1.04934	0.936683	1.24043	0.889832	1.12363	1.04404	1.26225	1.10412	1.15643
P01027	P01027	Complement C3;Complement C3 beta chain;C3-beta-c;Complement C3 alpha chain;C3a anaphylatoxin;Acylation stimulating protein;Complement C3b alpha chain;Complement C3c alpha chain fragment 1;Complement C3dg fragment;Complement C3g fragment;Complement C3d fragment;Complement C3f fragment;Complement C3c alpha chain fragment 2	C3	60	-0.926032	-1.02856	-0.997694	-0.693926	-0.891897	-0.540797	-0.500477	-0.817097	-0.706419	-0.75448	-1.03706	-0.89656	-0.924053	-0.680126	-0.757184	-0.882296	-0.844124	-0.638625	-0.805197	-0.997396	-1.30128	-1.17633	-0.997237	-1.02161	-0.911059	-0.341717	-0.686817	-0.66944	-1.08458	-0.759825	-0.230133	-0.260363	-0.383171	-0.625156	-0.294162	-0.0902923	-0.110269	-0.28409	0.202982	0.0170059	-0.1258	-0.340032	-0.117	-0.36483	-0.368689
P11859	P11859	Angiotensinogen;Angiotensin-1;Angiotensin-2;Angiotensin-3;Angiotensin-4;Angiotensin 1-9;Angiotensin 1-7;Angiotensin 1-5;Angiotensin 1-4	Agt	58	-0.804126	-0.791075	-0.846436	-0.64125	-0.862748	-0.809025	-0.770419	-0.781595	-0.755296	-0.740236	-0.746975	-0.787408	-0.827955	-0.959718	-0.685304	-0.894629	-0.605842	-0.655533	-0.670878	-0.474002	-0.634267	-0.781571	-0.558283	-0.644293	-0.601646	-0.538738	-0.73276	-0.681831	-0.732474	-1.06548	-0.07843	0.140038	-0.330515	-0.242585	-0.0751506	-0.388742	-0.296369	0.324693	-0.226748	-0.155499	-0.407319	-0.531958	-0.346036	-0.348272	-0.319417
P08121	P08121	Collagen alpha-1(III) chain	Col3a1	58	-0.449803	-0.502331	-0.310716	-0.385668	-0.544576	-0.8135	-0.58796	-0.474923	-0.765421	-0.748607	-0.583107	-0.572469	-1.06007	-0.772717	-0.531392	-0.600318	-0.860089	-0.806411	-0.848463	-0.864908	-0.969982	-1.13369	-0.880705	-0.75027	-0.713515	-0.917815	-0.683318	-0.619824	-0.733559	-0.890993	-0.261548	-0.432761	-0.325185	-0.111529	-0.366139	-0.281383	-0.593809	-0.248407	-0.517252	-0.0501159	0.233157	0.315451	-0.469399	0.219316	-0.121277
O35744	O35744	Chitinase-like protein 3	Chil3	60	0.49221	0.175967	0.668213	0.268451	0.771858	0.413891	0.539536	0.620683	0.833491	0.364762	0.542782	0.528564	0.288362	0.556044	0.364769	0.258506	0.741324	0.421331	0.493992	0.536498	0.288175	0.387762	0.45339	0.551437	0.695295	1.02586	0.515843	0.572231	0.393415	0.227212	1.07774	1.27069	1.21951	1.19763	1.16717	0.744452	0.733149	0.705935	1.16821	1.32222	0.862492	1.03732	1.31214	0.801374	0.991389
S4R1M9	S4R1M9	Oxysterol-binding protein	Osbpl10	48	0.111044	-0.0644955	0.317583	0.167167	0.086089	0.476799	0.0145334	0.0321993	-0.01609	0.239657	0.0980679	0.268822	0.20952	0.402388	0.329485	0.0596125	-0.138959	-0.169891	-0.69424	-0.00156972	0.0390976	0.185394	0.227476	0.30778	0.00330174	-0.162137	0.457417	0.0263774	0.47869	0.00642629	0.726191	0.57154	0.449875	1.08035	0.592499	0.869516	0.537369	0.811263	-0.502396	0.88444	0.655376	0.784569	0.543355	0.920645	0.584358
Q9DCX8	Q9DCX8	Iodotyrosine dehalogenase 1	Iyd	60	-0.106166	-0.139525	-0.162898	-0.0796558	-0.20672	0.0185427	-0.147337	-0.0854576	-0.325987	-0.100583	-0.0161349	-0.0831402	-0.142833	-0.192784	-0.011064	-0.21781	-0.264232	-0.265927	-0.142691	-0.270924	-0.379181	-0.298472	-0.254302	-0.26554	-0.261292	-0.464302	-0.319748	-0.233931	-0.193139	-0.339075	0.348538	0.19385	0.288075	0.371169	0.390143	0.435079	0.457449	0.436874	0.310935	0.39445	0.380342	0.458337	0.296138	0.332213	0.30471
Q8BTY8-2;Q8BTY8;Q8BTY8-3;Q8BTY8-4	Q8BTY8-2;Q8BTY8	Sec1 family domain-containing protein 2	Scfd2	56	-1.0014	-0.367901	-1.42451	-2.07897	-1.40812	-1.70525	-1.55761	-1.22275	-1.23802	-1.86624	-1.68679	-1.61651	-1.85882	-1.87446	-1.02123	-1.6935	-1.57147	-2.03241	-1.21755	-1.92275	-1.81181	-1.40027	-0.973545	-1.93844	-1.51355	-1.92745	-3.82896	-2.019	-1.76005	-2.18104	-2.6617	-2.27277	-1.40347	-1.09956	-0.813628	-0.835506	-0.131102	-1.42034	-1.07314	-1.01771	-1.19177	-1.13641	-0.622741	-1.19316	-1.19878
A2BH40;A2BH40-3	A2BH40;A2BH40-3	AT-rich interactive domain-containing protein 1A	Arid1a	56	-0.976544	-1.28127	-0.722209	-0.903763	-0.548914	-0.484788	-0.598868	-0.781727	-0.183851	-0.314201	-1.617	-0.828465	-0.800242	-0.294417	-0.819323	-0.369171	-0.810929	-0.888483	-2.46388	-0.950001	-0.837883	-0.674118	-0.437344	-0.683723	-0.874568	-0.614747	-0.375796	-0.908581	-0.255466	-1.23505	-0.231368	-0.0774838	-0.302568	-0.0703247	-0.25023	-0.116467	-0.176195	0.144711	-0.387152	-0.450399	0.126906	-0.314028	-1.09371	0.18221	-0.0327294
Q8CIF4	Q8CIF4	Biotinidase	Btd	60	-0.306728	-0.151292	-0.354855	-0.313397	-0.167962	-0.270666	-0.280511	-0.307503	-0.305698	-0.202777	-0.190528	-0.158614	-0.209293	-0.235186	-0.0924627	-0.280771	-0.186635	-0.176579	-0.137153	-0.149949	0.0296706	-0.252457	-0.060271	-0.186016	-0.342349	-0.456532	-0.458927	-0.304946	-0.316354	-0.504137	0.0466595	0.243854	0.171385	0.0943579	0.289729	0.252019	0.224163	0.338174	0.466324	0.384132	0.270898	0.268669	0.283317	0.269869	0.339455
P55264	P55264	Adenosine kinase	Adk	60	-0.249652	-0.306532	-0.260354	-0.190697	-0.321009	-0.172184	-0.197163	-0.224182	-0.236136	-0.15859	-0.222796	-0.225984	-0.186421	-0.22549	-0.199963	-0.189303	-0.222026	-0.215433	-0.277046	-0.200687	-0.352972	-0.26071	-0.275769	-0.293383	-0.287488	-0.229208	-0.213777	-0.262739	-0.199121	-0.25159	0.222978	0.244915	0.214905	0.296141	0.292982	0.277627	0.310068	0.299639	0.201884	0.335253	0.318413	0.32643	0.391745	0.363797	0.283264
P82198	P82198	Transforming growth factor-beta-induced protein ig-h3	Tgfbi	60	0.1847	-0.221386	0.272649	0.0652288	0.0310333	0.00660891	0.152015	0.153534	-0.0259676	0.0412366	0.0137004	-0.0600884	-0.318081	-0.0447965	-0.0969841	-0.126019	0.0856023	-0.0905568	0.105433	0.126798	-0.2389	-0.036343	0.0240889	-0.0420719	0.098097	0.114596	-0.167461	-0.0892231	-0.0765599	-0.317943	0.45139	0.283923	0.252225	0.354064	0.771911	0.395039	0.583231	0.498556	0.255766	0.596272	0.337888	0.550976	0.885645	0.380586	0.245803
Q61490	Q61490	CD166 antigen	Alcam	58	0.0127247	-0.022511	-0.100676	0.139908	-0.0291094	-0.0785299	0.0451972	-0.0109251	0.0255206	0.0489872	-0.028484	-0.0680983	-0.050327	-0.136655	0.00859291	-0.0646852	-0.0207556	-0.00181851	-0.0426057	-0.18225	-0.380701	-0.191138	-0.108199	-0.175602	-0.0371182	0.23242	-0.152453	0.000589302	-0.127247	-0.133708	0.666521	0.581394	0.528343	0.329722	0.406975	0.577548	0.393947	0.202964	0.345964	0.38471	0.669199	0.465071	0.458273	0.522403	0.648897
Q8VHG0	Q8VHG0	Dimethylaniline monooxygenase [N-oxide-forming] 4	Fmo4	59	-0.145822	-0.512949	0.0136412	-0.179011	-0.238416	-0.399431	-0.172375	-0.29397	-0.308237	-0.496263	-0.372577	-0.293421	-0.64518	-0.313123	-0.234179	-0.411694	-0.268262	-0.400433	-0.355035	-0.174241	-0.591093	-0.608709	-0.380671	-0.445118	-0.354407	-0.514548	-0.73157	-0.676089	-0.76636	-0.993932	0.143501	0.0573899	-0.0519073	-0.137986	0.213358	0.124547	0.115559	0.368453	0.21313	0.154925	0.140459	0.212193	0.200293	-0.167172	0.305773
Q8JZR0	Q8JZR0	Long-chain-fatty-acid--CoA ligase 5	Acsl5	60	-0.437819	-0.266962	-0.397969	-0.678715	-0.414864	-0.344562	-0.478464	-0.276491	-0.14666	-0.521757	-0.413487	-0.347923	-0.263531	-0.464498	-0.399062	-0.223071	-0.363279	-0.533659	-0.470341	-0.629467	-0.456985	-0.274413	-0.401071	-0.426723	0.0428515	-0.579318	-0.655631	-0.555222	-0.302572	-0.51242	0.224588	0.186428	0.200295	0.209701	0.790484	0.152132	-0.0699125	0.427965	0.0299989	0.136622	0.0205982	0.255079	-0.0140999	-0.127415	-0.120342
Q8BFZ9	Q8BFZ9	Erlin-2	Erlin2	60	0.0832682	0.116854	0.102761	0.116174	0.114546	0.0605071	0.0877691	0.0120383	0.0930466	-0.0228315	0.0146924	0.0863365	0.112974	0.0547724	0.104285	0.124895	0.0358999	0.0636623	0.0629385	0.0421644	0.150479	0.0412762	0.0518445	0.0383862	0.0895065	-0.0230881	0.0817125	0.0611195	0.048773	0.0864359	0.522202	0.466277	0.528758	0.581113	0.538756	0.590195	0.640743	0.605838	0.510686	0.636184	0.65372	0.667642	0.584728	0.642375	0.702174
Q3TJ91	Q3TJ91	Lethal(2) giant larvae protein homolog 2	Llgl2	60	-0.0661096	-0.269001	-0.200199	0.244602	-0.269112	-0.256737	-0.184142	-0.265713	-0.328475	-0.320368	-0.190031	-0.329735	-0.28587	-0.763983	-0.148677	-0.160704	-0.130615	-0.202625	-0.0304159	-0.0789664	-0.382935	-0.30618	-0.219719	-0.253672	-0.183012	-0.244414	-0.255564	-0.115396	-0.203487	-0.374678	0.30203	0.210388	0.322965	0.120772	0.247503	0.263757	0.351683	0.182397	0.381894	0.30878	0.328866	0.196329	0.173113	0.137771	0.284436
P49138;Q922R0	P49138	MAP kinase-activated protein kinase 2	Mapkapk2	60	-0.266474	-0.216304	-0.160617	-0.248626	-0.0175628	0.119004	0.00983081	-0.125798	-0.108648	-0.144143	-0.442101	-0.27399	-0.41335	-0.2482	-0.254083	-0.211586	-0.284689	-0.202798	-0.215277	-0.217921	0.292105	-0.137371	0.027306	0.0614154	-0.142071	-0.580235	-0.127307	-0.202571	-0.301643	-0.305504	0.351694	0.334303	0.336986	0.372391	0.365793	0.363577	0.317777	0.45579	0.392634	0.298251	0.278231	0.347305	0.200015	0.206789	0.479345
P28665	P28665	Murinoglobulin-1	Mug1	60	-2.7466	-2.71924	-2.70789	-2.66981	-2.66104	-2.64164	-2.64393	-2.59266	-2.66775	-2.82535	-2.70645	-2.71926	-2.81736	-2.89454	-2.75407	-2.85664	-3.03953	-2.99412	-2.89119	-3.15672	-2.89666	-3.01899	-3.03144	-2.83662	-2.73728	-3.04229	-2.71547	-2.72943	-2.90749	-2.75649	-2.52112	-2.35412	-2.29481	-2.30761	-2.30704	-2.19681	-2.45855	-2.1681	-2.26777	-2.16412	-2.27546	-2.01793	-2.06813	-2.29938	-2.1297
Q9JI78	Q9JI78	Peptide-N(4)-(N-acetyl-beta-glucosaminyl)asparagine amidase	Ngly1	51	0.0463888	-0.0988673	0.163675	0.0141165	0.099953	-0.12312	0.00984718	-0.10332	0.0160989	-0.0499547	-0.219694	-0.0942363	-0.221984	-0.0631461	-0.0658925	-0.154702	-0.208165	-0.268881	-0.435459	-0.152421	0.0119956	-0.0598544	0.0532819	-0.0278925	-0.168687	-0.00926203	-0.00635033	-0.0378569	0.0729244	-0.105416	0.450175	0.389336	0.417388	0.33836	0.310305	0.282888	0.429523	0.357246	0.306325	0.423835	0.610298	0.436017	0.501277	0.473818	0.433535
Q9JKY5	Q9JKY5	Huntingtin-interacting protein 1-related protein	Hip1r	60	-0.16851	-0.142478	-0.165664	-0.151379	-0.116462	-0.0618668	-0.113373	-0.0736093	-0.0320452	-0.113351	-0.0955346	-0.0815147	-0.115878	-0.108084	-0.0490353	-0.020651	-0.00908617	-0.0239908	-0.117851	-0.0862525	-0.131661	-0.0881406	-0.0371988	0.0116421	-0.0158548	-0.114077	-0.162181	-0.141509	-0.186469	-0.205589	0.451954	0.323013	0.389027	0.329144	0.453506	0.408721	0.420787	0.374914	0.45154	0.458686	0.405796	0.468837	0.410807	0.397445	0.31379
Q9QWI6;Q9QWI6-2;Q9QWI6-3	Q9QWI6;Q9QWI6-2;Q9QWI6-3	SRC kinase signaling inhibitor 1	Srcin1	56	0.263718	0.0389445	0.281964	0.422823	0.257596	0.258492	0.771328	0.50426	0.296271	0.454748	0.302823	0.310692	-0.0734555	0.277178	0.312905	-0.0896476	-0.0591047	0.0921853	0.344019	-0.0353439	0.0995516	-0.20939	0.0865618	-0.00242188	0.141619	0.513891	0.341536	0.5149	0.083494	0.178462	0.520859	0.409916	1.00233	0.749041	0.937761	0.557448	0.474727	0.262964	0.423689	0.973105	0.813981	0.901465	-0.0433547	0.783223	0.252878
P21271;P21271-3	P21271;P21271-3	Unconventional myosin-Vb	Myo5b	60	-0.27297	-0.249805	-0.290002	-0.267419	-0.252142	-0.228199	-0.253363	-0.285029	-0.272424	-0.273277	-0.328522	-0.304481	-0.275023	-0.282961	-0.300802	-0.29429	-0.318626	-0.292781	-0.28052	-0.363604	-0.299589	-0.291292	-0.295393	-0.3123	-0.253203	-0.334945	-0.340918	-0.330831	-0.349488	-0.318457	0.204572	0.211506	0.23607	0.239578	0.276278	0.197187	0.156237	0.114534	0.155871	0.216522	0.179799	0.213251	0.229164	0.155275	0.173848
P01898	P01898	H-2 class I histocompatibility antigen, Q10 alpha chain	H2-Q10	50	-2.33506	-2.60243	-2.15123	-2.81337	-2.82777	-3.41245	-2.62198	-2.69434	-2.27289	-2.99953	-2.75344	-2.70881	-2.58093	-2.42355	-2.84184	-2.6752	-2.81392	-3.04908	-2.9594	-2.43533	-2.30925	-2.02444	-2.49122	-2.67772	-2.58401	-2.49652	-3.14367	-3.15208	-2.8229	-2.30776	-2.69846	-2.31754	-2.14312	-2.11262	-1.75311	-1.91213	-1.6455	-1.89778	-2.09045	-2.08869	-2.37899	-2.35272	-2.08092	-2.13025	-2.07779
P97355	P97355	Spermine synthase	Sms	60	0.115048	0.131619	0.122246	0.0319761	0.0432713	-0.0340598	-0.0955948	-0.101517	0.0274379	-0.104535	0.0155348	0.0644996	0.176996	0.0665714	0.107994	0.0501315	0.0856299	-0.0077568	-0.0228328	0.160933	0.0466931	0.0982175	0.0563855	-0.0479474	-0.0058262	0.0794272	0.00327388	0.00666023	0.192054	0.0655146	0.673685	0.567514	0.498313	0.53501	0.583191	0.454715	0.740001	0.812042	0.5036	0.399479	0.643188	0.486962	0.480546	0.603756	0.684545
Q5ND34;Q5ND34-2;Q5ND34-3	Q5ND34;Q5ND34-2;Q5ND34-3	WD repeat-containing protein 81	Wdr81	59	-0.358162	-0.142476	-0.444027	-0.186546	-0.300117	-0.171075	-0.263228	-0.119311	-0.0599876	-0.121337	-0.110602	-0.209173	-0.104874	-0.349605	-0.157343	-0.194599	-0.213076	-0.146631	-0.336114	-0.227198	-0.205818	-0.236323	-0.255826	-0.0536339	-0.325	-0.354862	-0.243301	-0.280939	-0.409013	-0.221556	0.308885	0.30297	0.260944	0.322983	0.221381	0.42904	0.235541	0.354214	0.233151	0.112706	0.343222	0.409068	0.286736	0.444434	0.498521
Q9DB16;Q9DB16-2	Q9DB16;Q9DB16-2	Calcium-binding protein 39-like	Cab39l	60	0.039662	0.0503715	0.0739139	-0.165896	0.130908	0.106621	-0.0811921	0.0150695	0.0627232	-0.0596899	-0.115275	-0.0979037	-0.0339517	0.0539069	-0.171939	-0.12146	-0.145388	-0.208965	-0.210797	-0.270082	-0.170484	0.0187268	-0.150381	-0.070193	-0.10303	-0.0365363	-0.0274925	-0.0533424	0.0102019	0.166299	0.355672	0.217736	0.381376	0.350811	0.440794	0.521699	0.533424	0.376532	0.577119	0.280514	0.547254	0.57117	0.404046	0.501365	0.461182
Q9CQ02	Q9CQ02	COMM domain-containing protein 4	Commd4	52	0.309836	0.118129	0.668946	-0.255949	-0.11505	0.0736744	0.222946	0.0763377	-0.176527	0.174759	-0.349811	0.195757	-0.13361	0.0876444	0.0641069	0.808004	0.450884	0.0572606	0.465095	0.203725	0.571118	0.636412	0.983632	-0.149747	2.1205	0.830139	0.605036	0.780567	2.24725	-0.156256	1.14237	1.17678	0.721254	0.89404	1.71182	0.90094	0.824089	1.24647	0.596283	0.677209	0.405399	0.754748	1.45597	0.850078	0.770345
Q60825	Q60825	Sodium-dependent phosphate transport protein 2A	Slc34a1	60	-0.17326	0.0204596	-0.198582	-0.053591	0.0338277	-0.131259	-0.0854278	-0.109135	-0.0334463	-0.0667732	-0.186394	-0.143385	-0.164197	-0.299193	-0.113976	-0.145711	-0.23339	-0.157123	-0.227757	-0.300358	0.00390194	-0.296848	-0.164208	-0.135874	-0.251291	-0.204546	-0.0291509	0.022898	-0.0811334	-0.0982222	0.457489	0.360522	0.439081	0.415013	0.246138	0.614432	0.366299	0.222544	0.36886	0.784269	0.448326	0.49389	0.445489	0.358215	0.428914
Q5SWY8	Q5SWY8	Sodium/glucose cotransporter 5	Slc5a10	60	-0.974226	-0.806182	-0.902459	-1.14658	-0.815315	-0.949773	-0.966477	-0.922949	-0.827811	-0.918188	-1.05566	-0.97851	-0.929603	-0.948406	-1.11136	-0.859504	-0.812867	-0.868962	-0.773359	-0.830621	-0.627315	-0.864971	-0.898111	-0.98068	-0.776825	-0.943555	-0.861497	-0.893252	-0.730741	-0.920489	-0.561496	-0.618685	-0.381459	-0.371355	-0.388496	-0.513891	-0.471744	-0.470667	-0.469527	-0.325173	-0.49227	-0.231148	-0.308715	-0.460034	-0.565302
G5E870	G5E870	E3 ubiquitin-protein ligase TRIP12	Trip12	57	-0.232365	-0.368246	-0.129666	-0.691169	-0.531098	-0.481739	-0.622091	-0.461663	-1.14267	-0.420104	-0.505668	-0.47272	-0.867495	-0.32925	-0.524276	-0.248516	-0.472908	-0.559318	-0.211577	-0.467312	-0.629804	-0.445726	-0.352803	-0.705778	-0.337135	-0.621253	-0.481361	-0.270816	0.304247	-0.440392	0.116303	0.11033	0.0293839	0.119243	-0.213678	0.067395	0.0663292	-0.124373	-0.128533	0.100249	0.0880563	0.0593535	0.39045	0.295001	0.056476
P17879	P17879	Heat shock 70 kDa protein 1B	Hspa1b	60	-0.199986	-0.0775638	-0.185076	-0.216905	0.0372831	-0.00394887	-0.36861	-0.372652	-0.271352	-0.428918	-0.377913	-0.344536	-0.143789	-0.0964064	-0.465941	-0.605014	-0.480778	-0.378477	-0.357203	-0.529185	-0.230955	-0.300783	-0.497075	-0.255428	-0.296558	-0.275961	-0.00377146	-0.25665	-0.48107	-0.0229698	0.229465	0.174616	0.15573	0.381396	0.199943	0.19752	0.091566	0.176364	-0.0141567	0.086751	0.100605	0.257549	0.130792	0.233505	0.267972
Q8CIH5	Q8CIH5	1-phosphatidylinositol 4,5-bisphosphate phosphodiesterase gamma-2	Plcg2	60	-0.112281	-0.235875	-0.138565	0.00816115	0.235047	0.414617	-0.246409	-0.068727	0.0691557	-0.0451098	0.0504069	-0.0625006	0.0986673	-0.154387	-0.0649124	-0.287813	0.143735	-0.0548973	-0.24126	-0.0865259	-0.189392	0.0921064	0.0478534	0.369265	0.108915	0.116156	0.223658	0.0448251	-0.0688711	-0.216046	0.478093	0.392066	0.442346	0.560227	0.316916	0.719743	0.417625	0.477692	0.372702	0.554276	0.550457	0.730728	0.515438	0.445835	0.727027
O88587-2;O88587	O88587-2;O88587	Catechol O-methyltransferase	Comt	60	0.50499	0.550874	0.492812	0.478406	0.544758	0.615202	0.542828	0.615342	0.637787	0.53809	0.608772	0.572865	0.600356	0.476525	0.565204	0.522481	0.622352	0.551756	0.639238	0.602858	0.626513	0.590903	0.586154	0.607446	0.663882	0.593357	0.588273	0.627555	0.623891	0.547933	1.12039	1.15563	1.20611	1.21126	1.02862	1.00514	1.00427	1.11452	1.073	1.10049	1.06288	1.09646	0.967835	0.98046	1.15272
Q99KG3-3;Q99KG3	Q99KG3-3;Q99KG3	RNA-binding protein 10	Rbm10	56	-1.33389	-0.86913	-1.7725	-0.989742	-0.841773	-0.401765	-0.740687	-1.04925	-0.514376	-0.393223	-0.784268	-0.556217	0.0174938	-0.649832	-0.259716	-0.355963	-0.540983	-0.363777	-0.848456	-1.33591	-0.942563	-0.622148	-0.417035	-0.761747	-0.599263	-0.347609	-0.900607	-0.533948	-0.557999	-0.711361	0.02477	0.563298	0.194886	-0.163366	-0.598265	-0.806844	-0.609299	-1.67013	-0.131078	0.240264	0.0793081	-0.656585	0.421052	0.0439756	0.176967
Q8CGP0;Q9D2U9;Q64524	Q8CGP0;Q9D2U9;Q64524	Histone H2B type 3-B;Histone H2B type 3-A;Histone H2B type 2-E	Hist3h2bb;Hist3h2ba;Hist2h2be	53	-0.0712845	-0.0617133	-0.0583173	-0.0380378	-0.202944	0.0249601	-0.0468959	-0.157182	-0.0646771	0.000163643	-0.241362	-0.12477	-0.0340546	0.0383598	-0.0319509	-0.0398495	-0.0707677	-0.0211688	-0.248067	0.0754685	-0.0328267	0.0306036	0.0616647	-0.0611932	-0.108671	0.0352405	-0.00423222	-0.122187	0.0472307	-0.0380819	0.276293	0.372992	0.299483	0.168597	0.359682	0.367616	0.322912	0.399825	0.479147	0.70528	0.427657	0.386413	0.382931	0.442874	0.316921
D3YXK2	D3YXK2	Scaffold attachment factor B1	Safb	60	-0.504349	-0.479143	-0.43191	-0.479173	-0.498882	-0.499584	-0.364783	-0.344535	-0.441018	-0.370554	-0.45809	-0.423417	-0.7015	-0.450539	-0.35648	-0.327024	-0.361114	-0.312208	-0.44281	-0.233354	-0.116042	-0.344869	-0.11657	-0.0983779	-0.369948	-0.357756	-0.278998	-0.239117	-0.30455	-0.395632	0.116126	0.0786469	-0.0860224	-0.0398867	0.0144911	0.166145	0.127232	0.363387	0.0770608	0.0243293	-0.00420229	-0.00599338	-0.0299146	0.0474262	0.0882116
Q9D6N5	Q9D6N5	Dr1-associated corepressor	Drap1	60	-0.545501	-0.612743	-0.600874	-0.564651	-0.683452	-0.486579	-0.562141	-0.574713	-0.590909	-0.462794	-0.457325	-0.498194	-0.334416	-0.335461	-0.527746	-0.633563	-0.595501	-0.58396	-0.598113	-0.611921	-0.724211	-0.424699	-0.580966	-0.623165	-0.496413	-0.448905	-0.625459	-0.696052	-0.607578	-0.53086	-0.0708684	0.0164103	-0.186103	-0.270472	0.00649469	0.0511388	-0.21783	-0.134775	-0.0329387	-0.0815252	-0.0729965	-0.120627	-0.100518	-0.123484	-0.00699347
Q9DCJ9	Q9DCJ9	N-acetylneuraminate lyase	Npl	60	0.385649	0.448832	0.313768	0.503925	0.36368	0.459011	0.580614	0.48416	0.416111	0.528593	0.407473	0.41142	0.411701	0.4095	0.420234	0.45657	0.371127	0.515009	0.581996	0.302742	0.371093	0.311315	0.358653	0.317713	0.493814	0.465959	0.416989	0.472066	0.320799	0.442151	0.618411	0.813158	0.808857	0.82025	0.700777	1.15152	0.96	0.975589	1.15664	1.06332	1.00763	1.00786	0.925267	0.973029	1.09554
Q80V03;Q80V03-2	Q80V03;Q80V03-2	Uncharacterized aarF domain-containing protein kinase 5	Adck5	52	0.419063	-0.060314	0.572046	0.466404	0.375258	0.605423	0.446182	0.46863	0.188128	0.615342	0.36039	0.206463	0.311886	0.245117	-0.116959	0.507789	0.377328	0.307851	0.465639	0.427663	0.384862	0.609862	0.191014	0.403089	0.512876	0.189782	0.910543	0.414229	0.705103	0.609319	1.1519	1.14991	0.929692	1.15993	0.869511	1.03693	0.651505	0.902933	0.561017	1.16133	0.957981	0.931408	0.893687	0.942522	0.786187
Q01149	Q01149	Collagen alpha-2(I) chain	Col1a2	59	0.0770675	-0.119737	0.047785	0.0630209	-0.409672	-0.322612	-0.437424	-0.0815714	-0.398404	-0.362189	0.0169082	-0.162343	-0.371309	-0.676432	0.115118	0.105274	-0.240835	-0.504077	-0.569622	-0.236765	-0.507549	0.0449332	0.0804993	0.120665	-0.0293491	-0.716311	-0.61996	-0.358158	0.0389013	-0.44789	0.138706	0.0636591	0.06178	0.0289172	-0.252324	0.239709	0.296541	0.47848	0.308171	0.36517	0.323872	0.173883	-0.0294206	-0.0011422	0.378695
Q8VC97	Q8VC97	Beta-ureidopropionase	Upb1	54	-0.58083	-0.648754	-0.589031	-0.559834	-0.584016	-0.227955	0.115023	0.571848	0.235761	0.53723	0.199743	-0.126923	-0.526022	-0.471299	-0.20512	0.241751	0.0722446	-0.0299856	-0.22792	-0.195699	-0.53924	-0.250291	-0.177797	0.07249	-0.261929	-0.151069	-0.30628	-0.08279	-0.0827845	-0.278077	0.18722	0.587794	0.197904	0.287517	0.21928	0.443232	0.00130452	0.272369	0.256469	0.522779	0.197589	0.199688	0.533232	0.513002	0.0796568
Q8C8T8	Q8C8T8	Pre-rRNA-processing protein TSR2 homolog	Tsr2	54	-0.327613	-0.406241	-0.237799	-0.0880014	-0.102572	-0.265745	-0.345528	-0.844078	-0.434273	-0.574837	-0.883739	-0.524965	-0.306371	-0.135256	-0.527738	-0.175522	-0.250363	-0.0206521	-0.387326	-0.295321	-0.437746	-0.554266	-0.528295	-0.579227	-0.415327	-0.296274	-0.173591	-0.574271	-0.703665	-0.470421	0.00750333	0.215653	0.20645	0.0648048	-0.0216074	0.264063	-0.130064	-0.122862	0.0419494	0.0440332	0.0952501	-0.181083	-0.66988	0.0651356	0.138897
Q4KML4	Q4KML4	Costars family protein ABRACL	Abracl	48	0.0234289	-0.0850275	-0.0906491	0.0771987	0.000174313	0.0155531	0.111914	-0.00674105	-0.0436118	0.193551	-0.0309353	-0.0707802	-0.0133317	-0.0620095	-0.0366121	0.0613335	0.0620134	0.0807195	0.131019	-0.0448825	-0.0653732	0.106808	0.121582	-0.0270584	0.000656833	0.22787	-0.0213072	0.117724	0.113976	0.086389	0.347863	0.306712	0.337405	0.219303	0.317447	0.375532	0.847689	0.483198	0.72574	0.613129	0.507693	0.282021	0.582318	0.420973	0.269547
P39061;P39061-1;P39061-2	P39061;P39061-1;P39061-2	Collagen alpha-1(XVIII) chain;Endostatin	Col18a1	60	0.160257	0.202231	0.138029	0.205412	0.215344	0.180461	0.226833	0.210091	0.297583	0.253863	0.117552	0.10093	0.219116	0.0833143	0.0432398	0.179176	0.1571	0.176261	0.172943	0.110789	0.0744163	0.0599135	-0.0280943	-0.00115858	0.0566644	0.0725516	0.0867126	0.0362438	0.0235492	0.114024	0.671292	0.602079	0.559951	0.439345	0.478859	0.479751	0.574102	0.543137	0.610823	0.648187	0.594784	0.581148	0.67768	0.555168	0.651297
Q61464-4;Q61464;Q61464-7;Q61464-2;Q61464-5;Q61464-3	Q61464-4;Q61464;Q61464-7;Q61464-2;Q61464-5	Zinc finger protein 638	Znf638	60	-0.513624	-0.324705	-0.527009	-0.573231	-0.430508	-0.59995	-0.506439	-0.362595	-0.201359	-0.399808	-0.465788	-0.553806	-0.472789	-0.536215	-0.657943	-0.632227	-0.289028	-0.350347	-0.339238	-0.234261	-0.274205	-0.41041	-0.438999	-0.392739	-0.357725	0.0748872	-0.235189	-0.24437	-0.334252	-0.295527	0.148659	0.114159	0.0240672	0.0108897	0.117879	-0.0613355	-0.0545877	0.241166	0.112564	-0.00770524	0.162815	0.266618	0.209011	0.19121	0.147588
Q64669	Q64669	NAD(P)H dehydrogenase [quinone] 1	Nqo1	60	-0.378578	-0.375676	-0.377865	-0.340619	-0.358816	-0.40217	-0.484011	-0.488582	-0.55225	-0.519555	-0.450279	-0.464402	-0.488797	-0.534342	-0.454936	-0.603548	-0.514322	-0.520604	-0.408837	-0.451524	-0.338047	-0.47716	-0.42187	-0.416492	-0.39241	-0.653874	-0.522013	-0.530801	-0.570507	-0.66343	0.0943212	-0.0266293	-0.018586	-0.167271	-0.0703777	-0.137792	-0.0306038	0.14054	0.177384	-0.00155226	0.0761737	0.096085	0.0320891	-0.0963967	0.0309525
Q80X19-2;Q80X19	Q80X19-2;Q80X19	Collagen alpha-1(XIV) chain	Col14a1	60	-0.348392	-0.374185	-0.381832	-0.376073	-0.75715	-0.477848	-0.601114	-0.638978	-0.808049	-0.480777	-0.681455	-0.63471	-0.538491	-0.461568	-0.543728	-0.545567	-0.651237	-0.598632	-0.654385	-0.482454	-0.70405	-0.424929	-0.466395	-0.695107	-0.446071	-0.751892	-0.825156	-0.897943	-0.548122	-0.790475	-0.399588	-0.344103	-0.299202	-0.280671	-0.454224	-0.185606	-0.334322	-0.337629	-0.0947369	-0.126199	-0.0230874	0.0270886	-0.0451372	-0.208589	-0.0693334
P62492	P62492	Ras-related protein Rab-11A	Rab11a	55	-0.449755	-0.367672	-0.407108	-0.537938	-0.264583	-0.37417	-0.243077	-0.453779	-0.32637	-0.152996	-0.528313	-0.40533	-0.357337	-0.191077	-0.504025	-0.801254	-0.546381	-0.508938	-0.436072	-0.344651	0.238615	-0.214503	-0.104335	-0.37045	-0.398122	-0.321124	-0.386986	-0.441659	-0.358342	-0.54779	-0.212393	0.359808	0.347371	0.250178	-0.237163	-0.160557	0.182692	0.0571757	0.742079	0.22252	-0.173218	-0.372983	-0.291012	0.0892878	0.0778373
O35075	O35075	Down syndrome critical region protein 3 homolog	Dscr3	60	-0.393637	-0.368185	-0.306296	-0.327476	-0.383581	-0.0877899	-0.204885	-0.286249	-0.165873	-0.288734	-0.517435	-0.337854	-0.353451	-0.286286	-0.27067	-0.0383518	-0.150561	-0.114094	-0.355984	-0.161293	-0.324523	-0.348137	-0.251856	-0.265757	-0.148048	-0.207114	-0.0794326	-0.222122	-0.136857	-0.29004	0.362292	0.221986	0.353142	0.336502	0.13223	-0.104178	0.187221	0.138189	0.246176	0.107642	0.23672	0.262601	0.0860828	0.307377	0.233265
P59708	P59708	Splicing factor 3B subunit 6	Sf3b6	57	-0.325688	-0.387274	-0.25289	-0.289777	-0.549664	-0.344728	-0.171043	-0.174517	-0.263316	-0.127323	-0.451803	-0.460371	-0.4596	-0.383975	-0.548865	-0.278221	-0.416099	-0.354982	-0.408586	-0.273742	-0.361393	-0.322833	-0.425304	-0.438777	-0.246225	-0.452116	-0.360982	-0.555789	-0.394277	-0.430453	0.0578578	0.175697	0.0267751	0.123419	-0.218868	0.106984	0.0857028	0.120917	0.136716	-0.415998	-0.00820434	-0.0703577	-0.0578707	0.32857	0.354555
P18654	P18654	Ribosomal protein S6 kinase alpha-3	Rps6ka3	60	-0.225939	-0.121503	-0.260506	-0.233629	-0.185036	-0.226543	-0.194618	-0.252652	-0.255436	-0.166696	-0.240311	-0.221201	-0.169704	-0.115612	-0.26361	-0.420778	-0.362153	-0.277481	-0.21296	-0.346004	-0.136012	-0.257312	-0.252211	-0.316895	-0.235605	-0.200292	-0.256961	-0.257327	-0.313346	-0.240451	0.154113	0.210133	0.204197	0.168601	0.214995	0.177803	0.169767	0.196948	0.347004	0.214019	0.276667	0.277183	0.289281	0.250458	0.191579
O70566	O70566	Protein diaphanous homolog 2	Diaph2	59	-0.835749	-1.58014	-0.400937	-0.286979	-0.103043	-0.360951	0.0147459	-0.461669	-0.0852401	-0.746724	-0.458664	-0.141392	-0.651423	-0.410478	-0.342145	-0.187879	-0.426933	-0.421962	-0.757418	-1.0297	-0.986877	-1.26112	-0.960356	-0.474702	-0.0674959	-0.691593	-0.162134	-0.603728	-1.27347	-1.29307	-0.610217	-0.308129	0.0742978	-0.00179168	-1.4577	-0.323679	-0.118633	-0.589637	-0.0128528	0.63232	-0.224993	-0.300845	-0.00678502	-0.100025	-0.244145
Q91VA0;Q91VA0-2	Q91VA0;Q91VA0-2	Acyl-coenzyme A synthetase ACSM1, mitochondrial	Acsm1	60	0.120755	0.159672	0.112327	0.112696	-0.0383118	0.147525	0.199073	0.20913	0.207004	0.228355	0.0952515	0.119407	0.0707868	0.0837497	0.233488	0.141234	0.165966	0.137773	0.0613447	0.308908	0.131498	0.117776	0.236351	0.109678	0.060961	0.143391	0.00646885	0.080204	0.201337	0.00256933	0.712784	0.576122	0.554777	0.59599	0.638623	0.49331	0.606006	0.495453	0.402988	0.636387	0.469186	0.536282	0.670697	0.519848	0.554917
P50543	P50543	Protein S100-A11	S100a11	60	0.0157557	0.00173317	0.0310357	0.00107804	0.117542	0.107045	0.0942314	0.0416954	0.0773841	0.13127	-0.0095318	0.00347444	0.0605885	0.0505545	-0.0580551	-0.0202129	-0.00166821	0.00471353	0.0339691	0.0193419	0.119119	0.0249677	-0.0232862	-0.0307308	-0.100695	-0.0441946	0.0702338	0.00722886	0.0307107	0.0567218	0.430035	0.476954	0.479695	0.418058	0.407608	0.410919	0.456286	0.408826	0.540414	0.479548	0.496709	0.456008	0.512999	0.470454	0.499479
Q8C079;Q8C079-3;Q8C079-4;Q8C079-2	Q8C079;Q8C079-3;Q8C079-4	Striatin-interacting protein 1	Strip1	51	-0.215741	-0.0994379	-0.216797	-0.197946	-0.065928	-0.0830184	-0.0962207	0.166818	0.0404142	-0.132896	-0.0191163	-0.190581	-0.407802	-0.341067	-0.226711	-0.12355	0.029867	0.0309176	0.102036	-0.0323151	-0.125882	-0.267818	-0.203592	0.133129	-0.117612	-0.129933	-0.0766502	0.00954212	-0.385591	-0.112947	0.586953	0.40293	0.470364	0.566343	0.27863	0.167979	0.204854	0.435192	0.167929	0.338137	0.269705	0.391441	0.0263521	0.33392	0.215616
Q64726	Q64726	Zinc-alpha-2-glycoprotein	Azgp1	55	-1.2031	-1.16104	-1.01066	-1.42046	-1.20746	-0.729855	-1.04742	-1.29054	-1.36811	-1.21682	-1.43265	-1.0013	-1.16944	-0.407119	-0.92151	-0.695705	-1.08863	-0.848222	-1.13115	-1.02479	-1.07967	-1.12116	-1.01656	-1.14625	-1.18334	-1.18678	-0.803632	-1.01001	-0.833626	-0.739842	-1.03271	-0.609681	-0.816324	-0.88513	-0.653955	-0.462012	-0.97198	-0.58674	-0.415237	-0.753049	-0.430288	-0.501918	-0.68524	-0.440829	-0.355055
Q9D1K7	Q9D1K7	UPF0687 protein C20orf27 homolog		60	-0.284154	-0.444825	-0.292774	-0.186215	-0.398501	0.0145509	-0.124874	-0.180508	-0.179266	-0.27075	-0.294027	-0.32223	-0.230274	-0.338782	-0.272014	-0.241371	-0.231104	-0.242964	-0.201395	-0.160682	-0.230735	-0.0845604	-0.186062	-0.0893833	-0.0972938	-0.213868	-0.0873172	-0.197604	-0.260594	-0.104109	0.229805	0.050399	0.131301	0.170097	0.343736	0.320832	0.434316	0.323741	0.281546	0.122418	0.15917	0.306289	0.327679	0.135742	0.34924
Q8CI75;Q8CI75-2	Q8CI75;Q8CI75-2	DIS3-like exonuclease 2	Dis3l2	60	-0.1449	-0.0339973	-0.157762	-0.301847	-0.53036	-0.17777	-0.307829	-0.0654996	-0.433154	-0.269881	-0.384265	-0.453766	-0.663093	-0.335734	-0.332634	-0.389472	-0.469673	-0.409306	-0.399245	-0.299916	-0.515698	-0.316303	-0.276389	-0.243899	-0.319422	-0.423894	-0.47846	-0.375992	-0.324635	-0.261684	-0.0687423	0.108212	-0.0965927	0.24341	0.164724	-0.119936	0.228298	0.647605	0.236902	0.104841	-0.31241	0.0203596	0.0496759	0.0138128	0.122923
O54818	O54818	Tumor protein D53	Tpd52l1	60	0.220503	0.167311	0.251093	0.192154	0.0784962	0.0555246	0.253886	0.0692857	-0.191176	0.190287	-0.0870761	0.0417707	-0.256854	0.296064	0.104975	-0.0214328	-0.134831	0.0592857	0.0550911	-0.0591736	0.207516	0.116401	0.3673	0.150315	0.234056	0.284135	0.147652	0.241656	0.189437	0.125263	0.607887	0.689592	0.734123	0.682868	0.818932	0.752432	0.623422	0.465351	0.64853	0.61527	0.478283	0.501785	0.569712	0.584069	0.3183
Q9WVD5	Q9WVD5	Mitochondrial ornithine transporter 1	Slc25a15	60	-0.118914	-0.0682616	-0.100915	-0.124376	-0.0186368	-0.0433471	-0.0447734	-0.11676	-0.0498567	-0.194515	-0.0887245	-0.0250835	-0.00716114	-0.0788333	-0.0408259	-0.0928631	-0.0972367	-0.0928208	0.0391446	-0.11321	0.0877485	-0.109868	-0.08886	-0.110063	0.0168388	-0.192344	-0.0781208	-0.0616661	-0.122892	-0.108717	0.428229	0.406734	0.466699	0.421677	0.44495	0.351783	0.358224	0.335103	0.308081	0.350945	0.325242	0.387867	0.483334	0.286583	0.43568
O88522	O88522	NF-kappa-B essential modulator	Ikbkg	50	-0.0618407	-0.30904	-0.0385598	0.311923	-0.142327	-0.20038	0.30037	-0.15352	-0.142519	0.19195	-0.131276	-0.0546985	0.0741825	-0.298244	-0.166567	-0.0454843	-0.294635	-0.181665	0.0311962	-0.172363	0.358514	-0.0207701	-0.00333384	-0.304348	0.250141	-0.0665136	0.275007	0.0887876	0.270185	-0.111671	0.115752	0.320862	0.363666	0.120174	0.445069	0.486976	0.657024	0.530499	1.19193	0.284241	0.489234	0.387534	0.376807	0.547653	0.604005
Q91VS7	Q91VS7	Microsomal glutathione S-transferase 1	Mgst1	55	0.166155	0.253752	0.0584059	0.411626	0.173214	0.318902	0.416028	0.317669	0.28583	0.24117	0.232312	0.178635	0.216998	-0.107545	0.282763	-0.0415431	-0.175264	-0.0590734	0.106738	-0.112353	0.335863	0.0529304	0.111311	0.171645	0.0618899	-0.183485	0.0920181	0.187931	-0.0573227	0.164388	0.424035	0.367569	0.631841	0.666256	0.74998	0.459967	0.752731	0.693145	0.60115	0.567485	0.652182	0.672131	0.588222	0.610921	0.384541
Q60872	Q60872	Eukaryotic translation initiation factor 1A	Eif1a	60	-0.206788	-0.820199	-0.0683761	-0.473532	-0.380015	-0.550349	-0.448388	-0.277517	-0.290582	-0.603055	-0.133077	-0.486629	-0.08229	-0.624795	-1.01952	-0.82855	-0.778799	-1.18791	-0.450953	-0.775014	-0.967996	-0.495311	-1.4203	-1.1557	-0.586826	-0.699102	-0.378171	-0.735909	-0.430927	-0.157747	-0.0929088	-0.273796	-0.183582	-0.311016	0.134923	-0.240486	-0.337744	0.10759	-0.207629	-0.0514866	-0.0786079	0.125492	-0.341076	-0.577615	-0.00287215
Q5U430;Q5U430-3;Q5U430-2	Q5U430;Q5U430-3	E3 ubiquitin-protein ligase UBR3	Ubr3	53	-0.0899448	-0.308283	-0.146576	-0.413352	-0.630654	-0.153849	-0.655053	-0.580978	-1.26107	-0.731152	-0.297527	-0.278827	-0.649394	-0.112463	0.054714	-0.237788	-0.194541	-0.269625	0.065705	-0.0152081	-0.693794	-0.266248	-0.00943763	-0.329368	-0.283162	-0.188942	-0.321195	0.0530378	0.29823	-0.164067	0.132328	0.190401	0.0939455	0.267094	-0.199197	0.202331	0.428029	0.297356	0.332182	0.90313	0.283419	0.110747	0.256072	0.137215	0.236203
Q9Z2V5	Q9Z2V5	Histone deacetylase 6	Hdac6	60	-0.052136	-0.0633416	-0.0667523	-0.0390643	-0.0848521	-0.112772	-0.153266	-0.152118	-0.118125	-0.150234	-0.076853	-0.110168	-0.00406115	-0.164456	-0.121623	-0.0950673	-0.0460681	-0.0884645	-0.0155547	0.0241854	-0.0340555	-0.0502734	-0.123934	-0.130192	-0.110986	-0.216234	-0.152241	-0.192983	-0.13486	-0.156531	0.2871	0.264336	0.346337	0.270889	0.28272	0.406017	0.393176	0.352567	0.39078	0.340089	0.354645	0.354264	0.293936	0.352474	0.379943
Q8R420	Q8R420	ATP-binding cassette sub-family A member 3	Abca3	60	-0.0300493	-0.139098	0.0201005	-0.384888	0.468704	-0.0844425	-0.0940776	0.0736818	0.129684	0.121308	-0.188098	-0.434879	-0.0804629	-0.12725	-1.12973	-0.0677658	0.214375	0.0952415	0.610375	-0.172883	0.065722	0.205085	-0.505017	-0.222667	0.155079	-0.0104672	0.0292322	-0.24008	-0.327434	0.203682	0.176712	0.267721	0.255184	0.350586	0.265774	0.683983	0.241851	0.0988536	0.385965	0.502572	0.420521	0.535847	0.692401	0.471344	0.262235
Q9R013	Q9R013	Cathepsin F	Ctsf	53	-0.303524	-0.27983	-0.174998	-0.291941	-0.0976057	-0.482588	-0.294874	-0.405176	-0.317096	-0.385994	-0.413093	-0.196138	-0.506792	-0.12723	-0.140104	0.0450442	-0.175908	-0.0862208	-0.413138	-0.309029	-0.348359	-0.532272	-0.246354	-0.262789	-0.411186	-0.345792	-0.33528	-0.292342	-0.37566	-0.449305	0.0952178	-0.106922	-0.113583	-0.0736349	-0.0701414	0.390668	0.208573	0.201766	0.0572479	0.13173	0.321498	0.269716	-0.0893456	0.195484	0.378389
Q99KI3	Q99KI3	ER membrane protein complex subunit 3	Emc3	60	-0.279697	-0.242384	-0.172409	-0.343484	-0.313157	-0.334439	0.0517458	0.0618777	-0.199645	-0.17943	-0.458745	-0.388014	-1.02197	-0.3401	-0.266277	-0.213008	-0.331382	-0.181724	-0.235797	-0.217848	-0.218097	-0.560447	-0.139897	-0.109401	-0.441504	-0.250324	-0.344492	-0.0885504	-0.436926	-0.29566	0.177717	0.00443939	0.197213	0.170784	0.194963	0.144699	0.247019	0.0915252	0.303305	-0.00769454	0.087762	0.299781	0.184114	0.159288	0.161097
Q9ESW4;Q9ESW4-2	Q9ESW4	Acylglycerol kinase, mitochondrial	Agk	60	-0.228114	-0.212847	-0.225943	-0.240681	-0.191986	-0.373878	-0.302715	-0.36611	-0.287861	-0.348716	-0.37833	-0.324006	-0.290999	-0.333903	-0.328223	-0.194558	-0.27634	-0.273331	-0.270057	-0.328462	-0.253676	-0.280195	-0.286701	-0.346675	-0.268348	-0.331455	-0.351593	-0.32196	-0.289245	-0.291052	0.100066	0.165745	0.183755	0.210233	0.284772	0.208665	0.194754	0.160243	0.150673	0.0497566	0.111444	0.0869195	0.0943092	0.0933445	0.160795
Q6A4J8;Q6A4J8-3	Q6A4J8;Q6A4J8-3	Ubiquitin carboxyl-terminal hydrolase 7	Usp7	60	-0.13131	-0.177311	-0.119571	-0.236687	-0.17372	-0.0928038	-0.0652581	-0.0443154	-0.0613547	-0.128137	-0.175547	-0.243427	-0.0931876	-0.192869	-0.398213	-0.105346	-0.150008	-0.172171	0.0721816	-0.131717	-0.0168533	0.0312193	-0.250309	-0.194614	-0.0294923	-0.13842	-0.015793	-0.102633	-0.064824	0.17744	0.27225	0.179582	0.199297	0.150907	0.120461	0.320439	0.512976	0.419534	0.380105	0.216469	0.319701	0.314282	0.368476	0.401823	0.52229
Q05186	Q05186	Reticulocalbin-1	Rcn1	50	-0.200806	-0.339567	-0.289545	-0.0669508	-0.346363	-0.304018	-0.161739	-0.320167	-0.315221	-0.179889	-0.343071	-0.4175	-0.21129	-0.515219	-0.43397	-0.414675	-0.408477	-0.408407	-0.209738	-0.314857	-0.259849	-0.228822	-0.35045	-0.481318	-0.307411	-0.309389	-0.32562	-0.345981	-0.27981	-0.291255	0.203723	0.375766	0.141149	0.291213	0.117054	0.483149	0.349799	0.187618	0.173931	0.191404	0.0242222	-0.251212	0.0947721	0.0122283	0.201664
Q9QZE7	Q9QZE7	Translin-associated protein X	Tsnax	60	-0.272876	-0.481849	-0.231879	-0.253213	-0.345282	-0.135416	-0.0756959	-0.201263	-0.217217	-0.0605077	-0.246739	-0.257711	-0.165059	-0.315427	-0.342624	-0.3191	-0.207536	-0.307269	-0.109637	-0.0629516	0.00868553	-0.0663548	-0.124128	-0.292272	-0.0580766	-0.266794	-0.170041	-0.280512	-0.0543661	-0.397313	0.144457	-0.0130868	0.126026	0.225173	0.302217	0.291898	0.207492	0.186662	0.14263	0.0133518	0.452413	0.438533	0.067249	0.270998	0.336354
O08808	O08808	Protein diaphanous homolog 1	Diaph1	60	-0.359744	-0.0637475	-0.405917	-0.419967	-0.451995	-0.399216	-0.423837	-0.416575	-0.415968	-0.476165	-0.580785	-0.445838	-0.44447	-0.399312	-0.348707	-0.382701	-0.585292	-0.471972	-0.517974	-0.674497	-0.726135	-0.745827	-0.653632	-0.791949	-0.500102	-0.43628	-0.547836	-0.412968	-0.35528	-0.384649	-0.0785073	-0.119366	-0.043155	0.0782989	0.131439	-0.0551485	-0.0273691	-0.0786431	-0.254421	-0.237481	-0.0617916	0.147962	0.334817	0.0541445	0.0259836
P11881-7;P11881-5;P11881-3;P11881	P11881-7;P11881-5;P11881-3;P11881	Inositol 1,4,5-trisphosphate receptor type 1	Itpr1	60	-0.257675	-0.267888	-0.215082	-0.331775	-0.173039	-0.247624	-0.28475	-0.236787	-0.161307	-0.298402	-0.219858	-0.202881	-0.200985	-0.225954	-0.239062	-0.208566	-0.208651	-0.285197	-0.297243	-0.27718	-0.25563	-0.231693	-0.270282	-0.232448	-0.228112	-0.237624	-0.218848	-0.223373	-0.179269	-0.212383	0.148715	0.132643	0.157568	0.217989	0.292367	0.206686	0.15569	0.16828	0.0590415	0.240284	0.178302	0.270875	0.279852	0.192574	0.196616
Q80UM3	Q80UM3	N-alpha-acetyltransferase 15, NatA auxiliary subunit	Naa15	60	-0.303124	-0.153363	-0.315606	-0.306393	-0.140294	-0.182064	-0.141634	-0.24068	-0.0726743	-0.33087	-0.302174	-0.204266	-0.203155	-0.160222	-0.172512	-0.283131	-0.2091	-0.145945	-0.112329	-0.24305	0.00164025	-0.232946	-0.138932	-0.144944	-0.135892	-0.115343	-0.211943	-0.135771	-0.370273	-0.161967	0.115951	0.136879	0.249041	0.280362	0.242687	0.278735	0.275535	0.247462	0.136535	0.303259	0.235743	0.266009	0.319416	0.15414	0.182204
Q8BWQ6;Q8BWQ6-3;Q8BWQ6-2	Q8BWQ6;Q8BWQ6-3	UPF0505 protein C16orf62 homolog		60	-0.0551418	0.00898305	-0.0497282	-0.0121169	-0.0680686	0.0425467	0.0583767	-0.0888769	0.179426	-0.138195	-0.284709	-0.0870052	-0.11586	-0.10527	0.102071	-0.122901	0.0187698	-0.0266494	-0.183658	0.00556915	-0.124436	-0.180745	0.0930366	-0.107464	0.114425	0.0638383	-0.326064	-0.209607	-0.231353	-0.499288	0.240731	0.436897	0.50263	0.38797	0.391209	0.275474	0.313717	0.235848	0.476903	0.181992	0.318662	0.273427	0.364095	0.363573	0.480754
Q9WV85	Q9WV85	Nucleoside diphosphate kinase 3	Nme3	60	0.152089	0.149462	0.180897	0.138123	0.254579	0.127832	0.196038	0.148848	0.192463	0.116408	0.244288	0.237515	0.288707	0.158396	0.137107	0.0410603	0.0971305	0.0637505	0.272777	0.133234	0.372117	0.141738	0.087359	0.075964	0.196987	0.0256368	0.176101	0.143323	0.128455	0.112599	0.546273	0.553338	0.738381	0.555267	0.633821	0.534923	0.553652	0.579294	0.660536	0.562752	0.616407	0.653268	0.547661	0.568344	0.530372
P70172	P70172	Ileal sodium/bile acid cotransporter	Slc10a2	60	-0.0774099	-0.0590112	-0.0539961	0.00998058	0.141006	-0.277712	-0.0525194	-0.131891	0.0454181	-0.0460227	-0.0381949	-0.0174303	0.0100806	-0.167167	-0.0918448	-0.00721759	-0.0466919	-0.0622928	-0.0910776	-0.112652	0.134064	-0.108053	-0.0807299	-0.0857589	-0.121308	0.0214126	0.0930125	0.086275	0.0579076	0.00850772	0.286485	0.338657	0.336733	0.346948	0.486678	0.42406	0.277179	0.188008	0.186953	0.467137	0.334724	0.408046	0.546864	0.358046	0.388366
Q80XQ2	Q80XQ2	TBC1 domain family member 5	Tbc1d5	52	-0.20851	-0.265509	-0.329455	0.0930898	-0.262587	-0.0849362	0.046078	-0.1883	-0.149486	0.0448988	-0.235361	-0.24361	-0.130812	-0.306252	-0.158479	-0.233718	-0.163209	-0.0445312	-0.063997	-0.12063	-0.0119469	-0.0703346	0.0405729	-0.0844499	-0.00024692	-0.0470229	-0.179408	-0.182373	-0.311303	-0.342979	0.309522	0.369498	0.191187	-0.00302613	0.303943	0.26416	0.319079	0.286556	0.486439	0.214604	0.351414	0.206621	0.499139	0.251772	0.364955
Q8CHK3	Q8CHK3	Lysophospholipid acyltransferase 7	Mboat7	50	-0.165462	-0.140034	-0.103733	-0.27777	-0.234785	-0.262042	-0.119121	-0.250543	-0.15025	-0.155116	-0.299832	-0.161887	-0.00952855	-0.144111	-0.265343	-0.0546266	-0.24588	-0.277363	-0.145702	-0.226431	-0.161682	-0.256873	-0.371323	-0.634483	-0.152692	-0.289862	-0.209528	-0.270792	0.0950211	-0.177185	0.228934	0.279101	0.380178	0.362093	0.361986	0.211191	0.124011	0.0853879	0.295672	0.283446	0.210097	0.20789	0.0926462	0.0642751	0.181231
Q7TSI3	Q7TSI3	Serine/threonine-protein phosphatase 6 regulatory subunit 1	Ppp6r1	60	-0.0371264	-0.0393863	-0.0277627	-0.109042	-0.108025	-0.193815	-0.122449	-0.0800243	-0.110832	-0.127643	-0.070386	-0.113213	-0.0915459	-0.0984086	-0.183793	-0.155088	-0.102174	-0.134902	-0.00798657	-0.0655001	-0.165013	-0.156887	-0.233001	-0.258312	-0.0986782	-0.116296	-0.19025	-0.192263	-0.150595	-0.15548	0.300353	0.174263	0.353471	0.408875	0.412784	0.477445	0.33382	0.340616	0.29244	0.223499	0.335813	0.474875	0.179497	0.228747	0.307851
Q5NCE8	Q5NCE8	Magnesium transporter MRS2 homolog, mitochondrial	Mrs2	53	0.0692172	0.132659	0.163015	-0.000826465	0.214401	0.214423	0.224738	0.241103	0.292894	0.0647434	0.11641	0.157502	0.0228331	0.229349	0.108901	-0.0447849	0.138511	0.144113	0.202935	0.238798	0.490332	0.188494	0.26884	0.377121	0.278189	0.299819	0.357443	0.314417	0.100883	0.244619	0.564469	0.721975	0.703632	0.638072	0.853421	0.847321	0.545977	0.81627	0.663936	0.620332	0.330712	0.502576	0.51944	0.514434	0.416037
P42225	P42225	Signal transducer and activator of transcription 1	Stat1	60	-0.0750995	-0.284647	-0.11619	0.0111662	-0.19793	-0.123687	-0.165348	-0.319883	-0.237718	-0.176273	-0.196617	-0.217985	-0.00851044	-0.151403	-0.225817	-0.311864	-0.115535	-0.168869	-0.100385	-0.032439	-0.116502	0.0603336	-0.0393629	-0.151163	0.0424947	-0.105374	-0.27187	-0.388379	-0.31492	-0.395779	0.281868	0.239545	0.294413	0.235538	0.171189	0.234389	0.332705	0.0924493	0.186781	0.0776913	0.269747	0.194009	0.248337	0.225923	0.414186
Q9Z2C5	Q9Z2C5	Myotubularin	Mtm1	49	-0.172849	-0.307144	-0.154563	-0.133507	0.0928535	-0.0623894	-0.0944942	-0.207155	-0.204927	-0.130758	-0.16409	-0.11446	-0.151795	-0.0169643	-0.219088	0.171869	0.0948163	0.154428	0.143178	-0.221158	-0.18695	-0.0937996	-0.113925	-0.0348911	0.0691246	-0.0941063	-0.0462937	-0.0834952	-0.250728	-0.124929	0.230117	0.349348	0.252962	0.228096	0.273621	0.17776	0.294071	0.0844585	0.350269	0.254951	0.459301	0.322534	0.756464	0.568588	0.247154
Q8K4L3-3	Q8K4L3-3	Supervillin	Svil	58	0.240438	0.40799	0.272385	0.359139	0.0465199	0.0177257	0.158961	0.105909	0.251055	0.00438004	0.224932	0.275255	0.426541	0.175084	0.279856	0.131885	0.123598	0.172318	0.214111	0.397718	0.393975	0.103623	0.0675676	0.0207489	0.315346	0.0837147	0.203943	0.0433461	0.107701	0.0883686	0.663787	0.577686	0.461318	0.55622	0.299542	0.435231	0.790873	1.25073	0.601886	0.769346	0.638642	0.676168	0.737002	0.625413	0.786473
P54726	P54726	UV excision repair protein RAD23 homolog A	Rad23a	59	-0.318765	-0.484774	-0.215212	-0.555503	-0.36756	-0.42909	-0.160284	-0.0810637	-0.170606	-0.299597	-0.313446	-0.335044	-0.610045	-0.249322	-0.417968	-0.266621	-0.285306	-0.374868	-0.267012	-0.354988	-0.517239	-0.392261	-0.398211	-0.379907	-0.321869	-0.265974	-0.536951	-0.398999	-0.456348	-0.36434	0.151567	0.149624	0.12229	0.0803871	-0.078127	0.0816222	0.239534	0.237976	0.198806	0.275506	0.0783022	-0.153318	-0.373267	0.13181	-0.0352224
Q9Z1K8	Q9Z1K8	Y+L amino acid transporter 1	Slc7a7	60	0.485598	0.634405	0.395152	0.669653	0.459515	0.440228	0.591487	0.443526	0.581769	0.450391	0.324713	0.377439	0.469236	0.288995	0.482098	0.650513	0.604503	0.726223	0.711575	0.630936	0.562934	0.390025	0.483056	0.415588	0.505857	0.543444	0.443598	0.512875	0.34301	0.489342	0.88608	0.965903	0.935643	0.980363	0.87794	0.896249	0.902066	0.872482	0.820533	0.933964	1.03631	0.962376	0.993194	1.01626	1.15679
Q8BZ09	Q8BZ09	Mitochondrial 2-oxodicarboxylate carrier	Slc25a21	60	-0.755182	-0.397678	-0.742053	-0.762127	-0.517978	-0.44242	-0.237994	-0.813751	-0.277869	-0.854213	-1.42787	-0.879811	-0.787955	-0.486173	-0.690317	-0.324616	-0.689125	-0.329985	-0.516948	-0.751452	-0.0286266	-0.499704	-0.302386	-0.545876	-0.439301	-0.453197	-0.57287	-0.480515	-0.822833	-0.150206	-0.140391	0.0303442	0.142966	0.167849	0.132624	-0.0871157	0.107097	-0.256134	-0.151019	0.0320643	-0.104206	-0.225536	-0.0432296	-0.261847	0.236555
Q9Z329;Q9Z329-3;Q9Z329-2	Q9Z329;Q9Z329-3	Inositol 1,4,5-trisphosphate receptor type 2	Itpr2	60	-0.0625257	0.00793281	-0.00589011	-0.00403226	-0.0119408	-0.0678955	0.0288264	-0.00818967	-0.017669	-0.0992009	-0.0966394	-0.0325918	-0.115895	-0.0332908	-0.0600402	0.0352155	-0.158291	-0.0416654	-0.0791744	-0.175047	-0.0066075	-0.179808	-0.159531	-0.0648449	-0.036884	-0.166502	0.0548521	-0.0110072	-0.129452	0.0480744	0.306474	0.406616	0.321394	0.340317	0.362014	0.358467	0.133424	0.538935	0.239126	0.387124	0.435115	0.470056	0.136871	0.397802	0.500095
Q91ZV4	Q91ZV4	2-acylglycerol O-acyltransferase 1	Mogat1	60	0.14535	0.147077	0.0622243	0.286123	0.062681	0.261614	0.531378	0.328849	0.26764	0.210104	0.154033	0.133933	0.160802	-0.0135209	0.168641	0.328203	0.159643	0.30228	0.647788	0.244407	0.479095	0.214897	0.196096	0.158888	0.277473	0.035839	0.18421	0.301816	0.0439434	0.401435	0.57428	0.567599	0.8746	0.80316	0.966826	0.611468	0.706934	0.498832	0.865069	0.133658	0.809492	0.817262	0.672632	0.606443	0.82974
Q9QZB7	Q9QZB7	Actin-related protein 10	Actr10	60	-0.33886	-0.286913	-0.423162	-0.308858	-0.269487	-0.332402	-0.407204	-0.30713	-0.256753	-0.434351	-0.372104	-0.445981	-0.426659	-0.638165	-0.39365	-0.360951	-0.228838	-0.319298	-0.244476	-0.408847	-0.524369	-0.427998	-0.380167	-0.33362	-0.230361	-0.214073	-0.422785	-0.25113	-0.379572	-0.431562	0.128419	0.145444	0.0389074	0.207897	0.106208	-0.0667073	0.167784	0.31869	-0.216651	-0.0360436	0.17845	0.013242	-0.00313817	0.309562	0.124385
Q8BYJ6;Q8BYJ6-4;Q8BYJ6-2;Q8BYJ6-5	Q8BYJ6;Q8BYJ6-4;Q8BYJ6-2	TBC1 domain family member 4	Tbc1d4	58	-0.18102	-0.4974	-0.0355168	-0.160864	-0.1386	-0.0229966	-0.122166	-0.219928	-0.270438	-0.249791	-0.0875063	-0.0272855	-0.102134	-0.012328	-0.0852897	-0.228462	-0.362707	-0.413933	-0.41617	-0.348622	-0.340482	-0.293352	-0.365378	-0.268823	-0.307834	-0.502643	-0.0889319	-0.299137	-0.216845	-0.274894	0.232898	-0.0253345	0.208455	0.250485	0.0578338	0.150598	0.339609	0.0750081	0.167424	-0.000857781	0.204231	0.294309	0.262459	0.0782921	0.273287
Q99JP0	Q99JP0	Mitogen-activated protein kinase kinase kinase kinase 3	Map4k3	58	-0.374054	-1.10141	-0.109528	-0.450823	-0.163224	-0.609468	0.203761	-0.664338	-0.380238	-0.328742	-0.526705	-0.123003	-0.20209	-0.196752	-0.387929	-0.396324	-0.430479	-0.647997	-0.0218883	-0.462979	-0.62866	-1.17285	-1.01063	-1.81972	-0.707435	-0.242378	-0.320826	-0.299444	0.108424	-0.841758	-0.615859	0.219934	0.429159	0.828974	0.296925	-0.0913743	1.02756	0.324821	1.07636	-0.0487466	0.0848017	-0.501668	-0.839112	0.642165	0.639101
Q68FH4	Q68FH4	N-acetylgalactosamine kinase	Galk2	60	-0.079728	0.0447105	-0.111056	-0.111568	0.0547256	0.177445	-0.231681	-0.0781451	0.0119081	-0.115102	0.00198766	-0.0167631	0.0734681	0.0471375	0.0273632	-0.179731	0.0775612	0.0160061	-0.126593	0.00976621	-0.0816562	0.035826	0.0415646	0.180363	0.0242099	0.122242	0.0630399	0.0161477	-0.0465675	-0.0444958	0.31451	0.296421	0.455266	0.383554	0.331264	0.334225	0.274672	0.311111	0.632599	0.382943	0.389738	0.600295	0.44146	0.317088	0.409989
Q9EQH2	Q9EQH2	Endoplasmic reticulum aminopeptidase 1	Erap1	60	-0.38086	-0.355264	-0.48391	-0.446662	-0.37185	-0.347495	-0.391154	-0.280554	-0.41619	-0.288355	-0.252544	-0.35807	-0.436891	-0.336321	-0.306786	-0.36404	-0.310629	-0.307472	-0.276198	-0.437144	-0.554829	-0.364113	-0.33029	-0.298997	-0.486195	-0.392422	-0.631333	-0.419263	-0.54874	-0.41871	-0.043669	-0.106964	-0.534987	-1.24755	-0.385379	0.0561643	-0.0821772	0.17231	0.681833	-0.0535666	0.280111	-0.0392796	0.153567	-0.0372713	0.256089
P50431	P50431	Serine hydroxymethyltransferase, cytosolic	Shmt1	60	-0.156746	-0.167988	-0.127535	-0.289107	-0.16629	-0.156216	-0.183051	-0.0608681	-0.00500436	-0.156578	-0.124751	-0.13104	-0.111934	-0.137723	-0.190041	-0.0422575	-0.0410692	-0.159449	-0.167318	-0.206487	-0.345029	-0.116432	-0.202239	-0.198564	0.0444726	-0.09044	-0.277966	-0.245479	-0.123877	-0.238177	0.195098	0.189296	0.262121	0.276838	0.282852	0.349722	0.244402	0.213899	0.245049	0.151884	0.19742	0.285581	0.305764	0.20527	0.194953
P52795;P52800	P52795	Ephrin-B1	Efnb1	57	-0.308326	-0.198951	-0.249608	-0.168828	-0.0638915	-0.259454	-0.308193	-0.297603	-0.167533	-0.0880356	-0.323492	-0.249115	-0.231161	-0.190673	-0.362589	-0.376792	-0.288831	-0.232486	-0.544338	-0.467169	-0.199882	-0.281469	-0.183449	-0.132548	0.0527371	-0.128007	-0.134446	-0.34451	-0.330579	-0.595875	0.0194249	0.114686	-0.123626	0.105802	0.295593	0.159706	0.0837097	0.612143	-0.00235281	0.409981	0.0302433	0.172823	0.0287865	0.375858	-0.243104
Q9D3S3;Q9D3S3-3	Q9D3S3	Sorting nexin-29	Snx29	55	-0.406926	-0.414384	-0.501524	-0.693069	-0.703917	-0.647125	-0.659237	-0.406568	-0.432331	-0.643415	-0.440272	-0.588394	-0.536652	-0.790349	-0.480086	-0.573439	-0.480999	-0.773536	-0.532849	-0.469725	-0.863745	-0.490433	-0.596159	-0.74122	-0.655939	-0.459522	-0.907227	-0.551157	-0.290343	-0.483894	-0.0445887	-0.307577	-0.128493	-0.132568	-0.313042	-0.417524	-0.0435352	-0.264109	-0.263572	-0.19118	-0.071467	-0.230354	-0.555435	-0.336809	-0.00825758
P09925	P09925	Surfeit locus protein 1	Surf1	54	-0.413499	-0.381092	-0.333184	-0.513906	-0.272083	-0.406849	0.0731505	-0.222705	0.163319	-0.506092	-0.580139	-0.390487	-0.421083	-0.245035	-0.45913	-0.395427	-0.279852	-0.234222	-0.00658226	-0.257593	-0.139503	-0.526729	-0.489911	-0.57709	-0.263291	-0.229992	-0.616637	-0.521543	-0.918619	-0.434643	0.0405898	0.00523439	0.152492	-0.0199077	0.00907721	0.114966	0.233663	0.107178	0.293384	-0.168514	0.117362	0.0738413	-0.0372812	-0.164551	0.5606
B1AVY7	B1AVY7	Kinesin-like protein KIF16B	Kif16b	56	-0.58579	0.124157	-0.541286	-0.584608	-0.677122	-0.471546	-0.670677	-0.213756	-0.631144	-0.216997	-0.398733	-0.523929	-0.487437	-0.593495	-0.4922	-0.503953	-0.544134	-0.311213	-0.411583	-0.435667	-0.212833	-0.5537	-0.441163	-0.255062	-0.338389	-0.866077	-0.640121	-0.562046	-0.54425	-0.714957	0.800046	0.375429	0.0704308	0.126612	0.0563314	-0.15279	-0.658862	0.0164891	-0.254767	-0.145398	-0.281696	0.245745	-0.181307	-0.283903	0.136457
Q9JII5-2;Q9JII5	Q9JII5-2;Q9JII5	DAZ-associated protein 1	Dazap1	59	-0.313969	-0.451268	-0.204271	-0.401304	-0.256461	-0.292884	-0.152783	-0.141169	-0.310737	-0.272608	-0.239038	-0.270565	-0.539137	-0.249262	-0.357028	-0.270004	-0.206601	-0.219899	-0.0434471	-0.109381	-0.199658	-0.414619	-0.348304	-0.274224	-0.393325	-0.199935	-0.0602263	-0.0528679	-0.191097	-0.143272	0.0518401	0.137596	0.137903	0.209279	0.0329259	0.192093	0.02595	0.24658	0.202019	0.209183	0.366299	0.301064	0.179193	0.210905	0.12664
Q8K1G2	Q8K1G2	Limbin	Evc2	54	-0.14586	-0.0978543	-0.0229692	-0.227461	-0.00438762	-0.450616	-0.181037	-0.589109	-0.390428	-0.347595	-0.668038	-0.290138	-0.407672	-0.197222	-0.245635	-0.18303	-0.234798	-0.202428	-0.181781	-0.117188	0.049348	-0.511378	-0.160388	-0.672134	-0.377224	-0.0564223	-0.0919884	-0.0126504	0.231392	-0.331657	-0.00787611	0.188213	0.141734	-0.0383926	0.143203	0.309875	0.342123	0.390972	0.349865	0.228636	0.285289	0.0817162	0.16517	0.161473	0.401675
Q80SY4	Q80SY4	E3 ubiquitin-protein ligase MIB1	Mib1	57	-0.578147	-0.285368	-0.527431	-0.635796	-0.381387	-0.237986	-0.574708	-0.885079	-0.276751	-0.751345	-1.49755	-1.04618	-0.679563	-0.512188	-0.987088	-0.640975	-0.544111	-0.410997	-0.826603	-0.640825	-0.467067	-0.474498	-0.464519	-0.637076	-0.265821	-0.0635289	-0.344601	-0.605138	-0.571998	-0.423177	0.111828	-0.182893	0.0166987	-0.172483	-0.192241	0.251885	-0.0526999	-0.469208	-0.129628	-0.42223	-0.240207	-0.211413	-0.13434	-0.425004	-0.0669534
P24668	P24668	Cation-dependent mannose-6-phosphate receptor	M6pr	58	0.0127064	-0.0390495	0.0442443	-0.0703749	0.0227162	0.0728884	-0.0834509	0.00451191	-0.0132432	-0.118459	0.0568124	0.0363298	0.030836	0.0929902	-0.0021739	-0.0616996	0.0138625	-0.0480624	-0.0164098	-0.0578868	-0.261907	-0.105921	-0.180702	-0.0845277	-0.00745435	0.0731607	0.0505668	0.011305	-0.0116104	0.0333105	0.28331	0.393462	0.414632	0.421941	0.619491	0.398764	0.258645	0.434391	0.413602	0.377546	0.277323	0.409301	0.395286	0.33766	0.151907
Q3UEI1;Q3UEI1-2	Q3UEI1;Q3UEI1-2	cAMP-specific 3,5-cyclic phosphodiesterase 4C	Pde4c	60	-0.0852317	-0.377928	0.00180832	-0.155199	-0.296169	-0.221444	-0.00106247	-0.0212579	0.103982	0.0377476	-0.121913	-0.211715	0.0646199	-0.122943	-0.445917	-0.0320873	-0.121608	-0.245957	-0.1922	-0.0135318	-0.110792	0.196681	-0.262476	-0.243946	-0.0229545	-0.215122	-0.198248	-0.497218	-0.180316	-0.0622945	0.2753	0.447806	0.434803	0.255915	0.270255	0.265464	-0.0276038	-0.0427257	0.0972851	0.290792	0.231099	0.126633	0.179189	0.187492	0.153435
Q9CXA2	Q9CXA2	Trans-L-3-hydroxyproline dehydratase	L3hypdh	60	-0.565704	-0.443598	-0.486343	-0.33473	-0.295786	-0.535467	0.0263703	-0.657042	-0.21344	-0.0438639	-0.925272	-0.530624	-0.299402	-0.344813	-0.607577	-0.237479	-0.575351	-0.270032	-0.468267	-0.326512	0.765968	-0.0572839	0.0540794	-0.369724	-0.384662	-0.52049	-0.173613	-0.427313	-0.259991	-0.273029	-0.168076	-0.0265102	0.029311	-0.0443887	-0.11214	0.388352	0.201715	-0.00916004	-0.0263205	0.0877786	0.591125	0.173059	0.0260636	0.352708	0.478928
P70414	P70414	Sodium/calcium exchanger 1	Slc8a1	60	-0.311585	-0.22388	-0.228866	-0.368878	-0.199843	-0.329033	-0.269546	-0.186648	-0.145306	-0.310988	-0.147862	-0.114139	-0.15221	-0.188705	-0.22246	-0.126153	-0.278931	-0.294091	-0.284517	-0.39061	-0.370178	-0.478166	-0.53654	-0.447588	-0.290625	-0.485016	-0.301359	-0.348994	-0.313185	-0.318905	0.276708	0.0369213	0.127723	0.176688	-0.00297112	0.125223	-0.00112986	0.00723006	0.0203337	0.05427	0.130842	0.278754	0.201356	-0.0390767	0.175295
O88532	O88532	Zinc finger RNA-binding protein	Zfr	60	-0.336523	-0.396597	-0.236957	-0.333384	-0.0966744	-0.367253	-0.34517	-0.370165	-0.230931	-0.433183	-0.255438	-0.235236	-0.169467	-0.238447	-0.429227	-0.333898	-0.341351	-0.369366	-0.315642	-0.458961	-0.263762	-0.380741	-0.532275	-0.374212	-0.240426	-0.429419	-0.198287	-0.38688	-0.459476	-0.330377	-0.148367	-0.0576623	-0.000623789	0.0104823	0.0846352	0.185638	-0.0532311	0.0389241	0.202174	0.010226	-0.0496536	0.138688	0.00940063	-0.0236028	0.110356
Q8JZV7	Q8JZV7	Putative N-acetylglucosamine-6-phosphate deacetylase	Amdhd2	60	0.220186	0.405937	0.189078	0.25958	0.217092	0.652491	0.480666	0.36067	0.173979	0.547477	0.217222	0.308999	0.28593	0.432491	0.381628	0.316303	0.306777	0.495416	0.560082	0.535643	0.77325	0.401364	0.561071	0.420696	0.28792	0.263118	0.59379	0.559257	0.584067	0.497233	0.766042	0.811218	0.858712	0.911067	0.782584	0.920895	0.623986	0.798478	0.662822	0.79259	0.973904	1.02182	0.768763	0.847858	0.93612
Q7TNE3	Q7TNE3	Sperm-associated antigen 7	Spag7	58	-0.306254	-0.232525	-0.358904	-0.175133	-0.330929	-0.0132601	0.162533	-0.0423752	-0.385492	-0.0935181	-0.130789	-0.115375	-0.282388	-0.0395241	-0.161929	-0.142694	-0.248362	0.069828	0.46805	-0.209864	0.107804	-0.286218	-0.168759	-0.200204	0.100574	-0.0224244	0.198124	0.256658	-0.141775	0.173812	0.540436	0.400935	0.26365	0.259591	0.468722	0.311818	0.432135	0.108771	0.637555	0.478589	-0.423928	-0.000814348	0.847191	-0.317674	0.00630728
Q6PD26	Q6PD26	GPI transamidase component PIG-S	Pigs	49	0.446924	0.500025	0.566636	0.341654	0.483147	0.663352	0.644065	0.576397	0.502534	0.232321	0.19248	0.438684	0.0584267	0.548932	0.568907	0.530257	0.274777	0.387393	0.337162	0.124137	0.285042	0.194961	0.455827	0.484771	0.631661	0.484412	0.524641	0.667144	0.437497	0.565107	1.10657	1.05928	1.06583	0.926238	1.01156	0.636184	0.617138	0.65466	0.899688	0.786206	0.845839	1.05447	1.19986	0.711536	1.14334
P56402	P56402	Aquaporin-2	Aqp2	55	-0.122955	-0.506846	0.0625148	0.0153797	0.510463	0.112737	0.371527	-0.142699	0.235195	-0.0858234	-0.120895	0.141415	0.0315015	0.375789	-0.0180014	-0.0285009	-0.164446	-0.0371622	-0.160731	-0.442155	0.12037	-0.15941	-0.138529	0.0471746	-0.189258	0.278436	0.52943	0.319481	-0.191028	0.401139	0.105448	0.288104	0.514386	0.295798	0.756654	0.293445	0.607307	0.168554	0.455955	0.533659	0.181366	0.272972	0.653794	0.215976	0.220055
Q8VC60;Q8VC60-2	Q8VC60;Q8VC60-2	Beta-galactosidase-1-like protein	Glb1l	60	0.258577	0.0952273	0.330133	0.263318	0.187021	0.191819	0.439196	0.360098	0.465059	0.435054	0.208311	0.218471	0.296574	0.136925	0.134068	0.550608	0.39906	0.317622	0.316208	0.466347	0.326921	0.33881	0.206951	0.128538	0.219533	0.277937	0.361928	0.261556	0.501567	0.377086	0.502161	0.504409	0.585847	0.465153	0.577236	0.564187	0.648717	0.584485	0.749318	0.756393	0.679146	0.669381	0.649119	0.538707	0.655723
Q61214	Q61214	Dual specificity tyrosine-phosphorylation-regulated kinase 1A	Dyrk1a	52	0.0141734	-0.00322115	-0.0230237	0.1585	0.149447	-0.0395671	0.0834104	0.0415522	0.0839717	0.130659	0.0889806	0.055542	0.0198453	-0.17517	0.0753145	-0.0268903	0.0134331	-0.0189681	-0.0145332	-0.0583916	0.125162	-0.0257584	0.10848	0.0746014	0.0380273	0.070068	0.0673902	0.156471	0.104343	-0.102153	0.395951	0.472511	0.436569	0.534136	0.43156	0.470915	0.358544	0.451646	0.522829	0.388847	0.597697	0.50644	0.469996	0.302434	0.512635
Q80X41-2;Q80X41-5;Q80X41-3;Q80X41	Q80X41-2;Q80X41-5;Q80X41-3;Q80X41	Serine/threonine-protein kinase VRK1	Vrk1	52	-0.529457	-0.714643	-0.502629	-0.52765	-0.471247	-0.49051	-0.471433	-0.429328	-0.477419	-0.416	-0.356268	-0.449777	-0.384524	-0.40917	-0.614904	-0.397186	-0.552097	-0.559136	-0.550676	-0.728262	-0.678021	-0.416598	-0.676437	-0.493787	-0.480432	-0.437014	-0.289164	-0.426905	-0.432979	-0.195089	-0.361201	-0.308165	-0.42862	-0.470992	-0.206641	-0.170112	-0.197706	-0.0881624	0.22155	-0.0331838	-0.052858	0.0195669	-0.18277	-0.123694	0.0830923
P14069	P14069	Protein S100-A6	S100a6	60	-0.0568211	0.072167	-0.0463993	-0.170334	0.227917	0.276277	-0.0478745	-0.0809105	0.0557996	0.125694	-0.422792	-0.278834	-0.09865	-0.0523496	-0.382764	-0.175953	-0.162463	-0.147961	-0.264283	-0.425866	-0.194094	-0.115787	-0.184824	-0.244839	-0.0490365	-0.0720347	-0.0361466	-0.143806	0.00536715	-0.121175	0.363893	0.180065	0.308071	0.361634	0.251828	0.159569	0.133685	-0.218197	0.0438491	0.173744	0.311618	0.460375	0.619551	0.278746	0.275889
A3KGS3;A3KGS3-2	A3KGS3;A3KGS3-2	Ral GTPase-activating protein subunit alpha-2	Ralgapa2	57	-0.145367	-0.350408	-0.0480514	-0.188634	-0.294466	-0.596716	-0.539251	-0.614839	-0.441397	-0.486341	-0.436757	-0.594096	-0.445691	-0.385668	-0.709628	-0.197581	-0.246312	-0.303027	-0.499854	-0.247706	-0.35121	-0.0702924	-0.280853	-0.296738	-0.311212	-0.348703	-0.435509	-0.689757	-0.46306	-0.459846	0.0117569	0.000497001	-0.0839836	0.0871444	-0.169398	-0.175037	0.108027	-0.0731529	-0.000384287	0.0981813	-0.239584	-0.0995437	0.334588	-0.322839	0.0612018
P48758	P48758	Carbonyl reductase [NADPH] 1	Cbr1	60	-0.196406	-0.276917	-0.134532	-0.108954	-0.110678	-0.257596	-0.140885	-0.232747	-0.212765	-0.0920951	-0.266941	-0.234297	-0.241673	-0.293248	-0.341118	-0.184953	-0.146065	-0.159085	-0.136331	-0.157273	-0.151643	-0.314238	-0.267594	-0.344546	-0.108605	-0.223615	-0.130491	-0.246083	-0.155827	-0.4575	0.310575	0.200655	0.202694	0.184139	0.0540904	0.0946848	0.0433343	0.0169007	0.0886076	0.353498	0.202653	0.26028	0.33806	0.10047	0.116972
P19137	P19137	Laminin subunit alpha-1	Lama1	60	-0.230779	-0.219175	-0.233413	-0.207242	-0.224222	-0.114677	-0.123933	-0.173699	-0.220651	-0.256997	-0.358977	-0.307727	-0.310824	-0.256552	-0.333697	-0.0558857	-0.261684	-0.158442	-0.118875	-0.426625	-0.336691	-0.25592	-0.314451	-0.258954	-0.0316167	-0.39165	-0.307644	-0.320629	-0.423193	-0.219955	0.0521492	0.0713568	0.0910712	0.162605	0.181442	0.207542	0.103343	0.0753009	0.123749	0.0722083	0.0386745	0.112118	0.0113137	0.0925135	0.131821
Q8CIM3	Q8CIM3	D-2-hydroxyglutarate dehydrogenase, mitochondrial	D2hgdh	59	2.86743	3.36632	3.11898	2.64342	3.22375	3.84721	3.23211	2.44626	3.11084	2.90138	1.01413	2.11518	2.23088	3.13452	2.30807	2.65687	2.926	3.2133	2.68693	2.96167	3.05152	2.40815	3.07312	2.22534	3.25227	3.59337	3.28479	2.97129	3.31165	2.4692	3.73354	3.64588	3.82141	3.58341	3.23126	2.82045	3.20069	3.01734	3.83586	2.92901	2.93114	2.96598	2.83628	2.78259	3.33533
B9EJ86	B9EJ86	Oxysterol-binding protein	Osbpl8	60	-0.182988	-0.208088	-0.180389	-0.115068	-0.102648	-0.125695	-0.126881	-0.130186	-0.155978	-0.199637	-0.0610573	-0.0777225	-0.134479	-0.221944	-0.0720621	-0.11591	-0.12968	-0.142166	-0.0683644	-0.183665	-0.214241	-0.311346	-0.259041	-0.203039	-0.191326	-0.227313	-0.0990201	-0.0656409	-0.157814	-0.19155	0.23475	0.114773	0.278515	0.252084	0.228842	0.146488	0.280133	0.178304	0.25733	0.233726	0.23912	0.338227	0.314154	0.198104	0.205913
P06909	P06909	Complement factor H	Cfh	60	-0.97208	-0.408419	-1.19767	-0.849312	-0.724374	-0.742321	-1.05662	-0.778922	-0.407785	-0.746875	-0.829122	-0.947767	-0.54726	-0.991065	-0.942981	-1.19025	-0.72626	-0.719079	-0.962676	-0.989659	-1.08338	-0.994068	-1.02802	-0.857783	-0.743555	-0.296508	-0.830199	-0.800833	-1.04956	-0.902762	-0.113902	-0.31219	-0.542114	-0.561331	-0.593104	0.00662481	-0.71526	-0.496999	-0.310128	-0.319807	-0.400371	-0.311767	-0.428595	-0.635011	-0.333221
Q9Z0R6;Q9Z0R6-2	Q9Z0R6;Q9Z0R6-2	Intersectin-2	Itsn2	60	-0.225134	-0.235518	-0.199202	-0.186785	-0.188421	-0.0358657	0.000176611	-0.138359	-0.0170787	-0.0905316	-0.163445	-0.0199509	-0.0429884	0.00836447	0.0270092	-0.0138807	0.000258071	0.00558378	-0.0762397	-0.0804885	-0.282938	-0.311075	-0.16827	-0.310684	-0.0532586	-0.0789308	-0.241548	-0.224129	-0.200768	-0.412215	0.284818	0.241842	0.338562	0.537846	0.453989	0.151696	0.496219	0.259618	0.216043	0.208517	0.18184	0.2549	0.400186	0.37798	0.207601
Q6PHZ2-4;Q6PHZ2-2;Q6PHZ2;Q6PHZ2-5	Q6PHZ2-4;Q6PHZ2-2;Q6PHZ2;Q6PHZ2-5	Calcium/calmodulin-dependent protein kinase type II subunit delta	Camk2d	60	0.0165683	0.00552062	-0.00341945	0.0888344	-0.0218602	0.0175069	-0.00118508	-0.0597049	0.0186981	0.0196127	0.0150726	0.0611489	0.144662	0.0657904	0.111188	0.19476	0.0911448	0.11395	-0.0256074	0.052099	0.0760779	0.190551	0.175833	0.14366	0.166524	0.0554326	0.0397695	0.00114427	0.0726838	0.0541455	0.372788	0.472518	0.429415	0.475325	0.561335	0.500995	0.484981	0.501624	0.345747	0.339342	0.379715	0.369072	0.441696	0.436419	0.453122
Q9EPE9	Q9EPE9	Manganese-transporting ATPase 13A1	Atp13a1	60	-0.125257	-0.0998627	-0.119641	-0.227258	-0.112842	-0.12869	-0.168696	-0.119287	-0.213362	-0.277923	-0.132729	-0.142478	-0.259817	-0.100073	-0.14719	-0.247129	-0.143567	-0.149321	0.0100247	-0.169614	-0.172956	-0.210768	-0.159616	-0.138534	-0.059349	-0.18527	-0.273424	-0.173178	-0.312843	-0.24525	0.368325	0.288479	0.402141	0.323191	0.369162	0.116315	0.182089	0.240848	0.19067	0.112016	0.279219	0.270447	0.141663	0.270711	0.072887
Q80UM7	Q80UM7	Mannosyl-oligosaccharide glucosidase	Mogs	60	-0.115432	-0.194274	-0.071866	-0.123625	-0.168066	-0.211634	-0.125362	-0.138432	-0.192951	-0.213649	-0.161456	-0.15437	-0.231082	-0.188082	-0.170737	-0.112111	-0.209214	-0.214241	-0.163398	-0.205614	-0.191193	-0.189438	-0.198208	-0.187396	-0.113851	-0.241981	-0.172368	-0.175948	-0.16754	-0.167987	0.282088	0.239992	0.241336	0.168826	0.224847	0.219032	0.20684	0.272916	0.301022	0.134573	0.245866	0.219769	0.0861078	0.183064	0.296709
Q8R086	Q8R086	Sulfite oxidase, mitochondrial	Suox	60	-0.0837182	-0.129408	-0.0494101	-0.0808924	-0.00284653	-0.0792734	-0.0672229	-0.00495158	0.0244031	0.0117862	0.010845	-0.00864762	-0.0829833	0.0290947	-0.0308442	-0.0716175	-0.045607	-0.0657289	-0.236236	-0.118822	-0.135724	-0.0435705	-0.0246437	0.0748744	-0.0853496	0.0917289	0.0228011	-0.0100721	-0.0554458	-0.0279392	0.418958	0.370844	0.326337	0.421185	0.365395	0.359667	0.397843	0.410413	0.32968	0.438525	0.285965	0.306649	0.298521	0.308177	0.223624
Q9QXE0	Q9QXE0	2-hydroxyacyl-CoA lyase 1	Hacl1	60	-0.301068	-0.326521	-0.2702	-0.162651	-0.460672	-0.329624	-0.217655	-0.276693	-0.266885	-0.330476	-0.394435	-0.362205	-0.395048	-0.486267	-0.279421	-0.381336	-0.493256	-0.462764	-0.523333	-0.336547	-0.310323	-0.410684	-0.34611	-0.358851	-0.33238	-0.463253	-0.332652	-0.39238	-0.36006	-0.428332	0.164931	-0.210043	0.149236	0.103907	0.152522	0.0362434	0.11134	-0.146225	-0.093485	0.0145258	-0.0545643	0.197563	0.0853977	-0.13395	-0.157754
Q9JIY5	Q9JIY5	Serine protease HTRA2, mitochondrial	Htra2	60	-0.0146674	-0.0186346	-0.0461781	0.0668634	0.00522771	-0.0870447	0.165203	0.124731	0.112154	0.0691112	0.128732	0.0826075	-0.00188922	-0.0982726	0.108577	0.146705	0.0679516	0.0909235	0.186499	0.0741648	0.130113	-0.0339334	0.0345684	0.0385156	-0.0455403	-0.00624906	5.54637e-05	0.134009	-0.0051169	0.0832914	0.380024	0.411486	0.450679	0.42268	0.468357	0.478596	0.518834	0.427838	0.411396	0.189717	0.436875	0.383214	0.417882	0.445795	0.572778
P10648	P10648	Glutathione S-transferase A2	Gsta2	60	-0.766508	-0.486467	-0.825008	-0.911848	-0.964847	-0.851756	-0.823479	-0.63865	-0.719484	-0.864319	-0.878578	-0.872508	-1.02334	-0.844454	-0.749938	-0.868289	-0.777951	-0.763105	-0.747682	-0.798355	-1.29352	-1.23064	-1.05909	-1.14783	-0.916757	-0.862045	-1.33754	-1.07126	-1.13958	-1.19028	-0.444283	-0.8165	-0.606099	-0.62044	-0.546753	-0.579272	-0.484078	-0.520759	-0.559404	-0.313584	-0.48335	-0.311873	-0.501474	-0.521996	-0.861766
Q9D2C7	Q9D2C7	Bax inhibitor 1	Tmbim6	60	-0.585264	-0.566032	-0.565951	-0.58408	-0.554588	-0.113837	-0.289903	-0.212243	-0.247562	-0.126865	-0.173926	-0.196606	-0.162569	-0.153698	-0.220389	-0.148861	-0.0965575	-0.108837	-0.212785	-0.0562762	-0.470614	-0.443766	-0.471597	-0.413127	-0.541624	-0.56242	-0.421311	-0.538855	-0.443316	-0.538507	0.0194742	0.00244752	-0.0526896	-0.00286034	-0.174297	0.00441409	0.0761441	0.186106	0.123198	0.0417694	0.149822	0.187894	0.132143	0.201881	0.239275
P53657	P53657	Pyruvate kinase PKLR	Pklr	60	-1.45038	-1.43663	-1.48948	-1.45604	-1.40729	-1.42028	-1.48148	-1.34448	-1.32041	-1.39975	-1.327	-1.42211	-1.365	-1.53554	-1.45093	-1.44021	-1.39879	-1.48154	-1.47795	-1.5336	-1.55773	-1.40217	-1.47977	-1.38661	-1.36664	-1.4164	-1.48942	-1.44821	-1.45146	-1.45863	-1.16323	-1.26332	-1.15593	-1.13979	-1.0363	-1.09448	-1.01039	-1.02217	-1.09884	-0.973623	-1.03388	-0.960019	-0.952989	-1.03924	-1.29731
Q920Q4;Q920Q4-2	Q920Q4;Q920Q4-2	Vacuolar protein sorting-associated protein 16 homolog	Vps16	59	-0.0354407	-0.229352	-0.0215485	-0.0296735	-0.0118317	-0.306843	-0.230551	-0.124954	0.246311	0.0346362	-0.11145	-0.219124	-0.146676	-0.144628	-0.274676	-0.543107	0.346146	0.0158731	-0.255046	0.338946	-0.263578	0.0547838	0.186561	0.0843758	0.28748	1.30025	0.226811	0.172307	0.208868	-0.349415	0.37241	0.182366	0.253274	0.35208	0.235057	0.488554	0.41161	0.24552	0.375505	0.635259	0.375724	0.473899	0.423723	0.36004	0.077467
Q8CCB4;Q8CCB4-2	Q8CCB4;Q8CCB4-2	Vacuolar protein sorting-associated protein 53 homolog	Vps53	59	-0.291016	-0.211839	-0.38694	-0.0122523	-0.36653	-0.289378	-0.235577	-0.241446	-0.33119	-0.302278	-0.0605961	-0.118639	-0.122552	-0.389188	-0.00342918	0.0346108	-0.213253	-0.0837874	-0.111744	-0.267068	-0.390965	-0.432275	-0.37384	-0.265461	-0.276897	-0.375853	-0.158653	-0.107303	-0.26927	-0.145957	0.192193	0.163453	0.0384021	-0.0809782	0.212496	0.340537	0.0134964	0.151054	0.0430559	0.241766	0.171589	0.175467	0.264568	0.156451	0.120778
P62311	P62311	U6 snRNA-associated Sm-like protein LSm3	Lsm3	49	-0.0108917	-0.0231523	-0.0734651	0.05205	0.010949	-0.205335	0.219176	0.111731	0.221704	0.30145	0.0457534	-0.0240949	0.0825481	-0.207088	-0.11867	-0.005668	0.0746304	0.0212859	0.199324	0.0969675	0.344136	0.152607	0.150114	-0.0676752	0.134831	0.184168	-0.0530626	0.0570908	0.140451	-0.0644132	0.31594	0.332729	0.06212	0.0470873	-0.0220428	0.292585	0.550729	0.586662	0.33689	0.879138	0.75633	0.364553	0.650005	0.634427	0.491472
P62835	P62835	Ras-related protein Rap-1A	Rap1a	60	-0.4986	-0.388333	-0.571027	-0.448837	-0.31635	-0.185266	-0.462946	-0.415881	-0.411962	-0.375204	-0.380792	-0.401874	-0.297413	-0.355993	-0.440741	-0.61078	-0.461483	-0.421662	-0.413023	-0.674544	-0.617545	-0.548313	-0.559114	-0.472224	-0.331206	-0.270171	-0.299819	-0.324384	-0.46816	-0.433319	-0.0861873	-0.0170431	-0.0438474	-0.073858	-0.00689483	-0.142617	-0.21276	-0.0965143	-0.0287927	-0.0256044	-0.0741464	0.0232319	-0.0593918	0.031149	-0.111445
P41216	P41216	Long-chain-fatty-acid--CoA ligase 1	Acsl1	60	-0.14218	-0.141301	-0.144191	-0.100253	-0.0518377	-0.199043	-0.150148	-0.174126	-0.181991	-0.275408	-0.221045	-0.212764	-0.306992	-0.335511	-0.1741	-0.194481	-0.261357	-0.249379	-0.190222	-0.31766	-0.0930166	-0.214058	-0.136387	-0.0848975	-0.160945	-0.27141	-0.175459	-0.0821872	-0.225526	-0.15351	0.281333	0.196458	0.314515	0.236599	0.264681	0.148593	0.1477	0.0848033	0.14634	0.140525	0.207496	0.196692	0.158036	0.0503602	0.132671
P47811;P47811-4;P47811-3;P47811-2	P47811;P47811-4;P47811-3;P47811-2	Mitogen-activated protein kinase 14	Mapk14	60	-0.0363996	-0.147415	-0.00934009	-0.0528434	-0.0930881	-0.20038	-0.109669	-0.118949	-0.169625	-0.141862	-0.026861	-0.0833735	-0.0380643	-0.00671539	-0.216757	-0.152373	-0.154218	-0.142805	-0.0233781	-0.162169	-0.106329	-0.0199239	-0.183277	-0.132409	0.0587902	0.0313262	0.0362222	-0.0716404	-0.090714	0.0498553	0.307527	0.247516	0.328241	0.33617	0.381941	0.258823	0.344704	0.275746	0.329551	0.261258	0.2194	0.328976	0.312867	0.313902	0.18537
Q99JR6	Q99JR6	Nicotinamide/nicotinic acid mononucleotide adenylyltransferase 3	Nmnat3	60	0.392128	0.181847	0.398491	0.335263	0.111145	0.205629	0.0840341	0.183581	0.0562084	0.289083	0.249624	0.151756	0.235445	0.236969	0.141393	0.245523	0.251839	0.149965	0.0721158	0.347137	0.0612294	0.492054	0.318975	0.293508	0.287337	0.395013	0.336625	0.214647	0.526894	0.355894	0.575348	0.370506	0.445742	0.499831	0.721663	0.8901	0.589049	0.394524	0.603725	0.503288	0.591586	0.677141	0.431069	0.590075	0.478007
Q99LI7	Q99LI7	Cleavage stimulation factor subunit 3	Cstf3	53	-0.162959	-0.319181	0.0640143	-0.197361	-0.157098	-0.255113	-0.0992457	-0.206352	-0.0344969	-0.0710128	-0.209398	-0.110729	0.010006	-0.0601629	-0.304415	-0.0125403	-0.190366	-0.255587	-0.35823	0.101465	0.0832361	-0.160128	-0.380092	-0.389257	-0.456912	-0.386774	0.144285	-0.272134	0.129307	-0.0145535	0.157807	0.23608	0.209641	0.120538	0.143836	0.242483	0.201004	0.452127	0.347466	0.322814	0.177684	0.246649	0.0930502	0.179158	0.411291
Q8BFU3;Q8BFU3-4;Q8BFU3-3;Q8BFU3-5;Q8BFU3-2	Q8BFU3;Q8BFU3-4;Q8BFU3-3;Q8BFU3-5;Q8BFU3-2	RING finger protein 214	Rnf214	55	0.137603	-0.0561275	0.189842	-0.00350532	-0.048821	-0.134743	-0.241582	0.688773	0.0173507	0.149306	1.25346	0.452633	0.185282	-0.00733764	0.114443	-0.624358	-0.14979	-0.495421	-0.015785	0.11358	-0.179657	-0.0118443	-0.415543	0.350905	-0.206425	-0.30284	0.10386	0.000187889	-0.150258	0.00364597	0.340941	-0.140093	0.332972	0.396093	0.456018	0.347302	-0.382815	0.270287	0.398368	0.462569	0.680962	1.61615	0.469307	0.376993	0.338901
O88968	O88968	Transcobalamin-2	Tcn2	60	0.200991	0.0657098	0.279619	0.0796491	0.190077	0.00631106	-0.0921149	-0.102466	-0.228268	0.0179715	0.0982169	0.0612494	0.235017	0.152337	-0.185724	0.54479	0.47372	0.429419	0.686581	0.540531	0.265845	0.262875	-0.0475612	-0.0738818	0.169194	0.113303	0.531074	0.279958	0.587404	0.483416	0.148178	0.464102	0.394317	0.3206	0.175977	0.712748	0.407852	0.394268	0.796189	0.702083	0.694394	0.736364	0.915376	0.854865	0.875298
Q3THW5;P0C0S6	Q3THW5;P0C0S6	Histone H2A.V;Histone H2A.Z	H2afv;H2afz	60	-0.456796	-0.421575	-0.44885	-0.403969	-0.410168	-0.245873	-0.277911	-0.318187	-0.25857	-0.290268	-0.382881	-0.352316	-0.289916	-0.344714	-0.36665	-0.305444	-0.318331	-0.284787	-0.31864	-0.306117	-0.293171	-0.365776	-0.383946	-0.361218	-0.346624	-0.396269	-0.294776	-0.374014	-0.386396	-0.352642	-0.0286452	-0.00987644	-0.0548303	-0.0777597	-0.0320872	-0.108031	-0.0976978	0.0536435	0.00887628	0.0346649	0.0714256	0.0890588	-0.0125854	0.0375645	0.105352
P70302	P70302	Stromal interaction molecule 1	Stim1	60	-0.315824	-0.401717	-0.235059	-0.232279	-0.242627	0.491468	0.0418451	-0.100463	0.00905886	-0.213698	-0.475904	-0.206749	-0.206489	-0.14713	-0.00587165	0.285568	-0.135468	-0.0707104	-0.401875	-0.319693	-0.547818	-0.323355	-0.291563	-0.163367	-0.26692	-0.624656	-0.160507	-0.300931	-0.26863	-0.164772	0.104418	-0.0344014	0.280148	0.286897	0.236131	0.318804	0.170685	0.171822	0.0426193	0.106609	0.227677	0.181363	-0.573716	-0.0072078	0.163998
C0HKG6;C0HKG5	C0HKG6;C0HKG5			60	-0.341349	-0.203292	-0.371778	-0.394987	-0.283295	-0.0255377	-0.215712	-0.104119	-0.0144281	-0.0500864	-0.217757	-0.213019	-0.095385	-0.158814	-0.212444	-0.259391	-0.21266	-0.244205	-0.393657	-0.308396	-0.320972	-0.181602	-0.230611	-0.207558	-0.221401	-0.238391	-0.327174	-0.348815	-0.252408	-0.302096	0.172334	0.0646357	0.0523149	-0.0216767	0.0896424	-0.00954213	0.098346	0.137241	0.135101	0.17815	0.202879	0.209778	0.259396	0.211234	0.00279569
Q76LS9;Q76LS9-2;Q76LS9-3	Q76LS9;Q76LS9-2	Protein FAM63A	Fam63a	60	-0.212088	-0.140082	-0.236326	-0.167587	-0.151447	-0.063526	-0.265588	-0.223265	-0.180494	-0.123289	-0.227462	-0.23657	-0.067893	-0.245166	-0.273466	-0.145267	-0.143527	-0.14564	-0.20953	-0.194553	-0.185641	-0.134303	-0.227025	-0.188532	-0.142662	-0.216025	-0.0660568	-0.18549	-0.0778012	-0.151324	0.180378	0.121927	0.14495	0.18064	0.193317	0.216899	0.173993	0.230046	0.159562	0.131609	0.186634	0.222338	0.184412	0.21117	0.0610436
P70202	P70202	Latexin	Lxn	60	-0.182629	-0.10071	-0.221925	-0.15663	-0.228967	-0.0976712	-0.181707	-0.229301	-0.179408	-0.199079	-0.269229	-0.231131	-0.0722718	-0.101881	-0.243139	-0.111837	-0.171788	-0.0797952	-0.109776	-0.204281	-0.179637	-0.0878613	-0.197009	-0.192133	-0.0384204	-0.198952	-0.208183	-0.294613	-0.308287	-0.120428	0.0622529	0.0593034	0.000848427	0.145871	0.0997678	0.148984	0.179516	0.253278	0.0311589	0.20695	0.310576	0.22552	0.207461	0.36461	0.0993005
Q9R155	Q9R155	Pendrin	Slc26a4	58	0.477389	1.0307	0.264329	0.568764	0.801649	0.533149	0.583206	0.780714	0.787363	0.744158	0.854332	0.773702	0.941992	0.489194	0.647834	0.685031	0.370541	0.54127	0.660255	-0.257427	0.400066	0.340951	0.265077	0.37305	0.874096	0.43037	0.409327	0.669707	0.457183	0.651802	1.33462	1.02787	1.29151	1.00413	1.41013	0.935302	0.791435	0.89341	1.28533	1.32294	0.909116	1.16968	0.712366	0.582256	0.450194
Q8CI95	Q8CI95	Oxysterol-binding protein-related protein 11	Osbpl11	59	-0.0569089	0.00715564	-0.0436301	0.133144	-0.230953	-0.121491	0.0297601	-0.0250719	-0.00509083	-0.0657965	0.0232491	0.0750426	0.0117988	-0.0481782	0.199869	0.0803038	-0.0502744	0.0371299	-0.116558	0.105336	0.0155243	-0.123648	0.0175376	-9.24691e-05	0.0187719	-0.0016548	0.0651015	0.0261635	0.0112893	-0.0508098	0.480113	0.174762	0.407725	0.375859	0.394509	0.161894	0.204995	0.274089	0.342312	0.505397	0.457436	0.670182	0.361149	0.145919	0.250887
Q9D8T0	Q9D8T0	Protein FAM3A	Fam3a	48	0.0614533	-0.0228452	0.0310887	0.0413895	-0.0494916	0.0202526	0.0845959	0.213849	0.0693076	0.068369	0.317669	0.103064	0.196635	0.0973918	-0.0611304	0.019563	0.0399971	0.0410534	0.298939	0.0625491	0.00849613	0.150949	-0.152588	0.0512932	0.120615	-0.0932418	-0.0190818	-0.101873	-0.224972	0.164128	0.435255	0.645557	0.433125	0.380726	0.537543	0.58651	0.165771	0.445943	0.48288	0.248481	0.563639	0.487948	0.39921	0.673078	0.607152
Q9JMG7;Q9JMG7-2	Q9JMG7;Q9JMG7-2	Hepatoma-derived growth factor-related protein 3	Hdgfrp3	60	-0.0031739	0.082074	-0.18688	0.246063	0.0333295	0.115935	0.172747	0.196086	0.140318	0.351254	0.0712643	-0.0870787	-0.0345348	-0.334628	0.0177339	0.0520919	0.0935642	0.15478	0.125342	0.0517912	0.0486158	0.0140372	0.116449	0.144612	-0.117209	0.186849	0.125799	0.281482	0.117896	0.137388	0.361825	0.277118	0.24573	0.173825	0.387708	0.506848	0.456784	0.388109	0.412691	0.59336	0.59471	0.462467	0.444334	0.509295	0.279408
Q80UJ7	Q80UJ7	Rab3 GTPase-activating protein catalytic subunit	Rab3gap1	60	0.0459848	-0.023488	0.0366198	0.15919	-0.123525	0.083123	-0.0339199	-0.155014	-0.299983	-0.15755	0.0629535	0.103354	0.149027	0.0736867	0.184077	-0.0255467	-0.256261	-0.155101	-0.0730066	-0.122584	0.0211762	-0.00308758	-0.0447771	-0.0579433	-0.0382137	-0.262822	0.136458	0.0428542	0.0995917	0.158238	0.428496	0.317513	0.441441	0.342824	0.377444	0.392333	0.214997	0.118499	0.29996	0.28901	0.180855	0.284032	0.290018	-0.055131	0.264796
Q9CYH2	Q9CYH2	Redox-regulatory protein FAM213A	Fam213a	60	0.0193224	0.0178854	0.0137271	0.108412	0.0343705	-0.029457	-0.0047895	-0.0474563	-0.0598993	-0.0637427	-0.0100199	-0.000144018	-0.0358948	-0.079622	0.0444981	-0.0467212	-0.110688	-0.0714038	-0.0805901	-0.091225	-0.000716128	-0.093203	-0.0364465	-0.00880089	-0.0794006	-0.170358	-0.0504213	-0.0432963	-0.112529	-0.0837243	0.35057	0.339183	0.374632	0.299476	0.323368	0.246539	0.276487	0.293022	0.313867	0.312126	0.326156	0.33174	0.316295	0.272597	0.338871
Q811P8;Q811P8-2;Q80YF9	Q811P8;Q811P8-2	Rho GTPase-activating protein 32	Arhgap32	53	0.0506325	-0.240648	-0.0154576	0.196898	-0.162772	0.361977	0.227139	0.0761226	-0.0383083	0.0763878	-0.0292316	-0.070241	-0.010735	-0.151238	0.0393978	-0.149717	-0.0282398	-0.0767571	0.119328	0.0354195	-0.146638	0.0593206	0.0747859	-0.0163641	0.200185	-0.0274977	-0.0661997	-0.0626436	-0.078469	-0.225451	0.323923	0.398123	0.424416	0.146549	0.324712	0.444911	0.30604	0.293125	0.612617	0.386428	0.182932	0.0488258	-0.13038	-0.022184	0.247991
Q80WC7-2;Q80WC7	Q80WC7-2;Q80WC7	Arf-GAP domain and FG repeat-containing protein 2	Agfg2	58	0.0705778	0.175831	0.0637758	-0.00422059	0.0475535	0.304032	0.157848	0.161852	0.259744	-0.0267435	-0.155135	-0.0327191	-0.0979963	0.121081	0.13361	0.194873	0.117079	0.172917	-0.0143529	0.0479288	-0.166763	-0.0163007	0.0602024	0.121303	-0.0194454	0.256518	0.0852029	0.181348	0.0227091	0.317556	0.470934	0.299779	0.304808	0.28247	0.370326	0.350065	0.685444	0.605009	0.470585	0.264461	0.51463	0.576478	0.809819	0.433162	0.742361
O35250-2;O35250	O35250-2;O35250	Exocyst complex component 7	Exoc7	60	-0.0665765	-0.0309941	-0.122495	-0.00590189	-0.036133	0.0950533	0.0202801	-0.125867	-0.0386539	-0.0496533	-0.119947	-0.0259739	0.0364448	-0.0131847	0.0782803	0.00736348	0.0566937	0.0889621	0.0835671	0.0391172	-0.0399183	-0.0887611	0.0246457	-0.108566	-0.0386006	0.122184	0.0275468	0.0938254	0.0621403	-0.0139501	0.35665	0.417659	0.410128	0.347547	0.511799	0.271661	0.256221	0.241353	0.373324	0.248551	0.458204	0.330951	0.262345	0.343146	0.388126
O54909;O88451;Q9R092	O54909		Rdh16	60	-0.409244	-0.370804	-0.422102	-0.351931	-0.383037	-0.448663	-0.46159	-0.471622	-0.449754	-0.479934	-0.514066	-0.495593	-0.469036	-0.566484	-0.496163	-0.473382	-0.506616	-0.496202	-0.490214	-0.587883	-0.586299	-0.599192	-0.578906	-0.586009	-0.418604	-0.598445	-0.580889	-0.578998	-0.584627	-0.659168	-0.115291	-0.163954	-0.120292	-0.161504	-0.188644	-0.214824	-0.244889	-0.235718	-0.192525	-0.143361	-0.108522	-0.0617528	-0.0696037	-0.172616	-0.137745
Q6ZWQ0;Q6ZWQ0-2	Q6ZWQ0	Nesprin-2	Syne2	60	-0.138184	-0.167261	-0.138515	-0.184154	-0.0362265	-0.000611751	-0.153879	-0.0659374	-0.0974366	-0.0968108	-0.0963531	-0.148536	-0.128317	-0.159493	-0.194012	-0.182007	-0.174823	-0.221029	-0.199673	-0.275171	-0.296615	-0.199336	-0.284413	-0.170144	-0.268098	-0.287016	-0.17659	-0.19305	-0.205819	-0.145623	0.248653	0.104043	0.12562	0.163472	0.173089	0.177754	0.264328	0.216753	0.207954	0.0706498	0.238697	0.227001	0.135122	0.222873	0.220795
O35435	O35435	Dihydroorotate dehydrogenase (quinone), mitochondrial	Dhodh	60	0.231788	0.129141	0.28806	0.299784	0.453241	0.0189677	0.453634	0.350421	0.329444	0.529371	0.230185	0.209104	0.00955613	0.105797	0.0912141	0.158849	0.0958376	0.123593	0.128575	0.0658421	0.381336	0.064787	0.194304	0.153584	-0.0336954	0.185523	0.242684	0.296145	0.225547	0.129416	0.454747	0.545615	0.551373	0.619185	0.390235	0.614009	0.641423	0.466919	0.625676	0.514886	0.628373	0.505257	0.550108	0.579249	0.623544
Q61503	Q61503	5-nucleotidase	Nt5e	60	0.168754	0.107087	0.169419	0.06518	0.0863669	0.0102828	0.0797161	0.165519	0.0720529	0.0815251	0.256645	0.179448	0.104529	0.119009	0.186123	0.059291	0.0329265	-0.0409759	0.0624877	0.0847615	0.0709681	0.129159	0.0907986	0.0947764	-0.0392998	-0.00745875	-0.0281298	0.0777723	0.125385	0.144145	0.477504	0.357297	0.50471	0.454762	0.432973	0.366009	0.536227	0.340757	0.450921	0.326343	0.512544	0.47126	0.514823	0.445203	0.392646
Q8BYM8	Q8BYM8	Probable cysteine--tRNA ligase, mitochondrial	Cars2	59	-0.271031	0.0518801	-0.139246	-0.276469	-0.0664625	-0.191737	-0.363436	-0.508854	-0.236941	-0.619391	-0.45311	-0.107396	-0.129926	0.282645	-0.0837262	-0.0405058	-0.115275	0.13096	-0.21026	-0.142339	-0.280479	-0.567513	-0.439297	-0.347049	-0.231957	-0.178887	-0.0730683	-0.307516	-0.539007	-0.201361	0.313833	0.315486	0.340995	0.116941	-0.10149	0.0135628	-0.119912	0.197362	0.194978	-0.0122178	0.147458	0.240754	0.161033	0.0553577	0.277914
Q8K385	Q8K385	Ferric-chelate reductase 1	FRRS1	54	0.154147	0.338218	-0.0139505	0.205785	0.605504	0.408518	0.325622	0.449467	0.627697	0.572539	0.312426	0.237458	0.23619	0.0648083	0.309161	0.433632	0.569665	0.514592	0.309089	0.115142	0.0182062	0.117271	0.286033	0.37226	0.0131468	0.146179	-0.221826	0.103137	-0.147366	-0.132756	0.624623	0.697469	0.636072	0.594494	0.466528	0.524665	0.632236	0.298153	0.549737	0.65448	0.638471	0.408177	0.716421	0.576241	0.523485
Q66GT5	Q66GT5	Phosphatidylglycerophosphatase and protein-tyrosine phosphatase 1	Ptpmt1	60	-0.376869	-0.406457	-0.25434	-0.416876	-0.401118	-0.514274	-0.490932	-0.309575	-0.342482	-0.506589	-0.375145	-0.406145	-0.552392	-0.505611	-0.472859	-0.273269	-0.289692	-0.380766	-0.446025	-0.296232	-0.397528	-0.385435	-0.392023	-0.240729	-0.160544	-0.396821	-0.295559	-0.384649	-0.333365	-0.468848	0.148891	-0.00779643	0.0836421	0.248514	-0.183961	0.00648321	-0.0475414	0.154173	-0.180611	0.145641	-0.0381412	0.0830307	-0.334488	0.0463103	-0.0278489
P27612	P27612	Phospholipase A-2-activating protein	Plaa	60	-0.143227	-0.225694	-0.119246	-0.151241	-0.131494	-0.158448	-0.146105	-0.0867142	-0.132437	-0.216995	-0.069865	-0.13818	-0.184531	-0.209299	-0.180878	-0.146178	-0.134262	-0.1792	-0.0838176	-0.152095	-0.180898	-0.158177	-0.218051	-0.101554	-0.122994	-0.216928	-0.139565	-0.146539	-0.228419	-0.132853	0.166618	0.131318	0.183692	0.165446	0.229732	0.131313	0.14343	0.216267	0.170175	0.14013	0.166154	0.245947	0.131353	0.156447	0.200009
Q69Z99	Q69Z99	Zinc finger protein 512	Znf512	53	0.0952578	0.741684	-0.121606	0.572875	-0.199815	-0.0238404	-0.457646	-0.721728	-0.661534	-0.29381	-0.0850284	0.092125	0.6447	0.373778	0.333773	-0.594483	-0.678157	-0.129079	-0.455574	-0.173401	0.0623553	-0.343947	-0.306177	-0.431986	-0.421249	-0.45429	0.00310713	-0.418468	-0.408152	-0.139796	-0.0191964	0.00526316	0.0886942	0.322173	-0.0247351	0.427306	0.116696	0.362982	0.0422375	0.388474	0.179588	0.528467	0.32943	0.319989	0.28872
P51807	P51807	Dynein light chain Tctex-type 1	Dynlt1	60	-0.298663	-0.225111	-0.481667	-0.0982251	-0.414717	0.0453669	0.145015	0.0267672	0.113559	0.031268	-0.161354	-0.178354	-0.0612266	-0.228995	0.00581701	-0.171142	-0.273821	-0.138937	-0.214768	-0.361835	-0.251413	-0.0820342	-0.0451954	-0.0641216	-0.0955814	0.0661091	-0.229368	-0.0602045	-0.307974	0.044523	-0.120902	0.104295	0.184436	0.218313	0.149458	0.295423	0.630483	0.310249	0.576207	0.386703	0.253981	0.123668	0.169073	0.439556	0.357231
P57759	P57759	Endoplasmic reticulum resident protein 29	Erp29	60	0.0313373	0.0321972	0.045101	-0.0812133	-0.0344073	-0.146576	-0.261987	-0.172283	-0.19093	-0.260525	-0.186403	-0.204174	-0.201167	-0.155642	-0.19494	-0.245357	-0.169194	-0.236526	-0.207973	-0.131451	-0.204217	-0.100788	-0.146017	-0.131454	-0.138002	-0.159046	-0.218924	-0.209582	-0.151703	-0.16172	0.336854	0.300927	0.275653	0.20594	0.237868	0.17482	0.161095	0.234771	0.28444	0.127228	0.115328	0.110719	0.0844858	0.0606071	0.165091
Q9D074;Q9D074-2;Q9D074-4;Q9D074-3;Q9D074-5	Q9D074;Q9D074-2;Q9D074-4;Q9D074-3;Q9D074-5	E3 ubiquitin-protein ligase MGRN1	Mgrn1	50	-0.0761527	-0.0833694	-0.114453	-0.174278	-0.111743	-0.475607	-0.251817	-1.01802	-0.435287	-0.406385	-0.840272	-0.354995	0.328179	-0.0355003	-0.45828	-0.292289	-0.327294	-0.325605	-0.0595299	-0.349943	-0.377979	-0.521264	-0.650786	-1.60188	-0.300023	0.045022	-0.384787	-0.473279	0.198303	-0.418748	-0.00451843	0.123606	0.0780155	0.207772	0.406296	-0.0717624	0.509766	-0.0322713	-0.0667865	0.0310202	0.0287285	-0.351829	0.366194	-0.128358	-0.0158416
Q9JIF0-2;Q9JIF0-3;Q9JIF0	Q9JIF0-2;Q9JIF0-3;Q9JIF0	Protein arginine N-methyltransferase 1	Prmt1	60	-0.211688	-0.306704	-0.17318	-0.12843	-0.128138	-0.304278	-0.262429	-0.332225	-0.0103686	-0.216502	-0.279861	-0.340742	0.0730091	-0.18564	-0.624181	-0.298916	-0.0295229	-0.0726474	-0.0649922	-0.0102523	-0.218945	-0.145056	-0.518455	-0.403639	-0.0705085	0.155891	0.0796245	-0.33112	-0.325711	-0.115882	0.18176	0.323906	0.196009	0.240625	0.00781738	0.217091	-0.288669	-0.0599249	0.0426998	0.179885	0.220136	0.20089	0.0606841	0.0416046	0.228904
O88848;O88848-2	O88848;O88848-2	ADP-ribosylation factor-like protein 6	Arl6	59	-0.0283914	0.180006	-0.112647	0.0483915	0.111279	-0.0632715	-0.145203	-0.138938	-0.0951835	-0.0763495	-0.0260246	-0.0263378	0.0065739	-0.0984012	0.0536829	-0.0964636	-0.0389881	0.0260846	-0.0176557	-0.0386701	0.0802819	-0.122115	-0.00396796	0.00391573	-0.215635	-0.083863	-0.0424701	0.0479175	-0.073789	-0.0321783	0.346531	-0.0408522	0.238044	0.25984	0.184019	0.357111	0.798954	0.478771	0.49686	0.289547	0.339768	0.355111	0.111681	0.390958	0.250227
Q61037-3;Q61037-6;Q61037-5;Q61037;Q61037-7;Q61037-2	Q61037-3;Q61037-6;Q61037-5;Q61037;Q61037-7;Q61037-2	Tuberin	Tsc2	49	0.206363	0.137449	0.281238	0.45964	0.140918	0.367897	0.472543	0.0810757	0.0834885	0.612996	-0.267553	-0.0139161	0.0333702	0.194197	0.0419358	0.522439	0.128197	0.394042	0.00337364	0.348568	0.225607	0.0112695	0.130075	-0.106215	-0.235058	-0.0161831	0.435881	0.114951	0.421015	0.196024	0.278492	0.937457	0.453517	0.296776	0.612515	0.70875	0.408177	0.90949	0.859353	0.532678	0.473363	0.177124	0.587613	0.513068	0.4263
P23475	P23475	X-ray repair cross-complementing protein 6	Xrcc6	59	-0.146166	-0.207595	-0.209519	-0.00412967	-0.144543	0.119043	-0.0430094	-0.172917	-0.216301	-0.197101	-0.101532	-0.153816	0.0517463	-0.140315	-0.206989	-0.284646	-0.203683	-0.115892	0.154877	-0.147614	-0.107126	-0.176299	-0.337038	-0.249087	-0.0923159	-0.0663038	0.193079	0.0462248	-0.143624	0.140991	0.203074	0.00314415	0.0517294	0.314188	0.267458	0.293768	0.524075	0.451989	0.38217	0.330327	0.181748	0.303091	0.093288	0.189992	0.353274
Q8BMA6	Q8BMA6	Signal recognition particle subunit SRP68	Srp68	60	0.0166784	0.0471314	0.0485967	0.212992	0.00856028	0.204197	0.258778	0.221037	0.208706	-0.00404837	0.265851	0.324013	0.115242	0.590422	0.421617	0.341699	0.101058	0.418157	0.0224267	0.0292297	0.0595341	0.18121	0.231071	0.633061	0.275294	0.067749	0.0950376	-0.037632	-0.617723	0.250469	0.399769	0.514192	0.18964	0.296908	0.476485	0.589407	0.241289	0.595787	0.0923006	0.499682	0.393514	0.45575	0.51617	0.624895	0.464669
Q91YP3	Q91YP3	Deoxyribose-phosphate aldolase	Dera	58	-0.0858553	0.00661414	-0.116178	-0.0416822	0.194211	-0.365705	0.0580607	0.0835767	0.271565	0.271521	0.103725	0.00980117	0.0044588	0.0107105	-0.20487	-0.184432	0.138069	0.124551	0.0803291	-0.0605942	0.038292	-0.11115	-0.0439713	-0.0732281	0.102931	0.63978	0.0861384	0.146685	-0.0429757	-0.106004	0.673187	0.516305	0.339282	0.290626	0.410058	0.356818	0.49856	0.397627	0.598556	0.571401	0.195622	0.235785	0.460341	0.244466	0.171203
P15626	P15626	Glutathione S-transferase Mu 2	Gstm2	60	0.0431214	0.114411	0.0201293	-0.0189685	0.0834952	0.0495287	-0.0498366	-0.0266978	0.059403	-0.0624645	-0.0882629	-0.0832506	-0.00414208	-0.00789065	-0.0704472	-0.190436	-0.103861	-0.11567	-0.121842	-0.0938703	-0.138757	-0.118065	-0.165724	-0.136658	-0.226312	0.0284808	-0.0430515	-0.0344031	-0.081396	0.066126	0.309461	0.232554	0.335025	0.312932	0.271841	0.305574	0.368121	0.266028	0.316437	0.281887	0.334815	0.324959	0.276991	0.283084	0.29933
Q91YJ2	Q91YJ2	Sorting nexin-4	Snx4	60	-0.0337677	-0.018842	-0.0313083	-0.0654944	0.0117846	-0.052411	-0.121312	-0.0726038	-0.0441934	-0.0350597	-0.0110758	-0.000898043	-0.000144946	-0.0236193	-0.00306266	0.0585773	0.120836	0.0579263	0.00796386	0.0403035	-0.0937253	-0.0306086	0.00798737	-0.0305597	0.0447984	0.0887913	-0.00299437	0.0217929	0.106914	-0.0956702	0.349267	0.24433	0.352182	0.370637	0.325365	0.273597	0.403543	0.241233	0.295041	0.353795	0.409447	0.548583	0.710239	0.428704	0.396356
Q91WL8;Q91WL8-3;Q91WL8-4;Q91WL8-2	Q91WL8;Q91WL8-3;Q91WL8-4	WW domain-containing oxidoreductase	Wwox	50	0.0774566	0.199753	0.224272	0.0221424	0.416741	-0.169422	-0.0370445	0.00926987	0.268138	-0.302859	-0.116671	0.0245413	-0.0474994	-0.0163727	-0.17532	0.34197	0.191868	0.18492	0.14775	-0.236651	-0.0405924	-0.137874	-0.18444	0.0148234	0.55156	0.341099	0.340701	0.277013	0.0730961	0.220172	0.473968	0.359559	0.406597	0.496376	0.468197	0.490846	0.432902	0.670174	0.123909	0.584095	0.360527	0.518418	0.399183	0.576122	0.266307
Q8BSF4	Q8BSF4	Phosphatidylserine decarboxylase proenzyme;Phosphatidylserine decarboxylase alpha chain;Phosphatidylserine decarboxylase beta chain	Pisd	54	-0.160342	-0.251081	-0.206819	0.00526144	-0.160107	-0.222775	-0.173552	-0.255165	-0.314415	-0.36897	-0.118043	-0.184453	-0.20159	-0.265911	-0.154122	-0.192246	-0.231674	-0.142616	-0.0226075	-0.223759	-0.105366	-0.153752	-0.175859	-0.02549	-0.121133	-0.236091	-0.096016	-0.0964972	-0.401621	-0.0500403	0.224963	0.188469	0.182961	0.0782582	0.217547	0.151922	0.205185	0.21765	0.220323	0.153135	0.173348	0.165253	0.230579	0.0805177	0.22392
Q3UYV9	Q3UYV9	Nuclear cap-binding protein subunit 1	Ncbp1	52	-0.218253	-0.267204	-0.121711	-0.523611	-0.0976345	-0.459997	-0.636756	-0.511751	-0.35622	-0.541745	-0.338663	-0.303779	-0.303044	-0.342726	-0.356622	-0.438603	-0.0398723	-0.383487	-0.27249	-0.00806547	-0.460165	-0.486138	-0.437035	-0.613114	-0.50077	-0.364484	-0.588622	-0.517461	-0.191105	-0.7982	-0.0274733	-0.232389	0.162765	0.0173933	-0.193804	-0.0849398	0.116173	-0.228125	0.0945875	-0.154188	0.0495429	0.0808848	-0.11491	0.0269412	0.0114472
Q3TL44	Q3TL44	NLR family member X1	Nlrx1	60	-0.124188	-0.226457	-0.131356	-0.209032	-0.121868	-0.39827	-0.547812	-0.330354	-0.594201	-0.372582	-0.0376281	-0.243385	-0.322575	-0.301855	-0.34243	-0.47868	-0.290955	-0.393845	-0.197707	-0.277892	-0.209127	-0.115891	-0.196203	-0.0658775	-0.187869	-0.384046	-0.285882	-0.277511	-0.274487	-0.357293	0.661495	0.400367	0.189747	0.239405	0.130794	0.244395	0.07261	0.227672	0.111237	0.220675	0.0384108	-0.0340678	-0.148417	-0.129952	0.0183618
Q9DB25	Q9DB25	Dolichyl-phosphate beta-glucosyltransferase	Alg5	60	0.115299	0.160029	0.136184	0.110771	0.126007	0.0183748	0.130634	0.101243	0.184736	0.152517	0.138792	0.170787	0.186389	0.204842	0.169975	0.120761	0.0509909	0.0785279	-0.0233683	0.122	0.241208	0.159613	0.150332	0.13729	-0.0103741	0.0589439	0.0780742	0.0491104	0.085557	0.160113	0.546268	0.370774	0.522575	0.482321	0.34776	0.487321	0.55029	0.315419	0.519275	0.470904	0.489422	0.528253	0.575136	0.303031	0.487981
Q5RKZ7;Q5RKZ7-2;Q5RKZ7-3	Q5RKZ7;Q5RKZ7-2	Molybdenum cofactor biosynthesis protein 1;Cyclic pyranopterin monophosphate synthase;Cyclic pyranopterin monophosphate synthase accessory protein	Mocs1	58	-0.181212	0.0789859	-0.0780478	-0.301581	-0.146055	-0.27907	-0.285399	-0.122364	-0.184139	-0.0954839	-0.146397	-0.110817	-0.244116	0.0483079	-0.198606	-0.314054	-0.190703	-0.134785	-0.269692	-0.0165339	-0.00516327	-0.298991	-0.19796	-0.181483	-0.247475	-0.0817952	-0.0222989	-0.140816	-0.0586265	-0.209799	0.100653	0.190638	0.256432	0.270599	0.0938088	0.0471153	0.130001	0.242415	0.305396	0.163635	0.0429999	0.167466	0.208271	0.641314	-0.278397
Q9D958	Q9D958	Signal peptidase complex subunit 1	Spcs1	52	0.890999	0.335364	0.826266	-0.0910601	0.801598	0.358156	0.347864	0.605073	-0.0886421	0.757248	0.250949	-0.134035	-0.209075	0.378011	-0.621335	0.112768	0.478001	0.0972454	1.1491	0.215368	-0.150397	0.648028	0.0943481	-0.245506	0.026185	0.770537	0.102472	0.545147	0.965205	0.885695	0.475226	1.05107	1.03849	0.417289	0.839391	0.260242	0.94566	0.482575	1.4675	0.642022	1.36435	0.54984	1.0687	1.52951	0.329945
Q8C052	Q8C052	Microtubule-associated protein 1S;MAP1S heavy chain;MAP1S light chain	Map1s	60	-0.108313	-0.0351306	-0.127569	0.0563749	-0.0893902	-0.0841517	-0.00437648	-0.0320763	-0.000626907	-0.0110244	0.105467	0.0964557	0.173641	0.0295753	0.0383381	0.00879679	-0.0647447	0.0288282	0.0026767	-0.140269	-0.0907895	-0.151032	-0.183665	-0.123614	0.113906	0.0801629	0.152026	0.0526625	-0.0280588	0.0261477	0.118819	0.326788	0.331159	0.344321	0.328184	0.505045	0.222777	0.368845	0.355155	0.203288	0.141665	0.343943	0.368593	0.288684	0.352753
Q8K411;Q8K411-2;Q8K411-3	Q8K411;Q8K411-2;Q8K411-3	Presequence protease, mitochondrial	Pitrm1	60	-0.306802	-0.202418	-0.337792	-0.203641	-0.248783	-0.169475	-0.135188	-0.190274	-0.117586	-0.100224	-0.269534	-0.225467	-0.178067	-0.267357	-0.192117	-0.161922	-0.236663	-0.166404	-0.27136	-0.266462	-0.165112	-0.26273	-0.205166	-0.23019	-0.243199	-0.180953	-0.141847	-0.147707	-0.163036	-0.175317	0.100017	0.0357005	0.114495	0.138489	0.0371919	0.129608	0.134375	0.0840155	0.121668	0.139429	0.24936	0.232537	0.114023	0.157049	0.170104
Q8CHR6	Q8CHR6	Dihydropyrimidine dehydrogenase [NADP(+)]	Dpyd	60	-0.0826009	-0.134876	-0.0998235	-0.00857504	-0.177849	-0.107052	-0.0920572	0.00748041	-0.00162802	-0.10273	-0.0217666	-0.0757011	-0.116348	-0.213734	0.000747971	0.100655	-0.0620062	-0.0921481	-0.238045	-0.163475	-0.340812	-0.0949054	-0.116348	0.00407258	-0.0660603	-0.19742	-0.223455	-0.182991	-0.194964	-0.138076	0.144969	0.154003	0.117573	0.130671	0.335783	0.258036	0.187727	0.370903	0.129123	0.226394	0.322367	0.302954	0.167655	0.316383	0.176809
Q9WV32	Q9WV32	Actin-related protein 2/3 complex subunit 1B	Arpc1b	60	-0.380462	-0.467337	-0.375927	-0.335968	-0.35488	-0.423325	-0.24825	-0.303958	-0.399188	-0.315274	-0.317341	-0.347694	-0.463716	-0.492443	-0.381267	-0.475764	-0.452544	-0.471536	-0.279433	-0.474132	-0.30506	-0.455269	-0.361298	-0.429823	-0.274656	-0.442022	-0.435794	-0.34355	-0.397664	-0.561204	0.00959347	-0.00966791	-0.0141163	-0.0935211	-0.087772	-0.22682	-0.144709	-0.193149	-0.0391275	-0.0460979	-0.0248317	-0.0342924	0.105154	-0.115348	-0.0413353
Q8C0T5;Q8C0T5-2	Q8C0T5;Q8C0T5-2	Signal-induced proliferation-associated 1-like protein 1	Sipa1l1	60	-0.019781	-0.108364	0.0442303	-0.0162689	-0.0194465	-0.0627579	-0.0701171	-0.0932129	-0.0850513	-0.19807	-0.150072	-0.168425	-0.137091	-0.260429	-0.255276	-0.234774	-0.0941048	-0.175882	0.0498111	0.0101123	-0.132975	-0.298915	-0.350778	-0.340775	-0.115624	-0.205564	-0.0468602	-0.149747	-0.134336	-0.256682	0.206718	0.263411	0.328513	0.302815	0.225406	0.0502388	0.0571925	0.264388	0.350895	0.365193	0.0576772	0.196635	0.155628	-0.0739393	0.0710792
Q8K2I4	Q8K2I4	Beta-mannosidase	Manba	60	-0.0141494	0.00538213	0.0211273	0.0534507	0.156964	-0.0707806	0.103759	0.0115802	0.269041	0.16243	0.0575624	0.126468	0.195381	0.0995279	0.0980985	0.190038	0.142071	0.132756	-0.0835007	0.120832	0.1795	0.0522155	0.0690506	0.0480695	-0.110885	0.149856	0.137958	0.0738288	0.119998	0.0999024	0.328183	0.227141	0.147411	-0.0154081	0.46436	0.264408	0.417943	0.432089	0.384109	0.384115	0.463356	0.440923	0.633605	0.402517	0.357515
Q99JR5	Q99JR5	Tubulointerstitial nephritis antigen-like	Tinagl1	60	0.351135	0.557215	0.219427	0.574343	0.321495	0.357768	0.400783	0.25704	0.291442	0.298733	0.195765	0.207548	0.385691	0.337083	0.272545	0.365049	0.116317	0.440355	0.344761	0.14083	0.249985	0.182608	0.0812554	0.219472	0.0365373	0.286276	0.4379	0.365316	0.0359643	0.756874	0.625917	0.630648	0.535467	0.765995	0.705446	0.762813	0.898666	0.804888	0.446348	0.609261	0.631397	0.543116	0.732293	0.840115	0.609671
O70370	O70370	Cathepsin S	Ctss	59	1.13108	0.703093	1.10077	1.25538	1.15257	0.921788	1.0043	1.30887	1.29961	1.00558	1.68016	1.21107	1.23901	0.822319	1.08784	0.802264	1.11003	0.814319	0.983858	1.0895	0.88751	1.24015	0.920928	1.4396	0.965975	0.964214	0.946179	0.907109	0.594831	0.984712	1.61019	1.39277	1.59046	1.60685	1.34368	1.10162	1.46158	1.22143	1.34493	1.32521	1.27982	1.31799	1.3194	1.18685	1.25991
Q3UDE2	Q3UDE2	Tubulin--tyrosine ligase-like protein 12	Ttll12	60	0.258001	0.314676	0.187709	0.244246	0.489524	0.247319	0.0531907	0.311025	0.180412	0.101267	0.50072	0.316129	0.114744	0.112909	0.388163	0.224773	0.410936	0.33465	0.387158	0.280016	0.362747	0.342672	0.460985	0.747006	0.217724	0.145456	0.174469	0.404622	0.0577149	0.233295	0.832003	0.548763	0.561678	0.363395	0.748462	0.792324	0.603372	0.606618	0.616086	0.757329	0.692683	0.805943	0.587559	0.634476	0.737103
O88986	O88986	2-amino-3-ketobutyrate coenzyme A ligase, mitochondrial	Gcat	60	-0.129182	-0.165776	-0.14408	-0.0162429	-0.0767102	-0.0551818	-0.00365355	-0.146921	-0.106506	-0.00865878	-0.11384	-0.0678732	-0.0191427	-0.0834871	-0.0793768	-0.0699896	-0.0483128	-0.00610415	0.00749439	-0.0683825	-0.0596709	-0.154307	-0.0973612	-0.18964	-0.0436556	-0.0753963	-0.0659677	-0.104952	-0.109972	-0.231026	0.249606	0.11249	0.213468	0.189315	0.192793	0.251872	0.228231	0.0278171	0.108834	0.235574	0.345535	0.348228	0.386181	0.269013	0.218644
Q9JLT4-2	Q9JLT4-2	Thioredoxin reductase 2, mitochondrial	Txnrd2	60	-0.0803047	-0.0903308	-0.0329868	-0.0731849	0.0437053	-0.102035	0.0546091	-0.00367321	0.0458224	-0.0364091	-0.0285258	0.00208467	-0.0697573	-0.0842974	-0.0435502	-0.0579356	-0.0847168	-0.0936943	-0.0195723	-0.0874441	0.150986	-0.0779823	-0.0259001	-0.0318815	-0.0353596	-0.129434	-0.033583	-0.00881775	-0.0662222	-0.0843376	0.404139	0.331285	0.342571	0.258691	0.339985	0.260132	0.299299	0.338566	0.1986	0.390744	0.272616	0.278985	0.307262	0.189996	0.288263
Q6VNB8;Q6VNB8-2	Q6VNB8	WD repeat and FYVE domain-containing protein 3	Wdfy3	60	0.100267	0.220347	0.0479428	0.305255	0.14607	0.207713	0.304756	0.230963	0.32641	0.430078	0.395927	0.428422	0.514983	0.282224	0.459396	0.534875	0.494485	0.554486	0.416416	0.46057	0.415032	0.27273	0.386241	0.287633	0.409821	0.410745	0.409511	0.389027	0.450853	0.203567	0.46315	0.394972	0.487571	0.740063	0.794688	1.06526	0.819872	0.673526	0.576296	0.630496	0.56864	0.841661	0.695817	0.709066	0.809384
P26443	P26443	Glutamate dehydrogenase 1, mitochondrial	Glud1	60	-0.618648	-0.677151	-0.563946	-0.738208	-0.615277	-0.709509	-0.622818	-0.598199	-0.602993	-0.645635	-0.614468	-0.595123	-0.693344	-0.552214	-0.633755	-0.662966	-0.645273	-0.707443	-0.683473	-0.676455	-0.692982	-0.657305	-0.641204	-0.681912	-0.623303	-0.550916	-0.676729	-0.62748	-0.580231	-0.655967	-0.289399	-0.423069	-0.356109	-0.338084	-0.214138	-0.315369	-0.213938	-0.266509	-0.331085	-0.221059	-0.361519	-0.29625	-0.286961	-0.404941	-0.490869
P11087;P11087-2	P11087;P11087-2	Collagen alpha-1(I) chain	Col1a1	60	0.0354297	-0.088345	0.0067587	0.00618126	-0.550639	-0.363645	-0.356231	-0.0637389	-0.443207	-0.383222	0.0454129	-0.0866684	-0.302139	-0.465328	0.150876	0.214551	-0.265567	-0.390797	-0.390547	-0.25709	-0.491544	0.0305923	0.0227412	0.030902	0.111018	-0.734845	-0.662355	-0.421697	-0.0905578	-0.371566	0.0209633	-0.146791	-0.089842	-0.104713	-0.266359	0.142947	0.0888375	0.204273	0.246427	0.321184	0.297627	0.195253	-0.18914	0.0216762	0.157941
Q3TW96;Q3TW96-2	Q3TW96;Q3TW96-2	UDP-N-acetylhexosamine pyrophosphorylase-like protein 1	Uap1l1	60	0.493794	0.553681	0.511644	0.505327	0.466196	0.618498	0.764872	0.711028	0.702544	0.808746	0.580579	0.618107	0.602866	0.69074	0.576745	0.705641	0.676186	0.749878	0.721643	0.738682	0.822385	0.699131	0.732858	0.650285	0.735489	0.771035	0.741379	0.702093	0.74166	0.700718	0.901488	1.02868	1.04965	1.10273	0.824747	1.15434	0.928794	0.994713	1.06036	1.09965	1.08967	1.12192	1.04271	0.973925	1.13144
Q9R099	Q9R099	Transducin beta-like protein 2	Tbl2	60	-0.265632	-0.211661	-0.276276	-0.226344	-0.293397	-0.0769252	-0.191995	-0.225155	-0.206847	-0.281959	-0.227638	-0.183379	-0.13416	-0.12794	-0.154326	-0.272139	-0.249042	-0.194468	-0.189608	-0.247469	-0.265293	-0.265108	-0.263703	-0.241766	-0.10943	-0.204584	-0.185846	-0.237592	-0.311351	-0.231837	0.279689	0.207704	0.156642	0.132518	0.343796	0.0419647	0.0136808	0.245934	0.0672713	-0.0419212	0.0760739	0.13859	-0.0282675	0.0432642	0.12097
Q7TPD0;Q7TPD0-2	Q7TPD0	Integrator complex subunit 3	Ints3	48	-0.362624	-0.33601	-0.436281	-0.655687	-0.513793	-0.377252	-0.198939	-0.587723	-0.133339	-0.535237	-0.699599	-0.459056	0.0729381	-0.380426	-0.497943	-0.347343	-0.311106	-0.483434	0.0388933	-0.302535	-0.442238	-0.442979	-0.689566	-1.33108	-0.366017	0.0325154	-0.455496	-0.277517	0.152916	-0.0555898	-0.126493	0.0386886	-0.129588	0.00675096	0.355165	-0.0936955	0.335523	0.196172	-0.234804	0.0923645	0.109865	-0.403419	-0.229347	0.0646953	0.13305
P70288	P70288	Histone deacetylase 2	Hdac2	60	-0.320181	-0.17766	-0.325308	-0.435582	-0.20482	-0.282547	-0.326782	-0.329607	-0.27933	-0.228586	-0.32003	-0.274257	-0.208519	-0.269129	-0.307297	-0.281415	-0.234444	-0.267517	-0.187137	-0.199575	-0.104259	-0.304997	-0.288666	-0.420608	-0.436165	-0.274782	-0.217882	-0.166684	-0.0203131	-0.18757	0.0283005	0.0980051	-0.0277533	-0.113556	-0.0606289	0.0386002	-0.0714971	0.0313849	0.0556917	-0.121008	0.0166581	-0.0213309	-0.150488	-0.0332948	0.411547
Q99P65	Q99P65	Equilibrative nucleoside transporter 3	Slc29a3	60	0.444627	0.119721	0.437211	0.372576	0.216517	0.44474	0.448826	0.547735	0.449634	0.542504	0.594528	0.338668	0.599331	0.274305	0.139425	0.267353	0.367651	0.174191	0.502927	0.501566	0.401703	0.725774	0.274912	0.342244	0.466715	0.337329	0.43752	0.265026	0.503028	0.553042	0.534354	0.592247	0.818509	0.793204	0.656648	0.925611	0.747514	0.53624	0.731497	0.763351	0.773096	0.865011	0.686396	0.77578	0.877564
Q8R0X7	Q8R0X7	Sphingosine-1-phosphate lyase 1	Sgpl1	60	-0.0587599	-0.106199	-0.103198	-0.0319665	-0.0665325	0.0178577	-0.114726	-0.101848	-0.0762332	-0.062137	-0.216006	-0.228837	-0.163296	-0.326116	-0.169615	-0.213816	-0.16549	-0.249879	-0.258901	-0.240148	-0.233534	-0.0896479	-0.0718365	-0.122917	-0.0649708	-0.147277	-0.210725	-0.159989	-0.0672048	-0.271493	0.282771	0.0556731	0.205629	0.243437	0.408753	0.239848	0.424957	0.273259	0.117613	0.288924	0.146005	0.196845	0.166774	0.098882	-0.0490824
Q9CRA5;Q9CRA5-2	Q9CRA5	Golgi phosphoprotein 3	Golph3	60	0.111033	0.0761132	0.0951505	0.0878244	0.00836082	-0.096391	0.000542693	-0.0111144	-0.0930466	-0.0382058	-0.0200195	-0.0500934	-0.0356754	-0.0430763	-0.0889145	-0.0087993	-0.114546	-0.087177	0.0307728	-0.129408	-0.131879	-0.0622632	-0.14803	-0.175093	-0.0225883	-0.017393	-0.0247624	-0.00262138	0.0185902	0.0998677	0.233022	0.392288	0.315998	0.394075	0.31287	0.47473	0.329703	0.297868	0.275495	0.335846	0.249303	0.20401	0.39353	0.324569	0.287222
Q9CY18	Q9CY18	Sorting nexin-7	Snx7	60	0.0394406	-0.0919278	0.0785773	0.00274122	0.09675	-0.0144229	-0.100548	-0.05875	-0.0523914	-0.0916804	-0.0164701	-0.0219015	-0.0656348	-0.0721464	-0.0337182	0.0830995	0.10283	-0.0044417	-0.0270447	-0.00518051	-0.244235	-0.101506	-0.106772	-0.0714669	-0.0589817	-0.0322581	-0.0304539	-0.02821	0.0308437	-0.114983	0.240447	0.35356	0.254593	0.325539	0.297473	0.250824	0.333912	0.492807	0.257237	0.285796	0.30787	0.203762	0.123437	0.372145	0.329415
Q64373;Q64373-2;Q64373-3;Q64373-4	Q64373;Q64373-2;Q64373-3;Q64373-4	Bcl-2-like protein 1	Bcl2l1	60	-0.623067	-0.597298	-0.572706	-0.623476	-0.542499	-0.726787	-0.658174	-0.661137	-0.648855	-0.68448	-0.617481	-0.615204	-0.637137	-0.625103	-0.700363	-0.674526	-0.648714	-0.635831	-0.577318	-0.610579	-0.475552	-0.662008	-0.674553	-0.633621	-0.600072	-0.649524	-0.524844	-0.594524	-0.632605	-0.614911	-0.250047	-0.346971	-0.298509	-0.305326	-0.354015	-0.32123	-0.278789	-0.126415	-0.252846	-0.181985	-0.278262	-0.255992	-0.464916	-0.327791	-0.392416
Q8C570	Q8C570	mRNA export factor	Rae1	56	-0.282868	-0.780202	-0.161323	-0.453201	-0.349833	-0.51288	-0.0425585	0.0404119	-0.381907	-0.0507865	0.163566	-0.0838223	-0.446447	-0.223705	-0.3471	-0.351485	-0.398797	-0.559196	-0.094898	-0.381157	-0.240741	-0.20871	-0.329671	-0.289043	-0.29563	-0.500105	-0.397705	-0.299207	-0.264946	-0.358054	0.0568289	-0.0853759	-0.0804688	-0.122743	-0.0968008	-0.0880246	0.0676526	-0.168594	-0.0807907	0.0927639	0.117685	0.0352294	0.133872	0.144036	-0.0399507
Q8VCA8	Q8VCA8	Secernin-2	Scrn2	60	0.170257	-0.0894234	0.24234	0.244499	0.150244	0.345717	0.233261	0.251159	0.310229	0.234541	0.328205	0.257602	0.377073	0.269206	0.161075	0.330942	0.37251	0.284979	0.215958	0.393754	0.206789	0.432964	0.213155	0.405227	0.371717	0.333369	0.516619	0.240381	0.287389	0.368915	0.467548	0.594993	0.57623	0.628933	0.561903	0.692366	0.497166	0.614157	0.60386	0.703086	0.606682	0.70621	0.657031	0.618819	0.696168
P70295	P70295	Ancient ubiquitous protein 1	Aup1	56	0.0202297	0.207918	-0.0777284	0.10374	0.202281	-0.10614	-0.217017	-0.172102	-0.0896658	-0.32997	-0.0582257	-0.0783889	0.0217846	-0.183018	-0.0260486	0.0798666	-0.18271	-0.069249	-0.105822	-0.413065	-0.0099403	0.0143798	-0.0914662	0.15486	-0.0668334	-0.157216	0.0570444	0.13958	-0.143671	0.401596	0.344812	0.296002	0.392161	0.204739	0.335686	0.227026	0.35101	0.151184	0.417339	0.112368	0.222222	0.190681	0.298717	0.222815	0.307319
Q62203	Q62203	Splicing factor 3A subunit 2	Sf3a2	59	-0.0227562	0.00826856	-0.0350882	-0.279726	-0.198222	0.198347	-0.185653	0.0604552	-0.36057	-0.262498	-0.17152	-0.198631	-0.540441	-0.141333	-0.0209469	-0.169752	-0.160224	-0.198883	-0.0432057	-0.194401	-0.547829	-0.323534	-0.158514	-0.116874	-0.214628	-0.119318	-0.145531	0.133966	0.0790134	0.0183338	0.00162126	0.12461	-0.135284	-0.217862	-0.0618466	-0.00380173	-0.0136338	0.47309	0.378125	0.144464	0.203249	0.128644	-0.169899	0.223823	0.359377
Q9JL26;Q9JL26-2	Q9JL26;Q9JL26-2	Formin-like protein 1	Fmnl1	59	-0.264828	-0.320265	-0.308802	-0.00813203	-0.0764682	-0.207232	-0.262478	-0.388704	-0.19533	-0.130608	-0.285706	-0.293895	-0.124118	-0.467332	-0.279807	-0.37305	-0.183222	-0.227929	-0.343561	-0.183813	-0.212577	-0.351628	-0.271709	-0.304096	-0.377148	-0.357164	-0.287168	-0.397854	-0.383565	-0.660688	-0.00674195	-0.0427321	-0.161373	-0.334439	0.12334	0.0900687	-0.0143436	0.165965	0.0655899	-0.31677	0.179259	0.0595235	-0.0452326	0.101163	0.167962
Q6Q899;Q6Q899-2;Q6Q899-3;Q6Q899-4	Q6Q899;Q6Q899-2	Probable ATP-dependent RNA helicase DDX58	Ddx58	60	-0.141284	-0.275147	-0.172282	-0.103342	-0.267728	-0.137286	-0.127344	-0.162815	-0.286766	-0.250197	-0.238646	-0.285209	-0.315837	-0.298903	-0.262271	-0.147649	-0.184176	-0.165134	-0.028687	-0.209751	-0.359689	-0.21311	-0.249516	-0.229492	-0.103229	-0.240249	-0.26853	-0.231396	-0.324229	-0.215362	0.078841	0.144539	0.162145	0.111145	0.0849869	0.107311	0.0402192	-0.0352997	0.164463	0.092897	-0.00498919	0.0372973	0.130869	-0.103413	0.122136
Q9D4H1	Q9D4H1	Exocyst complex component 2	Exoc2	60	-0.00120963	0.120829	-0.126626	0.171067	-0.0298773	0.195828	0.0928278	0.108408	0.364028	0.19976	0.0430646	-0.0213645	0.449286	-0.0237985	-0.0703291	0.159286	0.0187155	0.0831205	-0.08805	-0.129609	0.0191664	0.334993	-0.0160925	0.128259	0.258504	-0.00362151	-0.006702	-0.20033	-0.176335	0.199668	0.281638	0.209523	0.208098	0.177274	0.638629	0.405606	0.431624	0.423053	0.255825	-0.0513463	0.415357	0.513868	0.541207	0.585088	0.488293
Q8VCN5	Q8VCN5	Cystathionine gamma-lyase	Cth	60	-0.0968217	-0.0967866	-0.10269	-0.088713	-0.107703	-0.0309854	-0.0503642	-0.0785234	-0.0990155	-0.112529	-0.115249	-0.0856399	-0.125765	-0.0969579	-0.0320681	-0.101807	-0.158338	-0.137206	-0.136837	-0.163688	-0.0910819	-0.0995988	-0.0544749	-0.0625076	-0.0968139	-0.155125	-0.123557	-0.0796953	-0.112236	-0.0855789	0.0627838	0.172544	0.190288	0.240669	0.298841	0.232473	0.219699	0.194674	0.21522	0.246189	0.238459	0.280262	0.361675	0.299284	0.244411
Q3UN02	Q3UN02	Lysocardiolipin acyltransferase 1	Lclat1	52	0.380878	0.233642	0.348946	0.42961	0.451062	0.220046	0.374811	0.372507	0.517135	0.259351	0.365074	0.275981	0.383146	-0.117338	0.240187	0.238716	0.215196	0.0104123	0.240525	0.0638112	0.359235	0.393466	0.296483	0.284527	0.482067	0.150511	0.140328	0.270958	0.320619	0.166865	0.523844	0.577702	0.778338	0.717713	0.361275	0.474768	0.920391	0.659776	0.794699	0.648539	0.532228	0.366574	0.344818	0.452187	0.747293
Q9QXK3;Q9QXK3-4;Q9QXK3-3;Q9QXK3-2	Q9QXK3;Q9QXK3-4	Coatomer subunit gamma-2	Copg2	60	-0.198925	-0.211253	-0.192375	-0.191803	-0.227638	-0.110892	-0.256016	-0.279753	-0.312784	-0.225941	-0.361556	-0.321437	-0.286782	-0.296924	-0.298381	-0.201437	-0.203914	-0.205958	-0.217272	-0.184573	-0.218766	-0.19223	-0.180228	-0.228486	-0.157593	-0.341806	-0.246997	-0.300355	-0.197074	-0.343998	0.171022	0.173268	0.123085	0.0997422	0.162251	0.0955381	-0.021075	0.00588023	0.015235	0.136037	-0.0263396	0.0474855	0.200578	-0.0595654	0.0101172
P70245	P70245	3-beta-hydroxysteroid-Delta(8),Delta(7)-isomerase	Ebp	60	-0.302773	-0.327925	-0.304806	-0.167589	-0.294224	-0.563068	-0.377531	-0.391989	-0.347629	-0.441091	-0.38927	-0.413064	-0.495564	-0.540768	-0.374043	-0.467608	-0.524404	-0.49837	-0.593094	-0.550339	-0.519831	-0.562073	-0.484064	-0.41132	-0.489394	-0.389529	-0.434338	-0.402425	-0.543276	-0.472338	-0.0136778	-0.0928034	-0.0805676	-0.117576	0.00403444	-0.21882	-0.10578	-0.0969226	-0.225103	-0.0658925	-0.197773	-0.203477	-0.149936	-0.168414	-0.357088
Q8R1A4-2;Q8R1A4	Q8R1A4-2;Q8R1A4	Dedicator of cytokinesis protein 7	Dock7	52	-0.0156744	-0.080506	-0.139501	0.675274	-1.66685	0.0733993	0.410479	0.016487	0.0320843	-0.0913878	-0.194908	-0.111693	0.247934	0.0875219	0.517116	0.343906	-0.0876723	0.380176	-0.158006	1.09373	-0.0128193	0.387834	0.299827	0.149239	0.248472	0.200102	0.0494466	-0.435852	-0.332741	0.319518	0.872898	0.289468	0.442346	0.561332	0.354984	0.187317	0.529924	0.658867	0.451411	0.401536	0.691042	0.682016	0.362585	0.215943	0.418652
Q7TT37	Q7TT37	Elongator complex protein 1	Ikbkap	60	-0.798202	-0.192789	-0.728787	-0.446202	0.0279353	-0.912375	-0.0262053	-0.76863	-0.110108	-0.0511983	-0.766201	-0.42996	0.0825959	-0.544124	-0.904259	-0.766655	-0.964745	-0.547177	-0.260134	-0.667972	1.90709	-0.0222968	-0.0287633	-0.4174	-0.135968	-1.00157	-0.100374	-0.487971	-0.500973	-0.43741	-0.0927397	-0.0953944	0.0113785	-0.103933	0.575933	0.0397257	-0.10996	-0.184727	-0.134979	-1.2232	-0.227607	-0.0627046	0.0696895	-0.10132	0.243321
Q8R0I0;Q8R0I0-2	Q8R0I0;Q8R0I0-2	Angiotensin-converting enzyme 2;Processed angiotensin-converting enzyme 2	Ace2	60	-0.682259	-0.588974	-0.703806	-0.588583	-0.57901	-0.762426	-0.595676	-0.58575	-0.531442	-0.512097	-0.500561	-0.519549	-0.520056	-0.623697	-0.561353	-0.573728	-0.639465	-0.59705	-0.67207	-0.736193	-0.59676	-0.700292	-0.661886	-0.645921	-0.623156	-0.503458	-0.523578	-0.501302	-0.543958	-0.56784	-0.286731	-0.327274	-0.395535	-0.320777	-0.161129	-0.285699	-0.362852	-0.317978	-0.375472	-0.253628	-0.26982	-0.149009	-0.108665	-0.25409	-0.257933
Q3UNW5	Q3UNW5	Transcription factor CP2-like protein 1	Tfcp2l1	59	-0.477902	-0.763816	-0.482345	-0.487722	-0.535633	-0.686844	-0.686758	-0.752988	-0.928417	-0.843364	-0.515817	-0.539932	-0.653325	-0.729313	-0.497782	-0.428476	-0.583134	-0.681852	-0.434142	-0.716797	-0.756154	-0.589583	-0.579745	-0.641548	-0.492432	-0.621648	-0.512291	-0.357431	-0.308663	-0.478164	-0.405059	-0.423664	-0.43523	-0.277615	-0.25011	-0.566635	-0.221627	-0.390294	-0.541297	-0.34174	-0.292354	-0.362544	-0.145627	-0.356818	-0.271158
Q5SW19;Q5SW19-3;Q5SW19-2	Q5SW19;Q5SW19-3;Q5SW19-2	Clustered mitochondria protein homolog	Cluh	60	-0.115181	-0.133482	-0.0722041	-0.10893	-0.00335402	-0.0380569	-0.00583671	-0.0348664	0.0345039	-0.0555706	-0.0371615	0.0154752	-0.0477334	0.0234998	0.00825177	-0.024943	-0.055449	-0.0540646	-0.135694	-0.127924	-0.0566778	-0.097103	-0.0483412	-0.00897607	-0.0533062	-0.105266	-0.0937024	-0.101628	-0.162379	-0.139861	0.312387	0.264587	0.2592	0.212605	0.267413	0.207207	0.299195	0.261804	0.293424	0.225761	0.288116	0.253535	0.29197	0.309141	0.264025
Q91YD9	Q91YD9	Neural Wiskott-Aldrich syndrome protein	Wasl	60	-0.00460304	-0.0556137	-0.0106787	-0.0904726	-0.156349	-0.0126204	-0.0309357	-0.0678276	-0.10151	-0.0540752	-0.151334	-0.113157	-0.0837047	0.0203534	-0.0859781	-0.000191473	-0.0563534	-0.0519181	-0.0430341	-0.0380077	-0.166881	0.0174789	-0.0356485	-0.133416	-0.0227662	-0.0348693	-0.162969	-0.147997	-0.041133	-0.0262439	0.120861	0.22607	0.30008	0.26767	0.258836	0.21589	0.149893	-0.0506059	0.306465	0.270403	0.352827	0.367432	0.38981	0.367136	0.36399
O70503;O70503-2	O70503;O70503-2	Very-long-chain 3-oxoacyl-CoA reductase	Hsd17b12	60	0.0799876	0.16681	0.00897692	0.103165	0.231619	0.137364	-0.0223118	-0.00547917	0.0559948	-0.0212477	0.0392015	0.0167756	0.0843034	-0.0100206	0.050826	-0.160393	-0.0371576	-0.0370857	-0.00783906	-0.1245	0.045665	0.0185416	0.0384903	0.100193	-0.0097038	-0.0181334	-0.0473062	0.0189544	-0.136419	-0.0225839	0.502098	0.395673	0.42298	0.318352	0.450147	0.258544	0.367383	0.314898	0.398599	0.309023	0.312336	0.273378	0.272251	0.234795	0.255656
Q9WUM3	Q9WUM3	Coronin-1B	Coro1b	60	-0.264543	-0.552504	-0.242033	-0.257772	-0.216392	0.0110826	-0.189499	-0.189786	-0.250932	-0.162045	-0.178023	-0.282439	-0.27716	-0.247956	-0.336515	-0.601059	-0.238281	-0.374333	-0.248741	-0.178053	-0.271524	-0.157116	-0.194917	-0.123419	-0.209633	-0.0474756	-0.058324	-0.162501	-0.21679	-0.325495	0.136432	0.131767	0.0811957	0.09874	0.0967607	0.0756019	0.100499	0.0808071	0.120884	0.08772	-0.0135106	-0.000994023	0.118801	-0.0366069	0.0123663
O89090;O89090-2	O89090;O89090-2	Transcription factor Sp1	Sp1	56	0.0764461	-0.0579473	-0.00692788	-0.180242	-0.185345	0.265842	-0.326823	-0.044458	-0.243755	-0.0485308	-0.218985	-0.429203	-0.134134	-0.261395	-0.441293	0.0291402	0.119508	-0.0579838	0.0508228	0.196315	-0.309841	0.351695	-0.0860703	0.0261515	-0.208497	-0.337825	-0.241814	-0.336307	0.00223039	0.122941	-0.335409	0.172248	0.141204	0.134648	0.229183	0.768213	-0.00337845	0.0320505	0.363055	0.145603	0.153538	0.268013	0.391053	0.177553	0.35749
Q61581	Q61581	Insulin-like growth factor-binding protein 7	Igfbp7	60	-0.160721	-0.156642	-0.135156	-0.130145	-0.154079	0.0158113	0.0514192	-0.0243811	-0.0894895	-0.0308777	-0.0280099	0.0325962	-0.0457282	0.0996659	0.0288785	-0.00163208	-0.0901877	0.00703626	0.0159228	-0.0983936	-0.10585	-0.190941	-0.137081	-0.141061	-0.0691116	-0.202553	-0.114737	-0.140165	-0.2175	-0.153088	0.231702	0.145894	0.159216	0.151431	0.0457587	0.268991	0.215014	0.279367	0.125032	0.235919	0.48423	0.32936	0.146049	0.445051	0.230582
O88668	O88668	Protein CREG1	Creg1	60	0.772089	0.472073	0.93184	0.798455	0.736948	0.897444	1.30939	1.14432	1.00482	1.12144	0.835996	0.896262	0.564987	0.883319	0.839824	1.19398	0.970347	1.00771	1.04301	1.0568	0.965236	0.790298	0.901467	0.872208	0.826806	0.890968	1.06987	1.04044	1.01238	0.969705	1.05267	0.897855	0.947685	0.975675	1.20189	1.26917	1.25857	1.20172	1.02584	1.21413	1.25777	1.31832	1.26572	1.20006	1.17977
Q811U4	Q811U4	Mitofusin-1	Mfn1	59	-0.308785	-0.18525	-0.244821	-0.423477	-0.162414	-0.276219	-0.386893	-0.32469	-0.00172739	-0.494993	-0.427751	-0.339933	-0.194796	-0.364033	-0.384421	-0.326864	-0.220462	-0.356076	-0.398007	-0.298729	-0.219157	-0.254694	-0.337931	-0.291921	-0.120518	-0.232393	-0.302106	-0.356768	-0.304157	-0.322007	-0.051001	-0.00707664	0.136066	0.11958	0.0642421	0.06402	-0.0722141	0.0951367	0.00945511	0.00424421	-0.0397279	0.0108617	-0.183713	-0.126093	-0.0732782
B1AZI6	B1AZI6	THO complex subunit 2	Thoc2	60	-0.422589	-0.39172	-0.436651	-0.0827295	-0.178911	-0.300564	-0.490143	-0.594738	-0.544609	-0.458054	-0.619004	-0.55605	-0.565473	-0.582086	-0.500202	-0.340947	-0.376257	-0.204884	-0.509919	-0.519072	-0.428087	-0.528545	-0.373111	-0.180471	-0.33514	-0.346379	-0.0712077	-0.252178	-0.513969	-0.447342	-0.155883	-0.134398	-0.218692	-0.270951	-0.076612	-0.207705	-0.32669	-0.0598752	-0.182197	-0.174003	-0.0476938	0.0395763	-0.113234	0.0229932	-0.123348
O70494-3;O70494-2;O70494	O70494-3;O70494-2;O70494	Transcription factor Sp3	Sp3	60	0.214247	0.0846516	0.213668	0.623249	0.493681	0.0643185	-0.361878	-1.33615	-0.384049	-0.262508	-0.47158	0.198344	1.13817	0.660577	0.310008	0.510699	0.426482	0.558148	-0.136178	0.425361	0.510518	0.522502	0.476161	-0.165865	0.266986	0.468255	0.626396	-0.0356652	0.632717	0.05573	0.290201	0.354389	0.115015	0.32028	0.963673	0.202708	1.02229	0.467593	0.356389	0.889497	0.921963	0.540474	1.51469	1.07193	0.460151
Q05793	Q05793	Basement membrane-specific heparan sulfate proteoglycan core protein;Endorepellin;LG3 peptide	Hspg2	60	0.325411	0.456337	0.29483	0.48984	0.326056	0.338558	0.471629	0.386736	0.433697	0.41234	0.282161	0.315275	0.390026	0.292212	0.305475	0.507407	0.317246	0.484161	0.425575	0.303746	0.389023	0.252848	0.229053	0.274646	0.364543	0.21832	0.351676	0.277784	0.163228	0.384882	0.664008	0.641728	0.627424	0.678811	0.534717	0.648657	0.660684	0.691186	0.612044	0.730106	0.726232	0.737036	0.692259	0.757263	0.764268
Q91WG8	Q91WG8	Bifunctional UDP-N-acetylglucosamine 2-epimerase/N-acetylmannosamine kinase;UDP-N-acetylglucosamine 2-epimerase (hydrolyzing);N-acetylmannosamine kinase	Gne	53	0.0050531	0.216929	-0.000765853	-0.164331	0.166796	-0.222745	0.0150108	-0.00946375	0.0925073	0.280706	0.264421	0.345399	0.246431	0.426024	0.383629	-0.0185295	0.00674719	0.00524406	-0.16127	0.120382	0.146606	-0.168033	0.0402126	-0.218123	-0.671038	-0.0262472	-0.22979	-0.0245501	0.153889	-0.0590193	0.57589	0.318438	0.490491	0.662252	-0.312716	0.503244	0.401021	-0.461618	-0.128204	1.80742	0.561447	0.385489	0.90511	0.20762	0.00933209
Q920A7;Q920A7-2	Q920A7;Q920A7-2	AFG3-like protein 1	Afg3l1	60	-0.11137	-0.15525	-0.150497	-0.0943368	-0.0984037	0.0391092	-0.00348405	0.0807711	0.0833966	-0.159833	0.096348	0.0183953	0.01435	-0.0587635	-0.0150943	-0.0136942	0.113682	0.060565	0.208161	-0.112717	-0.0202777	0.182459	0.134443	0.264029	0.602443	0.249968	0.0115155	0.0866018	-0.148688	-0.0192019	0.375939	0.352197	0.469806	0.371054	0.293972	0.491464	0.316623	0.315553	0.455582	0.392991	0.314903	0.370719	0.265664	0.242628	0.274753
P15508	P15508	Spectrin beta chain, erythrocytic	Sptb	60	-2.05279	-1.46458	-2.16055	-1.73529	-2.18613	-2.33097	-1.75747	-1.62882	-1.46285	-1.3175	-1.62135	-1.72912	-1.58257	-1.8098	-1.77596	-1.87189	-1.8744	-1.60357	-2.0377	-1.61833	-1.29382	-1.71245	-1.61891	-1.64176	-1.70934	-1.17043	-1.4465	-1.56308	-1.57544	-1.52708	-1.46471	-0.912588	-1.83268	-1.40152	-0.949466	-1.06853	-1.71023	-1.13154	-1.41979	-1.37379	-2.71049	-2.29216	-1.24225	-1.93018	-2.13793
Q99K30;Q99K30-2	Q99K30	Epidermal growth factor receptor kinase substrate 8-like protein 2	Eps8l2	60	0.0404449	0.0629563	0.0379331	0.0148597	0.0651214	0.0403197	0.0137735	0.0442418	0.0795192	0.0699705	0.0239959	-0.00526347	0.0370235	0.00533919	-0.0236232	-0.0398835	0.0667387	0.0332002	0.0401	0.131745	0.0340772	-0.00996746	-0.0319287	-0.0259105	-0.117944	0.0528909	0.0386587	0.017522	0.0359414	0.0280321	0.345312	0.359935	0.338569	0.405807	0.296814	0.339578	0.365026	0.345816	0.281387	0.374519	0.340579	0.333733	0.367212	0.403096	0.383307
Q8BSQ9-2;Q8BSQ9	Q8BSQ9-2;Q8BSQ9	Protein polybromo-1	Pbrm1	55	-0.117076	-0.202637	-0.176473	-0.0567581	-0.0787407	0.145448	0.0398564	-0.126124	-0.257651	0.13846	-0.306955	-0.299019	-0.0906674	-0.00436108	-0.489909	-0.120547	-0.194943	-0.0125548	0.107759	-0.406259	0.0210977	0.234446	0.0162157	-0.0207214	0.423319	0.0988227	0.151665	-0.0417516	-0.0617073	0.113428	0.0368516	0.337026	0.0151236	0.0289288	0.345106	0.223782	0.267209	0.270765	0.533565	0.259295	0.339869	0.24113	0.761699	0.675668	0.125116
Q78XF5	Q78XF5	Oligosaccharyltransferase complex subunit OSTC	Ostc	49	-0.491089	-0.43089	-0.48833	-0.421108	-0.507347	-0.430645	-0.363848	-0.506911	-0.401811	-0.506168	-0.559299	-0.454017	-0.439724	-0.385234	-0.387726	-0.467179	-0.487428	-0.394139	-0.454873	-0.408467	-0.340634	-0.481695	-0.401532	-0.455674	-0.433124	-0.442227	-0.473997	-0.497311	-0.592349	-0.480908	-0.109415	-0.125962	-0.0439735	-0.1022	-0.0767045	-0.308862	-0.13461	-0.173791	-0.14312	0.0172594	-0.175604	-0.120706	-0.0806155	-0.209287	-0.201338
Q9JLT2	Q9JLT2	Trehalase	Treh	60	0.564958	0.62114	0.516894	0.545618	0.324725	0.555286	0.55611	0.588163	0.421699	0.500304	0.539821	0.507473	0.476405	0.537892	0.581261	0.572768	0.510091	0.579909	0.679913	0.627556	0.464438	0.515366	0.513343	0.475436	0.537519	0.40169	0.371057	0.437189	0.426696	0.524891	0.699343	0.723856	0.783171	0.869629	0.669549	0.882507	0.919362	0.956913	0.964178	0.73111	0.977672	0.951369	0.795407	0.965343	0.986551
Q8BVD5;Q8BVD5-3;Q8BVD5-2;Q8BVD5-5;Q8BVD5-4	Q8BVD5;Q8BVD5-3;Q8BVD5-2	MAGUK p55 subfamily member 7	Mpp7	60	-0.302967	-0.241707	-0.336368	-0.343878	-0.312992	-0.339425	-0.287052	-0.259015	-0.175775	-0.224143	-0.175962	-0.215519	-0.108734	-0.180155	-0.239173	-0.313483	-0.273029	-0.285353	-0.295694	-0.227757	-0.246225	-0.228384	-0.3186	-0.322529	-0.415667	-0.231047	-0.331805	-0.327154	-0.304537	-0.180102	0.0220437	0.0773183	-0.0591359	-0.0370847	-0.0329694	-0.0333568	0.107693	0.148872	0.0471759	0.0238768	0.118463	-0.0363329	0.0178628	0.194368	0.137604
Q8BYW9	Q8BYW9	EGF domain-specific O-linked N-acetylglucosamine transferase	Eogt	59	-0.277523	-0.163611	-0.322598	-0.160875	-0.229473	-0.0741918	-0.203256	-0.141597	-0.239396	-0.113014	-0.123508	-0.160406	-0.214089	-0.123841	-0.113163	-0.26461	-0.249146	-0.124174	-0.260936	-0.266017	-0.285466	-0.312169	-0.232147	-0.093459	-0.294389	-0.22287	-0.137563	-0.17066	-0.351042	-0.208479	0.20232	0.101691	0.0416635	0.0577861	0.184491	0.551729	0.0681372	0.186461	0.101843	0.181524	-0.0452966	0.118103	0.0115097	-0.0834168	-0.012672
Q01339;CON__P17690	Q01339	Beta-2-glycoprotein 1	Apoh	53	-1.13311	-0.598195	-1.20206	-1.42223	-0.931603	-1.40622	-1.4218	-1.33879	-1.09741	-1.37642	-1.6597	-1.50343	-1.49787	-1.5563	-1.37861	-1.44601	-1.30315	-1.37669	-1.33147	-1.32488	-1.04919	-1.44684	-1.19257	-1.49078	-1.51244	-1.36983	-1.71957	-1.31958	-1.21399	-1.47829	-1.05038	-0.851039	-0.849586	-0.987068	-0.886854	-1.43236	-1.34669	-0.932411	-1.04324	-1.3358	-1.05686	-1.19842	-1.4393	-1.41486	-1.05123
Q8K337;Q8K337-3;Q8K337-2	Q8K337;Q8K337-3;Q8K337-2	Type II inositol 1,4,5-trisphosphate 5-phosphatase	Inpp5b	59	-0.287731	-0.202859	-0.334077	-0.213744	-0.0692608	-0.159131	-0.287203	-0.211123	-0.261144	-0.134152	-0.119129	-0.15911	-0.192015	-0.352409	-0.1567	-0.224965	-0.216998	-0.238761	-0.245035	-0.391456	-0.255034	-0.349702	-0.244873	-0.20423	-0.27491	-0.286793	-0.137747	-0.0554886	-0.0752056	-0.294721	0.0704281	0.0375725	0.108492	0.0489922	0.188669	0.29396	0.00064984	-0.0127707	0.138023	0.162933	0.122483	0.25977	0.256904	0.0132124	0.0412606
P20918	P20918	Plasminogen;Plasmin heavy chain A;Activation peptide;Angiostatin;Plasmin heavy chain A, short form;Plasmin light chain B	Plg	60	-1.78936	-2.56688	-1.37007	-2.2047	-2.21484	-3.27138	-2.09209	-2.39624	-2.99222	-3.23805	-2.6138	-2.48876	-3.59877	-2.63804	-2.49478	-2.5231	-3.3098	-3.34531	-2.53367	-2.93065	-2.43651	-2.91337	-2.72886	-2.83236	-2.91785	-3.36016	-2.92211	-2.4895	-2.71011	-2.31238	-2.12867	-2.56805	-2.33072	-2.71809	-2.62712	-2.85875	-2.33691	-2.35278	-2.3662	-3.40785	-2.14944	-2.84022	-3.51063	-2.98604	-2.16427
Q8BHD7-2;Q8BHD7	Q8BHD7-2;Q8BHD7	Polypyrimidine tract-binding protein 3	Ptbp3	56	-0.324867	0.0127452	-0.360957	-0.362717	-0.17953	-0.311455	-0.490761	-0.410427	-0.355111	-0.436153	-0.505189	-0.448952	-0.376378	-0.290174	-0.467661	-0.502798	-0.512932	-0.368935	-0.47452	-0.603521	-0.395194	-0.498766	-0.509777	-0.408528	-0.425784	-0.223487	-0.189653	-0.221367	-0.362555	-0.0981154	-0.10434	-0.203737	-0.156215	-0.0760253	-0.362312	0.0498101	0.169232	-0.0155947	-0.137983	-0.123795	-0.252903	-0.0078026	0.338716	0.0392106	0.0739101
Q9JKD3	Q9JKD3	Secretory carrier-associated membrane protein 5	Scamp5	54	-0.179783	0.173848	-0.307413	0.201992	-0.726077	-0.0856767	0.304151	0.388269	0.192752	-0.0329283	0.0894767	0.00359509	0.00930396	-0.336884	0.128727	0.183511	-0.36702	-0.0292951	0.0516912	-0.326689	-0.091031	-0.139002	-0.179841	-0.017979	0.610548	-0.175716	-0.060123	-0.0196717	-0.30584	0.162517	0.275316	0.210229	0.131206	0.201717	0.551802	0.309854	-0.211666	0.267683	0.165437	0.42168	0.175471	0.712186	0.337615	0.35908	0.482691
P08122	P08122	Collagen alpha-2(IV) chain;Canstatin	Col4a2	60	0.159717	0.217467	0.0969321	0.370181	0.0298068	0.141303	0.248386	0.167155	0.125497	0.232635	0.162295	0.138921	0.239545	0.101689	0.155954	0.26675	0.0960014	0.260387	0.228835	0.148602	0.158296	0.125922	0.0768511	0.103799	0.198882	-0.0346843	0.0913379	-0.000147925	-0.0693366	0.108832	0.511119	0.387185	0.437133	0.392417	0.342985	0.448875	0.469807	0.420459	0.527126	0.414238	0.481856	0.505333	0.464562	0.418448	0.443682
Q8K023;Q8K023-2	Q8K023;Q8K023-2	Aldo-keto reductase family 1 member C18	Akr1c18	60	0.771474	1.01672	0.684889	0.892276	0.906516	0.530545	0.800565	0.754831	0.960456	0.883354	0.547326	0.53411	0.585774	0.449925	0.583429	0.980974	1.06076	1.14277	1.01078	1.13264	1.45874	1.14242	1.27226	1.23206	0.946717	1.36368	1.1718	1.28172	1.1187	1.25352	1.29417	1.40027	1.21236	1.19474	1.24362	1.02657	1.25315	1.17695	1.0187	1.36295	0.983595	0.855852	1.30582	1.21078	0.969912
Q61194;Q61194-2	Q61194;Q61194-2	Phosphatidylinositol 4-phosphate 3-kinase C2 domain-containing subunit alpha	Pik3c2a	60	-0.441573	-0.326006	-0.459451	-0.528441	-0.501156	-0.481479	-0.671463	-0.531665	-0.38297	-0.650847	-0.469007	-0.504008	-0.262286	-0.515152	-0.534945	-0.453994	-0.400405	-0.495912	-0.484806	-0.399657	-0.560784	-0.403613	-0.620442	-0.549899	-0.423644	-0.569487	-0.587859	-0.666773	-0.541419	-0.464648	-0.269859	-0.462042	-0.272185	-0.0839397	-0.266686	-0.224384	-0.208767	-0.236211	-0.223259	-0.248837	-0.23334	-0.0437683	-0.326372	-0.362496	-0.156941
P62264	P62264	40S ribosomal protein S14	Rps14	60	-0.469394	-0.328908	-0.493751	-0.472833	-0.496408	-0.326689	-0.311405	-0.269226	-0.0505406	-0.253802	-0.429223	-0.412633	-0.285932	-0.265693	-0.390189	-0.322184	-0.205986	-0.184579	-0.423565	-0.178244	-0.349953	-0.245196	-0.288374	-0.25057	-0.321427	0.115107	-0.195792	-0.25413	-0.299408	-0.108017	0.0213315	0.119981	0.190449	0.32011	0.245807	0.178099	0.0979349	-0.10611	-0.0105741	0.136782	-0.344317	-0.13099	0.179118	-0.132722	-0.289033
Q9WV27	Q9WV27	Sodium/potassium-transporting ATPase subunit alpha-4	Atp1a4	60	-0.489514	-0.501179	-0.467648	-0.412156	-0.40877	-0.533968	-0.511745	-0.462572	-0.407034	-0.498303	-0.426346	-0.475949	-0.409563	-0.637045	-0.547615	-0.324488	-0.406347	-0.442176	-0.441475	-0.461663	-0.444992	-0.484956	-0.583449	-0.462287	-0.450326	-0.654556	-0.438295	-0.525365	-0.51006	-0.498655	0.000838035	-0.240686	-0.222624	-0.302055	-0.50068	-0.248711	-0.163229	-0.12113	-0.226087	-0.203953	-0.0997696	-0.192849	-0.379539	-0.250866	-0.0694138
Q9CW79-2;Q9CW79	Q9CW79-2;Q9CW79	Golgin subfamily A member 1	Golga1	48	0.348652	0.217405	0.452531	0.532851	0.368265	0.170927	0.278996	0.339911	0.144631	0.481784	0.210855	0.163342	-0.0793661	-0.018116	0.118702	0.153596	0.08436	0.0853252	-0.0934848	0.131542	0.137567	0.000481554	0.174895	0.237327	0.145693	-0.0617117	0.239675	0.099409	0.21291	-0.237554	0.717961	0.548193	0.334738	0.470485	0.633504	0.492677	0.621806	0.876225	0.513126	0.402643	0.358749	0.492145	0.702405	0.585268	0.262037
P16110	P16110	Galectin-3	Lgals3	60	0.233503	0.259323	0.231075	0.279066	0.427229	0.259712	0.378073	0.391162	0.471117	0.305089	0.4091	0.382528	0.349271	0.251987	0.311903	0.271909	0.29303	0.277262	0.344372	0.112141	0.433739	0.333087	0.350773	0.439047	0.537003	0.287046	0.249197	0.311425	0.128266	0.200543	0.674352	0.671041	0.750481	0.798371	0.664139	0.709123	0.645945	0.599314	0.647747	0.932329	0.614823	0.711208	0.670332	0.544321	0.62374
P42232	P42232	Signal transducer and activator of transcription 5B	Stat5b	57	-0.166868	-0.0125817	-0.261803	-0.181954	-0.261523	-0.0755152	-0.27522	-0.139006	-0.265245	-0.266932	-0.0634295	-0.122753	-0.121201	-0.0599663	-0.0128869	-0.0914362	-0.202676	-0.0991148	-0.156559	-0.241771	-0.165248	0.0211934	-0.024747	0.126368	-0.0936637	-0.232864	-0.216668	-0.133073	-0.284449	0.0839888	-0.0948467	-0.0435491	0.0320033	-0.0169207	0.125628	0.481358	0.141038	0.0918559	0.270767	0.155744	0.231352	0.42239	0.341428	0.273369	0.392152
Q5SUC9	Q5SUC9	Protein SCO1 homolog, mitochondrial	Sco1	60	-0.144844	-0.161905	-0.0368032	-0.218975	0.0820239	-0.25869	-0.152684	-0.0733468	-0.177929	0.032435	0.0336205	-0.0365987	-0.13197	-0.181839	-0.228097	-0.0246996	-0.0502211	-0.122019	0.0164251	0.0573893	0.457329	0.0575758	0.0250969	0.0677616	-0.187702	-0.589595	-0.105428	-0.187177	-0.0257221	-0.249656	0.50553	0.360087	0.295955	0.263762	0.263434	-0.027069	0.190431	0.374608	0.178825	0.198117	0.0418652	0.109349	0.136726	-0.027425	0.116144
P70318	P70318	Nucleolysin TIAR	Tial1	60	-0.674054	-0.334312	-0.856084	-0.585124	-1.09821	-0.700249	-0.560219	-0.23927	-0.625599	-0.0847193	-0.565527	-0.858497	-0.505701	-0.740828	-1.08655	-0.223542	-0.94519	-0.583612	-0.667946	-1.05567	-0.474228	0.0124534	-0.608766	-0.356692	-0.175132	-0.518067	-0.204334	-0.424117	-0.230702	0.471514	-0.0072372	-0.319487	-0.46101	-0.313218	-0.0403035	-0.042445	-0.299514	0.0648198	-0.362679	0.186038	-0.0689733	0.128312	-0.125779	-0.0509327	-0.704789
P98203-2;P98203;P98203-4;P98203-5	P98203-2;P98203;P98203-4;P98203-5	Armadillo repeat protein deleted in velo-cardio-facial syndrome homolog	Arvcf	58	0.862672	0.618438	1.1841	1.45232	1.79429	0.729554	1.05043	0.163041	0.339696	1.09144	0.515178	1.04063	0.868924	1.50503	0.672438	0.762046	0.38152	0.964876	0.418253	0.196738	1.30502	0.312432	0.648385	0.627626	0.597829	0.289521	1.34604	0.560797	0.304933	0.213259	0.845322	1.44542	1.06855	1.77075	0.757354	1.85504	0.816322	0.58133	0.509073	1.32665	0.877568	0.835878	1.24881	1.2176	1.1557
A2AIL4	A2AIL4	NADH dehydrogenase (ubiquinone) complex I, assembly factor 6	Ndufaf6	60	-0.0292437	0.0339872	-0.00132217	-0.195579	-0.0828172	-0.114152	-0.0650049	-0.0559651	0.00372664	-0.128551	-0.21113	-0.168746	-0.17916	0.0310153	-0.169389	-0.0197007	0.0157609	0.0288409	0.0161628	0.118269	0.0609253	0.0612071	0.0155686	-0.00560941	-0.112415	0.0581441	-0.101636	-0.0805668	-0.0984459	0.127372	0.47572	0.275958	0.326039	0.0914753	0.279205	0.044168	0.30827	0.369205	0.323871	0.279763	0.374104	0.269298	0.235827	0.174269	0.128537
Q8CIW6;Q8CIW6-2;Q8CIW6-3	Q8CIW6;Q8CIW6-2;Q8CIW6-3	Solute carrier family 26 member 6	Slc26a6	50	-1.26352	-1.28781	-1.26417	-0.725735	-1.69719	-1.23356	-1.49	-2.26932	-1.94717	-1.91847	-2.15363	-1.57096	-1.17584	-1.38599	-1.12991	-1.13119	-1.6676	-1.30039	-1.76726	-1.32793	-1.45435	-1.53798	-1.34254	-1.78521	-1.30066	-1.61917	-1.15261	-1.5795	-1.25621	-1.48158	-1.59415	-0.844931	-0.962417	-1.13281	-0.959948	-1.57333	-1.3083	-0.889204	-1.00806	-0.900485	-1.2437	-1.42959	-1.73296	-0.944399	-0.866806
Q9CQ80;Q9CQ80-2	Q9CQ80;Q9CQ80-2	Vacuolar protein-sorting-associated protein 25	Vps25	60	-0.196549	-0.20789	-0.111225	-0.117576	-0.0576067	-0.259416	-0.0458939	-0.144032	-0.0457585	0.00858992	-0.223215	-0.150211	-0.175015	-0.125978	-0.276656	-0.132557	-0.173886	-0.126949	-0.242261	-0.211076	-0.0814727	-0.272531	-0.231334	-0.265882	-0.122243	-0.102033	-0.0455172	-0.188752	-0.148223	-0.290167	0.174401	0.165142	0.0754458	0.130059	0.177094	0.216065	0.134027	0.230147	0.128143	0.110233	0.142801	0.188302	0.190157	0.226144	0.152363
Q8K3G9	Q8K3G9	DCC-interacting protein 13-beta	Appl2	57	0.0110293	0.123752	-0.00343799	-0.110606	-0.178139	0.0558096	0.163833	0.184087	0.129633	0.100476	-0.25793	-0.217263	-0.192174	0.0449008	-0.205547	0.386737	-0.0408276	0.144892	0.0197961	-0.0575864	0.0851558	0.318262	0.11161	0.188297	0.0612022	0.0603784	0.0706827	0.0699832	0.0536134	0.656694	0.301831	0.312377	0.167039	0.24759	0.125443	0.390351	0.382303	0.177639	0.409472	0.372005	0.218428	0.173213	0.462026	0.178989	0.41084
Q9Z0R9	Q9Z0R9	Fatty acid desaturase 2	Fads2	54	-0.414404	-0.259097	-0.581255	-0.302121	-0.520796	-0.135486	-0.345825	-0.101974	-0.349202	0.0331806	0.102304	-0.0521906	-0.108033	-0.214397	0.110235	-0.235762	-0.252337	-0.227406	-0.419797	-0.369596	-0.585216	-0.319119	-0.173261	-0.150401	-0.359204	-0.462064	-0.581388	-0.398718	-0.339765	-0.589932	-0.0212315	0.20452	-0.123272	0.0821315	-0.0404853	0.0818426	-0.265429	0.0634066	-0.0406345	0.0360161	0.205421	0.131838	0.234649	0.118503	0.0722525
Q9Z0S9	Q9Z0S9	Prenylated Rab acceptor protein 1	Rabac1	53	-0.27141	-0.253875	-0.318103	-0.407208	-0.278654	0.509373	-0.14974	-0.154425	-0.306534	-0.278427	-0.567228	-0.464404	-0.480141	-0.320351	-0.257458	-0.485497	-0.369828	-0.385881	-0.268589	-0.367831	-0.462671	-0.331379	-0.232376	-0.258311	-0.362688	-0.551352	-0.394286	-0.300574	-0.328486	-0.361781	0.425143	0.0301799	0.149883	-0.0947353	-0.091658	-0.257318	0.0315846	-0.0360306	-0.0602816	-0.0213569	0.332912	0.0499965	-0.081623	0.014629	-0.0734843
Q5DTU0;Q5DTU0-2	Q5DTU0;Q5DTU0-2	Actin filament-associated protein 1-like 2	Afap1l2	51	-0.12391	0.0225697	-0.183573	-0.209633	-0.369026	0.174404	-0.0278844	-0.191141	-0.0993509	-0.373628	-0.505209	-0.280814	-0.208823	-0.0856935	0.0202318	-0.375847	-0.628722	-0.502381	-0.56962	-0.517684	-0.328229	-0.21067	-0.170633	-0.297084	-0.361023	-0.420012	-0.471786	-0.339895	-0.36724	-0.00497414	-0.173272	-0.00548743	-0.238302	-0.274909	-0.171438	0.00644951	0.116169	0.18317	0.0355991	0.159183	0.049763	-0.148469	0.0992177	-0.0849452	0.426127
O08599;O08599-2	O08599;O08599-2	Syntaxin-binding protein 1	Stxbp1	59	-0.0879668	-0.153691	-0.177306	-0.189529	-0.376718	-0.198055	-0.141403	0.0690423	-0.176048	0.00686625	-0.0575501	-0.293335	-0.271178	-0.274904	-0.329351	-0.286362	-0.294689	-0.329244	-0.188466	-0.251408	-0.350429	0.0152459	-0.196571	-0.131315	-0.191229	-0.227209	-0.417509	-0.329634	-0.2836	-0.0824762	0.183955	0.4372	0.10619	-0.0595866	0.235318	0.0771103	-0.547782	-0.288209	-0.076809	-0.0154685	0.259163	0.143135	0.295648	0.118944	0.160988
P45376	P45376	Aldose reductase	Akr1b1	60	-0.405016	-0.0569222	-0.447398	-0.503721	-0.264357	0.195173	-0.347714	-0.22148	-0.0555177	-0.126572	-0.523443	-0.450636	-0.123575	-0.0926912	-0.503488	-0.376318	-0.225862	-0.13751	-0.372285	-0.309359	-0.441917	-0.29778	-0.478529	-0.360815	-0.342461	0.0983102	0.110729	-0.12289	-0.0818703	0.138019	-0.0973163	-0.285757	-0.0791626	0.351801	0.11376	0.155116	-0.0510873	-0.0309876	-0.21632	0.0525977	0.141919	0.533285	-0.0226445	0.261536	0.149965
O08807	O08807	Peroxiredoxin-4	Prdx4	60	-0.110241	-0.251317	-0.128885	-0.0583272	0.0502704	0.00711263	0.215022	0.146898	0.281375	0.11153	0.345199	0.261227	0.185239	0.355848	0.196715	-0.403539	0.0392834	0.00981005	0.0591062	-0.00539288	0.084302	0.0566506	0.137139	0.218548	0.157582	0.928248	0.426823	0.477447	0.054607	0.295608	0.303164	0.382307	0.388111	0.351082	0.369409	0.590197	0.368107	0.049018	0.52274	0.362405	0.359225	0.340035	0.506857	0.444115	0.373351
Q9D554	Q9D554	Splicing factor 3A subunit 3	Sf3a3	60	-0.166563	-0.26061	-0.114442	-0.211851	-0.231896	-0.215189	-0.140814	-0.141621	-0.265813	-0.143125	-0.107248	-0.123128	-0.190461	-0.0591269	-0.204682	-0.0899644	-0.14958	-0.133711	-0.0584209	-0.121657	-0.246755	-0.225341	-0.280316	-0.280866	-0.182327	-0.212497	-0.137086	-0.197407	-0.148009	-0.154841	0.0534076	0.178478	0.137912	0.114406	0.175487	0.0655906	-0.000106111	0.157008	0.184016	0.218897	0.144877	0.16807	0.0222865	0.228944	0.0888722
Q6A026	Q6A026	Sister chromatid cohesion protein PDS5 homolog A	Pds5a	60	-0.433141	-0.73664	-0.308757	-0.458297	-0.465314	-0.272327	-0.160021	-0.229774	-0.286366	-0.238093	-0.324682	-0.292266	-0.487934	-0.22896	-0.322602	-0.238101	-0.231442	-0.297825	-0.345946	-0.199643	-0.306178	-0.221978	-0.168199	-0.169403	-0.199397	-0.222573	-0.233373	-0.303252	-0.269277	-0.398641	-0.0399637	0.0216813	-0.0816179	-0.100183	-0.135836	-0.0306506	0.0222758	0.0624927	-0.0775386	-0.014235	-0.0266438	-0.113507	-0.0629373	0.0256377	0.0607004
Q9ES28-4;Q9ES28-3;Q9ES28-2;Q9ES28-7;Q9ES28;Q9ES28-8;Q9ES28-6;Q9ES28-5	Q9ES28-4;Q9ES28-3;Q9ES28-2;Q9ES28-7;Q9ES28;Q9ES28-8;Q9ES28-6;Q9ES28-5	Rho guanine nucleotide exchange factor 7	Arhgef7	60	-0.0418711	0.0534061	-0.13041	0.0587739	-0.14768	-0.0374747	-0.126092	-0.0698107	-0.226212	-0.0975752	-0.0771259	-0.135559	-0.193919	-0.215732	0.00628488	-0.0708726	-0.131862	-0.0431534	-0.0716791	-0.0702826	-0.173446	-0.17355	-0.0783557	-0.0295357	-0.24028	-0.107398	-0.0312382	0.0635771	-0.0402959	0.045334	0.211398	0.15215	0.165482	0.194448	0.249844	0.252178	0.304359	0.316424	0.280959	-0.0365128	0.20979	0.265535	0.280246	0.214523	0.292393
Q3T9X0;Q3T9X0-2;Q3T9X0-3;Q3T9X0-4	Q3T9X0;Q3T9X0-2;Q3T9X0-3		Slc2a9	59	0.296907	0.411952	0.340374	0.308516	0.252627	0.192141	0.102857	0.11262	0.149084	0.0704478	0.0245636	0.128269	0.101295	0.119947	0.178709	0.273864	0.28315	0.289793	0.204903	0.311141	0.0849186	0.00148393	0.115988	0.0528594	0.271624	0.190182	0.203247	0.160775	0.249134	0.00816769	0.712258	0.575512	0.357119	0.509219	0.355041	0.337769	0.477475	0.850225	0.261803	0.181622	0.540259	0.411895	0.39308	0.55796	0.55337
Q02788	Q02788	Collagen alpha-2(VI) chain	Col6a2	60	0.87051	0.848379	0.792412	1.03122	0.76002	0.762835	0.849899	0.770853	0.735594	0.78299	0.755106	0.733721	0.759816	0.634406	0.816949	0.830661	0.725003	0.799507	0.80851	0.702191	0.613389	0.670571	0.704122	0.680492	0.759334	0.696073	0.657746	0.713771	0.628617	0.695224	1.14886	1.15873	0.992858	0.958558	1.05094	1.01449	1.17951	1.15385	1.14337	1.01561	0.962755	0.89011	1.23385	0.9345	1.09846
Q9ERR1-2;Q9ERR1	Q9ERR1-2;Q9ERR1	Nuclear distribution protein nudE-like 1	Ndel1	50	0.262904	0.108618	0.1381	0.41953	-0.0999058	0.131579	0.361696	0.362425	0.406215	0.283185	0.572946	0.274596	0.597959	0.302744	0.223003	-0.0398304	0.140229	0.173258	0.349089	0.496967	0.0884825	0.284602	-0.116734	0.0785744	-0.130274	0.254185	0.0985517	-0.0668027	-0.288482	0.442052	0.441448	0.55838	0.276823	0.352161	0.412842	0.424876	0.655807	0.657513	0.695126	0.627547	0.531768	0.405403	0.878047	0.609268	0.621963
D0QMC3	D0QMC3	Myeloid cell nuclear differentiation antigen-like protein	Mndal	51	-0.0673198	-0.0987255	-0.0718664	-0.233083	-0.158913	-0.238411	-0.163547	0.00996101	-0.0939658	-0.146035	-0.0845122	-0.224813	-0.348239	-0.492218	-0.319216	-0.523468	-0.209088	-0.492201	-0.314152	-0.167129	-0.283498	-0.174803	-0.186625	-0.175322	-0.205928	-0.0318031	-0.186885	-0.0788117	0.0612575	-0.248902	0.0448383	0.0911023	-0.0369573	-0.112868	0.0539938	-0.119538	0.0994306	0.285321	0.208459	0.217945	0.035436	0.122613	0.24191	-0.0209786	0.0337285
Q8VC28	Q8VC28	Aldo-keto reductase family 1 member C13	Akr1c13	60	-0.913598	-0.865879	-0.95695	-0.843425	-1.01692	-0.835276	-0.905347	-0.913224	-0.93199	-0.959464	-0.948047	-1.00402	-0.799996	-1.00954	-1.083	-1.00068	-0.951722	-0.90589	-0.71572	-0.905401	-0.881872	-0.883037	-1.05622	-1.02171	-0.684424	-1.03838	-0.943925	-1.07491	-1.0987	-0.982034	-0.819539	-0.669631	-0.613049	-0.546114	-0.596862	-0.527493	-0.833486	-0.520849	-0.626717	-0.70543	-0.676582	-0.504252	-0.706963	-0.782545	-0.633276
Q8JZN7	Q8JZN7	Mitochondrial Rho GTPase 2	Rhot2	60	-0.234967	-0.0799578	-0.30451	-0.203567	-0.196531	-0.0701917	-0.184119	-0.214533	-0.304536	-0.30149	-0.211069	-0.107317	-0.303511	-0.291298	0.128449	-0.331228	-0.382854	-0.355614	-0.314555	-0.471291	-0.272752	-0.435244	-0.0847456	-0.22582	-0.213854	-0.403765	-0.435543	-0.123092	-0.210297	-0.475605	0.348737	0.239315	0.114171	-0.0709028	0.00188642	-0.248469	-0.201678	-0.126134	-0.11123	-0.111685	0.159114	-0.0476502	-0.0649989	-0.0546756	0.210361
Q8BG81	Q8BG81	Polymerase delta-interacting protein 3	Poldip3	60	-0.2172	-0.152468	-0.309404	-0.145801	-0.170458	-0.0586369	-0.193783	-0.151468	-0.170064	-0.176385	-0.107268	-0.150512	-0.124162	-0.278794	-0.041116	-0.0463508	-0.101232	-0.0890472	-0.11158	-0.182924	-0.23388	-0.179834	-0.144975	-0.079185	-0.278944	-0.216707	-0.155788	-0.0395516	-0.131371	-0.0444393	0.150393	0.238847	0.176254	0.132198	0.155068	0.0385009	0.164485	0.0908514	0.251705	0.124013	0.181755	0.123493	0.269272	0.201368	0.323973
Q9QY81	Q9QY81	Nuclear pore membrane glycoprotein 210	Nup210	60	0.0263144	-0.153583	0.183716	-0.184167	-0.0842401	-0.18647	0.225948	0.18256	0.0102173	-0.0144341	0.0205815	0.057211	-0.262963	0.102224	-0.0625524	-0.0606146	-0.179146	-0.212134	0.0611587	-0.0913639	-0.0944893	-0.256303	-0.224632	-0.320697	-0.101971	-0.0546272	-0.0796575	0.00775009	0.0269214	-0.00202106	0.0970674	0.168995	0.242451	0.224795	0.299367	0.152189	0.145861	0.24709	0.211789	0.362869	0.32228	0.37155	0.359687	0.265145	0.148221
Q7TMY8;Q7TMY8-3;Q7TMY8-4;Q7TMY8-2	Q7TMY8;Q7TMY8-3;Q7TMY8-4;Q7TMY8-2	E3 ubiquitin-protein ligase HUWE1	Huwe1	60	-0.073254	-0.0166535	-0.106908	-0.0482051	-0.0432447	-0.0266704	-0.155597	-0.105946	-0.0774994	-0.0525876	-0.0756616	-0.0941045	-0.00859317	-0.0997887	-0.0981699	-0.133366	-0.0602978	-0.0763024	-0.12673	-0.118573	-0.175991	-0.103753	-0.120535	-0.109516	-0.0506414	-0.0189328	-0.0578783	-0.0873913	-0.0511593	-0.134166	0.279776	0.207359	0.213447	0.223665	0.267186	0.153187	0.143781	0.123002	0.129328	0.150877	0.163646	0.215534	0.275541	0.205849	0.067123
Q9D5J6	Q9D5J6	Sedoheptulokinase	Shpk	60	0.195553	0.00509864	0.13813	-0.0176812	0.145821	-0.0144542	-0.0905741	0.317441	-0.0722717	0.307032	0.576535	0.167716	0.114265	0.176222	-0.0450461	-0.00733029	0.158949	0.00288338	0.222973	0.0840053	-0.122938	0.312049	-0.000706125	0.249027	-0.0852098	-0.00711456	-0.0678051	-0.0113713	0.0211205	0.180393	0.190018	0.651878	0.0856569	0.161717	-0.218193	0.424855	0.157757	0.342393	0.594372	0.627364	0.125534	0.0209702	0.340134	0.293073	0.669529
Q8VBT0	Q8VBT0	Thioredoxin-related transmembrane protein 1	Tmx1	60	-0.0132843	0.0617888	-0.0374832	0.0249755	0.121193	0.0643518	-0.0763546	-0.0257959	-0.0314071	0.0827626	-0.0352029	-0.0691043	-0.00641588	-0.0755314	-0.111362	-0.0703966	0.0036027	0.0158835	-0.0270731	-0.0395147	0.0563132	0.00426426	-0.00430356	0.0497713	-0.0384312	-0.0567822	0.0556469	-0.00325197	-0.00140984	-0.0547943	0.189672	0.375173	0.362596	0.341498	0.264199	0.345321	0.274601	0.383273	0.522389	0.25538	0.169618	0.223436	0.203174	0.243426	0.246774
O88327	O88327	Alpha-catulin	Ctnnal1	60	0.0194496	-0.0711951	-0.00299951	0.0609588	0.160588	0.0803718	-0.0217247	-0.0220591	-0.00055998	-0.0846142	0.0094072	-0.0574397	0.0505693	-0.16523	-0.130874	0.0219042	-0.00919441	-0.0496467	0.0970841	-0.147835	-0.151039	-0.0996131	-0.254699	-0.114062	-0.105448	-0.142026	0.0660361	0.0301743	-0.0636512	0.1022	0.165718	0.0462334	0.263934	0.348645	0.398621	0.290851	0.296956	0.0428267	0.101283	-0.0369545	0.275259	0.402597	0.273841	0.306509	0.387105
P05063	P05063	Fructose-bisphosphate aldolase C	Aldoc	59	-0.550051	-0.654196	-0.542486	-0.586066	-0.485066	-0.679654	-0.457664	-0.540551	-0.572659	-0.53034	-0.553701	-0.596494	-0.674951	-0.604559	-0.614306	-0.530736	-0.636221	-0.611107	-0.506491	-0.531038	-0.208132	-0.365959	-0.404216	-0.373894	-0.785212	-0.493414	-0.35273	-0.278412	-0.383936	-0.0903374	-0.592032	-0.496315	-0.250806	-0.159053	-0.258003	0.0532522	-0.029353	-0.502627	-0.303303	-0.152059	-0.216214	-0.23586	-0.171605	-0.16752	-0.239088
Q8C8U0;Q8C8U0-3;Q8C8U0-2	Q8C8U0;Q8C8U0-3;Q8C8U0-2	Liprin-beta-1	Ppfibp1	60	-0.0266647	-0.0890363	-0.0163349	-0.109764	-0.186525	0.0774399	0.144435	0.0559105	-0.0486675	0.191407	-0.055888	-0.0179828	-0.130659	0.114351	0.0455711	-0.124236	0.110996	0.0878588	0.160368	0.357361	-0.0117465	-0.115999	0.0677226	-0.196955	-0.186104	0.0128916	-0.233135	-0.161846	-0.0418485	-0.359225	0.132387	0.23403	0.24919	0.317304	-0.311116	0.127987	0.386487	0.201709	0.322216	0.579693	0.286773	0.223372	0.259528	0.274275	0.553574
O08992	O08992	Syntenin-1	Sdcbp	54	0.385003	0.587875	0.55379	0.299327	-0.267604	0.415056	0.125048	0.590891	0.246556	0.190798	0.245328	0.0701892	-0.0290921	0.27501	0.0606051	-0.282434	0.0173037	0.0540485	-0.0174643	0.813182	0.122034	0.0290162	-0.105363	0.216197	0.0893546	-0.181102	0.146232	-0.324857	-0.205134	-0.104408	0.13316	-0.714145	0.741754	0.90047	0.818115	0.48651	0.0667235	0.436681	0.718351	0.455945	0.7529	2.27218	0.363063	0.44719	0.0642008
Q8BWG8-2;Q8BWG8	Q8BWG8-2;Q8BWG8	Beta-arrestin-1	Arrb1	60	0.223769	0.138924	0.289012	0.343387	0.334597	0.24321	0.241821	-0.0372276	0.173983	0.255644	-0.0481888	0.169915	0.335685	0.340072	0.147033	0.688048	0.368869	0.484627	0.176432	0.286069	0.363079	0.401836	0.333205	0.253685	0.282771	0.149098	0.396249	0.146285	0.330325	0.337473	0.74871	0.721179	0.499595	0.614566	0.622171	0.411062	0.585846	0.505124	0.228336	0.519786	0.588559	0.384068	0.552962	0.615214	0.664139
O54692	O54692	Centromere/kinetochore protein zw10 homolog	Zw10	53	0.467254	0.413373	0.381636	0.207311	0.349176	0.509704	0.140901	0.396	0.251961	0.383253	0.497302	0.302687	0.439246	0.372509	0.32677	0.337229	0.494176	0.315386	0.435228	0.582895	0.181462	0.561105	0.32105	0.380202	-0.0390455	0.245404	0.214757	0.299465	0.497909	0.583658	0.881082	0.877707	0.916775	0.650338	0.877144	0.424237	0.62177	0.536658	0.695582	0.476323	0.799599	0.602362	0.714427	0.7547	0.53321
P40240	P40240	CD9 antigen	Cd9	60	0.0643398	0.0537274	0.0882015	0.052002	0.0640937	-0.0138698	-0.0244536	0.045145	0.104811	0.147177	-0.0283199	-0.000861735	0.0246237	-0.0228189	0.00100446	0.378388	0.188931	0.143084	-0.110594	0.055109	-0.0761102	0.148094	0.107751	0.103845	0.0763496	-0.0639385	-0.0736681	-0.106394	0.119238	-0.046607	0.473515	0.349402	0.430121	0.521208	0.42232	0.207121	0.375601	0.247186	0.306813	0.67084	0.293496	0.399914	0.333769	0.219052	0.197332
Q3TPX4	Q3TPX4	Exocyst complex component 5	Exoc5	60	0.0263413	-0.169692	0.0368908	0.269621	-0.260341	-0.0993009	0.0103079	-0.275112	-0.236335	-0.204617	-0.176962	-0.0743058	-0.0111098	-0.160852	0.0591006	-0.158204	-0.189302	-0.155119	-0.136338	0.0433184	-0.140594	-0.196545	-0.0931392	-0.298201	0.00968921	-0.105482	-0.065666	-0.179783	-0.0781389	-0.335323	0.00409505	0.0317902	0.233778	0.247009	0.253302	0.194204	0.168545	0.038484	0.257141	0.11598	-0.00712682	0.212367	0.228789	-0.186419	0.227975
Q3UP75	Q3UP75	UDP-glucuronosyltransferase 3A1	Ugt3a1	60	0.930964	0.885413	1.00794	0.589712	1.26935	0.746882	0.729279	0.980738	1.04892	1.02436	0.768039	0.518778	0.911116	0.668361	-0.129832	0.887972	1.14772	0.946345	1.41459	0.916918	1.1625	1.24878	0.560529	0.763987	1.22012	0.959361	1.0876	0.778862	0.957165	1.14796	1.18334	1.21995	1.16115	1.1923	1.2491	1.23334	1.03935	1.21494	1.19126	0.95517	1.15069	1.30963	1.28549	1.31878	1.18259
P54923	P54923	[Protein ADP-ribosylarginine] hydrolase	Adprh	60	-0.256458	-0.390709	-0.241821	-0.30903	-0.688625	-0.223426	-0.232391	-0.29363	-0.32033	-0.563206	-0.643481	-0.631189	-0.552815	-0.500932	-0.544	-0.465671	-0.489563	-0.486174	-0.335739	-0.238375	-0.439303	-0.216081	-0.379676	-0.391598	-0.17745	-0.369649	-0.465102	-0.536156	-0.539711	-0.242388	-0.413702	-0.381574	-0.444069	-0.289801	-0.288094	-0.188063	-0.0399168	0.0329244	-0.148402	-0.138575	0.011076	0.0224823	0.106091	0.0721051	0.165698
Q9Z2G6;Q9Z2G6-2	Q9Z2G6;Q9Z2G6-2	Protein sel-1 homolog 1	Sel1l	60	0.0975193	-9.65684e-05	0.140282	0.0919904	0.115318	0.119823	0.118045	0.124004	0.127785	0.0139637	0.05925	0.0412644	-0.0515873	0.0153222	0.064383	0.0359477	0.132489	0.0818459	0.106589	0.206216	0.0983315	0.0510052	0.0909584	0.166777	0.00930786	0.149142	0.174711	0.173273	0.0709982	0.125187	0.337711	0.28611	0.435121	0.387522	0.346851	0.294322	0.355407	0.371011	0.430225	0.42033	0.455169	0.469567	0.204875	0.365752	0.38873
Q8BR90;Q8BR90-2	Q8BR90;Q8BR90-2	UPF0600 protein C5orf51 homolog		55	-0.0361993	-0.164155	-0.0667643	-0.103868	-0.328302	-0.388367	-0.127892	-0.0513258	-0.0561716	-0.228207	0.0649985	-0.0773947	-0.00464356	-0.207462	-0.100653	-0.0833744	-0.131395	-0.249808	-0.0538546	-0.0516658	-0.0740543	0.153149	-0.0518927	-0.067997	0.0850568	-0.105458	-0.32631	-0.237714	-0.156199	-0.0295574	0.123285	0.094158	0.148521	0.121414	0.297048	0.180763	0.14336	0.0517165	-0.0791971	0.399636	0.151025	0.186325	0.351576	0.103013	0.032135
Q80VI1	Q80VI1	E3 ubiquitin-protein ligase TRIM56	Trim56	50	0.186648	0.268794	0.110251	0.363612	0.287941	0.29294	0.330223	0.189924	0.283918	0.266493	0.193207	0.237372	0.371332	0.175428	0.251281	0.335657	0.188002	0.313752	0.301165	0.0543432	0.197145	0.125409	0.113099	0.118177	0.232027	0.0616421	0.150959	0.143457	0.013559	0.178337	0.654184	0.646878	0.476894	0.509457	0.244989	0.27724	0.715533	0.684456	0.319509	0.417278	0.595885	0.183172	0.2621	0.789818	0.543783
Q922D4-2;Q922D4;Q922D4-3;Q922D4-4	Q922D4-2;Q922D4;Q922D4-3;Q922D4-4	Serine/threonine-protein phosphatase 6 regulatory subunit 3	Ppp6r3	60	-0.211757	-0.21345	-0.173976	-0.28281	-0.206701	-0.127516	-0.309589	-0.178163	-0.226163	-0.27061	-0.0889051	-0.108327	-0.151769	-0.122966	-0.113073	-0.13424	-0.0715389	-0.148968	-0.165009	-0.0984886	-0.316586	-0.231557	-0.238127	-0.165204	-0.160325	-0.154783	-0.102101	-0.126877	-0.0693845	-0.186797	0.0907688	0.0289073	0.127632	0.237644	0.131034	0.254224	0.0683336	0.167437	0.0122867	0.0745592	0.0952428	0.257616	0.0680655	0.0816335	0.113273
Q61205	Q61205	Platelet-activating factor acetylhydrolase IB subunit gamma	Pafah1b3	60	0.153158	0.195667	0.202219	0.0984467	0.076847	-0.0623272	0.120361	0.306225	0.203045	0.197846	0.0481671	-0.0220013	-0.256717	-0.0450674	-0.0135379	0.210599	0.156687	0.153683	0.00455972	0.195476	0.078995	0.101486	0.178485	0.283861	0.0602651	0.182431	0.0760307	0.142891	0.105321	0.142463	0.352454	0.257993	0.298421	0.368587	0.298859	0.448081	0.364848	0.415097	0.251644	0.430706	0.497315	0.636047	0.494017	0.622013	0.463651
Q80U72-4;Q80U72-3;Q80U72;Q80U72-2	Q80U72-4;Q80U72-3;Q80U72;Q80U72-2	Protein scribble homolog	Scrib	60	-0.441024	-2.27258	0.113757	-0.264046	-0.317548	0.018577	0.5147	-0.168669	0.0329203	-0.376273	0.0654218	0.151316	-0.233871	-0.062962	-0.0878122	-0.0481539	0.0557692	-0.485987	-0.179933	0.20877	-0.144182	0.0311136	-0.110994	0.0370966	0.0306577	-0.0117793	0.523029	0.00441709	-0.00395751	-0.318383	-0.0649749	0.154475	0.189421	0.422541	0.231052	0.0113635	0.414553	0.253655	0.310557	0.370035	0.509254	-0.0070742	0.290596	-0.258534	0.22883
Q3U9N9;Q3U9N9-2	Q3U9N9;Q3U9N9-2	Monocarboxylate transporter 10	Slc16a10	55	-0.338213	-0.14145	-0.389749	-0.291361	-0.0363831	0.12893	-0.205386	-0.0958714	0.0929484	0.0414667	-0.083188	-0.072346	0.157002	-0.203894	-0.105344	0.245627	0.289288	0.216764	0.0625043	0.0445413	0.0529505	0.0723152	0.0276659	0.0920517	0.0983039	-0.192257	-0.0465023	-0.101841	0.0232289	-0.200124	0.230944	0.45392	0.266257	-0.0317284	-0.0108532	0.0145059	-0.0147394	0.273995	0.561528	0.312389	0.356949	0.252563	0.379795	0.253051	0.421974
Q8K0T0	Q8K0T0	Reticulon-1	Rtn1	60	0.0223127	0.0152441	0.0563886	-0.17699	0.0451078	-0.0459206	-0.162063	-0.0827583	-0.141248	-0.103929	-0.121669	-0.0983522	-0.15815	-0.0359229	-0.114563	-0.119908	-0.097198	-0.188309	-0.133973	-0.139416	-0.0726827	0.00372404	0.00172666	-0.0636842	-0.0615688	-0.0148508	-0.0503019	0.0254241	0.175357	0.0152873	0.130425	0.152755	0.17334	0.172256	0.278498	0.264864	0.298923	0.236488	0.255982	0.18369	0.145421	0.199392	0.282773	0.226409	0.19732
Q3UA37	Q3UA37	Glutamine-rich protein 1	Qrich1	53	-0.532842	-0.625256	-0.575634	-0.340099	-0.479927	-0.257716	-0.447631	-0.337338	-0.496384	-0.136549	-0.351317	-0.581718	-0.472754	-0.675107	-0.666558	-0.779364	-0.576977	-0.579744	-0.584103	-0.407921	-0.503934	-0.551991	-0.663016	-0.454537	-0.853177	-0.695548	-0.325454	-0.555268	-0.571735	-0.583748	-0.290175	-0.275758	-0.293343	-0.389668	-0.462933	-0.258286	-0.231746	0.0254597	-0.109142	-0.141473	-0.0811143	-0.201747	-0.518819	0.0573991	-0.406494
Q9DBD5	Q9DBD5	Proline-, glutamic acid- and leucine-rich protein 1	Pelp1	54	-0.447893	-0.465883	-0.435689	-0.467183	-0.438771	-0.379867	-0.316755	-0.431347	-0.424579	-0.409297	-0.38696	-0.339756	-0.299703	-0.279711	-0.388712	-0.41557	-0.43627	-0.395809	-0.261061	-0.402075	-0.335574	-0.447739	-0.483098	-0.55696	-0.413336	-0.427834	-0.372982	-0.399011	-0.405028	-0.353495	-0.242916	-0.120691	-0.127046	-0.152173	-0.0363816	-0.350345	-0.130646	-0.0664976	-0.139959	-0.0634561	-0.0815793	-0.148805	-0.0783627	0.0245588	-0.247045
Q91X91	Q91X91	Nicotinate-nucleotide pyrophosphorylase [carboxylating]	Qprt	60	0.202421	0.166117	0.207494	0.303033	0.13164	0.39859	0.297323	0.328452	0.307733	0.402822	0.350877	0.32728	0.437046	0.345664	0.284307	0.496892	0.412787	0.443561	0.319447	0.373326	0.0698987	0.247821	0.133381	0.208305	0.332006	0.195645	0.318566	0.135858	0.235284	0.20509	0.527929	0.551845	0.605124	0.728639	0.527015	0.597099	0.571625	0.542091	0.639659	0.797562	0.509874	0.699635	0.79387	0.570192	0.461917
Q3UI43	Q3UI43	BRISC and BRCA1-A complex member 1	Babam1	60	0.00730041	-0.0931374	0.0315838	-0.0406647	-0.00152548	0.112112	-0.0630504	-0.0165787	-0.0466467	-0.0671541	-0.0315673	-0.052051	-0.0707499	0.0542245	-0.0497637	-0.100777	0.017258	-0.0258417	-0.0579599	0.0176067	-0.153007	0.0103449	-0.0263197	0.0595571	-0.0221844	0.0347862	0.00411164	-0.0564495	-0.0935178	-0.0365539	0.383174	0.240698	0.287843	0.264317	0.332071	0.2825	0.330869	0.270116	0.338175	0.251124	0.284673	0.309534	0.33644	0.253937	0.138688
Q9EQK5	Q9EQK5	Major vault protein	Mvp	60	0.0556489	0.0111956	0.0313488	0.0858657	0.0741983	0.146528	0.122947	0.124472	0.0948318	0.141295	0.0742858	0.0330387	0.0579122	0.0499293	0.0076827	0.0230188	0.0322085	0.0480434	0.0647326	-0.0249419	-0.01298	0.0691212	0.0214164	0.0721681	0.069945	0.0541255	0.0471724	0.0311227	-0.0300062	0.0592571	0.32435	0.346669	0.306951	0.283677	0.307102	0.338459	0.285621	0.288436	0.327399	0.298591	0.347338	0.318918	0.386448	0.301266	0.304168
Q3B7Z2;Q3B7Z2-2	Q3B7Z2;Q3B7Z2-2	Oxysterol-binding protein 1	Osbp	60	-0.190325	-0.148064	-0.16446	-0.248602	-0.218839	-0.207204	-0.183355	-0.181823	-0.143172	-0.229467	-0.243151	-0.223196	-0.162346	-0.135072	-0.282104	-0.180254	-0.21952	-0.194682	-0.165718	-0.192476	-0.160875	-0.166404	-0.271101	-0.251014	-0.161004	-0.192884	-0.17065	-0.238624	-0.224243	-0.0813527	0.136577	0.0595019	0.0839391	0.11652	0.107483	0.0527531	0.0835702	0.120911	0.0980817	0.0268342	0.0593804	0.0974649	-0.0032466	0.0352134	0.0782161
Q80TL7-2;Q80TL7	Q80TL7-2;Q80TL7	Protein MON2 homolog	Mon2	60	-0.2821	-0.241892	-0.300534	-0.186639	-0.369423	-0.349147	-0.389572	-0.356041	-0.400771	-0.377041	-0.342285	-0.345528	-0.318602	-0.526831	-0.288452	-0.28026	-0.4428	-0.442346	-0.462547	-0.455388	-0.402321	-0.38948	-0.377409	-0.382687	-0.278116	-0.503581	-0.326788	-0.328046	-0.216213	-0.377544	-0.119641	-0.153008	-0.116182	-0.178326	-0.174674	-0.0195629	-0.0986412	-0.0610639	-0.0537582	-0.101438	-0.129299	-0.0283156	-0.0653225	-0.137978	0.0410187
Q8BMG7;Q8BMG7-2	Q8BMG7	Rab3 GTPase-activating protein non-catalytic subunit	Rab3gap2	56	-0.143366	-0.267062	0.0485128	-0.197337	-0.261049	-0.183526	0.270196	0.0623736	0.101207	-0.0511538	-0.24811	-0.0496823	-0.354308	0.107145	-0.0848234	-0.385673	-0.403631	-0.351255	-0.350597	-0.251809	-0.217012	-0.479865	-0.268656	-0.442745	-0.0916205	0.072011	-0.139882	-0.175118	-0.221474	-0.34268	0.0668091	0.00778989	0.260834	0.166325	0.0980652	0.249983	-0.0516187	-0.0928079	0.103012	0.0673952	0.189079	0.291478	-0.0553425	0.0846009	0.0948024
Q3UVG3	Q3UVG3	Protein FAM91A1	Fam91a1	52	0.168586	-0.0851133	0.195779	-0.0887089	0.150843	-0.111413	0.180164	0.0728755	0.33428	-0.106198	0.0642726	0.066446	0.275483	-0.000164137	-0.156339	-0.00657888	0.179906	-0.118444	0.395793	-0.055997	-0.292399	-0.0702583	-0.336683	-0.585657	0.331899	0.245009	-0.306371	-0.16973	-0.0188441	-0.187918	0.0607697	0.048857	-0.0923747	-0.343088	-0.0211029	0.286994	0.598632	0.624009	0.543826	0.510378	0.49905	0.119693	0.46414	0.215313	0.314158
Q9QYF1	Q9QYF1	Retinol dehydrogenase 11	Rdh11	58	-0.646802	-0.547098	-0.750641	-0.54999	-0.64909	-0.786684	-0.524852	-0.775689	-0.420392	-0.889519	-0.741503	-0.679081	-0.599372	-0.535257	-0.531615	-1.2713	-0.868519	-0.780087	-0.742007	-0.693797	-0.512352	-0.734816	-0.57886	-0.657781	-0.72806	0.179332	-0.468177	-0.32074	-0.832594	-0.328044	-0.555985	-0.375514	-0.191049	-0.382477	-0.0919616	-0.443524	-0.426789	-0.654672	-0.2001	-0.495038	-0.239979	-0.215291	0.107751	-0.420518	-0.323021
Q99KU0	Q99KU0	Vacuole membrane protein 1	Vmp1	60	0.201201	0.0935466	0.255722	0.212646	0.282304	0.265858	0.162614	0.1111	0.236552	0.0671842	0.106741	0.151496	0.178485	0.176477	0.173981	0.112166	0.136122	0.0878666	0.00330766	0.16941	0.15441	0.166931	0.133888	0.223446	0.0287266	0.124573	0.248859	0.152235	0.119143	0.217256	0.538256	0.519179	0.525509	0.399227	0.596085	0.400575	0.403535	0.388645	0.441467	0.408978	0.358209	0.382703	0.488379	0.278601	0.441419
Q5SV80;Q5SV80-2	Q5SV80	Unconventional myosin-XIX	Myo19	57	-0.210044	-0.286665	-0.429626	0.133222	-0.475955	-0.470086	-0.100077	-0.291736	-0.310719	-0.112727	-0.354757	-0.547693	-0.274618	-0.590987	-0.536592	-0.366831	-0.429581	-0.225562	-0.120169	-0.332728	-0.465421	-0.330961	-0.51671	-0.521688	-0.476511	-0.285794	-0.498951	-0.514523	-0.761544	-0.245569	0.107538	-0.016135	0.028864	-0.450009	-0.163807	-0.280705	-0.222783	-0.56691	0.213418	-0.171848	0.0718948	-0.0955574	-0.0501785	-0.242287	0.0104551
Q6Y5D8-3;Q6Y5D8;Q6Y5D8-2;Q6Y5D8-4	Q6Y5D8-3;Q6Y5D8;Q6Y5D8-2;Q6Y5D8-4	Rho GTPase-activating protein 10	Arhgap10	56	0.272342	0.246035	0.235303	0.291615	0.143531	0.237423	0.189738	0.0601967	0.0906591	0.00645844	0.00358678	0.0683132	0.0884382	0.141597	0.206008	0.100243	0.152332	0.189774	0.231303	0.27968	0.206712	0.210393	0.274697	0.190446	0.16817	0.211442	0.106806	0.159083	0.0760984	0.190349	0.419703	0.364504	0.62281	0.450975	0.307955	0.390751	0.465291	0.111105	0.563009	0.453037	0.47831	0.391817	0.295646	0.365033	0.431427
Q3UPY5;Q3UPY5-2	Q3UPY5;Q3UPY5-2	Beta-galactosidase-1-like protein 2	Glb1l2	54	0.234653	0.380896	0.173804	0.325794	0.424602	0.425514	0.477957	0.294526	0.368845	0.378801	0.110942	0.334853	0.150483	0.18165	0.572418	0.623195	0.371597	0.456671	0.294028	0.113206	0.0443712	-0.118343	0.284577	0.0647445	0.0591315	0.301967	0.21154	0.540726	0.479509	0.211767	0.534728	0.426383	0.61395	0.562891	0.683019	0.802546	0.706009	0.173195	0.787684	0.55297	0.719864	0.637949	0.43235	0.609746	0.816977
Q8K3G5	Q8K3G5	Inactive serine/threonine-protein kinase VRK3	Vrk3	59	0.0070751	0.430997	0.0340241	-0.121525	-0.139334	-0.448633	0.114053	0.22815	0.228232	0.15468	-0.0629044	0.0191669	-0.254037	0.137194	0.0331869	0.345902	0.166491	0.345065	0.136769	0.221519	0.147909	-0.10004	0.120652	-0.0158577	0.0862309	0.276546	-0.196219	0.0165523	-0.0295496	0.0540969	0.270424	0.273599	0.129944	0.228265	0.354659	0.220348	0.252562	0.465403	0.289007	0.380367	0.236141	0.415357	0.403479	0.519837	0.255128
Q69ZR2	Q69ZR2	E3 ubiquitin-protein ligase HECTD1	Hectd1	58	-0.25262	0.115318	-0.306519	0.0139426	-0.0656665	-0.29026	-0.29207	-0.380635	-0.127688	-0.254492	-0.339071	-0.232153	-0.107649	-0.349424	-0.135427	0.0938058	0.116739	0.274608	0.0244622	0.187064	0.331158	-0.118568	0.0769647	0.0833186	-0.0316398	-0.0453161	0.0908814	0.0195348	-0.117154	-0.126138	0.154825	0.0424864	0.0105653	0.201411	0.343904	0.0572257	0.177989	0.420259	0.192126	0.267217	0.0992999	0.24944	-0.0189757	0.19662	0.0749658
Q91YH5;Q91YH5-2	Q91YH5;Q91YH5-2	Atlastin-3	Atl3	60	0.00380477	-0.0230031	-0.039301	0.024446	-0.159044	0.0122914	0.0065099	0.0142817	-0.112499	-0.0909785	-0.0199826	-0.0558264	-0.0871446	-0.120034	0.00838263	-0.118771	-0.171658	-0.155189	-0.0253967	-0.149857	-0.144456	-0.0678048	-0.0618372	-0.0811744	0.0406553	-0.192557	-0.20646	-0.125553	-0.159458	-0.13308	0.200671	0.215704	0.222988	0.25806	0.200242	0.291015	0.224903	0.24257	0.17492	0.0671851	0.180972	0.171812	0.173772	0.135076	0.27083
Q60936;Q60936-2	Q60936;Q60936-2	Atypical kinase ADCK3, mitochondrial	Adck3	60	0.172832	0.030701	0.246666	0.01617	0.111814	0.241772	-0.0300155	-0.022746	0.0178241	-0.0326633	-0.175402	-0.101444	-0.00846865	0.114249	-0.135843	0.165576	0.191777	0.0998456	0.0422917	0.161134	-0.151528	0.158987	0.00868179	-0.00185849	0.132799	-0.0965503	-0.103003	-0.252612	-0.0460215	-0.110632	0.398503	0.391502	0.296546	0.329552	0.301306	0.163542	0.254863	0.21812	0.221159	0.371696	0.2408	0.17508	0.390129	0.28699	0.147306
Q9Z0E6	Q9Z0E6	Interferon-induced guanylate-binding protein 2	Gbp2	60	0.12342	-0.0601843	0.107771	0.276708	-0.0446708	-0.011942	0.0412365	-0.0259511	-0.0233492	-0.0018025	0.0689683	0.0563265	0.104961	-0.0829105	0.0974465	0.20818	0.161978	0.110578	0.0928977	0.105088	-0.121903	0.0974976	0.0965693	0.0309963	0.351045	0.0722673	-0.0205039	-0.0555649	0.0430527	-0.194007	0.434995	0.505341	0.339425	0.193997	0.250597	0.214855	0.268446	0.351083	0.304494	0.132604	0.33098	0.200831	0.325463	0.364849	0.525156
O54833	O54833	Casein kinase II subunit alpha	Csnk2a2	59	-0.045329	0.0968474	-0.143078	-0.0298208	0.0170808	0.227683	0.0737711	0.0579106	0.0310149	0.00676913	0.124219	0.127745	0.175095	0.16812	0.186604	-0.0410709	0.0123338	0.0996595	0.196719	-0.0704263	0.128875	0.10356	0.13641	0.158343	0.179071	0.174558	0.125612	0.228703	0.0239937	0.231153	0.348728	0.555721	0.19383	0.265739	0.450925	0.363019	0.264568	0.424007	0.106056	0.333363	0.0638172	0.0470105	0.468916	0.276855	0.379662
Q8VHC3	Q8VHC3	Selenoprotein M	Selm	53	0.629237	0.423357	0.635328	0.542397	0.259784	0.523705	0.61234	0.649258	0.292265	0.643643	0.627819	0.504101	0.470861	0.605653	0.401388	0.49093	0.429126	0.440434	0.720724	0.555315	0.364423	0.603332	0.426078	0.347621	0.671574	0.555016	0.556049	0.50323	0.671729	0.630729	0.800301	0.82566	0.598377	0.359314	0.601681	0.838739	0.691563	0.966784	1.01936	1.0182	0.832441	0.781748	0.764294	0.758317	0.812293
Q9ERE7	Q9ERE7	LDLR chaperone MESD	Mesdc2	60	0.18448	0.179359	0.198099	0.0881026	0.115396	0.185125	0.0705495	0.161532	0.0214186	0.0465973	-0.0666248	-0.0690486	-0.175265	-0.0579222	-0.0411652	0.0853703	0.0568036	0.0295122	0.0889832	0.00948491	0.0129982	0.121786	0.149002	0.156048	0.236812	0.0669558	0.0639383	0.134223	0.164272	0.0916872	0.330197	0.331599	0.364433	0.408739	0.343896	0.322177	0.198443	0.268246	0.261049	0.382897	0.336186	0.394102	0.241829	0.32207	0.294924
P61164	P61164	Alpha-centractin	Actr1a	59	-0.0267518	0.0411299	0.0154061	0.041281	-0.0252758	-0.0695149	-0.0301337	0.0975871	0.122877	-0.117509	-0.0242129	-0.0250536	-0.221489	-0.266808	0.0907476	0.0538309	0.0417208	-0.0186551	-0.144391	0.0452055	-0.0143887	-0.11931	0.0742559	0.17854	0.0687159	-0.0380185	-0.0229057	0.069174	-0.0157504	-0.156964	0.213881	0.121442	0.276331	0.308931	0.30879	0.0798935	0.0766888	0.279895	-0.0639978	0.165845	0.234895	0.385171	0.0415016	0.328754	0.176764
O54901	O54901	OX-2 membrane glycoprotein	Cd200	60	-0.123774	-0.591378	0.0462716	-0.22237	-0.237396	-0.315582	-0.0982496	-0.148298	-0.283762	-0.267632	-0.134376	-0.209578	-0.383262	-0.0340164	-0.374755	-0.221353	-0.23682	-0.297803	-0.182501	-0.0936917	-0.186547	-0.0313133	-0.227432	-0.0743892	-0.208549	-0.0681325	0.0412591	-0.150251	-0.202084	0.0741955	-0.0603838	0.0207729	-0.0870466	-0.00933951	-0.0502024	-0.0245821	0.163449	0.126352	-0.0119642	0.546526	0.0959303	0.0280207	0.288452	0.258328	-0.115244
Q9CWL8	Q9CWL8	Beta-catenin-like protein 1	Ctnnbl1	60	-0.0131492	-0.466277	0.150321	-0.0285138	-0.116877	-0.073171	-0.0543481	-0.00652317	-0.12291	-0.170226	-0.0210143	-0.106959	-0.286279	-0.207789	-0.188789	-0.159811	-0.0383349	-0.247553	-0.14679	0.0518674	-0.236355	-0.0779892	-0.13158	-0.01158	0.034968	-0.00136686	0.130717	-0.0213366	0.055175	-0.179792	0.166968	0.0195968	0.0680837	0.0777601	0.288869	0.0794961	0.133029	0.354658	0.203196	0.0861886	0.280328	0.426986	0.123961	0.214402	0.292153
Q9EPB4	Q9EPB4	Apoptosis-associated speck-like protein containing a CARD	Pycard	56	0.297399	0.210472	0.318558	0.28019	0.294913	0.301675	0.334481	0.186584	0.123866	0.346884	0.107851	0.180298	0.139392	0.409231	0.165294	0.162621	0.116775	0.218851	0.174041	0.1586	0.260248	0.263931	0.285086	0.204812	0.136255	0.135734	0.139655	0.0819305	0.0800317	0.159465	0.532072	0.472808	0.335864	0.389285	0.247072	0.614465	0.637911	0.46557	0.394012	0.537922	0.433706	0.263456	0.492681	0.389369	0.436015
P35822	P35822	Receptor-type tyrosine-protein phosphatase kappa	Ptprk	60	-0.0507544	0.00133988	-0.076924	0.0181125	0.102134	0.0657444	0.0327969	-0.0775001	0.0188381	0.020933	-0.0893782	0.0175964	0.0202301	-0.0523854	0.0769585	0.159684	0.133804	0.146149	0.0889957	-0.0152707	-0.0758892	-0.162364	-0.00971331	-0.122171	-0.011464	0.0438785	0.00932401	0.0908098	0.0909043	-0.117098	0.163239	0.16575	0.340439	0.400684	0.242716	0.328633	0.471277	0.273015	0.243395	0.291496	0.457696	0.376675	0.311295	0.4878	0.319689
Q99M01	Q99M01	Phenylalanine--tRNA ligase, mitochondrial	Fars2	58	0.0941783	-0.0199904	0.101595	-0.0794977	0.0996213	-0.112817	-0.0732613	0.139518	-0.223121	0.166074	0.107629	-0.109821	-0.141754	-0.0612444	-0.470127	-0.19847	-0.0681277	-0.135933	0.276907	-0.321324	-0.0638996	0.151168	-0.0800122	-0.0581745	0.568952	-0.227801	-0.31995	-0.346384	-0.253639	-0.454474	0.271624	0.107139	-0.101934	-1.15583	0.117012	0.0282772	-0.252424	0.139692	1.10126	0.539559	0.257704	0.391346	0.38816	0.165282	-0.171122
P29699	P29699	Alpha-2-HS-glycoprotein	Ahsg	60	-2.47658	-2.16036	-2.53949	-2.5138	-2.48256	-1.63851	-2.79907	-2.61592	-2.78015	-2.68072	-3.13042	-3.04814	-2.88847	-2.82553	-2.8154	-2.88708	-2.57045	-2.5144	-2.61398	-2.39998	-2.46687	-2.42529	-2.34162	-2.20115	-2.42529	-2.76982	-2.31754	-2.50602	-2.47824	-2.58712	-2.15656	-2.23073	-2.20966	-2.37056	-2.28691	-2.14748	-2.58366	-1.98641	-2.33037	-2.61089	-2.61855	-2.35613	-2.80445	-2.6305	-2.40071
Q9CX80	Q9CX80	Cytoglobin	Cygb	56	-0.0767634	-0.145467	-0.0938703	-0.141494	-0.297842	-0.058196	-0.1158	-0.120505	-0.220968	-0.230016	-0.458088	-0.360939	-0.526904	-0.37475	-0.117216	-0.0956604	-0.42431	-0.426248	-0.580625	-0.497329	-0.303318	0.0178337	0.136111	0.0494261	-0.0613168	-0.264893	-0.352307	-0.139955	-0.0300573	-0.0687722	0.0590748	0.336037	-0.126272	-0.264865	0.259896	0.177782	-0.307782	-0.110193	-0.435811	0.0907895	-0.0669585	-0.19733	0.359175	-0.119397	0.174612
Q80U93	Q80U93	Nuclear pore complex protein Nup214	Nup214	60	0.00712837	0.244267	-0.0951575	-3.91825e-05	0.08782	0.0530922	-0.138253	-0.0511493	-0.00142036	-0.121714	-0.084819	-0.0987273	0.0312046	-0.132752	-0.0548782	0.0193582	0.000332564	0.0434735	0.0613586	-0.137232	-0.097001	-0.0655286	-0.108589	-0.0422735	-0.0271119	-0.0975644	-0.109735	-0.019648	-0.119293	0.0609172	0.238731	0.308175	0.258833	0.28829	0.255981	0.298301	0.220155	0.286213	0.139048	0.166394	0.212455	0.204814	0.183399	0.304927	0.358789
Q5SVR0-2;Q5SVR0	Q5SVR0-2;Q5SVR0	TBC1 domain family member 9B	Tbc1d9b	60	-0.168485	0.100406	-0.237903	-0.0601334	0.0881967	0.183217	0.158126	0.00241825	0.0137673	0.120016	-0.112648	0.0480918	0.00949845	0.0685621	0.0895775	0.0404963	-0.0896292	0.123092	0.103267	-0.324426	-0.0716304	-0.356736	-0.13308	-0.231353	-0.0399217	-0.137161	-0.0837141	0.0344037	-0.158574	-0.163264	0.300429	0.273413	0.227958	0.251579	0.376816	0.214353	0.247768	0.246789	0.270815	-0.083627	0.255636	0.243486	0.217829	0.284121	0.329477
Q9JIM1-2;Q9JIM1	Q9JIM1-2;Q9JIM1	Equilibrative nucleoside transporter 1	Slc29a1	55	-0.192812	0.0450946	-0.06068	-0.232884	0.0769029	-0.12648	0.0224736	0.173692	-0.038095	-0.0163757	-0.208076	-0.0788632	-0.638656	-0.285448	-0.0296798	0.275911	-0.132673	-0.0260293	-0.193711	-0.356866	-0.151603	-0.556377	-0.161596	-0.0520097	-0.237626	-0.428133	-0.070605	0.149385	0.0273559	-0.169655	0.310082	0.0247231	0.270148	0.226294	0.267967	0.0772205	-0.155645	-0.115697	0.175438	0.00940335	0.277769	0.560631	0.138468	0.155682	0.125833
Q921X9	Q921X9	Protein disulfide-isomerase A5	Pdia5	59	-0.302351	-0.525328	-0.161383	-0.32292	-0.324049	-0.370111	-0.153573	-0.246557	-0.0632943	-0.272754	-0.365535	-0.30689	-0.319435	-0.301303	-0.382227	-0.44405	-0.434001	-0.548651	-0.614016	-0.337891	-0.271969	-0.284274	-0.343141	-0.363476	-0.303685	-0.325853	-0.347702	-0.495306	-0.375156	-0.467109	-0.100608	-0.101953	0.013825	0.0685846	-0.194203	-0.194241	0.0635936	-0.0926316	-0.106413	-0.167037	-0.0652936	-0.102146	-0.0126509	-0.0350414	0.00961068
Q8K2C9	Q8K2C9	Very-long-chain (3R)-3-hydroxyacyl-CoA dehydratase 3	Hacd3	60	0.0468526	-0.00528647	0.100219	0.0215958	0.0302625	0.0690952	0.0542997	-0.0138239	-0.0293321	-0.0642902	-0.0776644	0.00171789	-0.0462264	0.0481506	0.0119269	-0.000565153	-0.113825	-0.0905497	-0.0791082	-0.104874	-0.00295764	-0.0236965	-0.0186272	-0.0312896	0.0220346	-0.16913	-0.0434575	-0.078586	-0.0584623	-0.0375981	0.290397	0.244599	0.345577	0.325402	0.291478	0.142501	0.244971	0.133192	0.218183	0.275207	0.215966	0.255754	0.299972	0.21208	0.187762
Q61595-5;Q61595;Q61595-6;Q61595-10;Q61595-11;Q61595-16;Q61595-3;Q61595-9;Q61595-13;Q61595-4;Q61595-15;Q61595-7;Q61595-2;Q61595-14;Q61595-12;Q61595-8	Q61595-5;Q61595;Q61595-6;Q61595-10;Q61595-11;Q61595-16;Q61595-3;Q61595-9;Q61595-13;Q61595-4;Q61595-15;Q61595-7;Q61595-2;Q61595-14;Q61595-12;Q61595-8	Kinectin	Ktn1	60	-0.0757447	-0.153462	-0.0238656	-0.091546	-0.0273016	-0.0446374	-0.122839	-0.120422	-0.124023	-0.196156	-0.116925	-0.128522	-0.137855	-0.0469412	-0.196259	-0.197888	-0.086748	-0.0962552	-0.0454146	-0.0637183	-0.135379	-0.145345	-0.203376	-0.0958163	-0.0846317	-0.0752383	-0.00213213	-0.116266	-0.215609	-0.0990785	0.244147	0.152924	0.126204	0.158811	0.170538	0.0628972	0.202887	0.30396	0.171149	0.0283551	0.0525008	0.109745	0.109089	0.0938468	0.105421
Q9QZR9;Q9QZR9-2	Q9QZR9	Collagen alpha-4(IV) chain	Col4a4	60	0.580935	0.366584	0.557711	0.840279	0.450135	0.66281	0.795001	0.795388	0.739164	0.778997	0.692872	0.521229	0.651534	0.532981	0.398628	0.948322	0.776968	0.897055	0.813886	0.71131	0.0907681	0.410976	0.109958	0.423093	0.451157	0.539975	0.672532	0.401719	0.200345	0.711195	0.71761	0.892377	0.462429	0.430117	0.899393	1.04967	0.652029	0.910415	0.85456	0.592898	0.744265	0.834223	1.04321	0.996263	1.13499
P18572-2;P18572	P18572-2;P18572	Basigin	Bsg	60	0.214383	0.230323	0.210181	0.210726	0.269315	0.151528	0.127784	0.229332	0.29487	0.194806	0.318701	0.250586	0.333566	0.144739	0.192207	0.260523	0.283296	0.204518	0.207808	0.217251	0.236931	0.29235	0.192138	0.273646	0.28752	0.237019	0.262484	0.236692	0.279186	0.262236	0.544078	0.481963	0.522164	0.503703	0.494161	0.503663	0.500928	0.574123	0.546612	0.566184	0.566328	0.604337	0.515962	0.481735	0.522349
Q9CWD8	Q9CWD8	Iron-sulfur protein NUBPL	Nubpl	60	-0.214935	-0.181156	-0.186974	-0.252412	-0.272002	-0.395338	-0.304639	-0.33346	-0.274482	-0.20331	-0.410145	-0.374263	-0.286508	-0.251273	-0.449773	-0.249933	-0.258161	-0.238376	-0.307032	-0.202291	-0.254066	-0.246227	-0.314789	-0.408189	-0.269192	-0.138973	-0.217098	-0.321585	-0.160781	-0.233188	0.0550443	0.00309161	-0.00451382	0.060666	0.00547866	0.0481303	0.0996045	0.174993	-0.0297042	0.0200737	-0.0235942	-0.0537849	-0.118047	-0.0219239	-0.160317
Q9R190	Q9R190	Metastasis-associated protein MTA2	Mta2	60	-0.486749	-0.444165	-0.483263	-0.424642	-0.526708	-0.262588	-0.239244	-0.280983	-0.353924	-0.23481	-0.25896	-0.251625	-0.24674	-0.2334	-0.276714	-0.376043	-0.396508	-0.315002	-0.269841	-0.312829	-0.339148	-0.474149	-0.460747	-0.480181	-0.397435	-0.458205	-0.327531	-0.399945	-0.405847	-0.418173	-0.130897	-0.115546	-0.0951081	-0.268445	-0.12875	-0.0918814	-0.327974	-0.251707	0.148321	-0.152719	-0.0815925	0.0599511	-0.0177475	-0.18811	0.000493937
Q9D6Z1	Q9D6Z1	Nucleolar protein 56	Nop56	60	-0.276978	-0.295167	-0.274113	-0.632362	-0.42554	-0.498891	-0.446379	-0.389552	-0.473557	-0.53825	-0.443429	-0.391144	-0.547028	-0.319545	-0.313306	-0.403978	-0.410752	-0.549976	-0.35607	-0.438086	-0.529158	-0.366198	-0.303263	-0.545881	-0.431548	-0.465859	-0.844434	-0.510838	-0.339455	-0.501105	-0.0618984	0.00918279	-0.10398	-0.238965	-0.14492	-0.290011	-0.15019	-0.258995	-0.224548	-0.139146	-0.106654	-0.359253	-0.0611806	-0.211199	-0.124796
O54931-2;O54931;O54931-5;O54931-3;O54931-4	O54931-2;O54931;O54931-5;O54931-3;O54931-4	A-kinase anchor protein 2	Akap2	60	0.318998	0.273575	0.318042	0.332876	0.270279	0.397971	0.406136	0.381168	0.363834	0.364154	0.393738	0.401776	0.39903	0.400803	0.423127	0.39081	0.319716	0.329914	0.32712	0.313143	0.327005	0.388894	0.371289	0.371819	0.384083	0.276903	0.297488	0.297918	0.303968	0.341671	0.539735	0.685137	0.626213	0.631354	0.566988	0.664221	0.62492	0.703595	0.687495	0.66815	0.686386	0.606938	0.637969	0.648784	0.709816
Q5SSZ5;Q5SSZ5-2	Q5SSZ5	Tensin-3	Tns3	60	-0.0255024	0.141094	-0.0792357	0.00517059	-0.271773	-0.0294266	-0.0557219	-0.0892467	-0.339709	-0.0529993	-0.322571	-0.22921	-0.385135	0.0531497	-0.0713473	-0.0673948	-0.360337	-0.0620515	-0.275894	-0.328194	-0.358125	-0.229682	-0.101586	-0.133826	-0.202905	-0.311682	-0.362244	-0.315151	-0.412858	-0.139564	0.0583705	-0.033713	-0.0769324	-0.233166	-0.0170352	0.0419791	-0.00778722	-0.0454994	0.207057	0.0369219	0.18023	0.208453	0.249456	0.223276	-0.00224078
Q9Z0U1	Q9Z0U1	Tight junction protein ZO-2	Tjp2	60	0.164542	0.119166	0.159941	0.178667	0.098877	0.134581	0.0668411	0.0787753	0.0582576	0.0942794	0.124851	0.103521	0.177256	0.05911	0.0880326	0.101674	0.111613	0.0685097	0.118802	0.119567	0.0038997	0.0794123	0.0203347	-0.00498819	0.136859	0.0862558	0.132067	0.0843915	0.192713	0.0670575	0.332335	0.325222	0.34647	0.375081	0.232896	0.395648	0.395855	0.432278	0.305497	0.330372	0.397088	0.359081	0.26964	0.405894	0.416245
Q52KI8;Q52KI8-2	Q52KI8;Q52KI8-2	Serine/arginine repetitive matrix protein 1	Srrm1	60	-0.295249	-0.527794	-0.489646	0.494892	-0.578637	-0.619286	-0.492153	-0.931479	-0.626749	-0.285543	-0.282652	-0.400066	0.534827	-0.565872	-0.529788	-0.227893	-0.509463	-0.288793	-0.462639	-0.385611	-0.505819	-0.242843	-0.801596	-0.810972	-0.327862	-0.571284	-0.132865	-0.825466	-0.570511	-0.402301	-0.258011	-0.152358	-0.312338	-0.189717	-0.185685	0.0557703	-0.117636	-0.565641	-0.0907177	-0.111292	-0.261397	-0.275686	0.274455	-0.112621	-0.113676
Q8CGP1;P10853;Q8CGP2;Q64475;Q8CGP2-2	Q8CGP1;P10853;Q8CGP2;Q64475;Q8CGP2-2	Histone H2B type 1-K;Histone H2B type 1-F/J/L;Histone H2B type 1-P;Histone H2B type 1-B	Hist1h2bk;Hist1h2bf;Hist1h2bp;Hist1h2bb	60	-0.297072	-0.353487	-0.253547	-0.272896	-0.282528	-0.10057	-0.0886734	-0.089206	-0.104154	-0.0948181	-0.153716	-0.165997	-0.144708	-0.181411	-0.236375	-0.0999534	-0.176065	-0.172156	-0.158612	-0.170424	-0.207634	-0.22259	-0.309129	-0.241585	-0.215712	-0.265359	-0.0782214	-0.188303	-0.156134	-0.122026	0.0141175	-0.0171575	-0.0306944	0.0120065	0.0123993	-0.000456457	0.0160953	0.0737436	0.0383207	0.118465	0.0759724	0.16665	0.118012	0.100126	0.144007
Q9DC29	Q9DC29	ATP-binding cassette sub-family B member 6, mitochondrial	Abcb6	55	-0.300672	-0.496983	-0.150522	-0.447326	-0.371898	-0.497482	-0.354132	-0.488409	-0.268094	-0.483083	-0.437347	-0.302891	-0.238081	-0.279152	-0.376938	-0.402704	-0.330467	-0.527291	-0.460606	-0.197025	-0.2312	-0.271281	-0.327009	-0.552983	-0.228114	-0.358178	-0.445785	-0.551747	-0.209615	-0.588822	-0.096866	-0.102038	0.0893893	0.0322598	-0.11815	-0.103197	-0.11248	-0.146012	-0.14691	-0.0761749	-0.0142734	-0.142914	-0.540726	-0.149622	-0.0282605
P47199	P47199	Quinone oxidoreductase	Cryz	60	-0.095403	-0.0862382	-0.119025	-0.0241068	-0.17626	-0.0768688	-0.09203	-0.0421867	-0.0623706	-0.00185127	-0.032394	-0.0700926	-0.0501878	-0.124286	-0.027915	-0.0638131	-0.0992191	-0.0963383	-0.206451	-0.0773088	-0.207797	-0.11983	-0.116063	-0.0944145	-0.150895	-0.0666906	-0.0671468	-0.0903828	-0.034161	-0.0935746	0.0823531	0.0910021	0.0952283	0.192696	0.164273	0.175065	0.184755	0.240319	0.17729	0.208464	0.199924	0.260616	0.201454	0.226306	0.158467
O55023	O55023	Inositol monophosphatase 1	Impa1	60	0.21182	0.139533	0.251563	0.205816	0.397896	0.236916	0.340136	0.381103	0.412315	0.446222	0.446218	0.387543	0.37984	0.246233	0.261334	0.364108	0.342224	0.25407	0.293055	0.245736	0.411002	0.330749	0.275707	0.322759	0.262422	0.265878	0.404609	0.387257	0.4539	0.328929	0.493764	0.590406	0.663521	0.608012	0.547377	0.600999	0.556359	0.48874	0.655918	0.721859	0.588582	0.618147	0.603296	0.59415	0.590412
O08638	O08638	Myosin-11	Myh11	60	0.488011	0.584007	0.500087	0.498562	0.338039	0.459969	0.630215	0.750829	0.45644	0.52964	0.7661	0.71574	0.542185	0.48234	0.681252	0.746988	0.356111	0.438872	0.652763	0.276706	0.286157	0.197813	0.186063	0.236691	0.543043	-0.0173604	0.285124	0.38999	0.404437	0.393786	1.01433	0.731648	0.740203	0.754882	0.746727	0.579432	0.700456	1.02652	0.763015	0.513635	0.765923	0.804728	0.55023	0.556678	0.662049
Q8R0S9	Q8R0S9		Slc22a22	60	-0.374556	-0.227538	-0.424114	-0.251827	-0.371015	-0.563894	-0.447876	-0.45363	-0.278401	-0.323807	-0.282338	-0.286929	-0.13485	-0.382927	-0.266099	-0.193873	-0.223626	-0.199729	-0.369019	-0.189873	-0.138592	-0.211737	-0.216449	-0.251275	-0.290375	-0.31215	-0.371967	-0.405964	-0.334415	-0.376695	-0.115503	-0.155685	-0.243903	-0.158666	0.111197	-0.227502	-0.00460198	0.0400323	-0.146841	-0.189586	-0.0593437	0.045529	0.118734	0.134852	0.0674584
Q99JR1	Q99JR1	Sideroflexin-1	Sfxn1	60	-0.156933	-0.123128	-0.142504	-0.194953	-0.096498	-0.118101	-0.101052	-0.126752	-0.118677	-0.171242	-0.105046	-0.0584311	-0.124127	-0.045375	-0.0511461	-0.167708	-0.151723	-0.143207	-0.102262	-0.183749	-0.101586	-0.191417	-0.120451	-0.149059	-0.106429	-0.130523	-0.162646	-0.103672	-0.162029	-0.171912	0.161816	0.125925	0.162364	0.116331	0.127421	0.101953	0.0628357	0.0334856	0.0506504	0.149357	0.104956	0.143491	0.196631	0.0319948	0.109798
Q8BJS4;Q8BJS4-2;Q8BJS4-3	Q8BJS4;Q8BJS4-2;Q8BJS4-3	SUN domain-containing protein 2	Sun2	50	0.0638781	0.113031	-0.0513198	0.240176	-0.287769	-0.111222	0.218809	0.0992909	0.0915635	-0.24296	0.134109	0.074219	0.0802611	-0.125864	0.251475	-0.0577394	-0.129168	-0.0143927	0.268786	0.0923478	-0.0128069	-0.152109	-0.125262	-0.129816	0.0213725	-0.0687529	-0.223988	-0.0392198	-0.390239	0.0708124	0.260122	0.321216	0.334553	0.240753	-0.0437956	0.32397	0.222342	0.109745	0.263056	-0.409994	0.206358	0.251655	0.219003	0.0368636	1.27363
Q9JK53	Q9JK53	Prolargin	Prelp	60	0.151741	0.17978	0.051276	0.132778	0.100844	0.00356632	-0.118703	-0.0843949	-0.152029	0.0448514	0.0903648	0.0538206	0.140404	0.090892	0.0802637	0.0733641	0.112804	0.106083	0.111358	-0.0205202	-0.117397	0.123848	0.112123	0.0102247	0.156008	0.0608717	-0.154088	-0.0628742	0.0268293	-0.107047	0.285719	0.296172	0.110588	0.150168	0.135695	0.286054	0.328112	0.306198	0.349021	0.35442	0.298755	0.166946	0.273704	0.244746	0.298242
Q60604;Q60604-2	Q60604;Q60604-2	Adseverin	Scin	60	-0.0994919	-0.0717928	-0.108782	-0.0635317	-0.0520626	-0.0436079	-0.0338644	-0.0680107	-0.0591579	-0.0112954	-0.146333	-0.129495	-0.0968539	-0.0867192	-0.140215	-0.0698721	-0.20551	-0.13	-0.201986	-0.240693	-0.11196	-0.114	-0.159326	-0.113735	-0.22165	-0.188191	-0.0715716	-0.111834	-0.138992	0.0195978	0.103682	0.0236304	0.0785468	0.133635	0.195695	0.227364	0.264034	0.131948	0.108812	0.0759902	0.193903	0.183313	0.178895	0.24751	0.0960503
Q9D2N9	Q9D2N9	Vacuolar protein sorting-associated protein 33A	Vps33a	54	0.222249	0.303741	0.0821826	0.265738	0.15263	0.379084	0.0790565	-0.106932	0.196192	0.0442264	-0.120178	-0.0141367	0.434314	0.0131321	0.125316	-0.130384	0.039464	-0.0221847	0.0131034	0.0763808	0.198649	0.328418	0.251597	0.0011902	0.256453	0.269089	0.0684886	0.0662142	0.248849	0.114623	0.627849	0.105281	0.543349	0.524556	0.341887	0.323315	0.827929	0.164601	0.323874	0.373168	0.531121	0.463318	0.429981	0.203134	0.412832
Q99J77	Q99J77		Nans	60	0.0144312	-0.195226	0.193353	-0.0961687	0.111725	-0.0430816	0.052327	0.0417951	-0.000850273	0.0403634	0.0984007	0.12819	0.00317632	0.279306	-0.0865051	0.087759	0.0918859	0.0464377	0.06768	0.0742078	0.102574	0.0787128	-0.0113233	0.0568797	0.173808	0.123473	0.267814	0.0631427	0.131592	0.0729424	0.295738	0.403546	0.341991	0.212884	0.273821	0.489725	0.283115	0.433842	0.690338	0.196768	0.172663	0.196394	0.198348	0.190017	0.199621
Q8R313	Q8R313	Exocyst complex component 6	Exoc6	60	0.110864	0.225408	0.0614104	0.161341	0.0508913	0.264092	0.241939	0.205627	0.151458	0.129687	0.0869252	0.170514	0.0617491	0.170173	0.319401	0.212244	0.080874	0.189115	0.118551	-0.00627387	-0.173326	-0.150959	0.0182898	-0.0239599	0.0496533	0.120092	0.0207556	0.165434	0.0434428	0.086901	0.310299	0.349746	0.307859	0.141717	0.559881	0.352962	0.261927	0.405616	0.503751	0.204783	0.509073	0.533112	0.364937	0.529533	0.552702
Q9QYF9	Q9QYF9	Protein NDRG3	Ndrg3	59	-0.332878	-0.691956	-0.446771	-0.577606	-0.670593	-0.220451	-0.684682	-0.357255	-0.395865	-0.318083	-0.231472	-0.621641	0.020872	-0.539643	-0.810751	-0.416452	-0.41273	-0.73187	-0.558587	-0.401113	-0.433351	0.605887	-0.295453	-0.0664242	-0.247718	-0.687488	-0.594923	-0.846828	-0.338124	0.0221128	-0.195606	-0.094829	-0.306791	-0.342398	-0.0713837	-0.171482	-0.0417303	-0.0905622	-0.211548	-0.120933	-0.1173	-0.304939	0.100811	-0.146437	-0.168004
Q8R5J9	Q8R5J9	PRA1 family protein 3	Arl6ip5	60	-0.345635	-0.479528	-0.257358	-0.225252	-0.27562	-0.215667	-0.187659	-0.285503	-0.206471	-0.341766	-0.339002	-0.302255	-0.254626	-0.317916	-0.402357	-0.322532	-0.402385	-0.375115	-0.375753	-0.423537	-0.328768	-0.387948	-0.493247	-0.357705	-0.212312	-0.465123	-0.193105	-0.421212	-0.493848	-0.373348	-0.117088	-0.121737	-0.0877091	-0.0665772	-0.0447538	-0.107568	-0.166202	0.0750305	-0.214284	-0.185298	-0.0408141	0.0458096	-0.187059	-0.0552563	0.0278834
Q8C172	Q8C172	Ceramide synthase 6	Cers6	48	0.30782	0.00390694	0.144408	-0.0788559	0.0291443	-0.869623	-0.395267	0.536072	-0.110195	-0.0609307	1.78045	0.812123	0.570818	0.0510615	0.485814	-0.341163	-0.00571465	-0.566482	0.378727	-0.0906646	-0.157421	0.353582	-0.147851	0.280877	-0.0171243	0.0445516	-0.344935	0.244689	0.159338	0.324713	0.0970679	0.552787	0.249178	0.179048	0.910375	0.346946	-0.294414	0.324192	0.385589	-0.38209	0.53589	0.57036	0.476851	0.56231	0.541405
Q8R574	Q8R574	Phosphoribosyl pyrophosphate synthase-associated protein 2	Prpsap2	60	-0.158653	-0.148191	-0.112208	-0.0486589	0.0321965	-0.0409808	-0.137339	-0.110608	0.0972471	-0.0736907	-0.0542893	-0.0354641	-0.0366579	0.0065266	0.0027472	-0.284508	-0.174241	-0.174571	-0.535165	-0.149305	-0.0591905	-0.0946607	-0.0417109	0.164848	-0.295219	-0.0981433	-0.0477317	-0.19846	-0.338869	-0.189904	0.112755	0.246163	0.22127	0.16178	0.0596832	0.0672922	0.0546484	0.103101	0.304786	0.143389	0.0690336	0.0957937	0.180134	0.0998378	0.128122
Q9D1J1	Q9D1J1	Adaptin ear-binding coat-associated protein 2	Necap2	55	0.15893	0.266716	0.134498	0.214229	0.0425569	0.171249	0.335619	0.336325	0.422247	0.104392	0.179916	0.172511	0.11275	0.268987	0.260569	0.197348	0.23682	0.357327	0.27333	0.341124	0.248384	0.220654	0.25228	0.393825	0.260751	0.376308	0.130896	0.166058	-0.191143	0.330849	0.375481	0.487885	0.635283	0.836351	0.401204	0.575113	0.489989	0.389136	0.608076	0.472881	0.438575	0.57452	0.486152	0.399216	0.635722
P59242;P59242-2	P59242;P59242-2	Cingulin	Cgn	60	0.39109	0.375373	0.489352	0.112854	0.438221	0.305173	0.502727	0.584484	0.463211	0.387981	0.427659	0.445321	0.0986533	0.64255	0.386784	0.277946	0.359627	0.348037	0.440079	0.35471	0.344451	0.267488	0.376875	0.392166	0.282571	0.405299	0.146825	0.316777	0.146353	0.305889	0.583579	0.664396	0.550418	0.704803	0.679582	0.741212	0.571139	0.597093	0.615632	0.680141	0.504401	0.56053	0.672541	0.531171	0.554787
Q3UFF7	Q3UFF7	Lysophospholipase-like protein 1	Lyplal1	60	-0.379431	-0.184705	-0.38218	-0.393495	-0.424316	-0.485013	-0.406544	-0.410199	-0.405283	-0.397907	-0.570997	-0.453982	-0.558495	-0.356646	-0.364703	-0.276345	-0.462479	-0.335326	-0.548786	-0.513866	-0.478589	-0.495733	-0.354162	-0.421186	-0.405613	-0.394672	-0.521506	-0.441299	-0.444272	-0.418937	-0.2014	-0.349553	-0.311367	-0.315658	-0.372729	-0.221197	-0.203613	-0.330407	-0.26296	-0.0651698	-0.0563019	-0.0413209	0.0761424	-0.0839868	-0.271514
E9Q7D5	E9Q7D5		Arhgef5	60	0.0133054	0.00902006	0.0727643	0.074703	-0.0206372	0.119754	0.144903	0.00999187	0.0894442	0.0465364	-0.152088	-0.0125541	-0.00642109	0.084917	0.0254216	0.14721	-0.0245881	0.0666134	-0.0939221	0.025832	0.0780547	0.0293068	0.054408	0.0268099	0.0552132	-0.0177343	0.112053	-0.0118152	0.0279537	0.0760448	0.361881	0.328445	0.358718	0.231881	0.298065	0.383538	0.250178	0.255409	0.320747	0.23092	0.413342	0.346344	0.359932	0.319767	0.297355
Q9BCZ4	Q9BCZ4	Selenoprotein S	Vimp	55	0.344228	0.247414	0.475651	0.289959	0.306097	0.0810717	0.328761	0.178133	0.296075	0.221207	0.341409	0.387498	0.517611	0.47678	0.172025	-0.059185	0.0082942	-0.0185293	0.186467	0.261283	0.569985	0.276742	0.0977753	-0.000626831	0.286247	0.115331	0.279483	0.0238779	0.181734	0.150673	0.597718	0.535054	0.48859	0.41871	0.507139	0.428357	0.316529	0.60559	0.201443	0.378027	0.625708	0.550448	0.374413	0.567724	0.551604
O70152	O70152	Dolichol-phosphate mannosyltransferase subunit 1	Dpm1	52	-0.44839	-0.455165	-0.426925	-0.343777	-0.174552	-0.454634	-0.0318921	-0.0723443	-0.440252	-0.128584	-0.152808	-0.236059	-0.792521	-0.40808	-0.239527	-0.271081	-0.452607	-0.246914	-0.085878	-0.440859	0.279941	-0.310662	0.0253858	0.179148	-0.430584	-0.32832	0.0194329	0.279751	-0.223644	0.057284	-0.176294	0.146703	0.0143584	-0.167526	-0.150951	-0.00941663	-0.120867	0.147275	-0.076555	-0.16134	0.509414	0.137791	-0.0454708	0.69914	0.271145
Q8K019;Q8K019-2;Q8K019-3	Q8K019;Q8K019-2;Q8K019-3	Bcl-2-associated transcription factor 1	Bclaf1	60	-0.154372	-0.213558	-0.124312	-0.128883	-0.16097	-0.0770215	-0.0819827	-0.179663	-0.208852	-0.115797	-0.0776813	-0.0228314	-0.0164358	0.108067	-0.05381	-0.0137573	-0.098422	-0.0163682	-0.0472708	-0.0892516	-0.0754664	-0.0658201	-0.09987	-0.100167	-0.0642476	-0.0739405	0.0301028	-0.0753043	-0.0836858	0.0104245	0.143362	0.0933962	0.0560375	0.0435193	0.127626	0.190088	0.085291	0.0913012	0.0567024	0.189098	0.168439	0.186622	0.16169	0.126386	0.153076
Q8VE91;Q8VE91-3;Q8VE91-2;Q8VE91-1	Q8VE91;Q8VE91-3;Q8VE91-2;Q8VE91-1	Protein FAM134B	Fam134b	53	0.280708	0.406206	0.26246	0.125496	0.331427	-0.150103	-0.27546	-0.150319	-0.139983	-0.342469	0.0227968	0.0496791	-0.00273286	0.199612	0.0546728	0.0098659	0.000168815	0.0193971	-0.0190278	-0.235056	-0.0170959	0.207151	0.181367	0.278529	0.385863	0.445296	0.189939	0.303466	0.148616	0.398916	0.628881	0.54483	0.471747	0.216606	0.641667	0.340656	0.0451972	0.071758	0.282313	-0.259393	0.187393	0.0620738	0.142311	0.202476	-0.037621
Q8K2F8	Q8K2F8	Protein LSM14 homolog A	Lsm14a	52	0.0228653	-0.129773	0.0738259	0.0123702	0.212854	0.0734495	0.0248156	-0.139738	0.095851	-0.248331	-0.0645765	0.0145927	0.160629	0.0938916	-0.0558525	0.0369067	-0.0244081	-0.0429518	0.0178548	-0.130776	-0.0283287	0.00237384	-0.190571	-0.0615159	-0.0755921	-0.12102	0.0329081	-0.0876635	-0.241318	0.158821	0.136606	0.168626	0.356249	0.41072	0.317282	-0.0605836	0.499641	0.344907	-0.0457179	0.220215	0.397175	0.172179	0.0247968	0.630538	0.226199
Q921L8	Q921L8	Polypeptide N-acetylgalactosaminyltransferase 11	Galnt11	60	0.119405	0.0445858	0.0677878	0.18624	-0.0581609	0.0476509	0.135733	0.105708	0.00147977	0.0652161	0.0879316	0.0194578	0.0177329	0.0254622	0.0496552	-0.0253058	-0.038363	0.0152157	0.102728	0.0188425	-0.144335	-0.0394486	-0.074959	-0.0686658	-0.00783565	0.0931399	0.00268294	0.0265679	-0.0688564	0.0872263	0.320881	0.308911	0.319342	0.35105	0.30851	0.109267	0.219412	0.105449	0.161823	0.386125	0.137102	0.164505	0.339829	0.144561	0.0455623
Q9WV02;Q9WV02-2	Q9WV02;Q9WV02-2	RNA-binding motif protein, X chromosome;RNA-binding motif protein, X chromosome, N-terminally processed	Rbmx	60	-0.0500483	-0.140685	-0.0741257	0.0639187	-0.105197	-0.0556618	-0.0144893	-0.0538836	-0.110281	0.0429544	-0.0196161	-0.0718507	-0.0346623	-0.080068	-0.0904878	-0.0342631	-0.061952	-0.0200037	-0.0447909	-0.0495068	-0.0985969	-0.0253853	-0.0662306	-0.0431429	-0.0430515	-0.0214271	0.0201005	-0.0541074	-0.0623931	-0.0397417	0.131999	0.0967223	0.137529	0.288368	0.206793	0.221496	0.334193	0.278513	0.160938	0.233639	0.244652	0.270667	0.197479	0.307718	0.166987
Q8CCJ3;Q8CCJ3-2	Q8CCJ3	E3 UFM1-protein ligase 1	Ufl1	60	0.244052	0.329814	0.158784	0.463698	-0.0275186	0.185656	0.361545	0.183637	0.0874647	0.315709	0.158777	0.197177	0.257286	0.253285	0.289177	0.263004	0.0957504	0.334671	0.302565	0.251759	0.249942	0.179465	0.238769	0.10748	0.294139	0.264179	0.249606	0.206336	0.161035	0.269622	0.514718	0.559665	0.450433	0.280003	0.356406	0.607333	0.434153	0.529923	0.627545	0.492487	0.480414	0.385633	0.462396	0.384922	0.436732
Q5NBX1-2;Q5NBX1-3;Q5NBX1;Q5NBX1-4;Q5NBX1-5	Q5NBX1-2;Q5NBX1-3;Q5NBX1	Protein cordon-bleu	Cobl	50	-0.0151068	-0.0479478	-0.0030763	-0.0498789	0.144248	0.0326136	0.0910476	0.0401115	0.254961	0.0142237	0.00732125	0.0462437	0.118804	-0.0910188	0.0553112	0.205385	0.146026	0.036693	0.0430187	0.0768464	0.026034	-0.0332917	-0.070576	-0.0841885	-0.213452	-0.0937828	-0.0517152	0.0182891	0.061593	0.0679245	0.274422	0.0318714	0.455709	0.484354	0.301131	0.2513	0.807514	0.335369	0.364831	0.389184	0.340137	0.243463	0.024482	0.305002	0.187674
Q9DBD0	Q9DBD0	Inhibitor of carbonic anhydrase	Ica	48	-2.31373	-2.15117	-2.45676	-1.7095	-3.48048	-2.22462	-2.2736	-1.8594	-2.15972	-2.20446	-1.9957	-2.35979	-2.32171	-2.57282	-1.86965	-2.12442	-2.31662	-2.05608	-2.71758	-1.47081	-2.17242	-1.72494	-1.79151	-1.27281	-2.00953	-2.06204	-1.90716	-2.2465	-2.38986	-1.77254	-2.70404	-2.67201	-1.94831	-1.71935	-2.22462	-1.12452	-2.46914	-2.12749	-1.80863	-1.88387	-2.46397	-1.43763	-3.11594	-2.42363	-1.95975
P11352	P11352	Glutathione peroxidase 1	Gpx1	60	-0.420192	-0.290158	-0.366284	-0.405878	-0.347159	-0.552919	-0.393898	-0.438631	-0.398365	-0.479867	-0.52081	-0.476586	-0.528343	-0.476401	-0.544632	-0.566277	-0.502212	-0.436809	-0.354997	-0.380637	-0.0877859	-0.467458	-0.396456	-0.408809	-0.327394	-0.478885	-0.391899	-0.440547	-0.5369	-0.51385	-0.0176227	-0.287989	-0.122839	-0.172498	-0.237164	-0.210528	-0.24405	-0.251738	-0.284706	-0.272061	-0.225582	-0.0849444	-0.26083	-0.29472	-0.24861
Q9CQJ4	Q9CQJ4	E3 ubiquitin-protein ligase RING2	Rnf2	48	0.152599	0.0645594	0.080093	0.359991	-0.244808	0.0832007	0.0660164	0.00102784	-0.14542	0.106641	0.107712	0.0210506	0.143105	0.0613069	0.153505	0.157102	0.0491429	0.179661	0.0862809	0.397992	0.180091	0.313608	0.220316	0.24079	-0.00369649	0.0943646	0.265504	0.103065	0.158641	0.357746	0.402288	0.459685	0.47381	0.441116	0.342858	0.331631	0.423074	0.439676	0.563673	0.405506	0.50902	0.416492	0.272183	0.521535	0.45174
P46412;P21765	P46412	Glutathione peroxidase 3	Gpx3	60	0.783239	0.807153	0.826555	0.816738	0.849146	0.814493	1.04571	0.948595	0.972252	1.05778	0.796497	0.853462	0.807592	0.836384	0.784354	0.948656	0.856856	0.910821	0.912522	0.873119	0.986473	0.761724	0.8187	0.72608	0.816467	0.8562	0.921041	0.898066	0.943416	0.839062	0.944512	0.947938	1.00049	0.979202	0.933464	1.14247	1.15272	1.06009	1.20558	1.1781	1.16908	1.19685	1.20688	1.18484	1.17072
Q7TSQ8	Q7TSQ8	Pyruvate dehydrogenase phosphatase regulatory subunit, mitochondrial	Pdpr	57	-0.290079	-0.221452	-0.29221	-0.109453	0.195985	0.191359	0.147863	0.1953	0.274463	-0.248667	0.139789	0.127538	-0.218942	-0.286365	0.25357	0.200855	0.34185	0.317456	0.415931	0.0634522	0.0752923	-0.334516	0.0244001	0.368948	0.0801947	0.575579	0.716326	0.992979	0.282741	0.502513	0.575249	0.584426	0.834986	0.585316	0.251607	0.186378	0.389118	0.489234	0.651338	0.803834	0.37216	0.421882	0.219721	0.115563	0.454883
Q99LI2	Q99LI2	Chloride channel CLIC-like protein 1	Clcc1	60	0.27342	0.417315	0.237882	0.39231	0.365182	0.233345	-0.0172053	0.0193595	0.220091	0.131983	0.22316	0.214639	0.573162	0.123188	0.159964	0.324062	0.317357	0.297464	0.198779	0.301243	0.246562	0.239674	0.0449432	0.124499	0.19493	0.094186	0.373663	0.145825	0.308484	0.264839	0.60115	0.417247	0.596177	0.55366	0.418802	0.468494	0.569032	0.571646	0.597295	0.343856	0.514855	0.63105	0.486085	0.410701	0.579372
Q8CDG3;Q8CDG3-2	Q8CDG3;Q8CDG3-2	Deubiquitinating protein VCIP135	Vcpip1	60	-0.0827803	0.00200816	-0.0979923	-0.11599	0.0595719	0.120997	-0.128869	-0.063075	-0.0697416	-0.0371331	-0.0825439	-0.0584991	-0.0407826	-0.112059	-0.0407311	-0.126505	-0.073423	-0.121443	-0.126283	-0.186914	-0.0926477	-0.107094	-0.0516189	-0.0538822	-0.0439986	-0.12313	-0.0271987	0.00757798	0.0678458	-0.137003	0.239642	0.133025	0.123207	0.156068	0.155447	0.127551	0.343804	0.36385	0.170851	0.057481	0.164023	0.190546	0.324082	0.217594	0.19315
Q91Z53	Q91Z53	Glyoxylate reductase/hydroxypyruvate reductase	Grhpr	60	0.242504	0.299654	0.226677	0.308332	0.306957	0.169473	0.183365	0.219873	0.244042	0.215427	0.271189	0.243342	0.253648	0.155299	0.244266	0.270382	0.218175	0.237189	0.185187	0.181064	0.288929	0.238678	0.238827	0.315089	0.220394	0.189994	0.27879	0.276298	0.22636	0.28003	0.529769	0.551328	0.544331	0.570197	0.512915	0.476707	0.504931	0.559776	0.483725	0.545372	0.433999	0.45697	0.441982	0.459573	0.462072
Q91V09	Q91V09	WD repeat-containing protein 13	Wdr13	60	-0.805701	0.0279728	-1.03024	-0.150133	-1.69029	0.272353	-0.418605	-0.151467	-0.272977	0.389458	0.42075	0.726176	1.00408	0.923662	1.14737	-0.518159	-0.657432	-0.22934	-1.55199	-1.0365	-1.01505	-0.0505339	0.486594	0.0706358	1.94081	0.443612	-0.471168	-0.830635	-0.1421	-1.66721	-0.160495	-0.919042	-0.334433	-0.895606	-2.81634	0.0979543	0.0701874	0.20183	2.64011	1.40186	0.336491	0.898547	-0.355071	-0.561882	-0.0970694
Q8R3S6	Q8R3S6	Exocyst complex component 1	Exoc1	60	0.0391496	-0.0492102	0.0579542	0.125652	-0.0164737	0.0375504	0.209897	0.0769194	0.20476	0.116217	0.0284297	0.0573439	0.112743	0.0823754	0.0529664	0.0216493	0.0709213	0.0825463	0.0501652	0.169121	0.0791503	0.0345327	0.0268413	-0.0189915	0.0406235	0.238079	0.134818	0.0564652	0.024447	0.0740402	0.456454	0.293092	0.307284	0.256774	0.316155	0.238721	0.462906	0.385695	0.26944	0.330856	0.48911	0.348685	0.35543	0.470305	0.322601
P70336;P70336-2	P70336;P70336-2	Rho-associated protein kinase 2	Rock2	60	0.0344295	0.192869	-0.0175269	0.103267	-0.0519051	0.134464	0.0153932	0.0156071	0.0386712	-0.00607015	-0.0957651	-0.0216695	0.0380681	-0.0835992	0.110525	0.0526743	-0.126133	-0.0608579	-0.175712	-0.163466	-0.0871013	-0.042062	0.0107643	-0.0270629	0.0503832	-0.196376	-0.136585	-0.0966205	-0.0360759	-0.0742434	0.296647	0.149591	0.110814	0.0721885	0.239111	0.194179	0.288596	0.356579	0.261473	0.199136	0.21623	0.220664	0.171219	0.189689	0.250652
Q9D7J9	Q9D7J9	Enoyl-CoA hydratase domain-containing protein 3, mitochondrial	Echdc3	60	0.0839814	0.0319389	0.0906171	0.114405	0.118136	0.0427142	-0.000903538	-0.0604075	-0.0623424	0.0242889	0.0484902	0.0751508	0.0655598	0.0681591	0.0954352	-0.0262425	0.031066	0.0151326	0.00827696	0.0597876	0.0239352	-0.0260292	0.0399624	-0.0191029	-0.0443532	0.0347909	0.069634	0.0558956	0.0957547	-0.0554467	0.336912	0.221493	0.225798	0.273095	0.243226	0.239615	0.374086	0.335867	0.121638	0.315614	0.313197	0.257253	0.245768	0.30255	0.238992
Q9JHS4	Q9JHS4	ATP-dependent Clp protease ATP-binding subunit clpX-like, mitochondrial	Clpx	60	0.0308237	0.0538335	0.0499316	0.00172724	0.132236	0.125822	0.0596572	0.0506296	0.139665	0.0375672	-0.0348036	0.0187105	0.0135948	0.00384216	0.0409482	0.0143396	0.0500477	0.00744783	-0.0344761	0.00610961	-0.0207693	-0.0631624	-0.012987	-0.0237283	-0.0579128	0.0170862	0.0131763	0.0355724	0.0434543	-0.028238	0.203857	0.276001	0.238556	0.268604	0.314334	0.270883	0.306217	0.428717	0.26977	0.270768	0.330611	0.275983	0.28793	0.30714	0.288361
Q7TQK5	Q7TQK5	Coiled-coil domain-containing protein 93	Ccdc93	60	0.052789	0.160337	0.0204587	0.167772	-0.0809785	0.00547989	0.0289909	-0.0288725	0.15769	0.0603964	-0.120545	-0.040132	0.121511	-0.00529671	0.0417017	0.136175	0.0815176	0.132051	-0.116554	0.109275	-0.0256144	0.0784245	0.0836789	0.00350257	0.158371	0.257604	0.0827285	-0.000159906	0.104638	0.0546761	0.334289	0.337444	0.384545	0.400769	0.329699	0.337723	0.256058	0.123217	0.338424	0.170926	0.196986	0.269161	0.307058	0.229399	0.319772
Q9DBG5	Q9DBG5	Perilipin-3	Plin3	60	0.395224	0.478871	0.382042	0.420598	0.444619	0.570134	0.483611	0.49559	0.526116	0.637994	0.518692	0.528179	0.649324	0.598971	0.479941	0.584082	0.532968	0.583969	0.47411	0.507164	0.431098	0.452127	0.375258	0.390551	0.37145	0.350532	0.452558	0.340841	0.431071	0.43876	0.632607	0.774417	0.742647	0.785294	0.56967	0.841837	0.685924	0.777683	0.805948	0.75172	0.784621	0.743862	0.644053	0.783104	0.791416
Q9DCZ1	Q9DCZ1	GMP reductase 1	Gmpr	60	0.241406	0.0169367	0.290756	0.114859	0.202808	0.113716	0.134235	0.189469	0.171585	0.0984569	0.405366	0.34629	0.282936	0.392118	0.282911	0.220604	0.367431	0.219457	0.303034	0.31574	0.0286548	0.26392	0.193115	0.21255	0.292338	0.444287	0.224407	0.243587	0.266063	0.21657	0.436921	0.513715	0.521826	0.52114	0.496002	0.571736	0.449155	0.40694	0.491347	0.566038	0.570745	0.539891	0.520523	0.53452	0.534408
Q9CY16	Q9CY16	28S ribosomal protein S28, mitochondrial	Mrps28	60	-0.404119	-0.191269	-0.386166	-0.361742	0.00442012	-0.428266	-0.164972	-0.153055	-0.249247	0.148673	-0.0465669	-0.22687	-0.158612	-0.309056	-0.597192	-0.648594	-0.380689	-0.28766	0.0746598	-0.123026	0.983197	0.0992652	0.0273676	0.077249	-0.183141	-0.610615	-0.0921944	-0.262026	-0.354041	-0.341391	-0.175444	-0.00468415	-0.198185	0.108565	-0.00551663	1.2982	0.131581	0.293566	0.0365611	-0.0130552	-0.31665	-0.111507	-0.0473064	-0.184654	0.0539436
Q8VCH8	Q8VCH8	UBX domain-containing protein 4	Ubxn4	55	-0.312701	-0.841306	-0.181399	-0.347569	-0.213611	-0.206541	-0.123662	-0.167357	-0.283768	-0.255777	-0.0287538	-0.146316	-0.284558	-0.156571	-0.318018	-0.247398	-0.247774	-0.383222	-0.203635	-0.284858	-0.288961	-0.130562	-0.319896	-0.106724	-0.310229	-0.360078	-0.100909	-0.235246	-0.327017	-0.152788	-0.0989488	-0.0971204	-0.0394398	0.150837	0.0457843	0.185208	0.417997	0.284191	0.0348688	0.0845493	-0.0726363	-0.173376	-0.179868	-0.0252729	-0.132979
Q04857	Q04857	Collagen alpha-1(VI) chain	Col6a1	60	0.795789	0.73328	0.70537	0.921589	0.644495	0.694527	0.704596	0.656556	0.514822	0.69418	0.68222	0.63526	0.652504	0.550507	0.707175	0.833473	0.716579	0.777367	0.841489	0.659381	0.530552	0.687188	0.697922	0.650864	0.793929	0.581805	0.561375	0.631656	0.6129	0.59668	0.891473	1.01828	0.889149	0.902275	0.838481	0.921828	1.06769	1.04166	1.0543	0.961727	0.916918	0.813181	1.0817	0.944704	0.986636
P17047;P17047-2	P17047;P17047-2	Lysosome-associated membrane glycoprotein 2	Lamp2	60	-0.0119181	0.0542864	-0.00741601	-0.0223563	-0.0136392	-0.0105672	-0.0566293	0.00357688	0.0297282	0.0319972	0.00620912	0.0225141	0.00450875	-0.0137074	0.0475917	0.0435502	0.128139	0.0805669	0.00337325	0.115909	-0.0826657	-0.0824293	0.00356802	-0.0516786	0.0241275	0.0682565	-0.0384178	-0.0168902	0.0727371	-0.171759	0.404375	0.340494	0.322513	0.300545	0.214593	0.098057	0.187005	0.160396	0.240842	0.245376	0.267398	0.341014	0.531051	0.279176	0.289173
O70475	O70475	UDP-glucose 6-dehydrogenase	Ugdh	60	0.00046649	-0.123055	0.0170783	-0.0776893	-0.0600129	-0.0500287	-0.162915	-0.0655629	-0.139049	-0.0572816	-0.0417505	-0.10545	-0.112192	-0.0970008	-0.125623	-0.123469	-0.0576778	-0.16602	-0.164003	-0.0666223	-0.248268	-0.0360097	-0.100013	-0.0859472	-0.114035	-0.0877129	-0.122314	-0.13955	-0.00297116	-0.146702	0.117072	0.0446697	0.098202	0.190163	0.140173	0.14945	0.257619	0.224815	0.151653	0.0971429	0.214528	0.21129	0.107369	0.236951	0.119785
P58021	P58021	Transmembrane 9 superfamily member 2	Tm9sf2	60	-0.0828815	0.07681	-0.106258	-0.0759845	-0.0138691	-0.136332	-0.182821	-0.122593	-0.0719449	-0.226604	-0.144848	-0.115179	-0.177057	-0.161152	-0.0439772	-0.160242	-0.115662	-0.0975216	-0.159942	-0.184599	-0.155883	-0.226697	-0.103656	-0.066457	-0.0811877	-0.0408284	-0.144018	-0.0437521	-0.173847	-0.152986	0.147012	0.120008	0.19906	0.147469	0.271627	0.142362	-0.0147777	-0.0390661	0.14963	-0.000638591	0.00613937	0.184109	0.202521	0.00526809	0.0810393
P56546-2;P56546	P56546-2;P56546	C-terminal-binding protein 2	Ctbp2	60	-0.108888	-0.0520412	-0.0497504	-0.182565	-0.0139445	-0.748715	-0.261314	-0.225955	-0.12056	-0.166385	0.00447619	-0.0361381	-0.0952474	-0.0994172	-0.22347	-0.153398	-0.150051	-0.192468	-0.159905	-0.16741	0.106671	-0.109964	-0.128992	-0.199314	-0.0862905	0.142647	-0.0584734	-0.0157461	0.0420956	-0.0398887	0.224218	0.237851	0.183146	0.0114262	0.115212	-0.0819936	0.0102513	0.135192	0.271852	0.243232	0.198052	0.132753	-0.0339275	0.188961	0.112408
A3KMP2;A3KMP2-2	A3KMP2;A3KMP2-2	Tetratricopeptide repeat protein 38	Ttc38	60	-0.0665075	-0.0167881	-0.0874438	0.027639	-0.0348219	-0.021958	0.00281691	-0.0372738	0.0208802	0.000832632	-0.000352322	0.00898661	0.105473	-0.0315359	-0.0185146	0.0429297	-0.0325534	0.0197215	-0.00198598	-0.0826002	-0.0245692	-0.0569836	-0.104408	-0.0818778	0.0257267	-0.0871865	-0.00945475	-0.0709447	-0.0893649	-0.0355621	0.180214	0.17694	0.188777	0.221841	0.221853	0.19662	0.245457	0.299546	0.209862	0.187314	0.239683	0.26652	0.225818	0.258617	0.240757
P70699	P70699	Lysosomal alpha-glucosidase	Gaa	51	-0.0528603	-0.0258499	-0.0306689	0.0318788	-0.0121857	0.201666	0.201766	0.168721	0.185277	0.07547	0.137081	0.207109	0.152422	0.0872251	0.219685	0.203042	0.138825	0.15247	0.172364	-0.00164723	-0.0386754	-0.09477	0.00320681	-0.00387027	0.332606	-0.00637348	0.0284591	0.0422655	-0.00763496	-0.166057	0.344251	0.26522	0.294977	0.170875	0.416921	0.311435	0.251696	0.386546	0.218034	-0.362749	0.329676	0.428209	0.508835	0.366413	0.486482
O70378	O70378	ER membrane protein complex subunit 8	Emc8	59	0.0782059	0.212885	0.141606	-0.0682452	0.20379	0.0449245	0.246534	0.215934	0.371921	0.195185	0.0161279	0.181152	0.049946	0.159789	0.197056	0.239592	0.130001	0.0861718	0.00456089	0.00175286	0.225028	0.0715885	0.240214	0.0613913	0.202792	0.345043	0.143305	0.319766	0.427863	0.193908	0.449406	0.353258	0.502389	0.488144	0.473629	0.278586	0.320829	0.154982	0.353849	0.298081	0.452088	0.570828	0.638908	0.203735	0.537527
Q3TYD6	Q3TYD6	Serine/threonine-protein kinase LMTK2	Lmtk2	60	-0.182369	-0.0465536	-0.242563	-0.284808	-0.285642	-0.207859	-0.20328	0.0194264	-0.099852	-0.139014	0.0661605	-0.0687234	-0.0309922	-0.0377154	-0.147605	-0.084879	-0.161959	-0.132003	-0.0479385	-0.284324	-0.311245	-0.0857743	-0.274453	-0.13531	-0.0110471	-0.114726	-0.236834	-0.177234	-0.240826	0.0514153	0.062134	0.309812	0.25868	0.221651	0.178472	0.206888	-0.0751306	0.213094	0.279315	0.0873064	0.0700901	0.172915	0.0854092	0.0656072	0.132758
Q6P5H2;Q6P5H2-2	Q6P5H2;Q6P5H2-2	Nestin	Nes	55	-0.461312	-0.365007	-0.479951	-0.533017	-0.281536	-0.101644	-0.266524	-0.25393	-0.38029	-0.135547	-0.323654	-0.244093	-0.445598	-0.137487	-0.132807	-0.0878785	-0.190101	-0.1074	-0.279374	-0.295967	-0.244836	-0.286542	-0.074212	-0.0932059	-0.510132	-0.184528	-0.111284	0.0444451	-0.00107236	-0.0275682	-0.0596575	-0.177508	-0.134477	0.0150256	0.104449	0.0498402	0.0521824	-0.3768	-0.0049534	0.186962	0.0673857	0.0287098	0.252709	0.15274	-0.347982
Q80U95	Q80U95	Ubiquitin-protein ligase E3C	Ube3c	49	-0.59533	-0.306892	-0.578912	-0.508615	-0.279422	-0.379974	-0.0903503	0.00909381	1.06507	-0.14264	-0.493727	-0.44273	0.0216792	-0.546735	-0.494786	-0.277812	-0.0998686	-0.285523	-0.909047	-0.300291	-0.404315	-0.295984	-0.530573	-0.265517	-0.395488	0.169684	-0.470024	-0.618002	-0.761278	-0.290055	-0.0961298	-0.292413	-0.10046	-0.0805902	-0.0389932	-0.156382	0.0307454	-0.0570741	-0.108586	-0.0356574	-0.0227611	0.0705222	-0.0727065	-0.162344	0.0268334
Q80VQ1;Q80VQ1-3;Q80VQ1-2	Q80VQ1;Q80VQ1-3;Q80VQ1-2	Leucine-rich repeat-containing protein 1	Lrrc1	60	0.149206	0.238375	0.113257	0.150342	0.254115	0.0892893	0.189103	0.113395	0.308841	0.296029	0.317926	0.337767	0.538577	0.399421	0.258976	0.276243	0.328065	0.339306	0.303819	0.313199	0.369468	0.298701	0.210854	0.12372	0.160987	0.345369	0.228711	0.18419	0.2487	0.285971	0.320613	0.51262	0.475395	0.456249	0.448059	0.784132	0.548423	0.422602	0.501951	0.543697	0.555075	0.467409	0.617723	0.629477	0.598243
Q9D4J1	Q9D4J1	EF-hand domain-containing protein D1	Efhd1	60	0.189393	0.100757	0.228748	0.190651	0.231011	0.0722694	0.111908	0.0775877	0.134717	0.0430093	0.0820816	0.103346	0.0694696	0.107584	0.108663	0.108582	0.051852	0.0334252	-0.0254294	0.0435496	0.13971	0.16187	0.145667	0.200948	0.0668906	0.100372	0.14872	0.125493	0.0914697	0.188458	0.303992	0.480177	0.416517	0.375197	0.535829	0.492929	0.371461	0.424578	0.476516	0.384341	0.242335	0.25857	0.376509	0.229595	0.376142
P83741-4;P83741-5;P83741;P83741-2;P83741-3;P83741-6;P83741-7	P83741-4;P83741-5;P83741;P83741-2;P83741-3;P83741-6	Serine/threonine-protein kinase WNK1	Wnk1	54	0.0146227	-0.268408	0.042479	0.0216978	-0.0985113	0.0047519	0.0205344	-0.0267137	0.087408	0.0272899	-0.183373	-0.223172	-0.163988	-0.283005	-0.181104	-0.0788811	0.123173	-0.0745776	-0.102314	0.255698	-0.123672	0.0575032	0.0332039	-0.0472622	-0.12318	0.0521932	-0.1262	-0.166865	-0.00117314	-0.246417	0.340904	0.00617638	0.215429	0.258525	0.314051	0.229716	0.675802	0.259559	0.169724	0.149548	0.173717	0.103513	0.10378	0.224248	0.067339
Q80YV4-2;Q80YV4;Q80YV4-3	Q80YV4-2;Q80YV4;Q80YV4-3	Pantothenate kinase 4	Pank4	59	-0.212567	-0.000950082	-0.121086	0.00760448	-0.165187	-0.164913	0.376868	0.0348951	0.128675	0.181989	-0.552543	-0.137214	-0.461068	-0.131483	0.0576168	0.997185	0.0464933	0.438695	-0.127583	-0.13798	-0.0415281	-0.343965	0.0301038	-0.141641	-0.177958	-0.0954589	0.145899	0.238849	0.244427	0.310235	0.298608	0.389535	0.266767	0.316361	0.397437	0.237315	0.404663	0.290769	0.219676	0.365148	0.15013	0.0479308	0.333204	0.205254	0.176877
Q8VDP4	Q8VDP4	Cell cycle and apoptosis regulator protein 2	Ccar2	60	-0.149869	-0.165045	-0.156887	-0.0815047	-0.0795141	-0.142608	-0.0228585	-0.109083	-0.0348715	-0.0870679	-0.124957	-0.0805634	-0.0878483	-0.072235	-0.0998544	0.0546568	0.00690051	0.0547456	0.0127588	-0.133578	-0.153051	-0.137655	-0.103812	-0.116102	0.0414206	0.0961629	-0.0251205	-0.00855978	-0.11078	-0.0585414	0.0842922	0.266809	0.122188	0.0877326	0.169791	0.157556	0.0198746	0.0757794	0.0753858	0.143393	0.159884	0.112916	0.216514	0.229093	0.275726
Q5F285	Q5F285	Transmembrane protein 256	Tmem256	56	-0.133513	-0.3091	0.00378668	-0.155775	0.0700361	0.162779	0.242759	0.243279	0.487919	0.349635	0.258803	0.288919	0.294764	0.241029	0.175132	0.184793	0.313362	0.124601	-0.069063	0.290274	0.160142	0.137106	0.120793	0.144374	0.0377999	0.238064	0.234654	0.0787457	0.255001	-0.0405167	0.370361	0.400945	0.453334	0.356742	0.116836	0.299372	0.434791	0.377492	0.417431	0.330272	0.365081	0.315108	0.302248	0.360073	0.532424
Q9WTX6	Q9WTX6	Cullin-1	Cul1	60	-0.211407	-0.118615	-0.234908	-0.271852	-0.144822	-0.193587	-0.208625	-0.207992	-0.187416	-0.182129	-0.201228	-0.191257	-0.143236	-0.115231	-0.22255	-0.190379	-0.199111	-0.161034	-0.130939	-0.227903	-0.155595	-0.197028	-0.239336	-0.245604	-0.280133	-0.176272	-0.1863	-0.162368	-0.189454	-0.0623493	-0.0203517	0.00360403	0.0654836	0.0473134	0.143553	0.0690979	0.0575797	-0.0333882	-0.0107911	0.00666968	0.0426412	0.0688542	0.174636	0.103608	-0.0620009
Q8C754;Q8C754-2	Q8C754;Q8C754-2	Vacuolar protein sorting-associated protein 52 homolog	Vps52	51	-0.0837058	-0.130373	-0.061175	-0.0639201	0.0420471	-0.0319545	0.0662695	0.0232167	-0.00502062	-0.141619	0.0821541	0.130526	-0.0468206	-0.0203292	0.163465	0.287497	0.0991962	0.108529	0.18499	-0.0933056	-0.0577915	-0.126866	-0.0242911	0.0264306	0.0690441	-0.062901	0.028999	0.181117	0.0162056	0.0751024	0.445853	0.357114	0.375692	0.289505	0.339353	0.00470254	0.300625	0.328134	0.211771	0.24045	0.438831	0.273235	0.0946346	0.392668	0.378118
Q3UJB9-2;Q3UJB9	Q3UJB9-2;Q3UJB9	Enhancer of mRNA-decapping protein 4	Edc4	60	-0.0219001	0.0807385	-0.0660624	-0.0169477	-0.262293	-0.110078	0.0249814	-0.00227463	-0.0297026	0.0225544	-0.144061	-0.123849	-0.0565987	-0.0626654	-0.0783006	-0.00640791	-0.162246	-0.0688966	-0.0926303	-0.066099	-0.169722	-0.111351	-0.155199	-0.26505	-0.122886	-0.162711	-0.270765	-0.253242	-0.158205	-0.0781675	0.0948545	0.0927086	0.140436	0.202993	-0.0174829	0.386719	0.198078	0.0448209	0.176171	0.18993	-0.00435634	0.016563	-0.0659104	-0.0296668	0.165107
P02463	P02463	Collagen alpha-1(IV) chain;Arresten	Col4a1	56	0.372278	0.359155	0.381729	0.284424	0.373547	0.432237	0.419941	0.463626	0.256928	0.372518	0.452638	0.464957	0.186447	0.475869	0.589806	0.447949	0.255222	0.307173	0.276695	0.267227	0.318539	0.297269	0.439169	0.4872	0.0498611	0.0215839	0.156673	0.343523	0.250318	0.388134	0.614074	0.66051	0.789044	0.852323	0.646151	0.686091	0.736924	0.334496	0.702419	0.805789	0.458172	0.495779	0.809209	0.467146	0.437416
Q505B7-2;Q505B7	Q505B7-2;Q505B7	Protein archease	Zbtb8os	60	0.120098	0.128707	0.181627	0.128903	0.110814	0.0156182	0.216751	0.25292	0.304799	0.181494	0.193668	0.207622	0.147816	0.137702	0.166515	0.393586	0.199447	0.203639	0.105996	0.162021	0.145001	0.127719	0.0947258	0.15575	0.173116	0.198694	0.253498	0.226434	0.257925	0.308599	0.373995	0.397821	0.315646	0.408037	0.572978	0.524026	0.572538	0.734501	0.500258	0.440905	0.322964	0.365921	0.330468	0.472294	0.360895
Q9CYR6	Q9CYR6	Phosphoacetylglucosamine mutase	Pgm3	60	0.311987	0.455835	0.243957	0.410892	0.422754	0.371471	0.308871	0.339651	0.42885	0.320779	0.429332	0.438703	0.468829	0.27208	0.528962	0.470632	0.427127	0.437044	0.348563	0.300162	0.413945	0.37039	0.462057	0.497746	0.437003	0.407382	0.408327	0.511471	0.430982	0.408692	0.631006	0.546142	0.585522	0.559394	0.707475	0.709662	0.805175	0.760836	0.753027	0.741051	0.645448	0.669571	0.631423	0.683667	0.637605
O08759;O08759-2;O08759-3	O08759;O08759-2;O08759-3	Ubiquitin-protein ligase E3A	Ube3a	60	-0.206226	-0.187866	-0.21408	-0.0697906	-0.0967759	-0.0526567	-0.0721777	-0.114988	-0.128619	0.00103885	-0.188528	-0.178386	-0.191626	-0.220207	-0.16482	-0.0458996	-0.144567	-0.0623872	-0.189236	-0.172397	-0.122795	-0.217461	-0.16512	-0.100812	-0.284231	-0.249363	-0.0374346	-0.0988198	-0.150308	-0.128911	0.263172	0.189799	0.153204	0.00542796	0.108706	0.135023	0.0834423	0.078039	0.129592	0.183061	0.148948	0.126858	0.288268	0.0611605	0.0258554
Q61001	Q61001	Laminin subunit alpha-5	Lama5	60	0.303009	0.286007	0.26232	0.533377	0.298415	0.252132	0.42372	0.332698	0.359422	0.369467	0.341411	0.294704	0.387229	0.191734	0.2595	0.382549	0.215384	0.337856	0.321368	0.190549	0.2544	0.200736	0.11796	0.221707	0.258037	0.135931	0.298851	0.200119	0.0564157	0.301497	0.548535	0.599824	0.547852	0.501491	0.551342	0.489153	0.413943	0.441588	0.506561	0.574335	0.560512	0.557842	0.604915	0.557368	0.559929
Q8BV13	Q8BV13	COP9 signalosome complex subunit 7b	Cops7b	51	0.0930987	-0.103278	0.169534	0.293676	1.11798	0.50396	0.0375261	0.13411	0.313647	-0.0222387	0.56449	0.61575	0.140639	0.311879	0.768066	0.540262	0.53031	0.422757	-0.106599	-0.183378	0.256941	0.24802	0.661662	1.29089	0.154054	0.173063	0.578587	0.74957	0.0636722	0.244087	0.985411	0.353942	0.601154	0.275504	0.535502	-0.231855	0.550278	0.472512	0.70939	0.290325	1.22722	0.790993	-0.15969	0.797785	0.573917
Q9QYH6	Q9QYH6	Melanoma-associated antigen D1	Maged1	49	0.278695	-0.358234	0.567081	0.0257629	0.240845	0.0252355	0.412444	0.210256	0.532599	-0.111259	0.136894	0.190662	0.123005	0.446194	-0.0106364	0.0219474	0.186035	-0.069259	0.0740833	0.380336	0.0469182	0.197616	-0.104249	0.0089233	-0.0356816	0.196638	0.00221476	-0.227566	-0.306556	0.132829	0.129182	0.221837	0.316282	0.374128	0.235445	0.273604	0.745239	0.453722	0.57799	0.145831	0.277032	0.170823	0.312519	0.253102	0.730927
Q8VDT1	Q8VDT1	Sodium/glucose cotransporter 4	Slc5a9	50	0.174102	0.248997	0.155838	0.21788	0.118779	0.364536	0.410419	0.290627	0.285651	0.198465	0.23885	0.311423	0.320667	0.279936	0.372927	0.333142	0.221868	0.313963	0.449439	0.295574	0.407685	0.220139	0.258142	0.203506	0.315595	0.131754	0.2573	0.299119	0.209731	0.339397	0.417908	0.629779	0.54327	0.613722	0.55078	0.635001	0.467796	0.499467	0.444277	0.638371	0.424384	0.447494	0.667244	0.478082	0.659049
Q9WVP1-2	Q9WVP1-2	AP-1 complex subunit mu-2	Ap1m2	55	-0.415293	-0.41849	-0.4894	-0.334895	-0.38018	-0.156979	-0.38002	-0.32057	-0.390844	-0.201211	-0.308681	-0.418945	-0.326683	-0.42832	-0.395938	-0.562458	-0.403727	-0.403134	-0.423901	-0.341306	-0.371098	-0.327728	-0.357401	-0.272985	-0.547759	-0.308358	-0.205234	-0.259877	-0.294623	-0.272766	-0.124968	-0.0556222	-0.249788	-0.144419	-0.141094	-0.0914627	-0.0262258	0.0974134	-0.189771	-0.0764507	-0.170052	-0.256844	-0.242054	0.0384201	-0.119919
P21460	P21460	Cystatin-C	Cst3	60	-0.412242	-0.488141	-0.302484	-0.389173	-0.266652	-0.380834	-0.463387	-0.391741	-0.263295	-0.55504	-0.435747	-0.405463	-0.484067	-0.527306	-0.392976	-0.214513	-0.292898	-0.384641	-0.559712	-0.33738	-0.243732	-0.257919	-0.260736	-0.0465351	-0.295232	-0.486542	-0.233327	-0.328756	-0.36093	-0.325471	-0.0243249	-0.139523	-0.276271	-0.274427	-0.159182	-0.249522	-0.345222	-0.13449	-0.317223	-0.311612	-0.2363	-0.16176	-0.100453	-0.392703	-0.0112502
Q3TIX9	Q3TIX9	U4/U6.U5 tri-snRNP-associated protein 2	Usp39	60	-0.357127	-0.474676	-0.31051	-0.448007	-0.418462	-0.376037	-0.390194	-0.293998	-0.349871	-0.553736	-0.297237	-0.386991	-0.437702	-0.441124	-0.40309	-0.372923	-0.410025	-0.485682	-0.340339	-0.31287	-0.420212	-0.375793	-0.523531	-0.339272	-0.561154	-0.449178	-0.26773	-0.273778	-0.357214	-0.0635743	-0.293571	-0.0051184	-0.125066	-0.0771151	-0.0789465	-0.0900103	-0.186539	0.010023	-0.220479	0.0959706	-0.246517	-0.13779	-0.0827764	-0.0851185	0.175885
Q60866;Q60866-2	Q60866;Q60866-2	Phosphotriesterase-related protein	Pter	60	-0.0666457	-0.0676048	-0.0639274	-0.0399649	0.0207805	-0.121112	-0.0301256	0.0186962	0.112374	0.110777	0.00953883	-0.0394352	0.0215264	-0.217459	-0.0934242	0.037848	0.062237	-0.0424017	-0.0663247	0.0295354	-0.00906398	-0.0647059	-0.0824497	-0.111301	-0.123866	-0.000998895	0.0136187	0.0179233	0.161589	-0.075955	0.109816	0.1091	0.157398	0.207392	0.175229	0.19771	0.272928	0.222354	0.237474	0.366087	0.16429	0.233154	0.210157	0.176713	0.20273
Q9WVM8	Q9WVM8	Kynurenine/alpha-aminoadipate aminotransferase, mitochondrial	Aadat	60	-0.168499	-0.0996449	-0.157719	-0.134931	0.0662428	-0.275243	-0.254073	-0.382604	-0.245951	-0.336338	-0.334966	-0.23707	-0.250624	-0.28449	-0.217922	-0.253774	-0.214841	-0.196313	-0.180065	-0.233615	0.187308	-0.117876	0.0113854	-0.0390144	-0.135499	-0.187392	-0.0938232	-0.0478319	-0.144332	-0.175469	0.142697	0.254725	0.128977	0.0403057	-0.00464137	-0.133704	-0.0418577	-0.0402778	-0.00512959	0.196724	0.0878194	-0.0550487	0.16441	0.0461298	0.177797
P84228	P84228	Histone H3.2	Hist1h3b	60	-0.542791	-0.463789	-0.580035	-0.69432	-0.610543	-0.392781	-0.437714	-0.368731	-0.531057	-0.446251	-0.509825	-0.552931	-0.660351	-0.329557	-0.525769	-0.641894	-0.558814	-0.476451	-0.399602	-0.475007	-0.452059	-0.424089	-0.415971	-0.381039	-0.602773	-0.464472	-0.608772	-0.503461	-0.670037	-0.350351	-0.50032	-0.285339	-0.419695	-0.513444	-0.268899	-0.0780293	-0.472801	-0.345836	-0.15612	-0.0751415	-0.234049	-0.223081	-0.105523	-0.251512	-0.354212
Q9CXS4	Q9CXS4	Centromere protein V	Cenpv	60	0.338765	0.178917	0.358755	0.35153	0.322579	0.31159	0.423511	0.487611	0.495276	0.464269	0.506536	0.389242	0.40613	0.262199	0.300141	0.414389	0.507789	0.382917	0.463157	0.498042	0.286646	0.375311	0.281114	0.331859	0.384327	0.464508	0.410783	0.381204	0.424044	0.332948	0.441909	0.553046	0.549108	0.715855	0.487174	0.544522	0.598138	0.632004	0.516443	0.683276	0.612644	0.665749	0.646014	0.648748	0.727061
P61963	P61963	DDB1- and CUL4-associated factor 7	Dcaf7	52	-0.278498	-0.418381	0.0375361	-0.634762	-0.18225	-0.455764	-0.447621	-0.423623	-0.253629	-0.22727	-0.443341	-0.176256	-0.356964	0.15887	-0.293643	-0.220423	-0.327721	-0.504392	-0.965524	-0.289104	-0.322077	-0.237585	-0.19769	-0.364139	-0.467704	-0.162148	-0.153653	-0.379714	0.21997	-0.344685	-0.112587	-0.0670052	-0.300338	-0.308456	-0.0825187	-0.133621	-0.0584699	0.188449	0.0250346	-0.219688	0.00687426	0.0148387	0.0789925	0.0990719	0.149581
Q9CZB0	Q9CZB0	Succinate dehydrogenase cytochrome b560 subunit, mitochondrial	Sdhc	60	-0.356462	-0.330152	-0.336853	-0.292323	-0.13982	-0.30374	-0.430087	-0.395028	-0.451338	-0.303886	-0.295604	-0.287653	-0.43207	-0.28667	-0.271549	-0.372831	-0.300591	-0.26525	-0.420359	-0.368084	-0.309679	-0.426788	-0.259276	-0.165431	-0.444276	-0.442345	-0.316936	-0.330208	-0.441477	-0.53489	-0.0577601	-0.112709	-0.20817	-0.449599	-0.309039	-0.287088	-0.232762	-0.192804	-0.000741775	-0.275678	-0.118143	-0.225598	-0.0823173	-0.0507028	-0.303629
Q9QXZ0;Q9QXZ0-2;Q9QXZ0-4	Q9QXZ0;Q9QXZ0-2;Q9QXZ0-4	Microtubule-actin cross-linking factor 1	Macf1	60	-0.224092	-0.148288	-0.251308	-0.166924	-0.205982	-0.080986	-0.127773	-0.150356	-0.125242	-0.126732	-0.195135	-0.176985	-0.11394	-0.18017	-0.163357	-0.0865819	-0.11835	-0.0649808	-0.0881744	-0.130612	-0.19569	-0.235121	-0.239475	-0.228838	-0.198703	-0.213136	-0.153061	-0.18123	-0.209332	-0.161013	0.102577	-0.00919115	0.0431751	0.0292565	0.0395463	0.10879	0.0774265	0.0148362	0.0678783	0.0223597	0.0418231	0.0794252	0.020768	0.0164081	0.047513
Q99L43	Q99L43	Phosphatidate cytidylyltransferase 2	Cds2	60	0.0833338	0.128204	0.0688338	0.121256	0.192697	0.187082	0.176048	0.152668	0.22101	0.0696508	0.122035	0.138958	0.141948	0.019364	0.167101	0.079239	0.068895	0.0587343	0.119544	0.014721	0.146865	0.0239395	0.0631352	0.0986584	0.0817987	0.0346969	0.111345	0.173358	0.0683854	0.115511	0.369672	0.360598	0.41824	0.387309	0.392495	0.295704	0.31558	0.369719	0.335947	0.324903	0.407729	0.378254	0.302922	0.2693	0.39685
Q8K4Z3	Q8K4Z3	NAD(P)H-hydrate epimerase	Apoa1bp	60	0.0963414	0.0651757	0.0925101	0.119995	0.114464	-0.0186022	0.0928423	0.120032	0.0479052	0.192226	0.165106	0.105453	0.0408911	0.0666573	0.0706439	0.0832344	0.0787387	0.0841579	0.0777345	0.081562	0.0809743	0.0507619	0.0742936	0.0808247	-0.0155042	0.0483142	0.0475439	0.0690666	0.0680485	0.0241962	0.264182	0.334008	0.224563	0.303497	0.352314	0.369155	0.34316	0.331755	0.294679	0.393239	0.255029	0.282523	0.464762	0.370545	0.260621
Q4VA53-3;Q4VA53-2	Q4VA53-3	Sister chromatid cohesion protein PDS5 homolog B	Pds5b	60	-0.44389	-0.504788	-0.34463	-0.577129	-0.387469	-0.423485	-0.386601	-0.392613	-0.49667	-0.369724	-0.43968	-0.391313	-0.571843	-0.261964	-0.451183	-0.465712	-0.4481	-0.452324	-0.431151	-0.382887	-0.42617	-0.549712	-0.481021	-0.516314	-0.613405	-0.489951	-0.411362	-0.429572	-0.381878	-0.474988	-0.295178	-0.353744	-0.216542	-0.208342	-0.227426	-0.196776	-0.130982	-0.222188	-0.10256	-0.0834817	-0.266428	-0.112152	-0.167343	-0.248136	-0.301236
Q8C2Q3;Q8C2Q3-2	Q8C2Q3;Q8C2Q3-2	RNA-binding protein 14	Rbm14	59	-0.171474	-0.264248	-0.125215	-0.187148	-0.124721	-0.118561	-0.164697	-0.255203	-0.245555	-0.140668	-0.154185	-0.126959	-0.0626562	0.0225488	-0.205868	-0.100841	-0.0688775	-0.04429	-0.0356753	0.0148894	-0.113935	-0.15733	-0.244265	-0.243623	-0.311054	-0.177772	-0.0269177	-0.186019	-0.141694	-0.0798862	0.0424783	0.31675	0.183564	0.0906651	0.106583	0.0584352	0.00962012	0.161136	0.179569	0.172291	-0.0162392	-0.0884849	0.0390745	0.0497173	0.0479061
Q6NZF1	Q6NZF1	Zinc finger CCCH domain-containing protein 11A	Zc3h11a	59	0.0178166	0.236909	-0.114426	-0.355152	-0.43731	-0.0199935	-0.0648662	0.185136	-0.341483	0.00123324	-0.356109	-0.448893	-0.749677	-0.189317	-0.271287	-0.279907	-0.289278	-0.193864	0.0341651	-0.167109	-0.285013	-0.0279927	0.0979094	-0.0833261	-0.142965	-0.292816	-0.774405	-0.32319	-0.331751	-0.193453	0.326311	0.113325	-0.0166058	-0.0082631	-0.0262994	0.337004	0.0263072	-0.151042	-0.0853061	0.0407296	0.121002	-0.0296008	-0.077522	0.122866	0.0170993
Q9CWN7	Q9CWN7	CCR4-NOT transcription complex subunit 11	Cnot11	56	-0.0962228	-0.197138	-0.183793	-0.118321	-0.337118	-0.0965054	-0.129002	0.0605451	-0.328826	0.0519379	0.212978	-0.0216967	-0.0830307	-0.115685	-0.0200202	-0.0516174	-0.162454	-0.167192	0.0013879	-0.117922	-0.316047	-0.0565181	-0.18147	-0.107192	-0.272935	-0.299637	-0.187981	-0.0948658	-0.0261824	0.0279573	0.211311	0.205859	0.180459	0.184701	0.143906	0.461833	-0.111153	-0.24902	0.0306409	0.27852	-0.074588	0.0828859	0.164668	-0.266543	0.039604
O55143;O55143-2	O55143;O55143-2	Sarcoplasmic/endoplasmic reticulum calcium ATPase 2	Atp2a2	60	0.0162488	0.0774224	0.0262411	0.030141	0.131588	0.0858678	0.0400155	0.0246537	0.0669498	0.0211971	0.0168488	0.0548408	0.0652863	0.0554834	0.0358618	0.00901729	-0.0192879	0.0110114	-0.00632828	-0.0780929	0.0672026	-0.0209169	-0.0102956	0.0277689	0.0248378	-0.0239399	0.0750942	0.0525498	0.00216448	0.0446181	0.282547	0.28108	0.31435	0.25892	0.212743	0.273534	0.213804	0.203297	0.292226	0.24074	0.242669	0.275484	0.256359	0.213074	0.315275
Q91W90	Q91W90	Thioredoxin domain-containing protein 5	Txndc5	60	0.258189	0.190051	0.228947	0.276184	0.233776	0.216528	0.278881	0.236062	0.215947	0.272488	0.307407	0.266209	0.289546	0.249447	0.25401	0.104448	0.164503	0.151359	0.245233	0.187648	0.374532	0.381632	0.365634	0.324998	0.346792	0.397106	0.331022	0.360192	0.33794	0.342012	0.550948	0.633623	0.527695	0.493109	0.54265	0.560158	0.571006	0.543337	0.580369	0.464549	0.446564	0.375128	0.547154	0.444089	0.578828
Q8CH72	Q8CH72	E3 ubiquitin-protein ligase TRIM32	Trim32	54	-0.135201	0.0133065	-0.140877	-0.188044	0.0114077	-0.0880081	-0.186731	0.0402455	-0.164251	0.0851579	-0.0190073	-0.0983629	-0.254842	-0.130625	-0.142585	0.0189527	-0.105757	-0.0614967	-0.176573	-0.252355	-0.129176	-0.130026	-0.0867553	0.0554767	-0.215358	-0.431832	-0.247551	-0.189221	-0.184401	-0.215655	0.294598	0.222314	0.00339157	-0.0298736	-0.0662371	-0.0446419	0.0345278	0.349823	-0.151124	0.810032	0.419527	0.281762	0.0862037	0.645223	-0.00427646
Q505D7	Q505D7	Optic atrophy 3 protein homolog	Opa3	53	-0.362397	-0.319887	-0.316791	-0.124792	-0.110185	-0.395017	-0.328231	-0.255622	-0.0567078	-0.286726	-0.274321	-0.317851	-0.371864	-0.330463	-0.332916	-0.233561	-0.278973	-0.175258	-0.635013	-0.356943	-0.122243	-0.165979	-0.158761	0.254858	-0.293341	-0.161435	-0.0271941	-0.224409	-0.579295	-0.117853	0.0572757	0.0386489	-0.13504	-0.144879	-0.0209485	0.0479643	-0.176351	0.134819	0.063223	-0.0740584	0.000543219	0.0425372	-0.0720371	-0.0584142	-0.0140778
Q62394	Q62394	Zinc finger protein 185	Znf185	58	-0.115257	0.0417028	-0.179537	0.00299634	-0.764628	0.124837	0.246945	0.0979576	0.172312	0.370578	-0.153992	-0.0533077	0.25354	0.210869	0.132749	-0.0578423	-0.257585	-0.063737	-0.398793	0.255364	-0.294145	-0.143024	-0.238406	-0.529157	-0.472733	0.0282029	-0.126871	-0.350862	0.0590506	0.0842911	0.0110167	0.150536	-0.140828	0.202183	0.064514	0.0853482	0.233357	0.377959	-0.201509	0.292421	0.23483	0.14934	0.644602	0.424898	0.113478
Q9D517	Q9D517	1-acyl-sn-glycerol-3-phosphate acyltransferase gamma	Agpat3	60	-0.121077	-0.139704	-0.133388	-0.168376	-0.101965	-0.0974626	-0.137578	-0.163346	-0.175031	-0.229562	-0.0806972	-0.0941349	-0.045778	-0.0644859	-0.122492	-0.207819	-0.20353	-0.199537	-0.0503521	-0.198824	-0.0635491	-0.079428	-0.165357	-0.13795	-0.129438	-0.241191	-0.173761	-0.1655	-0.230434	-0.0580183	-0.0512282	0.0693058	0.0940444	0.11202	0.105691	0.0555787	0.102119	0.11367	0.138163	0.0524985	0.102205	0.0905567	0.107383	0.098584	0.160763
Q69Z37	Q69Z37	Sterile alpha motif domain-containing protein 9-like	Samd9l	60	-0.121273	0.00682983	-0.187582	-0.0480673	-0.212862	0.0339866	0.0170267	-0.0360601	0.0331547	-0.00457407	-0.128858	-0.07071	0.00659606	-0.0900462	0.0592018	0.00440342	-0.0888382	-0.0212201	-0.126101	-0.0522779	-0.126308	-0.122545	-0.0654426	-0.140916	-0.155086	-0.195392	-0.251793	-0.199272	-0.180696	-0.151706	0.133308	0.112919	0.130969	0.110651	0.132961	0.225421	0.20499	0.115908	0.105503	0.249879	0.224719	0.186451	0.223593	0.21205	0.219675
Q8CFJ7;Q8CFJ7-2	Q8CFJ7;Q8CFJ7-2	Solute carrier family 25 member 45	Slc25a45	60	-0.0451961	0.0756376	-0.134736	-0.0133879	-0.0687845	-0.20101	-0.0108103	-0.00520465	0.0803728	-0.160974	0.00674343	-0.0283084	-0.0214351	-0.18171	0.0244521	-0.099424	-0.0410286	-0.046052	0.0922316	-0.125732	-0.105513	-0.157494	-0.0942367	-0.135833	0.0664355	0.0967829	-0.220702	-0.00234777	-0.192186	-0.0908669	0.17746	0.327597	0.190573	0.12537	0.275335	0.0771513	0.0414512	0.10873	0.0818203	0.27583	0.101058	0.076515	0.276777	0.149675	0.235509
A2AWA9;A2AWA9-2;A2AWA9-3	A2AWA9;A2AWA9-2	Rab GTPase-activating protein 1	Rabgap1	60	-0.151051	-0.175976	-0.122485	-0.0911535	-0.0865608	-0.0999272	-0.119814	-0.1128	-0.0928556	-0.0952929	-0.113799	-0.118183	-0.0609733	-0.149662	-0.17726	0.110352	-0.0720385	-0.0405437	-0.117524	-0.139364	-0.100331	-0.0679522	-0.184001	-0.063684	-0.118121	-0.263408	-0.00538928	-0.128221	-0.102739	0.0111119	0.128159	0.0351269	0.0843725	0.176761	0.101728	0.17193	0.153493	0.129562	0.0168805	0.336566	0.145461	0.237893	0.154906	0.126177	0.124333
Q8BTS4	Q8BTS4	Nuclear pore complex protein Nup54	Nup54	60	-0.0190771	0.0413426	-0.0242015	-0.0336099	0.0750784	0.0214453	0.0438725	-0.0453924	0.083295	0.0529757	-0.132949	-0.0718661	-0.0269194	0.00411227	-0.0691455	-0.119596	0.0502368	0.0507904	0.0378202	0.106864	0.204851	0.0464398	0.124504	0.0200373	0.00439723	0.0957543	-0.0421606	-0.0343935	-0.0543203	-0.115518	0.266094	0.257674	0.216883	0.124437	0.177654	0.162769	0.2362	0.261678	0.302914	0.258646	0.324932	0.218931	0.206442	0.238294	0.288007
Q9DBF1-2;Q9DBF1	Q9DBF1-2;Q9DBF1	Alpha-aminoadipic semialdehyde dehydrogenase	Aldh7a1	60	0.133333	0.151978	0.0958008	0.152543	0.0170564	0.181054	0.160792	0.112062	0.057424	0.11152	0.0610903	0.0851606	0.0657219	0.106613	0.170475	-0.00535447	0.033012	0.0668049	0.107427	0.103804	-0.0156302	-0.0191057	0.0647028	-0.0297537	0.0401721	0.0868543	-0.0083528	0.0529759	0.0408377	-0.0122208	0.318282	0.207887	0.286454	0.309433	0.268295	0.316934	0.381431	0.290474	0.239372	0.30804	0.373927	0.349043	0.306435	0.339687	0.272976
P01901;P14428;P03991;P14426	P01901	H-2 class I histocompatibility antigen, K-B alpha chain	H2-K1	59	-0.152254	-0.115034	-0.118241	-0.0181436	-0.401032	-0.164261	0.00492528	-0.0603463	-0.115955	-0.0331242	-0.178022	-0.135176	-0.156722	-0.0646333	-0.143891	-0.194421	-0.20172	-0.0795503	-0.143617	-0.0477612	-0.228667	-0.293365	-0.231835	-0.310763	0.0651133	-0.0268733	-0.11001	-0.260296	-0.232428	-0.341834	0.0780473	0.218891	0.0985338	0.0970503	-0.0305076	-0.0322563	0.0115088	0.51537	0.143468	0.0239085	0.0391419	0.141107	-0.0564693	0.155608	0.199817
O55128	O55128	Histone deacetylase complex subunit SAP18	Sap18	60	-0.208087	-0.175736	-0.15151	-0.149745	-0.0883733	-0.201184	-0.136137	-0.136595	-0.0756812	-0.140539	-0.141765	-0.144392	-0.137057	-0.0307492	-0.236177	0.0208953	-0.0857689	0.0288559	-0.125557	-0.0658264	-0.136747	-0.229413	-0.335333	-0.118906	-0.371744	-0.254336	-0.0361494	-0.222156	-0.37891	0.0139747	0.0299232	0.129351	0.0367352	0.06309	0.0828185	0.097725	0.0283362	0.227493	0.193351	-0.111654	0.0848782	0.0925923	-0.0387987	0.18669	0.178891
Q9R0P9	Q9R0P9	Ubiquitin carboxyl-terminal hydrolase isozyme L1	Uchl1	60	0.257363	0.187052	0.221086	0.3123	0.362371	0.331052	0.240598	0.212479	0.464854	0.273928	0.175093	0.165587	0.373093	0.0690595	0.201814	0.47009	0.48588	0.374179	0.247097	0.413052	0.162311	0.313836	0.205119	0.248622	0.0658175	0.382278	0.36686	0.336228	0.399264	0.435567	0.271375	0.462696	0.475003	0.578292	0.493266	0.390585	0.577098	0.573116	0.527519	0.649481	0.609841	0.447883	0.304873	0.54166	0.606707
P97496-2;P97496	P97496-2;P97496	SWI/SNF complex subunit SMARCC1	Smarcc1	60	-0.100388	0.061768	-0.171237	-0.00989505	-0.0170323	-0.0598246	-0.127857	-0.147405	-0.0287445	-0.119334	-0.070801	-0.0106292	0.0354293	-0.191154	0.121614	0.0299939	-0.000629365	-0.00766989	-0.0903917	-0.0847256	-0.0614892	-0.156107	-0.00557872	-0.0821165	-0.0832416	-0.0123136	-0.040376	0.0921196	0.101458	-0.0774843	0.163383	0.111325	0.225915	0.281985	0.13471	0.0952114	0.330829	0.161618	0.13249	0.268277	0.109981	0.100566	0.229224	0.0981561	0.0737806
A2AGT5-2;A2AGT5-3;A2AGT5	A2AGT5-2;A2AGT5-3;A2AGT5	Cytoskeleton-associated protein 5	Ckap5	60	-0.184451	-0.122006	-0.180202	-0.169294	-0.17178	-0.259723	-0.221752	-0.248731	-0.127109	-0.261724	-0.337563	-0.289348	-0.249902	-0.223528	-0.276148	-0.305737	-0.309004	-0.274508	-0.385334	-0.320512	-0.311234	-0.30612	-0.307065	-0.292471	-0.282906	-0.144479	-0.248766	-0.27836	-0.329706	-0.214075	-0.160326	-0.11144	-0.0324106	-0.054893	-0.023874	-0.0358629	-0.0290496	-0.0791496	0.00115563	-0.0565068	-0.0266819	0.0429524	0.041738	0.0459241	-0.0159052
Q9QZW0	Q9QZW0	Phospholipid-transporting ATPase 11C	Atp11c	59	-0.0454961	0.182413	-0.192993	0.114244	0.0527579	-0.117094	0.0386329	0.0521001	-0.0016853	0.0621925	0.0959405	0.0445976	-0.044477	0.0270781	0.119747	0.0448076	-0.0512947	0.168057	0.0623062	-0.252419	-0.0691666	-0.105661	0.0352645	0.134119	-0.00440349	-0.114457	-0.3298	-0.1297	-0.529579	-0.147878	0.290406	0.116518	0.10887	0.0984967	0.216831	0.109067	0.179865	-0.161151	0.252365	0.307892	-0.00427107	0.152907	0.198197	0.0992105	0.139706
Q7TNG5;Q7TNG5-2	Q7TNG5;Q7TNG5-2	Echinoderm microtubule-associated protein-like 2	Eml2	60	-0.0352183	0.067672	-0.0416303	-0.0560545	-0.0466134	-0.0314282	0.0413982	-0.0369175	-0.00862618	-0.0488588	-0.163713	-0.0455117	-0.127386	-0.00411011	0.0282085	-0.0792171	-0.125108	-0.0672546	-0.0946674	-0.175435	-0.131106	-0.207814	-0.0482126	-0.18772	-0.0125258	0.0382084	-0.135515	-0.0171548	-0.0432561	-0.130303	-0.0340636	0.0454378	0.0895454	0.106419	0.154977	0.176622	0.0306977	0.048519	0.19476	0.0881378	0.191568	0.236622	0.157553	0.0847017	0.195899
Q8BKE6	Q8BKE6	Cytochrome P450 20A1	Cyp20a1	60	0.307942	0.526929	0.0755127	0.342879	0.272548	0.375734	-0.130395	0.0126161	0.13574	0.234316	0.26398	0.156381	0.70009	0.145754	0.21389	0.267535	0.27456	0.240577	0.13127	0.118646	0.111022	0.565488	0.262558	0.272432	0.253591	0.0715961	0.0380988	0.00256345	0.247967	0.30045	0.20057	0.44231	0.667611	0.783071	0.467365	0.469677	0.49389	0.0685713	0.666811	0.382539	0.301399	0.407507	0.590373	0.363929	0.388673
Q8BU33;Q8BU33-3	Q8BU33;Q8BU33-3	Acetolactate synthase-like protein	Ilvbl	58	0.475686	0.585025	0.366227	0.523934	0.559796	0.228829	0.179081	0.346944	0.444478	0.299099	0.488918	0.314491	0.468024	0.116332	0.326155	0.403846	0.502076	0.426878	0.432937	0.46853	0.461233	0.505232	0.391365	0.554212	0.255337	0.410978	0.382993	0.460036	0.362683	0.556864	0.708287	0.637789	0.726044	0.693483	0.663894	0.485433	0.751076	0.638993	0.719398	0.617126	0.527131	0.57419	0.622994	0.504657	0.618648
P97390	P97390	Vacuolar protein sorting-associated protein 45	Vps45	59	0.150896	-0.174094	0.302758	-0.129698	0.195584	-0.0621926	0.0491475	0.0722577	0.131318	-0.0444025	0.0515012	-0.0359008	0.0683498	0.0919923	-0.360929	-0.0559444	0.0908684	-0.12657	0.219633	0.133222	0.14662	0.245842	-0.149967	-0.084179	0.11031	-0.0515615	0.00242761	-0.18461	-0.0436003	0.0837956	0.336428	0.268971	0.3851	0.23465	0.208418	0.233477	0.215944	0.153645	0.541412	0.520561	0.257532	0.260122	-0.0140079	0.0201734	0.299175
Q6P1F6	Q6P1F6	Serine/threonine-protein phosphatase 2A 55 kDa regulatory subunit B alpha isoform	Ppp2r2a	60	-0.0221961	0.0713831	-0.0568134	0.029832	-0.00523937	0.0195352	0.0220685	0.0390561	0.0235731	0.0027899	0.0467762	0.0290786	0.0459841	-0.0602587	0.0397324	0.00591381	-0.0151629	0.0183871	0.0754105	-0.0303187	0.0703643	-0.0256692	-0.00538276	0.0125169	0.0652584	0.00579868	0.0667983	0.101288	0.0423051	0.0620416	0.222083	0.297663	0.315244	0.316421	0.318325	0.355426	0.169321	0.231139	0.214308	0.246289	0.134545	0.188688	0.10626	0.198851	0.19826
P24527	P24527	Leukotriene A-4 hydrolase	Lta4h	60	-0.211878	-0.214603	-0.220713	-0.158396	-0.224613	-0.15957	-0.15658	-0.201722	-0.181577	-0.149423	-0.226493	-0.206536	-0.159708	-0.198474	-0.205677	-0.158303	-0.199743	-0.168195	-0.203509	-0.212361	-0.237476	-0.221407	-0.23268	-0.250517	-0.18774	-0.201857	-0.180481	-0.222494	-0.203325	-0.211716	0.0118932	0.009528	-0.0110841	-0.041799	-0.0578004	0.00859416	-0.000100134	-0.0214149	0.0403228	0.0618501	0.0973582	0.0630804	0.0963667	0.0775391	0.0654148
P62317	P62317	Small nuclear ribonucleoprotein Sm D2	Snrpd2	60	-0.327016	-0.275654	-0.333362	-0.371335	-0.331579	-0.29574	-0.26222	-0.259272	-0.274764	-0.254268	-0.3165	-0.321131	-0.284325	-0.280612	-0.364402	-0.248068	-0.291548	-0.261672	-0.201268	-0.280892	-0.284495	-0.320176	-0.382481	-0.393702	-0.360403	-0.310404	-0.279139	-0.282331	-0.267419	-0.182225	-0.149884	-0.107941	-0.114831	-0.164132	-0.108619	-0.292301	-0.231316	-0.174996	-0.0915689	-0.131583	-0.0252797	-0.00499096	-0.0815052	-0.0238378	0.00637711
Q07797	Q07797	Galectin-3-binding protein	Lgals3bp	52	-0.417326	-0.381216	-0.298758	-0.442133	-0.846289	-0.671423	-0.337073	-0.364678	-0.213093	-0.465007	-0.546708	-0.428362	-0.594652	-0.31819	-0.200015	-0.446176	-0.503349	-0.489993	-0.878878	0.0362525	-0.400909	-0.509639	-0.339124	-0.447197	-0.846001	-0.354618	-0.57905	-0.626099	-0.476022	-0.451454	-0.202103	-0.330793	-0.324999	-0.464506	-0.423699	-0.401801	-0.13002	-0.21114	-0.295467	-0.339936	-0.376278	-0.309413	-0.04838	-0.241983	-0.121519
Q61543	Q61543	Golgi apparatus protein 1	Glg1	60	0.15958	0.206916	0.10856	0.0573956	0.141314	0.178634	0.0229717	0.132581	0.10867	0.0503439	0.12966	0.0731223	0.0993419	0.123164	0.114224	0.107652	0.194255	0.15432	0.182537	0.173508	0.0310306	0.179203	0.129258	0.184572	0.0437595	0.212811	0.0970648	0.182474	0.136249	0.277194	0.306939	0.2629	0.412786	0.367509	0.437938	0.447154	0.449269	0.429281	0.502451	0.359179	0.423454	0.442763	0.222828	0.325745	0.312896
Q6PIU9	Q6PIU9	Uncharacterized protein FLJ45252 homolog		60	0.107705	0.290897	0.182157	0.0978106	0.11928	-0.24882	0.0564152	-0.0408928	0.0854575	-0.111232	-0.299787	-0.115132	-0.329764	-0.0260987	0.0023835	0.180149	-0.0664649	0.0857856	-0.181597	0.0349299	0.223856	-0.0616192	0.151242	0.115509	-0.146465	-0.00411867	-0.045085	0.0340185	-0.0821355	0.130834	0.295663	0.0963866	0.443901	0.212747	0.17436	0.242136	0.42278	0.194246	0.165875	0.382723	0.363826	0.316869	0.174376	0.36517	0.0230021
Q8CGF7;Q8CGF7-2;Q8CGF7-3	Q8CGF7;Q8CGF7-2;Q8CGF7-3	Transcription elongation regulator 1	Tcerg1	60	0.0501429	-0.229685	0.151118	-0.107423	0.855947	0.398453	0.0283589	-0.0221648	0.164608	0.296245	-0.00427378	0.0931565	0.19249	0.046756	-0.182259	0.252682	0.138565	-0.102538	-0.149615	-0.54895	0.298811	0.476364	0.324316	0.387841	0.335206	0.0339314	0.438131	0.370041	0.618573	0.226803	0.280409	0.424294	0.293675	0.238034	0.238028	0.50282	0.348315	-0.00784883	0.416011	0.264822	0.521101	0.277645	0.689979	0.258085	0.606373
Q9D8X1	Q9D8X1	Copper homeostasis protein cutC homolog	Cutc	59	-0.0841311	-0.0815191	-0.0634435	-0.100801	-0.125345	0.0196646	-0.209524	-0.338508	-0.153585	-0.313245	-0.322409	-0.198287	-0.00250874	-0.0834272	-0.151976	-0.140445	0.0579814	0.0088075	0.0248884	0.200595	-0.0227254	-0.0610914	-0.0774548	-0.200882	-0.0117689	-0.00471471	-0.0266001	-0.160916	-0.0477219	-0.181349	-0.0939772	-0.0546958	0.136497	0.320233	0.0416696	0.02814	0.150706	0.239527	0.0842941	0.206003	0.299256	0.31236	0.0332449	0.162512	0.186643
Q64331	Q64331	Unconventional myosin-VI	Myo6	60	-0.112008	-0.0784583	-0.128064	-0.116596	-0.0991316	-0.0569819	-0.103589	-0.0778336	-0.0799416	-0.056251	-0.079656	-0.0842328	-0.051814	-0.0974306	-0.0892281	-0.0387551	-0.0492375	-0.0549279	-0.0615146	-0.0930284	-0.133737	-0.10036	-0.11403	-0.120735	-0.0795418	-0.127742	-0.126147	-0.119843	-0.0826506	-0.126642	0.0505241	0.0700856	0.115745	0.113144	0.142421	0.169245	0.128723	0.102609	0.161266	0.131218	0.14466	0.185691	0.188035	0.172415	0.0946509
P53808	P53808	Phosphatidylcholine transfer protein	Pctp	60	-0.0549859	-0.0877935	-0.105441	0.00923963	-0.357264	-0.0993468	-0.0189358	0.0197023	-0.0525844	-0.0659446	0.179573	0.0692084	0.195568	0.0987125	0.0829821	-0.0174554	-0.177609	-0.100393	-0.0851264	-0.0302554	-0.155194	0.0521623	-0.17484	-0.0657786	-0.110756	0.0604012	0.10729	0.0162712	-0.00130091	0.389173	0.260679	0.260974	0.229157	0.25206	0.188123	0.490359	0.342621	0.462184	0.428324	0.311022	0.284676	0.278377	0.141739	0.117104	0.383493
Q6ZPZ3-2;Q6ZPZ3	Q6ZPZ3-2;Q6ZPZ3	Zinc finger CCCH domain-containing protein 4	Zc3h4	60	0.0563503	0.0409724	0.152138	-0.0573948	0.119165	0.10919	0.152594	0.0292823	0.087894	0.107875	-0.139445	-0.013257	-0.0181496	0.364847	-0.142904	0.100591	0.154702	0.252835	0.199357	0.181522	0.151156	0.102435	0.05124	0.0146622	0.142675	0.160977	0.0801452	-0.0921491	-0.124559	0.0464212	0.375861	0.414814	0.417723	0.396842	0.394812	0.394968	0.208979	0.148762	0.339664	0.354372	0.214908	0.283249	0.292888	0.27253	0.181039
Q6PDQ2	Q6PDQ2	Chromodomain-helicase-DNA-binding protein 4	Chd4	60	-0.152317	-0.148927	-0.151435	-0.151253	-0.165509	-0.195489	-0.125988	-0.0884228	-0.0401195	-0.0628947	-0.0258884	-0.0640261	0.00774001	-0.0538415	-0.131556	-0.0268625	-0.0352432	-0.0470088	-0.0809165	-0.0633844	-0.181421	-0.108838	-0.205806	-0.176427	-0.112302	-0.0606671	-0.119348	-0.174889	-0.135277	-0.0925959	0.0646382	0.227704	0.0914977	0.101754	0.163349	0.093348	-0.0158404	0.11817	0.0718231	0.158395	0.117099	0.12395	0.25688	0.204935	0.124684
P04627	P04627	Serine/threonine-protein kinase A-Raf	Araf	48	-0.0781242	-0.166351	-0.063841	-0.0376871	-0.122305	0.503818	0.0978935	0.0556737	0.466286	-0.236867	-0.530878	-0.410689	-0.239414	-0.169562	-0.227119	-0.152593	0.178049	0.10017	-0.212076	0.136822	-0.47805	-0.0483197	-0.0876077	0.117422	0.120734	0.435543	0.0112102	-0.142876	-0.427517	-0.0423913	0.0477899	-0.0621432	0.528807	0.877002	0.25825	0.429484	0.436873	0.218896	0.0020921	0.743304	0.532441	0.565011	0.112509	0.357723	-0.198354
P10922	P10922	Histone H1.0;Histone H1.0, N-terminally processed	H1f0	60	0.0929479	-0.00566911	0.0907193	0.167519	0.147313	0.236869	0.100295	0.0969558	0.0615014	0.227366	0.200321	0.159493	0.258634	0.124385	0.106187	0.191201	0.148337	0.13153	0.103356	0.10339	0.0841885	0.172932	0.0740214	0.128767	0.0893908	-0.00290371	0.22775	0.0977846	0.198816	0.118446	0.278511	0.302872	0.16903	0.157631	0.248651	0.248499	0.200073	0.36065	0.259003	0.401799	0.522934	0.439734	0.343334	0.501047	0.43628
Q6P8J2	Q6P8J2	Diamine acetyltransferase 2	Sat2	56	-0.0258434	-0.0840407	-0.0171512	-0.014296	-0.0992435	0.0749341	-0.0441121	0.0257502	-0.068742	0.0308781	0.00764974	-0.0477484	-0.0303335	-0.0283721	-0.0651026	-0.129918	-0.13056	-0.140911	-0.163144	-0.0972905	-0.143448	-0.0195732	-0.0921338	-0.0191253	-0.0541438	-0.192167	-0.0830398	-0.175151	-0.117078	-0.128487	0.190615	0.126516	0.139795	0.179552	0.0836183	0.138851	0.233025	0.20732	0.202833	0.105056	0.125474	0.206921	0.292903	0.199953	0.159944
Q9ESZ8-5;Q9ESZ8-4;Q9ESZ8-3;Q9ESZ8-6;Q9ESZ8-2;Q9ESZ8	Q9ESZ8-5;Q9ESZ8-4;Q9ESZ8-3;Q9ESZ8-6;Q9ESZ8-2;Q9ESZ8	General transcription factor II-I	Gtf2i	60	-0.362779	0.0572212	-0.514902	-0.340487	-0.239818	-0.444984	-0.415109	-0.462181	-0.435844	-0.288416	-0.392224	-0.285614	-0.285804	-0.323157	-0.155758	-0.287089	-0.32531	-0.179882	-0.220831	-0.464487	-0.201906	-0.451411	-0.17232	-0.423371	-0.320094	-0.273845	-0.513829	-0.216479	-0.25381	-0.432669	-0.211067	-0.0747719	-0.168457	-0.0948804	-0.143416	-0.0505315	-0.139935	-0.203852	-0.163971	-0.1328	-0.0855859	-0.115378	0.0164211	-0.0564806	0.0402494
Q60749;Q9WU01	Q60749	KH domain-containing, RNA-binding, signal transduction-associated protein 1	Khdrbs1	60	-0.184469	-0.108733	-0.203623	-0.0804293	-0.129553	-0.172445	-0.110966	-0.174555	-0.0486138	-0.0819466	-0.110168	-0.095158	0.0466318	-0.0809102	-0.130479	0.0420948	-0.0254905	0.0521398	-0.0414829	-0.0152133	0.0118391	-0.064545	-0.139462	-0.102067	-0.134393	-0.0984161	-0.0157648	-0.124559	-0.152194	0.00483436	0.0676564	0.143185	0.0965455	0.10879	0.116857	0.150749	0.14877	0.199333	0.179675	0.119169	0.163551	0.143624	0.185985	0.191863	0.185829
P41241	P41241	Tyrosine-protein kinase CSK	Csk	56	0.197841	0.801126	-0.0436636	-0.127473	0.121477	0.0743512	-1.02738	-0.471915	-0.583847	-0.450819	-0.241511	-0.380214	0.0941204	-0.190617	-0.281532	0.0474414	0.27513	0.196684	0.126339	0.173833	-0.161429	0.357584	0.071665	0.161611	0.0373037	-0.159667	-0.175181	-0.131948	0.222508	0.18877	0.236104	-0.374947	0.0224962	0.258896	0.0665787	-0.208433	0.156549	-0.0862189	0.127566	0.183507	0.369412	0.830902	0.485937	0.336805	0.101257
P14115	P14115	60S ribosomal protein L27a	Rpl27a	60	-0.506095	-0.392356	-0.545394	-0.548696	-0.515396	-0.4271	-0.479438	-0.416728	-0.464909	-0.472277	-0.48872	-0.497469	-0.496475	-0.511924	-0.48317	-0.47689	-0.506675	-0.486098	-0.431402	-0.570385	-0.503051	-0.487607	-0.484057	-0.488711	-0.405558	-0.52303	-0.556766	-0.475327	-0.493659	-0.470151	-0.220962	-0.325862	-0.185635	-0.216174	-0.298747	-0.313339	-0.263746	-0.39013	-0.239615	-0.260234	-0.290942	-0.174306	-0.234043	-0.317688	-0.244942
Q8C0J2-2;Q8C0J2-5;Q8C0J2;Q8C0J2-3;Q8C0J2-4	Q8C0J2-2;Q8C0J2-5;Q8C0J2;Q8C0J2-3;Q8C0J2-4	Autophagy-related protein 16-1	Atg16l1	57	0.000793361	-0.047526	-0.0126035	0.0601041	0.0357143	0.0614306	0.0148397	-0.0167316	-0.126089	-0.0328591	0.0527627	0.0390449	0.00542748	-0.090655	0.0525347	0.044221	-0.0699408	-0.0548879	0.06584	-0.10912	0.0208206	-0.0460463	-0.0303816	-0.0132908	-0.00993047	-0.369605	-0.11947	-0.0877605	-0.104414	-0.146517	0.119709	0.215338	0.396353	0.293768	0.191229	0.0378736	0.0540729	-0.136047	0.104496	0.182038	0.123972	0.153499	0.259634	0.178109	0.0412571
P21981	P21981	Protein-glutamine gamma-glutamyltransferase 2	Tgm2	60	0.0488271	0.058745	0.0388465	0.134165	0.101492	0.0820315	0.106024	0.0454339	0.104695	0.0680865	0.00951434	0.0391991	0.052975	-0.0049306	0.0507522	0.0531703	0.0798598	0.0998509	0.0801124	0.0352201	0.0522788	-0.00762628	0.0516096	0.0360061	0.131051	0.156022	0.129314	0.123387	0.0631331	0.015301	0.278808	0.308045	0.33827	0.353307	0.267721	0.255838	0.253573	0.186463	0.236151	0.338117	0.243357	0.308958	0.431141	0.245035	0.297649
Q9R1K9	Q9R1K9	Centrin-2	Cetn2	57	0.00633047	0.122571	-0.0565898	0.163132	-0.0073645	0.0012267	-0.175813	-0.0878159	-0.232363	-0.169119	0.051054	-0.0474988	-0.0480272	-0.00649342	-0.0347446	-0.0924109	-0.00645125	0.148749	0.135435	0.0188628	0.0112847	-0.0111229	-0.0166549	0.218094	0.127054	0.0173569	0.148702	0.0513024	-0.252813	0.0653842	0.31426	0.149599	-0.151388	-0.0163213	0.0954451	0.208068	0.155998	0.595832	-0.00956131	0.091824	0.215133	0.240692	0.334459	0.300782	0.109688
Q9R022	Q9R022	DnaJ homolog subfamily C member 12	Dnajc12	60	0.816192	0.43576	0.941484	1.01131	0.679479	0.959862	1.10138	1.08318	1.04834	1.15791	1.11959	1.07452	0.992121	1.0327	1.02648	1.17987	0.982782	0.952298	0.645438	0.999088	0.990718	1.28477	1.19758	1.3622	1.26771	0.948801	1.1306	0.845006	0.966182	0.888055	1.30762	0.867492	1.02471	0.877847	1.44645	1.29286	1.5895	1.32002	1.72126	1.04512	1.28304	1.45517	1.2937	1.46384	1.1153
Q8CCS6-2;Q8CCS6	Q8CCS6-2;Q8CCS6	Polyadenylate-binding protein 2	Pabpn1	59	-0.0739846	-0.0955102	-0.0429766	-0.00928524	-0.0727209	-0.097408	-0.0758099	-0.0293022	-9.07107e-05	-0.283423	0.0133557	-0.0716271	-0.0953266	-0.272562	-0.0784226	-0.10245	0.0920672	0.0187902	0.228792	0.267716	0.0352279	-0.218413	-0.218129	-0.0753639	-0.11189	0.0159364	0.169581	0.138258	-0.0502677	0.0378383	0.135402	0.088555	0.284874	0.39997	0.0503301	0.104971	0.305171	0.407561	0.302223	0.166947	0.201325	0.390075	0.190819	0.170706	0.476851
Q922B9;Q922B9-3;Q922B9-2	Q922B9;Q922B9-3	Sperm-specific antigen 2 homolog	Ssfa2	58	0.251706	0.185047	0.229424	0.197701	0.285308	0.281566	0.286453	0.238866	0.136879	0.199864	0.325709	0.313947	0.246795	0.268	0.333195	0.303645	0.264002	0.252875	0.447999	0.246117	0.429461	0.37519	0.397035	0.356102	0.295287	0.148687	0.226519	0.356209	0.305578	0.342799	0.507508	0.597236	0.660309	0.621006	0.546079	0.364392	0.462668	0.158999	0.476496	0.654327	0.572642	0.541344	0.854727	0.557962	0.56449
Q99JG3	Q99JG3	Annexin A13	Anxa13	59	1.46193	1.51297	1.25749	1.79863	1.1379	1.99435	1.73945	1.58451	1.48385	1.70171	1.72866	1.63739	2.15013	1.71694	1.64087	1.66239	1.50838	1.77677	1.93044	1.5818	1.4414	1.68714	1.32763	1.39806	1.80984	1.49046	1.76987	1.47904	1.40341	1.87074	1.2729	1.82728	1.79038	2.03251	1.87247	1.97689	1.51079	1.72003	1.71422	1.69394	1.78958	2.05135	2.13888	1.93149	2.10263
Q9D404	Q9D404	3-oxoacyl-[acyl-carrier-protein] synthase, mitochondrial	Oxsm	60	0.0983457	0.0101025	0.109949	0.148678	0.185302	0.116035	-0.000619966	-0.000321179	0.03141	0.0571884	0.121899	0.073069	0.12573	0.117965	0.0584477	0.0719577	0.134583	0.129386	0.0413293	0.204537	0.12857	0.143767	0.0683715	0.21168	-0.141784	0.0517251	0.227209	0.0987803	0.0388348	0.208497	0.223716	0.291779	0.294147	0.359236	0.317562	0.3181	0.334032	0.272078	0.346069	0.14404	0.320709	0.338285	0.392169	0.364975	0.422656
Q8K2T4	Q8K2T4	Ubiquinol-cytochrome-c reductase complex assembly factor 3	Uqcc3	53	0.664738	0.719332	0.642585	0.628033	0.643674	0.700446	0.755185	0.758599	0.748239	0.807182	0.676445	0.684991	0.652751	0.612927	0.734488	0.720222	0.739266	0.703299	0.734635	0.78894	0.868198	0.779	0.870994	0.745123	0.714243	0.750522	0.682835	0.798214	0.893246	0.701788	0.831768	0.931963	0.90435	0.970637	0.807772	0.822085	0.894718	0.868969	0.804016	1.07491	1.00783	0.884834	0.832726	1.08111	0.971916
Q8R1X6;Q8R1X6-2	Q8R1X6;Q8R1X6-2	Spartin	Spg20	60	-0.00962051	0.073151	0.043838	-0.101577	0.149099	0.148965	0.000594943	0.0840731	0.09035	0.0385931	0.068052	0.1295	0.0265145	0.218335	0.134596	0.2888	0.219618	0.235088	0.0771608	0.121179	0.0272923	0.0246563	0.0674181	0.175826	-0.0396689	-0.0327369	0.0767689	0.0725274	0.0401544	0.111404	0.420356	0.403591	0.360115	0.34042	0.363997	0.357067	0.228976	0.319143	0.190773	0.247119	0.265019	0.321813	0.394628	0.249654	0.295544
Q9D0B0	Q9D0B0	Serine/arginine-rich splicing factor 9	Srsf9	48	-0.178107	-0.26701	-0.228842	-0.33697	-0.165647	-0.0831653	-0.167458	0.0493851	-0.174477	0.0286118	0.0228967	-0.198681	-0.245168	-0.230261	-0.299664	-0.432821	-0.22072	-0.351453	-0.112611	-0.266576	-0.218754	-0.0507989	-0.156696	-0.0902326	-0.210157	-0.102776	-0.205991	-0.0873657	-0.0817179	-0.11563	0.0345481	-0.014917	-0.157283	-0.0332506	0.0566415	-0.105256	-0.0254016	-0.0359179	-0.0413792	0.0517705	0.106843	0.0809987	0.0441129	0.237385	0.0476369
Q9CQF3	Q9CQF3	Cleavage and polyadenylation specificity factor subunit 5	Nudt21	60	-0.189077	-0.200094	-0.188614	-0.241811	-0.331152	-0.184525	-0.160364	-0.213846	-0.185962	-0.219557	-0.243934	-0.238271	-0.10591	-0.0910834	-0.262826	-0.171686	-0.22581	-0.181887	-0.134097	-0.0771989	-0.142847	-0.0945877	-0.264628	-0.277308	-0.288629	-0.209958	-0.176434	-0.27206	-0.222586	0.0297388	0.0141882	-0.034508	-0.0192031	0.0414457	-0.0465431	-0.112796	-0.0382241	-0.0649328	-0.115895	0.0459976	0.0996315	0.0586601	0.00159848	0.000484347	0.0767722
Q9CQ89;Q9CQ89-3	Q9CQ89	Protein CutA	Cuta	52	0.0850429	0.192721	0.166218	0.0232842	0.0289828	0.15359	0.0829689	0.115636	0.107493	0.120324	-0.00224468	0.0842878	0.0896481	0.214785	0.0175969	0.0624742	0.0832703	0.113333	0.0612463	0.144209	0.119398	0.0483461	0.0499549	0.00152547	0.286135	0.124272	0.172913	0.021693	0.167582	-0.0109967	0.120292	0.164679	0.346184	0.388442	-0.234833	0.24539	0.366215	0.407648	0.474587	1.15607	0.320557	0.329476	0.282876	0.450477	-0.233441
P58404-2;P58404	P58404-2;P58404	Striatin-4	Strn4	55	-0.138886	-0.532594	-0.0310959	-0.248848	-0.127775	-0.605982	-0.315869	-0.313007	-0.18955	-0.232122	-0.131848	-0.150241	-0.169974	-0.736718	-0.220855	-0.588397	-0.683947	-1.17411	-0.961775	-0.81643	-0.0735096	0.00472404	0.012606	-0.330614	0.0591615	-0.510809	-0.513343	-0.330984	0.351372	-0.750689	-0.381007	-0.44889	-0.133296	-0.0811429	-0.197195	-0.240225	0.230666	-0.113999	-0.150203	-0.140432	-0.0633112	-0.282318	-0.486465	-0.152388	-0.18498
P58735	P58735	Sulfate anion transporter 1	Slc26a1	60	-0.150167	-0.0145751	-0.154944	-0.175628	-0.120461	-0.042859	-0.0956955	-0.139154	0.0558598	-0.201943	-0.23857	-0.115747	0.00386373	-0.0963494	-0.0827886	0.0989405	0.0198749	0.0254846	-0.0386309	-0.0927503	-0.0697071	-0.0405552	-0.0585882	-0.112942	0.135175	-0.0874088	-0.178527	-0.167885	-0.130346	-0.11386	0.126296	0.215827	0.122756	0.132386	0.100877	0.0330386	-0.0107983	0.125201	0.0380779	0.0978106	0.216814	0.117212	0.101703	0.168659	0.270105
O35643	O35643	AP-1 complex subunit beta-1	Ap1b1	60	-0.152862	-0.140735	-0.177209	-0.137842	-0.121642	-0.0494503	-0.135774	-0.104112	-0.0819651	-0.150877	-0.107721	-0.120653	-0.0793184	-0.161148	-0.112138	-0.0850909	-0.086774	-0.104477	-0.099419	-0.180076	-0.194446	-0.111839	-0.140399	-0.0926472	-0.0374704	-0.143893	-0.150854	-0.135917	-0.170317	-0.141932	0.0277338	0.0560182	0.104786	0.131622	0.116688	0.136602	0.0676157	0.0400974	0.0795792	0.0845607	0.0737412	0.133118	0.130315	0.0712802	0.0982166
Q99P87	Q99P87	Resistin	Retn	59	3.23985	3.25619	3.44619	3.2724	3.22508	3.37012	3.90615	3.76012	3.7611	3.81278	3.31653	3.46996	3.1986	3.46246	3.41736	3.86695	3.45833	3.60043	3.42593	3.7504	3.66523	3.12739	3.25484	3.20476	2.94388	3.40789	3.83282	3.70082	3.81556	3.8133	3.23106	2.95497	3.38629	3.63703	3.1685	3.76587	3.84323	3.53852	3.3502	4.31616	3.80552	4.05249	3.91018	3.75099	3.44657
Q9D7N3	Q9D7N3	28S ribosomal protein S9, mitochondrial	Mrps9	60	-0.249765	-0.385104	-0.191288	-0.335818	-0.553457	-0.423364	-0.230636	-0.266507	-0.530169	-0.292651	-0.335115	-0.337956	-0.527168	-0.261527	-0.331808	-0.235545	-0.315774	-0.28864	-0.136995	-0.0945971	-0.175347	-0.189994	-0.144597	-0.293425	-0.173748	-0.260884	-0.266735	-0.24005	-0.108454	-0.237701	0.0458778	-0.0339313	0.0290229	0.143626	0.113217	-0.144111	-0.0873286	-0.145056	-0.110725	-0.132412	-0.156115	-0.00598646	0.0306633	-0.205941	-0.137443
O54950	O54950	5-AMP-activated protein kinase subunit gamma-1	Prkag1	60	-0.400303	-0.303434	-0.374843	-0.377987	-0.408379	-0.327666	-0.27916	-0.349335	-0.355607	-0.314432	-0.441742	-0.342707	-0.391632	-0.28908	-0.319239	-0.236563	-0.337867	-0.242978	-0.301406	-0.305107	-0.246076	-0.392673	-0.301593	-0.37069	-0.291699	-0.449441	-0.385198	-0.403914	-0.389756	-0.430788	-0.0822275	-0.0496375	-0.127366	-0.278432	-0.240333	-0.222013	-0.265897	-0.122498	-0.0736832	0.0767236	-0.0776789	-0.0638642	0.0119362	-0.151507	-0.0868436
P28271	P28271	Cytoplasmic aconitate hydratase	Aco1	60	-0.383161	-0.33279	-0.426763	-0.370032	-0.407814	-0.338839	-0.435421	-0.396147	-0.364085	-0.425263	-0.400092	-0.407802	-0.354914	-0.4437	-0.345486	-0.394141	-0.396908	-0.411144	-0.45456	-0.433679	-0.49687	-0.403275	-0.407106	-0.392125	-0.413141	-0.438119	-0.486857	-0.446238	-0.444978	-0.429605	-0.189713	-0.234242	-0.197126	-0.200685	-0.107201	-0.207056	-0.193908	-0.193819	-0.22048	-0.160024	-0.169082	-0.137916	-0.16655	-0.208805	-0.226208
O55060	O55060	Thiopurine S-methyltransferase	Tpmt	60	0.221674	0.150706	0.245312	0.177957	0.153946	0.137415	0.21514	0.237622	0.197839	0.201886	0.267748	0.234163	0.233619	0.251232	0.174972	0.287372	0.229562	0.210862	0.265313	0.228383	0.154601	0.239206	0.14335	0.160273	0.235956	0.249025	0.248722	0.221838	0.266536	0.318182	0.342387	0.390467	0.426034	0.478658	0.438778	0.471315	0.461956	0.484538	0.493228	0.395197	0.48014	0.481246	0.38663	0.487533	0.453015
Q8CGZ0	Q8CGZ0	Calcium homeostasis endoplasmic reticulum protein	Cherp	58	-0.0597077	0.0989864	-0.142795	-0.117838	-0.0300616	0.0384244	0.0274947	0.0501731	0.155337	0.116079	-0.0376587	-0.0139832	0.14165	0.0128132	-0.0247863	0.0347864	-0.023182	-0.0170137	-0.0394781	-0.211476	-0.0802649	0.0627223	-0.00349957	-0.0974139	0.118557	0.0221039	-0.209416	-0.111043	-0.033402	-0.0313835	0.107461	0.367322	0.36222	0.715562	0.337035	0.141173	0.173835	-0.0238211	-0.150128	0.161248	0.362869	0.266098	0.282276	0.690445	0.373903
Q91VE0	Q91VE0	Long-chain fatty acid transport protein 4	Slc27a4	52	0.316891	0.206833	0.348321	0.205347	0.540302	0.421023	0.107674	0.395171	0.121054	0.0338256	0.908291	0.744225	0.411979	0.553516	0.746327	0.536397	0.733377	0.582177	0.799117	0.551669	0.373442	0.407283	0.508565	0.831703	0.542211	0.242956	0.424973	0.602538	0.294969	0.319814	0.57339	0.656013	0.74256	0.284786	0.295465	0.711955	0.533518	0.576357	1.57732	0.46851	0.52212	0.638644	0.484184	0.349469	0.917324
P46978	P46978	Dolichyl-diphosphooligosaccharide--protein glycosyltransferase subunit STT3A	Stt3a	60	-0.156003	-0.136945	-0.199292	-0.164527	-0.172408	-0.142695	-0.243275	-0.185897	-0.213113	-0.209073	-0.186863	-0.233361	-0.205007	-0.237763	-0.195261	-0.222709	-0.201211	-0.209443	-0.214806	-0.210507	-0.227993	-0.136696	-0.165545	-0.115875	-0.235625	-0.208957	-0.22193	-0.186753	-0.21782	-0.133185	0.00846484	-0.0590363	0.0344995	-0.0157229	0.0246277	-0.105412	0.0139557	-0.0580331	0.0305603	0.117284	0.0553274	0.124363	0.0954998	0.0053652	0.000926019
Q3TC93	Q3TC93	HCLS1-binding protein 3	Hs1bp3	60	0.294863	0.31052	0.287912	0.37832	0.242339	0.433628	0.470302	0.315438	0.362156	0.22557	0.192842	0.301926	0.308117	0.260685	0.373751	0.272553	0.194098	0.258631	0.34427	0.181684	0.0578511	-0.0396243	0.0392609	-0.0432519	0.245602	0.279924	0.290584	0.32072	0.23663	0.244995	0.348675	0.211749	0.393294	0.432529	0.436549	0.521358	0.740869	0.545123	0.504413	0.557247	0.441301	0.542574	0.67853	0.457388	0.425779
Q8BM72;Q8BM72-2	Q8BM72	Heat shock 70 kDa protein 13	Hspa13	56	-0.1867	-0.21183	-0.121655	-0.00767134	-0.220273	-0.43877	-0.174865	-0.36254	-0.206115	-0.213274	-0.368648	-0.250362	-0.143181	-0.0939587	-0.348411	0.166326	-0.13204	0.0538491	-0.218272	-0.180552	-0.370933	-0.340097	-0.452361	-0.426982	-0.202376	-0.212391	-0.143142	-0.418398	-0.404974	-0.190981	-0.0228768	0.062	-0.0416806	-0.014293	-0.18918	0.0296569	-0.0391874	0.0105351	0.0521668	-0.0792473	0.0663311	-0.0366998	-0.0589574	0.111437	0.0710104
Q03734;P29621;Q6P4P1	Q03734	Serine protease inhibitor A3M	Serpina3m	60	-2.92741	-2.58056	-2.84796	-2.99925	-2.59337	-2.91002	-2.94178	-3.05863	-2.97807	-3.02646	-3.33275	-3.09641	-3.29428	-2.96077	-3.03294	-3.20819	-3.20036	-3.03386	-3.1245	-3.05899	-2.48201	-3.18113	-2.85778	-2.9199	-3.28312	-3.11294	-2.83775	-2.78879	-2.95176	-2.91315	-2.95851	-2.68857	-2.53057	-2.7889	-2.98301	-2.60115	-2.97523	-2.64965	-2.56781	-2.92409	-2.69412	-2.64925	-2.9526	-2.97163	-2.47906
Q99LR1;Q99LR1-2	Q99LR1	Monoacylglycerol lipase ABHD12	Abhd12	60	-0.0342659	0.0483141	-0.103183	-0.0147456	0.045043	0.231585	-0.058561	0.0796125	0.0571271	0.0796881	0.120543	0.0574626	0.146579	0.000165701	0.076551	0.136761	0.199429	0.164964	0.121166	0.0441176	-0.178081	-0.0106815	-0.0477234	0.0527471	0.0369513	0.0782834	0.103298	0.115903	0.109594	0.0675503	0.31779	0.20511	0.269039	0.326661	0.262729	0.350651	0.251716	0.197877	0.18279	0.21713	0.249414	0.351217	0.315401	0.244385	0.22852
Q6PGF7	Q6PGF7	Exocyst complex component 8	Exoc8	60	0.0138002	0.0756412	8.30748e-05	-0.111045	0.0515363	-0.0622034	-0.0324475	0.243801	-0.0410697	0.00858323	0.14986	-0.0941027	-0.387615	-0.255702	-0.141087	-0.768838	-0.268598	-0.387482	-0.00790517	-0.0892187	-0.0311144	-0.345527	-0.172005	-0.0720519	-0.262397	0.0218869	-0.109371	0.107411	-0.156155	-0.264555	0.071209	0.219701	0.112752	0.129547	0.297523	0.171592	-0.170324	0.375412	-0.0940219	0.0408514	0.0255899	0.27494	0.232711	0.115471	0.0845987
P60670;P60670-2	P60670;P60670-2	Nuclear protein localization protein 4 homolog	Nploc4	60	0.035465	-0.0526776	0.00376258	0.0233473	0.0606808	0.0339884	0.0528103	-0.0266154	0.0968054	-0.00349288	-0.0747413	-0.0634494	0.0666777	-0.0905532	-0.0907461	-0.0509179	0.0126725	-0.0665244	0.0309791	-0.0996866	-0.0845185	0.0377446	-0.0319415	-0.120552	0.121103	0.0879831	-0.0923825	-0.055199	-0.0164851	-0.0776356	0.304072	0.293755	0.210653	0.114276	0.285083	0.154644	0.363684	0.294338	0.235768	0.278741	0.188803	0.0317453	0.21715	0.160362	0.17646
Q9EPK7;Q9EPK7-2	Q9EPK7;Q9EPK7-2	Exportin-7	Xpo7	60	-0.176229	-0.0365074	-0.2657	-0.215053	-0.173718	0.0323165	-0.0385727	-0.0200361	-0.0937765	-0.107027	-0.166911	-0.141641	-0.231432	-0.100793	-0.0233192	-0.18611	-0.194546	-0.118706	-0.0887745	-0.316883	-0.329779	-0.27945	-0.148246	-0.177246	-0.175598	-0.102726	-0.311002	-0.0885511	-0.271348	-0.14034	0.0244229	0.161155	0.0936036	0.0950852	0.0992347	0.102542	-0.0895508	-0.0782073	-0.0820404	0.168612	0.00695808	-0.00356187	0.109319	-0.0478536	0.0256849
Q921Y0	Q921Y0	MOB kinase activator 1A	Mob1a	60	-0.0756371	-0.152616	-0.0718772	-0.265463	-0.18822	-0.169019	-0.0923811	-0.035294	-0.195671	-0.175513	-0.0733785	-0.110006	-0.270281	-0.02553	-0.10457	-0.277436	-0.280444	-0.315422	-0.149718	-0.292885	-0.258292	-0.125184	-0.127107	-0.16674	-0.155129	-0.198007	-0.396117	-0.222524	-0.259454	-0.164141	0.0701642	0.0941182	0.103888	0.150158	0.146565	0.0429608	0.161379	-0.0360868	0.148959	0.0412654	-0.0111298	0.0375021	0.382525	-0.0519404	0.0302527
Q9D967	Q9D967	Magnesium-dependent phosphatase 1	Mdp1	60	0.353056	0.0377798	0.276244	0.30549	0.237299	0.381389	0.334044	0.796759	0.304087	0.55398	1.14844	0.646035	0.479492	0.279082	0.532676	0.340143	0.359512	0.145164	0.471165	0.23261	0.114073	0.572872	0.308928	0.701999	0.341651	0.197495	0.357469	0.513633	0.425709	0.564643	1.26062	0.744054	0.681181	0.660162	0.873038	0.891869	0.850899	0.866428	0.604421	0.68369	0.787222	0.688217	0.525095	0.602503	0.433417
P47809	P47809	Dual specificity mitogen-activated protein kinase kinase 4	Map2k4	60	0.00296707	-0.106169	0.0469396	0.0438963	-0.207107	-0.175708	0.0256585	0.00114779	-0.0661364	-0.0189932	-0.0493472	-0.0815628	-0.144276	-0.0416636	-0.0977255	-0.122644	-0.139155	-0.112082	-0.122371	0.0284988	-0.108253	-0.0855013	-0.105194	-0.115014	-0.0644069	-0.078793	-0.133344	-0.215066	-0.195791	-0.165329	0.213914	0.160185	0.155262	0.137574	0.138315	0.0487934	-0.0019336	0.0752007	-0.0149737	0.162426	0.113222	0.183227	0.177865	0.078724	0.061418
P68368	P68368	Tubulin alpha-4A chain	Tuba4a	60	-0.0901944	-0.11745	-0.114813	-0.137165	-0.073556	-0.118766	-0.213862	-0.0846985	-0.0933195	-0.112835	-0.0583858	-0.146502	-0.101336	-0.190441	-0.172061	-0.055997	-0.0210665	-0.104394	-0.114188	-0.110867	-0.247179	-0.0554416	-0.150751	-0.0678101	-0.131923	-0.0762154	-0.122904	-0.102724	-0.0647587	-0.0556281	0.133544	0.0628556	0.124471	0.148549	0.0715038	-0.00330327	0.135052	0.0628935	0.0911239	0.117457	0.146359	0.129312	0.0823261	0.146222	0.0314868
Q505D1	Q505D1	Serine/threonine-protein phosphatase 6 regulatory ankyrin repeat subunit A	Ankrd28	52	-0.345177	-0.196498	-0.554962	-0.0662437	-0.306504	-0.565768	-0.438161	-0.582619	-0.40988	-0.484543	-0.29671	-0.329202	-0.169541	-0.411323	-0.175388	-0.28779	-0.252859	-0.0970633	-0.19704	-0.348733	-0.302515	-0.304008	-0.21201	-0.217644	-0.320082	-0.0271078	-0.346805	-0.192465	-0.539439	-0.196253	0.0618161	-0.0567363	-0.0342335	-0.0889807	-0.102867	-0.027001	-0.0382382	-0.285512	-0.0527611	0.119901	0.0981292	-0.00160093	0.0487035	-0.278618	0.0688814
Q6PDL0	Q6PDL0	Cytoplasmic dynein 1 light intermediate chain 2	Dync1li2	60	-0.0907313	-0.0462435	-0.154619	0.0313664	-0.208165	0.0264198	-0.0406782	-0.0630532	-0.0811214	-0.0497037	-0.179257	-0.182028	-0.0976721	-0.223263	-0.0941609	-0.0120392	-0.124492	-0.0519251	-0.118001	-0.113493	-0.156231	-0.0656888	-0.0807282	-0.0672445	-0.0465236	-0.113582	-0.0572533	-0.076543	-0.0829522	-0.011407	0.134414	0.073292	0.0847802	0.0935902	0.105906	0.0892349	0.154293	0.126268	0.0784156	0.0940343	0.136319	0.170404	0.202132	0.131506	0.176088
P21614	P21614	Vitamin D-binding protein	Gc	60	-2.11957	-2.32762	-2.12429	-1.98999	-1.53302	-2.42116	-2.5169	-2.25968	-2.05867	-2.42257	-1.94801	-2.23186	-2.25744	-2.86087	-2.38993	-1.98653	-1.46467	-1.87939	-1.69181	-1.84598	-1.98826	-2.06572	-2.03007	-1.6997	-1.82058	-1.80284	-1.81083	-1.69896	-1.95599	-2.32688	-1.89985	-1.87912	-1.76345	-1.84062	-1.80407	-1.9407	-1.90463	-1.84766	-1.74609	-1.91735	-1.86954	-1.75356	-1.67251	-1.95205	-1.86959
Q9DCD0	Q9DCD0	6-phosphogluconate dehydrogenase, decarboxylating	Pgd	60	-0.280482	-0.250065	-0.257205	-0.328671	-0.264442	-0.285493	-0.322107	-0.323574	-0.301332	-0.390202	-0.378244	-0.352694	-0.346948	-0.319663	-0.367624	-0.380294	-0.343723	-0.349087	-0.291747	-0.310241	-0.257953	-0.325792	-0.340195	-0.331812	-0.293809	-0.418234	-0.38384	-0.400956	-0.421952	-0.378597	-0.0599929	-0.116956	-0.0654169	-0.145209	-0.100406	-0.142194	-0.145531	-0.068946	-0.0530494	-0.16469	-0.112497	-0.0882018	-0.172762	-0.205491	-0.118876
P35505	P35505	Fumarylacetoacetase	Fah	60	0.105777	0.0981767	0.0819019	0.153348	0.0646653	0.12361	0.136085	0.137339	0.121673	0.167022	0.157693	0.126597	0.148759	0.0956635	0.143945	0.140754	0.147451	0.155183	0.144666	0.18011	0.104596	0.119653	0.117296	0.118251	0.084892	0.121217	0.119446	0.114401	0.116474	0.112796	0.252396	0.326589	0.306496	0.344856	0.333326	0.348742	0.325515	0.344217	0.362753	0.361865	0.329579	0.331467	0.347949	0.359728	0.322435
Q9CQE1	Q9CQE1	Protein NipSnap homolog 3B	Nipsnap3b	60	-0.0506437	-0.185106	-0.0403465	-0.207307	0.0168732	-0.22349	-0.177751	-0.23291	-0.0854588	-0.169284	-0.190626	-0.147499	-0.135591	-0.224685	-0.141212	-0.263626	-0.0345344	-0.272538	-0.146976	-0.098389	-0.0914358	-0.0433566	0.0395131	-0.219972	-0.0389239	-0.0352094	-0.388575	-0.212027	-0.00472776	-0.466647	0.233101	0.181016	0.27162	0.0972359	-0.0946639	-0.156762	0.242741	-0.135012	0.072302	0.152801	0.227672	-0.0785729	0.155499	0.127389	0.116379
Q9R0P3	Q9R0P3	S-formylglutathione hydrolase	Esd	60	-0.125859	-0.0291087	-0.152922	-0.154181	-0.112546	-0.17767	-0.167151	-0.167213	-0.158721	-0.156087	-0.165911	-0.138332	-0.145741	-0.0850097	-0.110747	-0.136046	-0.174111	-0.124267	-0.160979	-0.202233	-0.129591	-0.142367	-0.112088	-0.136903	-0.170719	-0.167105	-0.238535	-0.178642	-0.211904	-0.134616	0.0148284	0.123242	0.110927	0.0839328	0.0682379	0.0367295	-0.0174225	-0.0798514	0.0773525	0.0796025	0.0915918	0.0657288	0.176278	0.133374	0.0546757
Q61147	Q61147	Ceruloplasmin	Cp	60	-0.753498	-0.806107	-0.680622	-0.939526	-0.68396	-0.912703	-0.814138	-0.852526	-0.854157	-0.883019	-0.901154	-0.823725	-0.983299	-0.733216	-0.870526	-0.957554	-0.816578	-0.896177	-0.774818	-0.841543	-0.758041	-0.854208	-0.734998	-0.888272	-0.725455	-0.708305	-0.929638	-0.817545	-0.784592	-0.997522	-0.60786	-0.682895	-0.589975	-0.679752	-0.692116	-0.747208	-0.565375	-0.688099	-0.596103	-0.715959	-0.667192	-0.655445	-0.583476	-0.731408	-0.642104
Q9JLQ2	Q9JLQ2	ARF GTPase-activating protein GIT2	Git2	60	-0.00796801	-0.105539	-0.0571513	-0.0200475	-0.0633589	0.0809578	-0.0326475	-0.00361586	0.000203625	-0.0315156	0.128847	-0.00162126	0.228677	-0.113573	-0.0517953	-0.150155	-0.108166	-0.208008	0.0252599	-0.0051933	0.0602898	0.126453	-0.128573	-0.0711442	-0.145707	-0.216885	-0.00592443	-0.0659268	0.0203906	0.140071	0.138998	0.0683754	0.247613	0.228589	0.204336	0.156536	0.41778	0.17046	0.265156	0.207981	0.16231	0.161301	0.187417	0.206856	0.206848
Q99J47-2;Q99J47	Q99J47-2;Q99J47	Dehydrogenase/reductase SDR family member 7B	Dhrs7b	60	-0.268584	-0.0816339	-0.342054	-0.137007	-0.240739	-0.153886	-0.172855	-0.132098	-0.201491	-0.184953	-0.179323	-0.212985	-0.247071	-0.287066	-0.128538	-0.170027	-0.31332	-0.15881	-0.225973	-0.315298	-0.205444	-0.330471	-0.272931	-0.134208	-0.376024	-0.331519	-0.156835	-0.106278	-0.321845	-0.0358141	-0.00229977	-0.0275833	0.025435	-0.076143	-0.0373686	-0.0357565	0.0303407	0.0900769	0.0700091	-0.0604509	0.0458681	0.0383528	-0.111875	0.145266	0.00845506
Q6PDI5-2;Q6PDI5	Q6PDI5-2;Q6PDI5	Proteasome-associated protein ECM29 homolog	Ecm29	60	-0.179703	-0.10309	-0.227889	-0.154497	-0.134578	-0.174985	-0.270673	-0.254658	-0.245796	-0.194922	-0.20351	-0.202487	-0.125208	-0.233983	-0.200905	-0.211119	-0.210164	-0.202445	-0.204154	-0.306864	-0.323374	-0.288165	-0.289543	-0.317194	-0.208206	-0.187974	-0.198452	-0.178368	-0.144326	-0.229211	0.0653555	-0.0765	-0.00583859	-0.0920735	0.00822451	0.0164679	0.00778894	-0.0544931	0.0167942	0.0333504	0.00105715	0.00934234	-0.0896303	-0.0409239	-0.129669
B2RXC1;B2RXC1-2	B2RXC1	Trafficking protein particle complex subunit 11	Trappc11	60	-0.26525	-0.32274	-0.28242	-0.222631	-0.344566	-0.126155	-0.183481	-0.27415	-0.227477	-0.27671	-0.260246	-0.166038	-0.209411	-0.260342	0.00400568	-0.0616082	-0.0694272	-0.125986	-0.179872	-0.0752833	-0.229277	-0.170098	0.00255048	-0.151287	-0.0740093	-0.0813764	-0.199425	-0.0832323	-0.00127459	-0.281272	0.0648781	0.0956987	-0.0179449	-0.134201	0.102953	0.180274	-0.0115417	0.0683957	0.162581	0.183663	0.165781	0.0952486	0.0339677	-0.0753807	0.326984
P47915	P47915	60S ribosomal protein L29	Rpl29	60	-0.443215	-0.437993	-0.410311	-0.51963	-0.515231	-0.509198	-0.437348	-0.465576	-0.455548	-0.554325	-0.534202	-0.505643	-0.476025	-0.40186	-0.559774	-0.535365	-0.606175	-0.571591	-0.487992	-0.564066	-0.470052	-0.470649	-0.578558	-0.575551	-0.447192	-0.497273	-0.488109	-0.533286	-0.540766	-0.34996	-0.190547	-0.228739	-0.255335	-0.373565	-0.317067	-0.407254	-0.310745	-0.299997	-0.266801	-0.241626	-0.255844	-0.23317	-0.0449132	-0.296608	-0.215587
O88851	O88851	Putative hydrolase RBBP9	Rbbp9	60	-0.0510331	-0.0829948	0.0218875	-0.0124138	-0.0474363	0.023278	0.0423343	-0.0426621	-0.0250436	-0.0712093	-0.0719627	0.016781	-0.0649312	0.0788546	0.0461806	0.0187616	-0.0538865	0.00636973	-0.0815729	0.0384761	0.0755194	-0.0484459	0.0145533	0.0435504	-0.0473205	-0.0280712	0.129943	0.0387005	-0.00532845	0.0555495	0.0991309	0.168595	0.154794	0.211409	0.223586	0.267264	0.152098	0.19612	0.144343	0.285791	0.101062	0.202198	0.253379	0.168913	0.188595
P28653	P28653	Biglycan	Bgn	60	0.240195	0.238555	0.18309	0.166733	0.189471	0.160227	-0.0163815	0.0602124	-0.0186611	0.0477691	0.110334	0.0725427	0.0894928	0.161209	0.11715	0.0744367	0.100348	0.0900416	0.0782013	0.0189133	-0.0572204	0.19375	0.15414	0.174346	0.125536	0.0696629	-0.05891	0.0096819	0.00594465	0.0789644	0.193746	0.258034	0.175797	0.174804	0.212936	0.254302	0.300499	0.260402	0.409939	0.239873	0.293853	0.254909	0.363052	0.301018	0.330881
Q8BRH0;Q8BRH0-2	Q8BRH0;Q8BRH0-2	Transmembrane and TPR repeat-containing protein 3	Tmtc3	54	-0.285518	-0.412193	-0.304287	-0.361985	-0.185112	-0.287523	-0.319372	-0.140063	-0.308568	-0.301603	-0.0607049	-0.177807	-0.429505	-0.349402	-0.184706	-0.160956	0.0036035	-0.151121	-0.0133136	-0.29238	-0.58244	-0.378116	-0.240387	-0.182258	-0.0530364	0.0368226	-0.246218	0.0101902	-0.124111	-0.364637	0.089261	0.0392623	-0.14624	-0.0208777	0.132555	-0.00853678	-0.36939	-0.216803	-0.503287	-0.156041	-0.0801458	-0.118859	-0.315206	-0.0743553	-0.124642
D3Z7P3	D3Z7P3	Glutaminase kidney isoform, mitochondrial	Gls	60	-1.51452	-1.503	-1.45463	-1.63083	-1.38117	-1.53647	-1.52315	-1.4952	-1.40955	-1.4788	-1.5164	-1.45952	-1.48995	-1.4082	-1.5323	-1.50416	-1.48893	-1.55323	-1.60375	-1.60537	-1.50012	-1.49419	-1.49111	-1.52042	-1.44414	-1.4768	-1.55557	-1.55048	-1.46796	-1.59039	-1.25436	-1.34938	-1.31763	-1.26735	-1.23917	-1.35561	-1.28142	-1.28649	-1.38374	-1.25941	-1.29467	-1.25667	-1.32348	-1.31564	-1.3685
Q8BWM0	Q8BWM0	Prostaglandin E synthase 2;Prostaglandin E synthase 2 truncated form	Ptges2	60	-0.0503135	-0.0925253	-0.0832829	0.0255645	-0.0825771	-0.0880447	-0.0687503	-0.0435494	-0.0752187	-0.047777	0.02715	-0.028596	-0.0443009	-0.127674	0.00603415	-0.0516754	-0.0505948	-0.0656007	-0.0802775	-0.0757256	-0.0829181	-0.0180517	0.00463393	0.0353166	0.00258508	-0.0256055	-0.054121	-0.0189365	-0.0525834	-0.0820131	0.224008	0.269173	0.221097	0.279926	0.228723	0.191782	0.191807	0.234658	0.110943	0.249604	0.151924	0.125383	0.165695	0.157161	0.131692
Q922H4	Q922H4	Mannose-1-phosphate guanyltransferase alpha	Gmppa	50	-0.116037	-0.107305	-0.0830187	-0.196176	-0.0641569	-0.0303323	-0.103585	-0.0446118	0.0314638	-0.141998	-0.105658	-0.118679	-0.0704245	-0.121399	-0.176214	-0.180382	-0.0350123	-0.123116	-0.0413243	-0.0277682	-0.077765	-0.101133	-0.163182	-0.123832	-0.0425539	0.0883885	0.0653054	0.0303406	0.0353158	0.0187816	0.0417099	0.274649	0.130671	0.169102	-0.0607101	0.221085	0.0329107	0.427396	0.154873	0.0178298	0.238209	0.176413	-0.193328	0.224009	0.673404
Q8C8R3-4;Q8C8R3;Q8C8R3-5;Q8C8R3-2;Q8C8R3-3	Q8C8R3-4;Q8C8R3;Q8C8R3-5;Q8C8R3-2;Q8C8R3-3	Ankyrin-2	Ank2	60	-0.256371	-0.333845	-0.19782	-0.384397	-0.208398	-0.376371	-0.486392	-0.436859	-0.396044	-0.477572	-0.210843	-0.229815	-0.176405	-0.0747683	-0.336117	-0.438255	-0.301224	-0.369209	-0.336271	-0.288707	-0.326868	-0.231515	-0.376139	-0.2965	-0.30959	-0.190872	-0.201941	-0.320478	-0.302564	-0.198028	-0.216815	0.0252293	-0.262748	-0.375992	-0.155196	0.108151	-0.21774	0.211589	0.0361505	-0.144127	0.0056427	-0.192124	-0.249377	0.0291282	-0.0234703
Q9Z2X1;Q9Z2X1-2	Q9Z2X1;Q9Z2X1-2	Heterogeneous nuclear ribonucleoprotein F;Heterogeneous nuclear ribonucleoprotein F, N-terminally processed	Hnrnpf	60	0.0366066	0.0253378	0.0231547	0.0360828	0.0587965	0.053172	0.0677706	0.0957046	0.113734	0.116409	0.0976365	0.0319175	0.130643	0.0532562	-0.0536583	0.055726	0.0811115	0.0791169	0.125603	0.0727561	0.0946338	0.132702	-0.00357452	0.0617139	0.0619007	0.142003	0.168334	0.100332	0.0859212	0.220844	0.23948	0.281427	0.210705	0.241779	0.257585	0.269082	0.27865	0.355764	0.30617	0.364259	0.306478	0.293128	0.263485	0.34515	0.305824
P97371	P97371	Proteasome activator complex subunit 1	Psme1	60	-0.120527	-0.189393	-0.115806	-0.124476	-0.168482	-0.128991	-0.171413	-0.144611	-0.170928	-0.107535	-0.130783	-0.16766	-0.13047	-0.13622	-0.197559	-0.196266	-0.157955	-0.187439	-0.200243	-0.147287	-0.18878	-0.0734928	-0.135738	-0.122336	-0.0995111	-0.178377	-0.193499	-0.254683	-0.191643	-0.230404	0.064262	0.0597647	0.0520312	0.0178115	0.0354768	0.0826087	0.0236747	0.0547891	0.0664183	0.0260117	0.0277441	0.0415291	0.0139343	0.00646992	0.0201619
Q9D706	Q9D706	RNA polymerase II-associated protein 3	Rpap3	58	0.0136062	-0.0794388	0.0346745	0.00686231	0.0593614	-0.138704	-0.0428877	-0.0874185	0.0477089	-0.138672	-0.181852	-0.11251	-0.262132	-0.209047	0.0403907	-0.036298	-0.0536878	-0.148328	-0.316591	-0.0969792	-0.0708584	-0.0250065	0.159684	0.111034	-0.135071	0.0888062	-0.111218	0.0595615	0.0340566	-0.0689625	0.0256705	0.19723	0.229678	0.286877	0.230452	0.166892	0.159081	0.000664876	0.0441925	0.267598	0.169761	-0.0260037	-0.0864305	0.18308	0.100416
Q9CRC9;Q9CRC9-2	Q9CRC9;Q9CRC9-2	Glucosamine-6-phosphate isomerase 2	Gnpda2	60	0.0980228	-0.128674	0.158176	0.0244411	-0.0739857	-0.228396	-0.0572901	-0.0517655	-0.011608	0.0482017	0.0543693	0.0362433	-0.0230276	0.122109	0.0617583	0.0570337	0.0485598	-0.0606054	-0.266453	0.166192	-0.142855	0.115822	0.0871683	0.0161771	-0.208144	0.204986	-0.0277229	-0.053232	0.161981	0.049452	0.293063	0.123114	0.0712382	0.0235231	0.384012	0.198383	0.182432	0.105736	0.110945	0.39398	0.301114	0.367105	0.583917	-0.00266746	0.145629
Q60847-2;Q60847-5;Q60847;Q60847-4;Q60847-3	Q60847-2;Q60847-5;Q60847;Q60847-4;Q60847-3	Collagen alpha-1(XII) chain	Col12a1	59	0.178504	0.281668	0.137919	0.273702	0.159758	0.0635002	0.104214	0.00688805	0.00331781	0.189205	-0.0448472	0.0193247	0.127845	0.0602806	0.012214	0.290671	0.063104	0.202772	0.115256	0.0153199	0.145272	0.122735	0.0946075	0.0125547	0.136556	-0.17018	-0.0508188	-0.110986	-0.0169315	-0.0121313	0.350754	0.286125	0.490198	0.502668	-0.0955827	0.329235	0.202725	0.0879222	0.174939	0.28312	0.56356	0.383318	-0.177167	0.325123	0.490206
Q8CCK0	Q8CCK0	Core histone macro-H2A.2	H2afy2	60	-0.103261	-0.103582	-0.0123235	-0.084208	-0.081141	0.022531	-0.0658701	-0.0334376	-0.0414802	0.028135	-0.129693	-0.0889951	-0.132463	0.024526	-0.115417	0.0619184	0.022932	0.0650307	-0.154333	0.124536	-0.0327957	-0.0767582	-0.0779767	0.0209425	-0.181227	-0.17301	0.0496845	-0.152719	-0.0848584	-0.0920422	0.162045	0.164937	0.0597673	0.0935167	0.111551	0.106843	0.0263431	0.333485	0.107123	0.072344	0.210824	0.252023	-0.00113226	0.310292	0.237475
Q9R0Q9	Q9R0Q9	Mannose-P-dolichol utilization defect 1 protein	Mpdu1	59	0.0299556	0.0306962	-0.0274603	0.0446881	0.0227473	-0.0380272	-0.125087	-0.0881697	-0.0570874	-0.171499	0.0492866	0.00147672	0.0587032	-0.144618	0.063364	-0.163479	-0.0885185	-0.168152	-0.0704516	-0.116016	-0.0909039	-0.0457975	-0.0464214	-0.0424434	-0.0314661	-0.0318637	-0.0766252	0.0208294	-0.0040277	-0.0439723	0.0975672	0.234939	0.384586	0.391453	0.247561	0.265499	0.0840493	-0.00278941	0.182888	0.126962	0.174661	0.191827	0.0796793	0.0857112	0.261356
P08030	P08030	Adenine phosphoribosyltransferase	Aprt	60	-0.114098	-0.115857	-0.100211	-0.149996	-0.188196	-0.133411	-0.144688	-0.0718206	-0.110274	-0.0541622	-0.156024	-0.184689	-0.169324	-0.21527	-0.198177	-0.0834701	-0.135491	-0.176103	-0.202429	-0.101184	-0.214937	-0.149205	-0.199207	-0.208864	-0.21322	-0.19078	-0.141734	-0.166534	-0.0163031	-0.123376	0.0715983	-0.0252861	0.0240642	0.172401	-0.0160445	0.111464	0.113369	0.0910437	-0.130849	0.0592156	0.0438675	0.0782257	-0.0193155	0.0583389	0.0410908
Q9QZ08	Q9QZ08	N-acetyl-D-glucosamine kinase	Nagk	58	0.196053	0.0984052	0.19024	0.357431	-0.0419426	-0.221239	-0.061161	-0.304904	-0.157153	-0.353788	-0.326081	-0.231466	-0.122143	-0.181521	-0.124025	-0.0888759	-0.159377	-0.0717351	-0.101061	0.0200563	-0.155322	-0.145373	-0.16177	-0.237838	-0.0756564	0.0166848	-0.0688422	-0.162585	-0.239119	-0.0301075	0.0373552	0.0913444	0.144652	0.383249	0.0852284	-0.126429	0.149185	0.0404448	-0.230285	0.0888934	0.231942	0.107401	0.157488	0.281338	0.186769
Q9D154;Q8VHP7;Q5SV42	Q9D154	Leukocyte elastase inhibitor A	Serpinb1a	60	0.0579003	0.113933	0.0759036	0.0575091	0.135018	-0.0821522	0.0466846	-0.00268417	0.0953436	0.0207537	-0.0268557	0.0283992	0.0140088	0.0243794	0.00550066	0.0343191	0.0322274	0.043316	0.015023	-0.00534899	0.0838214	-0.0331207	0.022357	-0.033022	0.0480475	-0.00391254	-0.0897564	-0.0644464	-0.0805561	-0.120765	0.441201	0.241006	0.212064	0.191313	0.260433	0.204674	0.222357	0.171303	0.0690622	0.0828249	0.2587	0.216669	0.268621	0.159424	0.241365
Q8K354	Q8K354	Carbonyl reductase [NADPH] 3	Cbr3	60	-0.54432	-0.129792	-0.458433	-0.377829	-0.296817	-0.470831	-0.139055	-0.548004	0.0473406	-0.386458	-0.890791	-0.407671	-0.463939	-0.0978095	-0.229915	-0.233815	-0.272143	0.0252796	-0.59133	-0.194576	-0.173776	-0.763966	-0.307839	-0.52391	-0.556033	0.0575055	-0.293108	-0.354612	-0.60055	-0.469939	-0.341248	-0.100344	-0.224295	-0.312061	-0.527016	-0.57809	-0.353887	-0.21806	-0.28797	-0.101294	-0.026375	-0.222167	-0.077564	0.0538559	-0.0218998
Q8CJF7	Q8CJF7	Protein ELYS	Ahctf1	53	-0.101086	-0.0608295	0.00466054	0.1431	0.0195178	0.0724483	0.0716475	-0.431704	0.0644599	-0.188514	-0.637118	-0.250223	-0.0247092	0.0722759	-0.147677	0.0100873	-0.0538123	0.169066	-0.257333	0.204319	0.221251	-0.148086	-0.0516998	-0.15797	-0.272284	-0.0624547	0.147718	-0.248331	-0.300558	-0.0840046	-0.376984	-0.0164404	0.0625534	0.0190093	0.100529	0.44822	-0.01967	-0.0679832	0.0698515	0.0286014	0.0731555	0.0843003	0.119951	0.127546	0.23569
O08917	O08917	Flotillin-1	Flot1	60	0.256817	0.446235	0.23612	0.201644	0.571826	0.417615	0.113106	0.551753	0.487567	0.56588	0.597387	0.394106	0.400619	0.208516	0.323128	0.565521	0.400094	0.322924	0.0446561	0.187743	0.0254643	0.153817	-0.00712948	0.402346	-0.33689	-0.0214256	0.41499	0.395212	0.456993	0.592443	0.734276	0.241956	0.297898	0.440623	0.47745	0.634769	0.404979	0.252938	0.250326	0.221803	0.508535	0.721536	0.53511	0.417512	0.521475
Q9D0L8;Q9D0L8-3;Q9D0L8-2	Q9D0L8;Q9D0L8-3;Q9D0L8-2	mRNA cap guanine-N7 methyltransferase	Rnmt	60	-0.0480077	0.0604254	-0.114053	-0.167718	-0.140383	0.328366	-0.177087	0.0908991	-0.000299169	-0.0659608	-0.0741031	-0.117077	-0.0879622	-0.0889937	0.0101219	0.111276	0.203437	0.110921	0.0130725	0.052871	-0.522534	-0.10007	-0.115849	-0.0173859	-0.00234029	-0.0863849	-0.222081	-0.139434	-0.0720054	-0.161086	0.194729	0.173248	0.0896267	0.0282931	0.187483	-0.0095327	0.224915	0.416941	0.212914	0.132741	0.121858	0.130316	0.242457	0.355926	-0.025274
P24369	P24369	Peptidyl-prolyl cis-trans isomerase B	Ppib	60	-0.254661	-0.255179	-0.258199	-0.279181	-0.305118	-0.290726	-0.30406	-0.291801	-0.303105	-0.325394	-0.318146	-0.324878	-0.325686	-0.310861	-0.305736	-0.355363	-0.332089	-0.342035	-0.320414	-0.290117	-0.329527	-0.310051	-0.316007	-0.323229	-0.333226	-0.318018	-0.349322	-0.335883	-0.33247	-0.312707	-0.0697812	-0.123344	-0.0925752	-0.100902	-0.0691289	-0.159675	-0.105528	-0.106596	-0.126295	-0.146605	-0.12311	-0.106838	-0.157084	-0.142985	-0.122027
P54731	P54731	FAS-associated factor 1	Faf1	60	-0.269984	-0.155836	-0.240228	-0.396492	-0.385126	-0.28717	-0.326003	-0.256009	-0.348874	-0.304953	-0.354426	-0.297574	-0.3538	-0.241484	-0.271034	-0.246642	-0.406019	-0.382154	-0.395812	-0.364122	-0.314624	-0.307359	-0.302581	-0.367463	-0.308101	-0.494982	-0.425451	-0.391923	-0.229109	-0.302096	-0.133263	-0.16907	0.0556273	0.00853753	-0.0203671	-0.0820747	-0.242237	-0.414055	-0.0758582	-0.0989523	-0.133608	0.0642981	0.0822197	-0.139626	-0.233529
P22892	P22892	AP-1 complex subunit gamma-1	Ap1g1	60	-0.144864	-0.0854103	-0.185319	-0.136568	-0.163606	-0.0573272	-0.195605	-0.156451	-0.197817	-0.217121	-0.164135	-0.185546	-0.172838	-0.102994	-0.138001	-0.148762	-0.131147	-0.0668148	-0.0978031	-0.127543	-0.191938	-0.122145	-0.142876	-0.0436586	-0.173307	-0.124426	-0.117406	-0.120022	-0.25528	-0.0193713	0.0224941	0.0985454	0.0607667	0.0940919	0.140972	0.0603773	-0.041526	-0.00107953	0.00297638	0.0764818	0.0725478	0.119503	0.206771	0.137347	0.0247469
P47791-2;P47791	P47791-2;P47791	Glutathione reductase, mitochondrial	Gsr	60	0.305549	0.232707	0.335535	0.131664	0.286	0.351229	0.275037	0.265661	0.162769	0.127469	0.272047	0.293896	0.170529	0.488254	0.292685	0.200843	0.314767	0.311074	0.466527	0.340181	0.268774	0.3126	0.323548	0.324515	0.309882	0.295893	0.183979	0.252921	0.126134	0.295512	0.342073	0.178765	0.341954	0.409577	0.564682	0.488585	0.598577	0.437666	0.575069	0.465482	0.529875	0.669872	0.594244	0.463295	0.43984
Q80TH2-1;Q80TH2;Q80TH2-2	Q80TH2-1;Q80TH2;Q80TH2-2	Protein LAP2	Erbb2ip	60	0.138398	0.130086	0.138513	0.139854	0.16837	0.161994	0.0993244	0.106792	0.0524289	0.13657	0.0971319	0.0599061	0.10851	0.158272	-0.0267502	0.0644595	0.126939	0.170869	0.229361	0.124934	0.0886636	0.0948829	0.00850087	0.0719321	0.120592	0.166973	0.230717	0.13143	0.0751741	0.189449	0.363771	0.275751	0.289052	0.332134	0.273477	0.223499	0.374682	0.364721	0.466896	0.352188	0.311552	0.426871	0.401036	0.328359	0.362148
Q920I9-2;Q920I9	Q920I9-2;Q920I9	WD repeat-containing protein 7	Wdr7	59	-0.253508	-0.00880442	-0.234543	-0.244126	-0.206428	-0.220825	-0.295012	-0.34853	0.0353839	-0.306545	-0.472752	-0.287672	-0.118349	-0.129595	-0.220803	-0.274942	-0.130389	-0.113556	-0.438204	-0.114142	-0.290689	-0.335832	-0.259113	-0.342517	-0.194085	0.161334	-0.143613	-0.244956	-0.200613	-0.256131	-0.168365	-0.115593	-0.0139346	0.0358988	0.0514196	-0.0730472	-0.174393	0.10633	-0.0145085	-0.0297357	0.15284	0.262324	-0.126601	0.0493848	0.0767693
Q9CR98	Q9CR98	Protein FAM136A	Fam136a	60	0.0389846	0.120158	0.0122694	0.0124562	0.00647796	-0.0590927	-0.0495184	-0.0336394	-0.0656816	-0.0596452	-0.0542677	-0.0585353	-0.0656531	-0.0943387	-0.0378586	-0.112615	-0.0698746	-0.0689922	0.0230381	-0.0332407	0.119207	0.0342572	0.0786527	0.0153853	0.0890695	-0.0300064	-0.0746477	-0.000561987	0.00354842	-0.059193	0.272555	0.221255	0.217087	0.162116	0.187559	0.238949	0.192194	0.231284	0.185264	0.230306	0.144393	0.118217	0.0752373	0.116145	0.12598
O35382	O35382	Exocyst complex component 4	Exoc4	60	0.0817369	0.0832074	0.0752524	0.0567245	0.21117	0.0728728	0.0852633	0.12952	0.172937	0.0469172	0.103564	0.0669379	0.0638904	-0.00576489	0.0374395	0.141875	0.0920341	0.0622515	0.0988958	-0.0163494	0.101743	0.102132	0.0455177	0.1524	0.0299774	0.120792	0.179342	0.234082	0.137514	0.302935	0.261106	0.396765	0.315993	0.214478	0.321044	0.35103	0.188878	0.282193	0.363892	0.224205	0.353657	0.289783	0.293365	0.261532	0.487244
Q9Z1F9	Q9Z1F9	SUMO-activating enzyme subunit 2	Uba2	60	-0.155605	0.0576765	-0.254591	-0.103958	-0.154775	0.0128797	-0.0658241	0.0202685	-0.0204095	-0.0174875	-0.120211	-0.156855	-0.113628	-0.284234	-0.0903152	0.0812326	0.0375889	0.0870489	0.116846	-0.0373033	-0.0777921	-0.115222	-0.0699744	-0.0595747	-0.0139474	0.0195087	0.0209191	0.141642	0.0862992	0.093759	0.174066	0.129855	0.0746824	0.0847665	0.113626	0.23058	0.139683	0.235233	0.0716245	0.381011	0.251571	0.271945	0.232745	0.284225	0.211975
A2APT9	A2APT9	Kelch domain-containing protein 7A	Klhdc7a	60	-0.30939	-0.351253	-0.352855	-0.183946	-0.20194	0.00402463	-0.352503	-0.627509	-0.600572	-0.439802	-0.536294	-0.324846	-0.238876	-0.16566	-0.177404	-0.173888	-0.301506	-0.162636	-0.287425	-0.428098	-0.311542	-0.246109	-0.132812	-0.235604	-0.204548	-0.43404	-0.241958	-0.298099	-0.321769	-0.347328	0.15014	-0.144005	-0.272971	-0.244135	0.0078954	-0.484284	-0.100367	-0.254895	-0.458418	-0.016803	-0.211478	-0.246034	-0.108458	-0.342407	-0.142539
Q99P88	Q99P88	Nuclear pore complex protein Nup155	Nup155	54	-0.328024	-0.0674584	-0.289524	-0.597128	-0.452483	-0.384242	-0.204353	-0.214541	-0.270915	-0.242621	-0.478075	-0.271472	-0.49371	-0.189052	-0.165867	-0.233553	-0.391523	-0.367589	-0.34776	-0.353153	-0.338549	-0.531958	-0.267445	-0.637588	-0.388706	-0.403828	-0.669495	-0.377814	-0.134074	-0.499689	-0.102949	-0.121267	-0.438673	-0.532951	-0.258898	-0.080932	0.134453	0.214054	-0.119418	0.227366	-0.171724	-0.282055	0.153288	0.065165	-0.0469934
Q99PG0	Q99PG0	Arylacetamide deacetylase	Aadac	60	0.0378606	0.0955092	-0.0171627	0.136589	0.120632	0.101337	0.0404762	-0.00420055	0.057606	0.0793858	0.0629739	0.0563424	0.174451	-0.0135163	0.0695713	0.0378591	0.0385039	0.0672077	0.063713	0.013675	0.108539	0.0390211	0.0271361	0.0332113	-0.00562327	-0.0449388	0.052478	0.0341388	0.00792579	0.0249251	0.185938	0.277077	0.285718	0.199224	0.199799	0.215924	0.15047	0.1486	0.283444	0.181151	0.349708	0.275051	0.2472	0.311291	0.344964
Q62189	Q62189	U1 small nuclear ribonucleoprotein A	Snrpa	60	-0.145619	-0.150724	-0.153709	-0.135689	-0.128269	-0.0653256	-0.060197	-0.0638256	-0.0402571	-0.0476322	-0.0806134	-0.104761	-0.0428749	-0.0793513	-0.155353	-0.110707	-0.0653371	-0.0614646	-0.0294821	-0.0786592	-0.0853657	-0.0713444	-0.133577	-0.111951	-0.050217	-0.023345	-0.0431485	-0.0881424	-0.111274	-0.0542576	0.0863057	0.102937	0.0244291	0.0415054	0.162891	0.165368	0.0912885	0.208613	0.0898075	0.0550364	0.157255	0.144979	0.0358759	0.207899	0.19265
P01887	P01887	Beta-2-microglobulin	B2m	60	-0.0427365	-0.187834	0.0598205	-0.165118	-0.0414563	-0.211018	-0.149462	-0.139148	-0.117328	-0.138103	-0.212421	-0.204751	-0.203589	-0.132527	-0.366398	-0.113363	-0.0026326	-0.117698	-0.0227322	-0.0211577	-0.0448516	0.0124005	-0.0822138	-0.135573	0.175063	0.0643376	-0.0134386	-0.122791	0.0360598	-0.176093	0.0518224	0.234846	0.13039	0.252403	0.0851387	0.0452427	-0.0162651	0.163403	0.137396	-0.0136959	-0.0451554	-0.013328	-0.025182	0.000303011	0.120288
Q99KK7	Q99KK7	Dipeptidyl peptidase 3	Dpp3	60	-0.085683	-0.0845017	-0.0927602	-0.112741	-0.0830602	-0.0891438	-0.0852304	-0.158964	-0.0790522	-0.199599	-0.152301	-0.0754106	-0.0722664	-0.102967	-0.00636137	-0.0495371	-0.0807958	-0.107889	-0.083709	-0.114202	-0.06912	-0.0758214	-0.0190851	-0.110557	-0.0357289	-0.121108	-0.198977	-0.108644	-0.093269	-0.144063	-0.0145394	0.0815145	0.142606	0.112429	0.152389	0.105419	0.127059	0.0797395	0.13451	-0.0457661	0.125822	0.064704	0.0148073	0.067116	0.23044
P20060	P20060	Beta-hexosaminidase subunit beta	Hexb	60	0.556525	0.335234	0.631361	0.445766	0.419398	0.624291	0.569388	0.593767	0.464376	0.56694	0.575067	0.552164	0.493312	0.555668	0.517296	0.530849	0.56078	0.433226	0.557842	0.652482	0.396497	0.52234	0.465953	0.404316	0.494469	0.410381	0.486319	0.440892	0.655554	0.407471	0.565403	0.528634	0.594098	0.680736	0.662411	0.707989	0.806196	0.833444	0.719692	0.739636	0.730712	0.818807	0.655673	0.72903	0.827268
Q9DCM2	Q9DCM2	Glutathione S-transferase kappa 1	Gstk1	60	0.273174	0.222956	0.25244	0.297009	0.136457	0.261926	0.229049	0.17242	0.0952291	0.143107	0.218834	0.215896	0.252381	0.215982	0.260319	0.0902142	0.0207411	0.0530961	0.153178	0.117721	0.174048	0.196564	0.152265	0.123737	0.152202	0.0421639	0.151151	0.138632	0.157554	0.226245	0.521875	0.389821	0.440179	0.405749	0.311936	0.277005	0.442279	0.298076	0.350526	0.373739	0.411496	0.361558	0.462522	0.319362	0.409783
Q60710	Q60710	Deoxynucleoside triphosphate triphosphohydrolase SAMHD1	Samhd1	60	-0.131754	-0.232033	-0.113257	-0.0575784	-0.159048	-0.116253	-0.14565	-0.247637	-0.0992414	-0.129559	-0.308103	-0.233792	-0.156509	-0.114836	-0.192064	-0.0920556	-0.0807286	-0.0757043	-0.315417	-0.0890549	-0.266415	-0.0921812	-0.0943554	-0.118856	-0.134999	-0.127725	-0.255879	-0.375572	-0.324237	-0.339489	0.109602	0.164333	0.0410825	-0.12769	0.0283345	-0.117149	-0.032024	-0.0627932	0.101178	-0.101001	0.0161359	-0.0907165	0.120241	0.0130468	0.0534103
Q8C7R4	Q8C7R4	Ubiquitin-like modifier-activating enzyme 6	Uba6	60	-0.0952726	-0.11896	-0.0570659	-0.200336	-0.147682	-0.118823	-0.192788	-0.158311	-0.0673903	-0.0915639	-0.0911443	-0.0605574	0.0237035	0.0292086	-0.0855631	-0.112169	-0.0114712	-0.111184	-0.189783	0.0336076	-0.205407	-0.0823381	-0.137404	-0.22293	-0.14606	-0.119286	-0.250899	-0.319874	-0.0977663	-0.297832	0.0809295	0.186311	0.0744642	0.0622317	0.0545973	-0.0534907	0.0262785	0.0990991	0.114263	0.0490964	0.0786862	0.0787534	0.229134	0.137191	0.20613
Q60870	Q60870	Receptor expression-enhancing protein 5	Reep5	60	0.111887	-0.0375933	0.132851	0.137086	0.156366	0.20573	-0.0312051	-0.0478202	-0.0498739	-0.076016	0.0217167	-0.00137826	0.0801799	0.027761	-0.0294148	-0.112693	-0.0186321	-0.0684354	-0.016177	-0.0199932	0.0277148	0.130397	0.0269657	0.135248	0.108267	-0.0606887	0.116852	-0.02028	-0.0463831	0.00546096	0.212946	0.253991	0.30396	0.322324	0.191669	0.211924	0.225375	0.235339	0.309036	0.170364	0.23513	0.250758	0.139494	0.206263	0.350072
Q9D8U8	Q9D8U8	Sorting nexin-5	Snx5	60	0.042183	0.0174755	0.0284392	0.0177972	0.113578	0.0362492	-0.0695737	0.00171467	0.00712206	-0.0239653	0.0719592	0.0248235	0.0660509	0.0203628	-0.0136874	0.0117015	0.0319236	-0.00849456	-0.00997571	-0.0874586	-0.0742207	0.0634102	-0.0171811	0.0737025	0.0568334	0.0295966	0.0295958	0.0215375	-0.00298362	0.0591992	0.214406	0.185184	0.15723	0.198254	0.157069	0.177346	0.27754	0.232567	0.236038	0.185703	0.221104	0.21118	0.224237	0.279979	0.27207
O88983	O88983	Syntaxin-8	Stx8	59	0.0625411	-0.0920979	0.0658139	0.112179	-0.0514859	0.14336	0.0896818	-0.0200631	-0.0287012	0.00332163	0.0465071	0.102216	0.0830682	0.15009	0.214005	0.0394345	-0.0329633	-0.0249007	-0.11057	0.0144593	-0.0915025	0.0592831	0.0950612	0.0528222	-0.0296224	0.070669	0.0707118	0.0566216	0.085164	0.0882237	0.0515425	0.224938	0.164356	0.218912	0.26322	0.303111	0.306689	0.266632	0.164009	0.16788	0.248546	0.106303	0.188667	0.337451	0.256791
Q925I1;Q925I1-2	Q925I1;Q925I1-2	ATPase family AAA domain-containing protein 3	Atad3	60	-0.302751	-0.270046	-0.293102	-0.346255	-0.158562	-0.292348	-0.342694	-0.297933	-0.197358	-0.392195	-0.309719	-0.300231	-0.302018	-0.355896	-0.317475	-0.2916	-0.224984	-0.291631	-0.274707	-0.34629	-0.262036	-0.2753	-0.267212	-0.211781	-0.188852	-0.185363	-0.237217	-0.186132	-0.256617	-0.248972	-0.0227438	-0.0892832	-0.0463523	-0.0806228	-0.0864368	-0.0725333	-0.126278	-0.101304	-0.146437	-0.0105009	-0.0437377	-0.0453164	-0.106194	-0.161397	-0.0879359
Q8C0L6;Q8C0L6-2	Q8C0L6	Peroxisomal N(1)-acetyl-spermine/spermidine oxidase	Paox	60	-0.230315	-0.279619	-0.182052	-0.221296	-0.431141	-0.320982	-0.377455	-0.391411	-0.408054	-0.3335	-0.503248	-0.481403	-0.389737	-0.39512	-0.484708	-0.530014	-0.577453	-0.571852	-0.647463	-0.381425	-0.389527	-0.322725	-0.420542	-0.454077	-0.410672	-0.373305	-0.239237	-0.430756	-0.217317	-0.293323	-0.0342224	-0.075653	-0.105726	-0.174717	-0.221447	-0.241249	-0.246963	-0.118794	-0.237948	-0.500173	-0.14627	-0.224994	-0.256108	-0.125212	-0.163715
P50429;Q32KI9	P50429	Arylsulfatase B	Arsb	60	0.839421	0.556128	0.910124	0.760534	0.76882	0.776724	0.939267	1.07839	0.939311	0.792131	1.11924	0.989018	0.706936	0.794665	0.987285	1.02631	1.05003	0.87095	1.00737	1.00487	0.719982	0.880678	0.905616	1.03532	0.945109	0.997422	0.90432	1.05293	0.960843	0.929964	1.03095	1.05744	1.09248	1.0831	0.868608	1.11435	1.17483	1.0516	1.12917	1.16219	1.10343	1.06566	1.18515	1.10151	1.20824
P11031	P11031	Activated RNA polymerase II transcriptional coactivator p15	Sub1	60	-0.433829	-0.462125	-0.45885	-0.450902	-0.553387	-0.443714	-0.443191	-0.340884	-0.442952	-0.501891	-0.429586	-0.458913	-0.644504	-0.627935	-0.284859	-0.459443	-0.579323	-0.638458	-0.689693	-0.603968	-0.548027	-0.413834	-0.281147	-0.26277	-0.458119	-0.554111	-0.619531	-0.403586	-0.414423	-0.47808	-0.327814	-0.277796	-0.256623	-0.495946	-0.277542	-0.318706	-0.271822	-0.20915	0.0208069	-0.463429	-0.292813	-0.356374	-0.491516	-0.405698	-0.152769
Q8VCH6	Q8VCH6	Delta(24)-sterol reductase	Dhcr24	60	-0.156131	0.103234	-0.184148	-0.213632	0.287513	-0.364394	-0.253408	-0.162962	0.214661	0.240732	-0.197444	-0.316082	-0.0856234	-0.292975	-0.387088	-0.0422956	0.14313	0.0949381	-0.244785	0.479234	0.319243	-0.165855	-0.277134	-0.148214	-1.51635	-0.246614	-0.0175116	-0.102689	-0.0344068	0.290411	0.122351	0.361016	0.407538	0.22328	0.117826	-0.0617539	0.178609	-0.139078	0.443458	0.258545	0.282724	0.0601955	0.249495	0.299933	0.245119
Q8K1J6;Q8K1J6-2	Q8K1J6	CCA tRNA nucleotidyltransferase 1, mitochondrial	Trnt1	60	-0.262909	-0.236119	-0.221536	-0.327903	-0.190793	-0.192271	-0.233891	-0.223899	-0.169836	-0.229496	-0.203752	-0.154248	-0.108882	-0.181329	-0.213252	-0.100796	-0.161831	-0.209934	-0.178348	-0.231656	-0.116877	-0.147414	-0.196439	-0.226469	-0.0743099	-0.180254	-0.0785522	-0.109403	0.0181443	-0.108505	0.0449231	0.0897006	0.104778	0.150839	0.0462972	0.108435	-0.00182472	-0.0100067	-0.0624446	-0.067316	-0.0532675	0.0186651	0.017275	-0.0178857	0.180871
Q3TEA8-2	Q3TEA8-2	Heterochromatin protein 1-binding protein 3	Hp1bp3	60	-0.111965	-0.120412	-0.128692	-0.0198854	-0.178344	-0.0341212	-0.0170131	-0.0716742	-0.0257042	0.0220643	-0.055392	-0.0447245	0.0449243	-0.067676	-0.0301046	-0.0203152	-0.0139188	-0.00127971	-0.0541737	0.0342273	-0.0498741	-0.0393242	-0.0430257	-0.101016	-0.00439539	-0.0470648	-0.0582478	-0.12693	-0.0502347	-0.155096	-0.00452182	0.0818958	0.000128896	0.013924	0.038777	0.0859249	0.115028	0.219037	0.11158	0.220005	0.188866	0.167036	0.201672	0.256184	0.184517
O54962	O54962	Barrier-to-autointegration factor;Barrier-to-autointegration factor, N-terminally processed	Banf1	60	-0.227577	-0.160323	-0.215491	-0.240482	-0.337582	-0.248184	-0.207843	-0.219182	-0.258259	-0.208255	-0.24129	-0.204182	-0.215699	-0.113839	-0.188336	-0.155678	-0.2363	-0.161505	-0.210773	-0.146773	-0.197323	-0.222177	-0.220478	-0.255704	-0.231741	-0.161874	-0.148073	-0.185764	-0.14319	-0.0933693	-0.145745	-0.0502578	-0.125441	-0.092672	-0.133214	0.019448	-0.0430136	0.113585	0.0662209	0.0487364	0.0496438	0.0461554	-0.0434851	0.0958674	0.0850835
Q8CCP0;Q8CCP0-2;Q8CCP0-3;Q8CCP0-4	Q8CCP0;Q8CCP0-2;Q8CCP0-3;Q8CCP0-4	Nuclear export mediator factor Nemf	Nemf	60	-0.188932	-0.32451	-0.165901	-0.253996	-0.327489	-0.207099	-0.136544	-0.171985	-0.324624	-0.23631	-0.209113	-0.235325	-0.35985	-0.112303	-0.226319	-0.231476	-0.202482	-0.175463	-0.0636131	-0.0763264	-0.247198	-0.208251	-0.206832	-0.215604	-0.288084	-0.199281	-0.248735	-0.226453	-0.301598	-0.159128	0.023791	0.0434665	-0.0352886	-0.0211988	-0.0457642	0.191149	0.0750703	-0.0192319	-0.0973689	0.0191301	0.00415006	-0.106493	0.0716572	0.0788535	-0.033914
Q91Y97	Q91Y97	Fructose-bisphosphate aldolase B	Aldob	60	-0.76925	-0.769394	-0.778629	-0.831562	-0.770385	-0.740613	-0.796134	-0.707453	-0.741722	-0.794859	-0.718771	-0.758026	-0.798367	-0.780766	-0.750334	-0.801673	-0.755287	-0.807182	-0.772425	-0.813546	-0.886378	-0.794337	-0.79787	-0.758863	-0.761281	-0.745658	-0.828168	-0.758472	-0.783608	-0.782706	-0.560382	-0.625446	-0.584676	-0.544794	-0.575662	-0.595393	-0.537353	-0.513993	-0.578539	-0.55648	-0.559585	-0.54701	-0.615041	-0.611045	-0.634778
Q9D0I9	Q9D0I9	Arginine--tRNA ligase, cytoplasmic	Rars	60	-0.207589	-0.1514	-0.216941	-0.160187	-0.218068	-0.106281	-0.119592	-0.121267	-0.174408	-0.139091	-0.223505	-0.20249	-0.262715	-0.223286	-0.159806	-0.189533	-0.232906	-0.177125	-0.202916	-0.242627	-0.218632	-0.27084	-0.189983	-0.185452	-0.168055	-0.236866	-0.199569	-0.175103	-0.227477	-0.243135	0.0727611	-0.00687561	0.014308	0.0327163	0.0146348	0.017726	0.02076	-0.00303354	0.00230232	0.0119834	-0.0753814	-0.00153438	0.028403	-0.063604	-0.066473
O55126	O55126	Protein NipSnap homolog 2	Gbas	60	-0.14758	-0.187634	-0.141043	-0.172894	-0.0717405	-0.141911	-0.13959	-0.250129	-0.1637	-0.22073	-0.219706	-0.138807	-0.130882	-0.12318	-0.106429	-0.170977	-0.18492	-0.203974	-0.18849	-0.22013	-0.125282	-0.165678	-0.121386	-0.205151	-0.207629	-0.202793	-0.226613	-0.176646	-0.16826	-0.201027	0.209155	-0.114265	0.129421	-0.262582	0.39772	0.0195179	0.146187	-0.175572	0.163563	-0.0643895	0.184752	0.164988	-0.0289748	0.173635	-0.037854
Q922U1	Q922U1	U4/U6 small nuclear ribonucleoprotein Prp3	Prpf3	50	-0.121517	-0.0276383	-0.200826	-0.0874482	-0.0776323	-0.0639407	-0.0921483	0.0490349	-0.0779304	-0.045126	0.0511689	-0.0812867	-0.175724	-0.221989	-0.0385019	-0.0748511	0.0250886	0.030355	0.117315	-0.00304613	-0.0340136	-0.0927988	-0.0148066	0.0954519	-0.0943024	-0.0928586	-0.122619	0.0317714	-0.166912	-0.0813153	0.094957	0.163336	0.0691464	0.0742304	-0.241969	0.090038	0.0395305	0.155605	0.043644	0.0275069	0.175305	-0.102676	-0.81208	0.46493	0.387185
Q7TMQ7	Q7TMQ7	WD repeat-containing protein 91	Wdr91	59	0.0813507	0.119507	0.0537089	0.237389	0.0789642	0.443958	0.473297	0.414252	0.621415	0.480339	0.451526	0.4553	0.722568	0.323972	0.407334	0.390853	0.363996	0.34711	0.316113	0.334145	0.16614	0.164819	0.0357478	0.0261282	0.303444	0.339251	0.391927	0.248307	0.342879	0.279745	0.598071	0.654817	0.970422	0.826012	0.470608	0.447126	0.313048	0.364053	0.539001	0.270047	0.566414	0.593464	0.235554	0.240187	0.578289
Q9D0L7;Q9D0L7-2	Q9D0L7;Q9D0L7-2	Armadillo repeat-containing protein 10	Armc10	60	-0.193237	-0.245117	-0.175641	-0.164605	-0.128136	-0.230544	-0.1332	-0.196892	-0.147745	-0.219412	-0.241886	-0.205477	-0.264386	-0.330211	-0.189675	-0.130919	-0.138575	-0.186037	-0.13349	-0.190078	-0.124814	-0.220089	-0.130123	-0.190794	-0.104109	-0.232809	-0.248841	-0.174849	-0.184289	-0.334433	-0.13349	-0.104439	-0.00986319	0.0226369	-0.0392415	-0.0536705	0.0434364	-0.0294485	-0.0449038	-0.0480262	0.0408521	0.0288999	0.00492817	0.0125883	0.0662573
P12658;Q08331	P12658	Calbindin	Calb1	60	-0.158542	-0.0337279	-0.0919417	-0.347651	-0.143233	-0.281045	-0.29363	-0.186144	-0.101922	-0.350827	-0.298357	-0.239784	-0.281128	-0.20595	-0.27145	-0.288932	-0.229608	-0.313249	-0.28717	-0.240662	-0.249866	-0.298939	-0.293995	-0.319442	-0.164117	-0.402137	-0.523417	-0.47847	-0.403775	-0.486512	0.106381	-0.178864	-0.0692534	-0.0959004	-0.177018	-0.137706	-0.0328367	-0.0161584	-0.119984	-0.101039	-0.111594	0.00457897	-0.0724507	-0.242373	-0.0660203
G3X9C2	G3X9C2	F-box only protein 50	Nccrp1	60	-0.591905	-0.463556	-0.606453	-0.601346	-0.463573	-0.747529	-0.716212	-0.702299	-0.724969	-0.663755	-0.592291	-0.567541	-0.624444	-0.527023	-0.561764	-0.565009	-0.753875	-0.645698	-0.748919	-0.829103	-0.436209	-0.522812	-0.502159	-0.434048	-0.69199	-0.583067	-0.450503	-0.401814	-0.484965	-0.271257	-0.675736	-0.633453	-0.562834	-0.460055	-0.389383	-0.321436	-0.40373	-0.560347	-0.417887	-0.607105	-0.421143	-0.334738	-0.361336	-0.318555	-0.372283
Q61656	Q61656	Probable ATP-dependent RNA helicase DDX5	Ddx5	60	-0.135146	-0.174301	-0.104245	-0.195746	-0.163995	-0.243574	-0.173558	-0.180238	-0.200946	-0.193713	-0.184523	-0.178521	-0.21455	-0.186759	-0.20376	-0.0960549	-0.0983015	-0.136344	-0.0651004	-0.0565973	-0.136685	-0.176001	-0.17814	-0.233951	-0.185978	-0.140419	-0.143225	-0.123672	-0.0542627	-0.135181	-0.0632301	-0.0107244	0.027517	0.060709	0.0609846	0.0189194	0.0564751	0.0647083	0.0232813	0.105196	0.0328777	0.0653782	0.0393542	0.0648322	0.0344951
Q9WVJ2	Q9WVJ2	26S proteasome non-ATPase regulatory subunit 13	Psmd13	60	-0.134488	-0.151616	-0.110694	-0.196926	-0.0374289	-0.0558834	-0.207649	-0.200114	-0.233785	-0.154895	-0.228805	-0.232532	-0.197949	-0.139055	-0.303536	-0.311981	-0.217622	-0.228848	-0.163686	-0.202429	-0.0747885	-0.117989	-0.173629	-0.143478	-0.19038	-0.209745	-0.0778177	-0.158575	-0.142818	-0.138864	-0.0226968	-0.00949553	0.0185578	0.11365	-0.00478469	0.0649934	0.0222878	0.0301511	-0.0290432	0.00544822	-0.0170452	0.0320059	-0.0475221	0.0186477	0.0220243
Q9ER35	Q9ER35	Fructosamine-3-kinase	Fn3k	60	0.0668751	0.231225	0.0744574	-0.269008	0.403639	0.605892	0.197581	0.350701	0.428886	0.329418	0.318937	0.373484	0.424201	0.582423	0.294143	0.293985	0.47779	0.369597	0.404643	0.240962	0.393027	0.469905	0.409052	0.4393	0.341792	0.391108	0.315988	0.403308	0.441609	0.451497	0.644571	0.471201	0.396432	0.561786	0.226957	0.476097	0.541281	0.461672	-0.0554043	0.851095	0.703335	0.524082	0.613447	0.710027	0.471741
Q6NV83-2;Q6NV83	Q6NV83-2;Q6NV83	U2 snRNP-associated SURP motif-containing protein	U2surp	59	-0.0757555	-0.184324	0.252476	-0.698887	-0.229655	0.100406	-0.0159337	-0.106144	-0.231799	-0.119887	-0.0735483	0.255753	0.0686311	1.36466	0.00606061	0.027846	-0.0720563	0.0881594	-0.0593089	0.0929078	-0.0979112	0.141806	-0.0876678	-0.169737	0.00507961	0.101424	0.00776265	-0.370442	-0.144097	0.262743	0.182904	0.453232	0.052507	-0.0274131	0.0824153	0.21035	-0.0322474	0.327587	0.365594	0.343691	0.0352057	0.0514291	0.416474	0.159717	0.0385337
Q3UM29	Q3UM29	Conserved oligomeric Golgi complex subunit 7	Cog7	52	-0.0951314	-0.121741	-0.0542612	-0.113603	-0.0167567	0.0645499	-0.0495576	-0.00705878	0.0126472	-0.00770721	0.02345	-0.0244076	0.0811291	-0.0592842	-0.123917	-0.165869	-0.106126	-0.163556	-0.0747565	-0.0265126	0.0636898	-0.0331548	-0.17328	-0.0826309	-0.153272	-0.31068	-0.0279186	-0.175761	-0.10715	-0.100071	0.163082	0.309268	0.190283	0.148518	0.15158	0.209012	-0.0969717	0.162051	0.0616411	0.0756415	0.0568322	0.048888	0.0430866	0.0246598	0.166098
O88736	O88736	3-keto-steroid reductase	Hsd17b7	55	0.425616	0.502488	0.35011	0.520678	0.223269	0.257419	0.389846	0.421154	0.486874	0.305727	0.62989	0.49052	0.757865	0.434717	0.413424	0.17181	0.207113	0.251847	0.430189	0.351676	0.386657	0.398089	0.128742	0.224387	0.427445	0.405357	0.382392	0.270175	0.180373	0.550842	0.329955	0.523068	0.239361	0.627735	0.607704	0.727015	0.651629	0.693062	0.464181	0.328381	0.212218	0.555977	1.10019	0.549373	1.02662
Q9QXG4	Q9QXG4	Acetyl-coenzyme A synthetase, cytoplasmic	Acss2	60	-0.271194	-0.315364	-0.274625	-0.203639	-0.195505	-0.278627	-0.240323	-0.299501	-0.279998	-0.252338	-0.24171	-0.220634	-0.239271	-0.284028	-0.210052	-0.204099	-0.284697	-0.271421	-0.304846	-0.362943	-0.243892	-0.262269	-0.224867	-0.225243	-0.249754	-0.323801	-0.261268	-0.244898	-0.268469	-0.296338	-0.148279	-0.07947	-0.0710669	-0.0981904	-0.0448704	-0.122744	-0.133599	-0.192358	-0.14593	-0.0791678	-0.0533991	-0.073606	0.00596989	-0.0622285	-0.0797197
Q9CWS0	Q9CWS0	N(G),N(G)-dimethylarginine dimethylaminohydrolase 1	Ddah1	60	-0.0560643	-0.0396994	-0.0668994	-0.0275491	-0.0218122	-0.143714	-0.0602111	-0.0322716	0.0340595	0.0313483	-0.018808	-0.0528731	-0.0063945	-0.0866012	-0.0922233	-0.040214	-0.0271069	-0.0455753	-0.113914	-0.0657097	-0.106179	-0.081153	-0.111509	-0.10147	-0.109669	-0.00381258	-0.0821504	-0.0971151	-0.0699151	-0.0926047	0.132736	0.118539	0.0942773	0.161247	0.20457	0.175127	0.213973	0.221184	0.111583	0.153508	0.121522	0.138639	0.181119	0.164295	0.0673738
P35235;P35235-1	P35235;P35235-1	Tyrosine-protein phosphatase non-receptor type 11	Ptpn11	60	-0.12793	-0.241837	-0.0214245	-0.32565	-0.160341	-0.0174863	0.0341419	-0.178452	-0.0960274	-0.127528	-0.179565	0.0242006	0.0565002	0.324148	-0.0497668	-0.0626566	-0.1631	-0.153003	-0.0857957	-0.147153	-0.0244748	0.0020126	-0.0753385	-0.283605	0.0153734	-0.021299	-0.0688025	-0.14953	0.0328946	0.0194229	0.216773	0.121335	0.0622956	0.0883741	0.0915418	0.0503096	0.258048	0.0977958	-0.0340866	0.0463529	0.0643325	-0.097803	0.129996	-0.00322946	0.0589627
Q9D2V7	Q9D2V7	Coronin-7	Coro7	60	-0.0487848	0.167596	-0.0510105	0.0280376	0.0550301	-0.0727957	-0.0748027	-0.0136926	0.110927	0.115053	-0.0599729	-0.0111064	0.0411434	-0.0488034	-0.00459122	0.165648	0.0798995	0.130368	-0.152041	0.0176163	0.0670504	-0.0154034	0.0443991	0.059678	-0.0018081	-0.00396156	0.0317226	-0.0262434	0.0617912	-0.0579781	0.221008	0.264714	0.240507	0.269538	0.187105	0.2912	0.0985201	0.288491	0.24579	0.173023	0.28949	0.320031	0.205395	0.24833	0.201677
Q7TT50	Q7TT50	Serine/threonine-protein kinase MRCK beta	Cdc42bpb	60	-0.0918132	-0.111067	-0.10264	0.0164274	-0.190592	-0.0636423	-0.0170161	-0.0831854	-0.0074838	-0.120331	-0.0382447	-0.0143019	0.0618403	-0.0380319	0.0267515	-0.00353455	-0.083595	-0.0423003	-0.100091	-0.0607132	-0.10829	-0.0517185	-0.0896868	-0.0699896	0.0297715	-0.000507824	-0.00290585	-0.066681	-0.0984453	0.00626456	0.162669	0.076173	0.187028	0.0887406	0.181201	0.0283267	0.0947149	0.0692981	0.240484	0.133191	0.17	0.226877	0.106443	0.0589119	0.138049
Q9R0P4	Q9R0P4	Small acidic protein	Smap	60	0.145558	-0.116417	0.172949	0.208597	-0.00263835	0.107127	0.163006	0.119574	0.0360879	0.088678	0.166717	0.0840909	0.103799	0.00755594	0.0610791	0.157989	0.108989	0.055057	0.165727	0.225868	0.11994	0.227686	0.100832	0.150636	0.116836	0.0619051	0.231585	0.135175	0.185228	0.222919	0.167707	0.046492	0.131369	0.126489	0.281609	0.383639	0.323881	0.260345	0.29363	0.21687	0.326533	0.382144	0.304	0.165557	0.332129
P43275	P43275	Histone H1.1	Hist1h1a	60	-1.12684	-1.02714	-1.08685	-1.19468	-1.13352	-1.0698	-0.97287	-0.915021	-0.994724	-0.912787	-1.016	-0.997997	-1.08971	-0.957165	-1.06505	-0.924829	-0.974633	-0.935509	-0.926212	-0.982792	-0.915121	-1.01272	-0.976763	-1.01353	-0.87861	-1.06617	-1.07093	-1.06536	-1.01095	-1.10319	-0.799149	-0.753291	-0.869076	-0.914739	-0.995387	-0.893771	-1.03922	-0.806186	-0.84974	-0.808978	-0.794955	-0.773947	-0.90163	-0.780537	-0.724368
Q9ERK4	Q9ERK4	Exportin-2	Cse1l	60	-0.200453	-0.211796	-0.232369	-0.0992416	-0.177409	-0.155943	-0.132296	-0.217271	-0.167158	-0.187747	-0.191986	-0.174717	-0.124174	-0.210793	-0.158459	-0.191809	-0.181662	-0.147319	-0.135974	-0.223972	-0.242758	-0.264567	-0.240268	-0.258586	-0.15208	-0.206352	-0.234578	-0.240343	-0.315038	-0.300423	0.0307116	0.00545473	-0.00263341	-0.0501447	-0.0446522	-0.0554457	0.0292667	-0.0553859	0.0465916	-0.0159346	0.0326041	-0.0145294	0.0870788	0.0140566	0.033033
O35350	O35350	Calpain-1 catalytic subunit	Capn1	60	-0.202356	-0.183044	-0.212651	-0.189509	-0.127797	-0.128785	-0.247769	-0.240949	-0.19475	-0.28204	-0.180851	-0.178294	-0.122581	-0.130119	-0.187073	-0.254353	-0.235297	-0.213776	-0.237977	-0.297489	-0.270497	-0.224165	-0.278324	-0.180465	-0.220136	-0.181208	-0.138674	-0.184706	-0.284778	-0.114307	-0.0128439	0.0363701	-0.0053193	-0.0214595	-0.045303	-0.052974	-0.0947349	-0.0805168	-0.0574168	-0.0694654	-0.033104	-0.0266006	0.0815638	-0.0211468	0.0272755
Q8C3K5	Q8C3K5	Transmembrane protein 72	Tmem72	60	-0.390406	-0.64729	-0.261681	-0.444653	-0.342503	-0.369167	-0.340885	-0.397118	-0.359259	-0.477216	-0.582017	-0.473636	-0.717128	-0.341601	-0.426465	-0.157628	-0.233344	-0.279999	-0.515645	-0.340379	-0.581267	-0.373113	-0.271052	-0.202435	-0.360156	-0.150089	-0.251611	-0.268416	-0.32603	-0.305429	-0.122136	-0.268328	-0.0858582	-0.0735552	-0.178288	-0.309808	-0.0870195	-0.384339	-0.220439	-0.285826	-0.232061	-0.276537	-0.45339	-0.226329	-0.307051
Q9ESE1;Q9ESE1-2;Q9ESE1-3	Q9ESE1;Q9ESE1-2;Q9ESE1-3	Lipopolysaccharide-responsive and beige-like anchor protein	Lrba	60	-0.22898	-0.214332	-0.258618	-0.157511	-0.16505	-0.126882	-0.220769	-0.214534	-0.162159	-0.200822	-0.190636	-0.1944	-0.14147	-0.279118	-0.155708	-0.114319	-0.1299	-0.143475	-0.20236	-0.197745	-0.242003	-0.21071	-0.202478	-0.158973	-0.212677	-0.209476	-0.149285	-0.148601	-0.164994	-0.185224	0.0270365	-0.0301142	0.044426	0.0268798	0.0173389	-0.0655395	0.000814525	-0.0823227	-0.00593102	-0.0425668	0.0383325	0.0328594	0.00977723	0.00491648	-0.0132567
Q922Q4;Q922W5	Q922Q4	Pyrroline-5-carboxylate reductase 2	Pycr2	57	-0.533031	-0.548375	-0.495073	-0.461736	-0.534217	-0.561205	-0.407665	-0.555436	-0.441683	-0.508778	-0.526805	-0.405739	-0.409627	-0.404661	-0.393302	-0.381499	-0.491152	-0.448275	-0.529015	-0.523635	-0.506199	-0.576555	-0.50618	-0.609824	-0.398111	-0.418399	-0.461601	-0.492875	-0.459007	-0.553312	-0.391115	-0.411396	-0.395213	-0.496601	-0.275721	-0.295434	-0.439625	-0.463346	-0.347612	-0.357587	-0.205148	-0.219538	-0.264555	-0.25264	-0.280417
Q9DBX6	Q9DBX6	Cytochrome P450 2S1	Cyp2s1	52	-0.214102	-0.500775	-0.150111	-0.172606	-0.00473962	-0.501718	-0.26716	-0.453103	-0.438164	-0.371861	-0.326881	-0.277935	-0.359288	-0.318858	-0.412256	0.00451192	-0.229692	-0.233576	-0.167822	-0.513472	-0.462456	-0.409297	-0.45613	-0.459315	-0.30791	-0.414459	-0.309158	-0.311083	-0.353199	-0.338053	-0.0428797	-0.166871	-0.182508	-0.0389392	-0.0459458	-0.0843469	-0.117531	-0.407121	-0.443655	-0.352004	0.0563303	-0.181719	-0.162439	-0.103259	-0.115966
Q9CQN6	Q9CQN6	Transmembrane protein 14C	Tmem14c	60	-0.0795849	-0.0892877	-0.125843	-0.055315	0.0403991	0.0750851	-0.0322724	-0.0250828	-0.0639035	0.00451163	-0.0269244	-0.0792406	-0.1871	-0.119486	0.042077	-0.171872	0.0184264	0.000755471	-0.0163883	0.135794	0.085508	-0.0630582	0.0999562	0.148981	-0.400769	-0.152059	-0.121939	-0.00340819	-0.175395	-0.118812	0.137892	0.374261	0.126393	-0.0210912	0.00580802	0.0959308	0.0427217	0.130711	0.220722	0.364298	0.147347	-0.101553	0.146488	0.11372	0.166827
Q9QZD8	Q9QZD8	Mitochondrial dicarboxylate carrier	Slc25a10	60	-0.206756	-0.0587828	-0.269775	-0.21813	-0.339868	-0.197262	-0.197773	-0.178161	-0.134258	-0.254839	-0.286272	-0.261291	-0.221641	-0.247091	-0.153038	-0.223005	-0.233234	-0.196258	-0.228369	-0.200571	-0.255115	-0.206481	-0.168178	-0.224636	-0.164908	-0.157505	-0.357737	-0.256448	-0.284815	-0.201641	0.00430431	0.0101531	0.0435351	-0.0103812	0.129669	-0.0903879	-0.083253	-0.0618022	-0.0311474	0.0170792	-0.0815012	-0.0119479	0.0432637	-0.115909	-0.109632
Q924T2	Q924T2	28S ribosomal protein S2, mitochondrial	Mrps2	57	-0.823651	-0.823433	-0.96088	-0.903059	-0.960915	-0.829373	-0.697115	-0.657464	-0.775819	-0.613106	-0.723821	-0.87535	-0.68524	-0.694407	-1.024	-0.649236	-0.740137	-0.646187	-0.4478	-0.928896	-0.607454	-0.225297	-0.54381	-0.533014	-0.249206	-0.410922	-0.717299	-0.658829	-0.731002	-0.28545	-0.308528	-0.129509	-0.346583	-0.335061	-0.0626303	-0.453468	-0.429934	-0.474498	-0.360543	-0.00232393	-0.75935	-0.87242	-0.459654	-0.672916	-1.17478
P30545	P30545	Alpha-2B adrenergic receptor	Adra2b	58	-0.0482412	0.0855495	-0.0889577	-0.0379265	0.0995759	-0.261542	-0.254054	-0.227301	-0.0437204	-0.226651	-0.0658445	-0.0548034	0.133633	-0.0491603	-0.169512	-0.0389317	-0.0632058	-0.0514599	-0.0742715	-0.342079	-0.0554419	0.0509396	-0.0846583	-0.0394514	0.308112	0.129451	-0.026805	-0.0534927	-0.0980682	0.0102068	0.424496	0.341228	0.292869	0.177102	0.168049	-0.11316	-0.0770026	-0.0697827	0.207595	0.00372991	0.0693483	0.0373237	-0.0122612	-0.0543974	0.0974536
Q64523;Q6GSS7	Q64523;Q6GSS7	Histone H2A type 2-C;Histone H2A type 2-A	Hist2h2ac;Hist2h2aa1	60	-0.262324	-0.238778	-0.270913	-0.155998	-0.325877	-0.160832	0.0142789	-0.0683732	-0.0374836	-0.132855	-0.127127	-0.107565	-0.0887322	-0.186475	-0.0956234	-0.0378719	-0.194349	-0.114113	-0.0763903	-0.172109	-0.189519	-0.285374	-0.301352	-0.291003	-0.177851	-0.289153	-0.215429	-0.224043	-0.307245	-0.15546	-0.125323	-0.07131	-0.139074	-0.101572	-0.118721	-0.0383959	-0.040647	0.0789797	-0.0148649	-0.0513834	0.082201	0.034415	-0.0568145	0.0617141	0.205431
Q8BX02;Q8BX02-2	Q8BX02;Q8BX02-2	KN motif and ankyrin repeat domain-containing protein 2	Kank2	58	0.153371	-0.226303	0.0886863	0.000210383	-0.0899342	0.170819	0.0471542	-0.0845045	-0.052953	-0.051208	-0.0181686	-0.148715	0.144171	0.0487067	-0.177757	-0.473374	-0.0701456	-0.256033	0.123771	0.205455	-0.127669	0.18701	-0.119703	-0.246945	-0.268429	0.0937921	-0.175268	-0.223868	-0.13896	0.0399384	0.0306676	-0.1461	0.136453	-0.00779001	-0.135224	0.0346289	0.552464	-0.0176149	0.135665	0.201024	0.302499	0.0522966	0.258696	0.10093	0.120911
O54990-2;O54990;O54990-6;O54990-3;O54990-4;O54990-5	O54990-2;O54990;O54990-6;O54990-3;O54990-4;O54990-5	Prominin-1	Prom1	58	-0.760883	-0.294695	-1.10634	-0.380523	-0.824165	0.553212	0.392714	0.462776	0.74864	1.00064	0.201794	0.12751	0.582432	0.420241	0.359286	0.793504	0.725062	1.06921	0.146771	0.559968	0.391077	0.949218	0.899438	1.02436	0.442484	0.434737	-0.153351	-0.228226	-0.380565	0.193404	0.171416	0.614201	-0.749556	-0.491446	0.519739	0.56481	0.306341	0.995894	-0.0504251	0.894578	0.752102	0.397144	1.51775	1.30651	0.542985
D3YZP9;REV__Q6PEM6	D3YZP9	Coiled-coil domain-containing protein 6	Ccdc6	58	-0.094951	-0.57939	0.155861	-0.291906	-0.198189	-0.133854	0.213263	0.286098	-0.0839041	-0.161367	-0.0196815	-0.0634465	-0.793253	-0.143237	-0.0662332	0.0687384	0.0273702	-0.119376	0.0902978	0.134756	-0.00134293	-0.0586488	0.1679	0.302095	0.0646386	0.0457923	0.10202	0.274827	0.0766056	0.0297458	0.226476	0.140459	0.274411	0.129121	0.374793	0.210157	0.123247	0.179307	0.196247	0.0951314	0.169629	0.291442	0.0536284	0.150683	0.206262
Q3TC33;Q3TC33-2	Q3TC33;Q3TC33-2	Coiled-coil domain-containing protein 127	Ccdc127	51	0.161919	0.218891	0.149049	-0.0514603	0.248973	0.23044	0.00858155	-0.0968899	-0.0227212	-0.0642032	-0.267717	-0.0921691	0.0145733	-0.0269887	-0.0554795	0.183269	0.0976748	0.0262431	0.183322	-0.0525222	0.116518	0.152647	0.148595	-0.101753	0.174637	-0.0392852	-0.0419766	0.098155	0.332029	0.103076	0.228889	0.0831891	0.477189	0.505871	0.277619	0.0667996	0.49112	0.0405798	0.22135	0.124651	0.290986	0.290705	0.0699244	0.154299	0.404644
Q91X20	Q91X20	Set1/Ash2 histone methyltransferase complex subunit ASH2	Ash2l	50	0.143458	0.147693	0.245764	-0.174245	0.418646	0.190417	-0.0286379	0.101523	0.111049	0.0567667	0.125376	0.170881	0.0667955	0.29811	0.0621781	0.222256	0.365664	0.211941	0.267605	0.250593	0.208122	0.178126	0.169989	0.19002	0.0546265	-0.05013	-0.00973022	0.0332436	0.136558	-0.0100839	0.133727	0.32279	0.0811793	0.236612	0.334846	0.524742	0.188782	0.476161	0.0676333	0.385085	0.197158	0.270429	0.422243	0.191999	0.40842
O35609	O35609	Secretory carrier-associated membrane protein 3	Scamp3	49	-0.0776081	-0.17231	-0.00290787	0.0653482	0.131698	0.253231	0.0832288	-0.129579	-0.05006	-0.205832	-0.0441539	0.0669858	0.0803901	0.0722601	0.08095	-0.0310441	-0.0635937	0.0213177	0.0796353	0.0297474	0.321661	0.00255928	0.0161173	0.170866	-0.0279589	-0.303199	0.231773	0.0390602	-0.194465	0.0653537	-0.0975005	0.0733211	0.116605	0.0449949	0.340957	0.275502	0.372576	0.566717	0.378391	-0.219945	0.103569	0.24802	0.158404	0.263131	0.610833
Q9JHW2	Q9JHW2	Omega-amidase NIT2	Nit2	60	-0.125023	-0.0810833	-0.124577	-0.120391	-0.109432	-0.0856231	-0.0853338	-0.0841844	-0.0672245	-0.0955249	-0.0916258	-0.0902131	-0.0620123	-0.112866	-0.103559	-0.103964	-0.102602	-0.0961874	-0.0642074	-0.077681	-0.0245605	-0.099556	-0.112728	-0.108902	-0.0920484	-0.138298	-0.0807762	-0.0954692	-0.0953783	-0.085349	0.066366	0.0499623	0.059758	0.123955	0.0784843	0.112747	0.11916	0.190012	0.050885	0.131022	0.106955	0.144142	0.0771876	0.094567	0.139569
O55125	O55125	Protein NipSnap homolog 1	Nipsnap1	60	0.117146	0.132407	0.0822323	0.0965965	0.0727134	0.0442499	0.00979764	0.0738226	0.0326608	0.0488085	0.142312	0.0917896	0.10862	0.0246287	0.110214	0.0660948	0.0811018	0.0409884	0.0938585	0.071066	0.122419	0.182945	0.16585	0.158172	0.166548	0.0384615	0.00563889	0.0671373	0.104942	0.0548948	0.250913	0.265245	0.281343	0.249452	0.254391	0.254501	0.230342	0.236846	0.193912	0.240134	0.264227	0.269014	0.241973	0.276677	0.300778
P11103;P11103-2	P11103;P11103-2	Poly [ADP-ribose] polymerase 1	Parp1	60	-0.400842	-0.364419	-0.409963	-0.299032	-0.424261	-0.392811	-0.426199	-0.365755	-0.353901	-0.395359	-0.345254	-0.345095	-0.371091	-0.490454	-0.279499	-0.258962	-0.338809	-0.350841	-0.485275	-0.415173	-0.448056	-0.383902	-0.314633	-0.273834	-0.229456	-0.304623	-0.281896	-0.271088	-0.243087	-0.387376	-0.281714	-0.17723	-0.185614	-0.169085	-0.291282	-0.210956	-0.158657	-0.057278	-0.0880549	-0.108253	-0.197963	-0.162698	-0.190725	-0.0799904	-0.136323
Q8CGC7	Q8CGC7	Bifunctional glutamate/proline--tRNA ligase;Glutamate--tRNA ligase;Proline--tRNA ligase	Eprs	60	-0.162323	-0.0761576	-0.202323	-0.134691	-0.12854	-0.0163772	-0.150826	-0.120228	-0.100232	-0.144385	-0.152858	-0.149986	-0.109563	-0.175175	-0.0987939	-0.175909	-0.148988	-0.135817	-0.163014	-0.184063	-0.162559	-0.15631	-0.132197	-0.0982329	-0.131289	-0.16564	-0.149932	-0.126521	-0.175237	-0.149222	0.0897682	0.00568884	0.0587517	0.0115089	0.0645907	0.0259974	0.0411562	0.0267291	0.106926	-0.0225524	0.0336461	0.0833735	0.013766	-0.00800004	0.063367
Q8R0N6;Q8R0N6-2	Q8R0N6;Q8R0N6-2	Hydroxyacid-oxoacid transhydrogenase, mitochondrial	Adhfe1	60	-0.129099	-0.0822242	-0.126878	-0.0812922	-0.0997389	-0.229005	-0.094133	-0.0931854	-0.0808549	-0.0621765	-0.136195	-0.154124	-0.184677	-0.211158	-0.168704	-0.110588	-0.141022	-0.111127	-0.14189	-0.103556	0.00337585	-0.126769	-0.093026	-0.0821969	-0.166331	-0.11851	-0.0857218	-0.0804931	-0.109265	-0.0950459	0.1868	0.0747473	0.1509	0.143187	0.0761758	0.0410181	0.122617	0.067643	0.0931695	0.0140699	0.118713	0.121317	0.102936	0.0540136	0.0353993
P29351-2;P29351;P29351-3	P29351-2;P29351;P29351-3	Tyrosine-protein phosphatase non-receptor type 6	Ptpn6	60	-0.0201872	0.0250394	-0.0299648	-0.0485153	-0.0413385	0.0179978	-0.0150179	-0.0930514	-0.000443841	-0.066187	-0.180156	-0.077646	-0.0326915	-0.0267215	-0.01778	-0.0372556	-0.0466728	-0.0469383	-0.085687	-0.0766052	-0.136264	-0.110597	-0.0559729	-0.184818	-0.0334404	-0.0688063	-0.200764	-0.15841	-0.0899645	-0.189468	0.0576072	0.0965916	0.136013	0.130453	0.132408	0.0439032	0.168007	0.0937618	0.138991	0.0238918	0.0914063	0.0642494	0.128833	0.0799037	0.135246
Q9WVJ3	Q9WVJ3	Carboxypeptidase Q	Cpq	60	0.457581	0.429825	0.491866	0.44615	0.470169	0.540559	0.509208	0.473998	0.46804	0.511744	0.471859	0.521682	0.467118	0.504485	0.542874	0.476958	0.5525	0.511758	0.520632	0.596827	0.486021	0.399177	0.5034	0.412977	0.471075	0.44328	0.448599	0.452256	0.530154	0.281603	0.630535	0.512225	0.580098	0.632408	0.683315	0.609267	0.835516	0.904153	0.685568	0.619811	0.690265	0.743128	0.633101	0.67703	0.661227
O54734	O54734	Dolichyl-diphosphooligosaccharide--protein glycosyltransferase 48 kDa subunit	Ddost	60	-0.0418086	0.000928817	-0.0740981	0.0108348	-0.0746067	-0.00398698	0.0110617	-0.00822486	0.00311106	-0.0454144	-0.0465064	-0.0474286	-0.0348916	-0.0658687	-0.0026482	-0.0740122	-0.0863482	-0.0433776	-0.0447892	-0.0717473	-0.0259253	-0.0443905	-0.0241001	-0.00864512	-0.0136067	-0.0489343	-0.0741851	-0.049698	-0.134224	-0.0344624	0.115527	0.178261	0.175405	0.104974	0.120219	0.0628124	0.0214131	0.0444864	0.179838	0.147252	0.198347	0.197171	0.217283	0.155261	0.20999
O08583;O08583-2;Q9JJW6-2	O08583;O08583-2;Q9JJW6-2	THO complex subunit 4;Aly/REF export factor 2	Alyref;Alyref2	60	-0.0552766	0.0449149	-0.0305333	-0.0668129	-0.18799	0.0493888	0.00452364	0.00272986	-0.0141504	0.0937815	-0.116331	-0.0389022	-0.00486141	0.143581	-0.0238275	0.0628749	-0.0384489	0.059338	-0.128175	0.0406508	-0.0372533	0.0228723	0.0109316	-0.0380896	0.0220088	-0.0142631	-0.00886091	-0.131436	0.00603869	-0.00800935	0.158921	0.231117	0.0852158	0.0359729	0.0564317	0.181492	0.0433598	0.299061	0.327751	0.205243	0.148561	0.142538	0.0364997	0.14124	0.15464
Q8BGD4	Q8BGD4	Solute carrier organic anion transporter family member 4C1	Slco4c1	60	-0.875433	-0.8832	-1.36971	-0.46554	-0.74195	-1.17592	-0.895224	-0.381561	-0.598178	-0.696871	0.2638	-0.698941	-0.34539	-1.11023	-0.908736	-1.67069	-1.63065	-1.46853	-1.13491	-1.96301	-0.729133	-0.17035	-0.93923	0.135797	-0.965545	-0.689376	-0.758087	-0.573478	-1.76455	0.311956	-1.45057	-1.31759	-1.54217	-1.04425	-0.77783	-0.00281861	-0.299349	-0.230335	-1.56651	0.051796	-0.330742	-0.353262	0.0565294	-0.0300669	-0.944789
P29788	P29788	Vitronectin	Vtn	60	-0.326802	-0.886454	-0.279348	-0.44555	-0.20829	-0.218303	-0.528364	-0.539111	-0.526299	-0.573021	-0.738336	-0.905047	-0.732993	-0.745418	-1.10753	-0.648046	-0.278421	-0.528505	-0.273359	-0.376329	-0.762678	-0.289964	-0.664148	-0.458959	-0.507984	-0.384132	-0.38708	-0.597885	-0.652498	-0.45649	-0.458561	-0.155413	-0.466932	-0.273667	-0.00268649	-0.575124	-0.54267	-0.266325	-0.36461	-0.0940349	-0.0964581	-0.0910247	-0.00703519	-0.247358	0.0412932
Q99JY9;Q641P0-2	Q99JY9	Actin-related protein 3	Actr3	60	-0.117448	-0.112106	-0.163604	-0.11441	-0.0810591	-0.0636405	-0.0878129	-0.0641164	-0.0528506	-0.0293628	-0.0608355	-0.0940369	-0.0614953	-0.078116	-0.0909684	-0.117324	-0.105268	-0.103666	-0.13804	-0.199222	-0.207475	-0.0916846	-0.11549	-0.0923278	-0.136629	-0.0532182	-0.159692	-0.115466	-0.157616	-0.0876392	0.0373873	0.168841	0.0803355	0.0689677	0.128357	0.0742003	0.0517882	0.0372242	0.110777	0.160388	0.0689869	0.021755	0.166979	0.106968	0.0404551
P62806	P62806	Histone H4	Hist1h4a	60	-0.521085	-0.454834	-0.535021	-0.53906	-0.412305	-0.240429	-0.223091	-0.276342	-0.224753	-0.318548	-0.424038	-0.388055	-0.366819	-0.362959	-0.404126	-0.304855	-0.347517	-0.297617	-0.230001	-0.405082	-0.364009	-0.46797	-0.483417	-0.462288	-0.47095	-0.457787	-0.41582	-0.376801	-0.497316	-0.306376	-0.226505	-0.20527	-0.195718	-0.287182	-0.0496518	-0.28887	-0.320424	-0.291163	-0.271454	-0.248416	-0.173917	-0.169717	-0.233769	-0.191375	-0.175766
Q08943;Q08943-2	Q08943;Q08943-2	FACT complex subunit SSRP1	Ssrp1	54	-0.0910829	-0.147769	-0.126882	-0.0458262	0.108192	-0.219271	-0.0703799	0.00121782	-0.0292189	0.0852047	0.166607	-0.0289183	-0.0240215	-0.0945386	-0.182808	-0.256865	-0.0752946	-0.0956603	0.00821895	-0.0921143	0.077395	-0.0339942	-0.120217	0.0361692	-0.254678	-0.00973605	0.00155039	-0.00563334	-0.196991	-0.00379771	0.403856	0.329675	0.133958	0.133244	0.0146364	0.0226977	-0.0576821	-0.137678	-0.0560139	-0.073078	0.0640211	-0.0102718	0.182053	-0.0289261	0.252864
Q63810-2;Q63810	Q63810-2;Q63810	Calcineurin subunit B type 1	Ppp3r1	60	-0.170408	-0.0767066	-0.177338	-0.408689	-0.258092	-0.213668	-0.391696	-0.142142	-0.199617	-0.261683	-0.243305	-0.343526	-0.315749	-0.201202	-0.386038	-0.53137	-0.336966	-0.432233	-0.393857	-0.28873	-0.265272	-0.0672007	-0.19644	-0.12629	-0.202082	-0.196336	-0.395537	-0.369808	-0.304022	-0.220116	-0.0868452	-0.404725	-0.0292986	0.00126951	-0.131233	-0.265932	-0.143097	-0.351581	0.0213741	-0.218471	0.0404921	0.350496	0.0503765	-0.121191	-0.0698165
E9PVA8	E9PVA8		Gcn1l1	60	-0.228003	-0.272823	-0.236422	-0.200285	-0.219685	-0.161608	-0.189309	-0.213018	-0.152525	-0.229256	-0.239942	-0.245229	-0.217282	-0.298882	-0.204509	-0.249854	-0.187454	-0.233635	-0.230293	-0.153357	-0.246185	-0.249438	-0.236292	-0.234424	-0.307456	-0.265071	-0.275917	-0.265459	-0.280726	-0.296202	-0.0499001	-0.10251	-0.00256366	-0.00594232	0.0136589	-0.0953379	0.0189508	-0.0859687	-0.0618889	-0.113493	-0.0357315	-0.0301651	-0.027557	-0.0730797	-0.0442592
Q99JR8-2;Q99JR8	Q99JR8-2;Q99JR8	SWI/SNF-related matrix-associated actin-dependent regulator of chromatin subfamily D member 2	Smarcd2	60	-0.254875	-0.253754	-0.280142	-0.327997	-0.176425	-0.229837	-0.240876	-0.281979	-0.383075	-0.339645	-0.362648	-0.341995	-0.419507	-0.312929	-0.331617	-0.319227	-0.457711	-0.401903	-0.263363	-0.562126	-0.327734	-0.350657	-0.347041	-0.341782	-0.408123	-0.36007	-0.271161	-0.138744	-0.250738	-0.0600492	-0.244573	-0.23071	-0.297874	-0.280016	0.0602606	-0.297382	-0.0634816	-0.0798804	-0.259253	-0.278136	-0.206388	-0.187594	0.00157286	-0.14544	-0.137697
Q62095	Q62095	ATP-dependent RNA helicase DDX3Y	Ddx3y	58	0.104913	-0.142416	0.123705	0.434385	-0.0251123	0.0723748	-0.259548	-0.200055	-0.457164	0.0786294	0.148832	0.0332916	-0.0691726	-0.0146848	0.22352	0.0022633	-0.112489	-0.0405797	-0.540759	0.191411	-0.0103342	0.145863	0.229591	0.487578	-0.470066	-0.135582	0.479208	0.176388	0.278725	0.193642	0.0288835	-0.0378932	0.199842	0.171345	0.0491702	0.0514084	0.209316	0.105302	0.428413	-0.246281	0.585604	0.543464	0.128241	0.72232	0.273335
Q9DBJ1	Q9DBJ1	Phosphoglycerate mutase 1	Pgam1	60	0.0314336	0.0560378	0.0613742	0.000324641	0.291029	0.0504885	0.0539684	0.128768	0.16676	0.208297	0.117915	0.0970915	0.0571032	-0.013835	-0.0102476	0.0542925	0.114935	0.0303786	0.0248477	-0.0578301	0.0865829	-0.0137969	0.026267	0.0448644	0.0528419	0.0286036	0.0737175	0.099767	0.1491	-0.0947839	0.301408	0.230396	0.239397	0.159588	0.101121	0.169461	0.212445	0.149541	0.232149	0.340828	0.192898	0.208788	0.233274	0.220813	0.179741
Q9Z315	Q9Z315	U4/U6.U5 tri-snRNP-associated protein 1	Sart1	55	0.334389	0.459708	0.307816	0.154762	0.311299	-0.212034	0.0413709	0.140597	0.208223	0.432394	0.0628743	-0.155236	0.341785	0.180904	-0.712907	0.111054	0.47562	0.479683	0.826061	0.529634	0.544817	0.56339	-0.00553575	-0.0759167	0.619417	0.594856	0.289226	-0.0535098	0.156973	0.305435	0.488312	0.681814	0.494181	0.344479	0.290881	0.234787	0.130856	0.490779	0.746073	0.410752	0.314451	0.340981	0.177028	0.462076	0.242646
P63325	P63325	40S ribosomal protein S10	Rps10	60	-0.0599651	-0.172765	-0.1351	0.0990754	-0.455537	-0.154551	-0.194432	-0.129585	-0.379615	-0.00360453	-0.014705	-0.148978	-0.143233	-0.246419	-0.0146246	-0.166703	-0.208167	-0.195133	-0.277765	0.0134752	-0.273314	-0.0348964	-0.0183845	-0.0706658	-0.170367	-0.0842148	-0.0586492	-0.0950276	0.0991734	-0.123506	-0.0578112	0.081536	-0.143182	-0.148246	-0.15072	0.157139	-0.134387	-0.0303599	-0.0832876	0.125493	0.103647	0.0861195	0.197862	0.228771	0.228818
Q64514-2;Q64514	Q64514-2;Q64514	Tripeptidyl-peptidase 2	Tpp2	60	-0.151002	-0.0223019	-0.208988	-0.101222	-0.168823	-0.120354	-0.273349	-0.207604	-0.231443	-0.277888	-0.213509	-0.221983	-0.231811	-0.250351	-0.111464	-0.224016	-0.212376	-0.16511	-0.238493	-0.220078	-0.266936	-0.247077	-0.17552	-0.106697	-0.225941	-0.319068	-0.321231	-0.264046	-0.373069	-0.285057	0.0830705	0.0292178	0.0242882	-0.131892	0.00205916	-0.0869033	-0.0496339	0.0126131	0.0262042	0.017858	-0.0542743	-0.0117932	0.0455193	-0.0297486	-0.0704656
Q9CW46;Q9CW46-2	Q9CW46	Ribonucleoprotein PTB-binding 1	Raver1	55	0.0498876	-0.346842	-0.0364971	-0.0666155	-0.0475256	0.111289	0.468601	0.322603	-0.0928393	0.349132	0.348052	0.129606	-0.101631	0.169136	0.0300495	-0.0248538	0.232826	0.206715	0.875095	0.311383	0.115951	0.0914715	0.110932	-0.0620771	-0.0408317	0.211979	-0.0884689	0.220895	-0.0363196	0.0875665	0.301856	0.560601	0.318847	0.110317	0.296607	0.39448	0.244252	-0.303082	0.663839	0.334267	0.18695	-0.110258	0.346175	0.21317	0.410416
Q8BY87-2;Q8BY87	Q8BY87-2;Q8BY87	Ubiquitin carboxyl-terminal hydrolase 47	Usp47	60	0.0620871	0.0801092	0.045382	-0.0407167	0.0332303	0.0118807	0.0506756	0.17123	0.0670558	0.0623483	0.0422415	-0.0386568	-0.146	-0.0123464	-0.0459652	-0.036879	0.00553421	-0.00961409	0.0544617	-0.0126799	-0.0157476	0.0534815	0.0470496	0.110036	-0.00221886	0.0138009	-0.119944	-0.00517339	-0.100891	0.0389469	0.190085	0.0808063	0.0546095	0.105197	0.163899	0.182038	0.378045	0.319018	0.268536	0.177373	0.0862569	0.148326	0.198588	0.179208	0.177986
P24547	P24547	Inosine-5-monophosphate dehydrogenase 2	Impdh2	60	0.0891089	-0.0205776	0.182524	-0.0530585	0.173026	0.0063243	0.154198	0.127262	0.141733	0.116168	0.0527631	0.0914024	-0.0292592	0.0830837	0.00130058	-0.0417844	0.0295638	-0.0835392	0.0393352	0.0215297	0.167357	0.0522746	0.0991266	-0.00785582	0.105685	0.148646	0.0854314	0.134321	0.232739	-0.00367932	0.262335	0.205259	0.173487	0.104924	0.132793	0.306076	0.275259	0.190761	0.128001	0.299911	0.186937	0.143971	0.257801	0.18745	0.259267
Q9QXT0	Q9QXT0	Protein canopy homolog 2	Cnpy2	60	0.00446671	-0.00834801	-0.029018	-0.0609103	-0.00650443	0.069711	-0.0810092	-0.0421341	-0.100467	0.0619935	0.0393377	-0.0196319	0.0952994	-0.0060939	-0.0809257	-0.282948	-0.0860576	-0.165368	-0.00703925	-0.0501308	0.0262402	0.055781	-0.00601757	-0.0985029	0.0406176	0.0734934	0.0463712	0.0265632	0.173733	-0.054142	0.191222	0.113252	0.138056	0.0512654	0.0957701	0.171891	0.211943	0.247261	0.362385	0.20471	0.209452	0.201297	0.165442	0.0829257	0.103163
Q3UMY5;Q3UMY5-3;Q3UMY5-2;Q3UMY5-4	Q3UMY5;Q3UMY5-3;Q3UMY5-2;Q3UMY5-4	Echinoderm microtubule-associated protein-like 4	Eml4	60	-0.238314	-0.230029	-0.289448	-0.156444	-0.204547	0.0422629	-0.0587172	-0.0345388	-0.127118	0.102896	-0.115554	-0.170451	-0.201278	-0.207298	-0.102301	-0.0229327	0.0227672	0.0505999	-0.0353533	0.0782481	-0.0608639	-0.0903753	-0.00311926	0.017326	-0.299639	-0.0910917	0.00177209	0.0210368	0.00780793	-0.0574548	-0.0317931	0.0664399	-0.0534916	0.0404491	0.111648	0.127904	0.175837	0.204413	0.233071	-0.0511381	0.0142029	0.127935	0.359602	0.0198684	0.269332
Q8BP40;Q8BP40-2	Q8BP40	Lysophosphatidic acid phosphatase type 6	Acp6	60	-0.273299	-0.303852	-0.278026	-0.200384	-0.28077	-0.227399	-0.140873	-0.194899	-0.163959	-0.166953	-0.167538	-0.18388	-0.166133	-0.195415	-0.180118	-0.242238	-0.240377	-0.208331	-0.225511	-0.166567	-0.156767	-0.223005	-0.229595	-0.205905	-0.309416	-0.170602	-0.136891	-0.175285	-0.236821	-0.135586	-0.110405	-0.107336	-0.118049	-0.00485099	-0.0626412	0.00496719	0.0241548	0.028965	-0.212691	0.0598403	-0.0702691	-0.0592237	-0.0166342	-0.0651954	-0.0721679
Q8K224	Q8K224	N-acetyltransferase 10	Nat10	50	-0.506268	-0.459714	-0.566022	-0.673961	-0.437981	-0.251114	-0.308787	-0.261232	-0.194889	-0.333197	-0.270909	-0.303682	-0.19993	-0.460933	-0.315056	-0.455764	-0.31993	-0.496633	-0.195728	-0.399259	-0.176496	-0.199581	-0.240193	-0.38391	-0.204031	-0.219236	-0.359708	-0.144398	-0.0330022	-0.230498	-0.48746	-0.337914	-0.229049	-0.33462	-0.0794461	-0.0365082	-0.152042	-0.0591188	-0.173503	-0.205806	0.0905953	0.000166735	-0.00293039	-0.0893226	-0.088626
Q6P3A8;Q6P3A8-2	Q6P3A8;Q6P3A8-2	2-oxoisovalerate dehydrogenase subunit beta, mitochondrial	Bckdhb	60	0.0563691	0.0836333	0.0255915	0.0724114	0.137555	0.0701772	0.0838793	0.0611183	0.122506	0.102042	0.0508443	0.0438153	0.0569833	0.0748601	0.064694	0.00734007	0.0624879	0.0826495	0.0324749	0.0555188	0.131009	0.0999334	0.123978	0.146164	-0.0343375	0.220168	0.149316	0.183693	0.0856061	0.208735	0.3309	0.253312	0.262289	0.255656	0.304817	0.0526789	0.310678	0.127434	0.216001	0.314879	0.187042	0.171428	0.32761	0.228178	0.134991
Q6P1H6-2;Q6P1H6;Q6P1H6-3;Q6P1H6-4	Q6P1H6-2;Q6P1H6;Q6P1H6-3	Ankyrin repeat and LEM domain-containing protein 2	Ankle2	59	-0.180409	-0.0770209	-0.277038	-0.307727	-0.000871627	0.0974139	0.0431151	0.122983	0.236692	-0.0440557	0.083043	0.000695497	0.238459	-0.304008	-0.106711	-0.00671852	-0.000164709	-0.174281	0.276748	-0.267606	0.0441662	0.0213181	-0.183236	-0.217816	0.168398	-0.263911	-0.245698	-0.0332315	0.00795142	-0.0233735	0.15926	0.115675	0.097251	0.0832605	0.178817	-0.00564496	0.363493	0.429766	0.0999807	0.215335	0.0694892	-0.0806807	-0.0773753	0.00180777	0.156484
Q9D0E1;Q9D0E1-2	Q9D0E1;Q9D0E1-2	Heterogeneous nuclear ribonucleoprotein M	Hnrnpm	60	-0.201814	-0.230829	-0.156529	-0.184622	-0.242401	-0.0848535	-0.134465	-0.171068	-0.170792	-0.151055	-0.287157	-0.237922	-0.247527	-0.201726	-0.22018	-0.191464	-0.199812	-0.19246	-0.246466	-0.108734	-0.137139	-0.179312	-0.155812	-0.172741	-0.180687	-0.203748	-0.096412	-0.185729	-0.118004	-0.198628	-0.149552	-0.0662295	-0.0741473	0.00340888	-0.0283237	-0.00841815	-0.0738225	0.0323055	-0.0731963	0.0558207	-0.0403374	0.0669677	0.0202851	0.0180839	0.0597492
P10649	P10649	Glutathione S-transferase Mu 1	Gstm1	60	-0.292672	-0.311075	-0.326449	-0.347347	-0.299626	-0.286419	-0.467438	-0.36791	-0.434447	-0.321765	-0.304809	-0.372965	-0.332096	-0.289049	-0.39044	-0.505968	-0.384736	-0.4215	-0.443066	-0.430827	-0.546691	-0.348414	-0.406318	-0.365349	-0.416957	-0.292593	-0.382518	-0.396366	-0.366145	-0.380952	-0.129451	-0.158439	-0.267312	-0.228161	-0.147311	-0.149851	-0.154182	-0.0283624	-0.211172	-0.177408	-0.163901	-0.231792	-0.31836	-0.111231	-0.294625
Q60949-2;Q60949	Q60949-2;Q60949	TBC1 domain family member 1	Tbc1d1	59	-0.0337496	-0.00565471	-0.0591622	-0.221301	-0.124969	-0.11971	-0.197997	-0.0343867	-0.0514477	-0.191517	-0.263926	-0.334399	-0.376607	-0.269627	-0.30704	-0.323568	-0.0716745	-0.191906	-0.112545	-0.0640048	-0.258159	-0.0781829	-0.0788266	-0.0870581	-0.065621	-0.126774	-0.509561	-0.366794	-0.391417	-0.394047	0.149025	-0.062105	0.0461267	0.123921	0.147767	-0.116873	0.0524094	-0.130784	-0.146225	-0.318432	-0.136171	-0.0937199	-0.0784026	-0.0411307	-0.216303
Q71LX4	Q71LX4	Talin-2	Tln2	60	0.00516168	-0.00339555	-0.000410775	0.123129	0.0735614	0.0313536	0.0684098	0.00621947	0.0397704	0.00122753	0.0258089	0.0270741	0.0568566	-0.032714	0.0187268	0.0802157	-0.0144446	0.0487656	0.0359274	-0.0395505	0.00768606	-0.0740787	-0.0976227	-0.0119131	-0.0653808	-0.157052	0.0150645	-0.0407476	-0.152712	0.00295488	0.185925	0.127691	0.176361	0.167011	0.190669	0.0996507	0.128901	0.0731211	0.047393	0.157178	0.187323	0.221583	0.246525	0.178997	0.170077
Q3UZZ6;O35400;O35400-2;Q80VR3	Q3UZZ6	Sulfotransferase 1 family member D1	Sult1d1	60	0.0521378	0.0250386	0.0795037	0.00500052	0.123163	0.00743605	-0.0261524	0.0139375	0.0147887	-0.072423	-0.00433367	-0.000609986	-0.0750188	-0.0483269	-6.07915e-05	-0.000297806	0.0205075	-0.0355858	-0.00836946	-0.0425364	-0.0144073	-0.0175376	0.0163388	0.0541865	0.0338772	-0.0130305	-0.00475493	0.0454657	0.0129254	-0.0258346	0.236452	0.290049	0.249764	0.252932	0.236059	0.0767259	0.0655094	0.101685	0.122929	0.193699	0.119262	0.153111	0.250685	0.0943673	0.20068
Q91ZW3	Q91ZW3	SWI/SNF-related matrix-associated actin-dependent regulator of chromatin subfamily A member 5	Smarca5	60	-0.281283	-0.280406	-0.204589	-0.35514	-0.116564	-0.084239	-0.0330918	-0.115741	0.106581	-0.122735	-0.266565	-0.15247	-0.0654101	-0.0662547	-0.239919	-0.0288824	-0.144277	-0.158184	-0.227027	-0.237	-0.108917	-0.150297	-0.260144	-0.241069	-0.199784	-0.219817	-0.147801	-0.239625	-0.199993	-0.0640197	-0.0191411	-0.132031	-0.0457735	0.00994063	-0.0416516	-0.101484	0.149419	-0.00839686	-0.00315478	-0.0133011	0.131055	0.0760646	-0.00104415	0.128301	0.137536
O70435	O70435	Proteasome subunit alpha type-3	Psma3	60	0.0291353	-0.143696	0.0916443	-0.0208094	-0.0800684	-0.137374	-0.0349551	-0.0622171	-0.167738	-0.0705005	-0.083532	-0.106485	-0.192334	-0.0759847	-0.142454	-0.151911	-0.178887	-0.212238	-0.131361	-0.0526064	-0.0422011	-0.0323916	-0.0678533	-0.0936979	-0.13387	-0.105103	-0.0306757	-0.0721748	0.00677427	-0.0291333	-0.00597259	0.016003	0.114873	0.199431	0.139888	0.176172	0.251292	0.0905645	0.0074987	0.126058	0.0502427	0.0918879	0.156215	0.229217	0.0318555
Q3TYX3	Q3TYX3	SET and MYND domain-containing protein 5	Smyd5	58	-0.0233048	-0.131993	-0.0450774	0.0843368	-0.0714692	-0.00239361	-0.0306245	0.03937	-0.0546278	0.0554212	0.122554	0.00148167	0.0364271	-0.190363	-0.0268247	0.0247268	0.0219249	-0.040423	0.0208099	0.00915944	-0.0443534	0.0391487	-0.0227971	0.0449656	0.0783209	-0.184682	-0.0404262	-0.084953	-0.0239497	-0.167425	0.142328	0.141459	0.186597	0.223774	0.211942	0.216634	0.133618	0.30238	0.127015	0.085172	0.224828	0.250381	-0.0300963	0.192176	0.19071
P23492	P23492	Purine nucleoside phosphorylase	Pnp	60	-0.195778	-0.138597	-0.217821	-0.200801	-0.0912228	-0.086747	-0.208481	-0.174846	-0.124758	-0.22434	-0.132195	-0.117016	-0.11327	-0.149608	-0.0834253	-0.240878	-0.197824	-0.21898	-0.242454	-0.305685	-0.248884	-0.229932	-0.189873	-0.147645	-0.166072	-0.186543	-0.216568	-0.161626	-0.233258	-0.227297	-0.0487887	-0.0613825	0.0296162	0.102973	0.0889785	-0.0496379	0.0259567	-0.0440819	-0.0203693	0.075497	-0.0269732	0.0637723	0.106027	-0.014825	-0.0930466
Q8R4H2	Q8R4H2	Rho guanine nucleotide exchange factor 12	Arhgef12	60	-0.0535945	0.0403124	-0.0595979	-0.0319764	0.0639313	0.0794989	0.00669112	0.0663046	0.226985	0.0207427	0.0581215	0.0444159	0.183289	0.0262757	0.0041097	0.064676	0.0365083	0.0322033	-0.0634156	-0.0360953	0.0542196	0.0753959	-0.0508571	0.0969811	0.006815	-0.0450683	0.03605	-0.0463512	-0.0981123	0.112681	0.117735	0.165658	0.158677	0.166728	0.125058	0.133242	0.125718	0.206335	0.144982	0.134479	0.206522	0.243359	0.258663	0.218276	0.284207
Q91ZJ5;Q91ZJ5-2	Q91ZJ5;Q91ZJ5-2	UTP--glucose-1-phosphate uridylyltransferase	Ugp2	60	0.1603	0.109006	0.167146	0.13192	0.132409	0.251539	0.163015	0.177422	0.121318	0.12495	0.169847	0.155129	0.13055	0.164969	0.166688	0.129705	0.197707	0.168266	0.240447	0.228618	0.194368	0.220551	0.222155	0.234449	0.239521	0.205575	0.228017	0.229484	0.215542	0.195934	0.311451	0.343714	0.38639	0.393166	0.341127	0.382576	0.371701	0.401091	0.416133	0.310424	0.332772	0.342735	0.275129	0.324409	0.355771
P27546-2;P27546;P27546-3;P27546-4	P27546-2;P27546;P27546-3	Microtubule-associated protein 4	Map4	60	0.0744806	0.0655992	0.0383977	0.0969501	0.0269047	0.0630023	0.0406656	0.0521318	0.0404544	0.0974745	0.0531931	0.00828193	0.0678479	0.027825	0.00852466	-0.0109698	0.0506029	0.051597	0.0542968	0.0777933	-0.00280575	0.0646288	0.0278143	0.0254414	0.0153701	0.0795898	0.0155399	-2.42225e-05	0.00401652	0.0248174	0.183732	0.27574	0.206472	0.189128	0.20746	0.21604	0.186117	0.234296	0.260128	0.177051	0.206091	0.161896	0.221851	0.232785	0.20458
P54797	P54797	Transport and Golgi organization 2 homolog	Tango2	60	0.141625	0.136019	0.169273	0.0317851	0.16604	0.113348	0.0245422	0.080145	0.105973	0.157905	0.109059	0.143391	0.114731	0.186527	0.160797	0.183741	0.251106	0.158532	0.0569888	0.232966	0.120012	0.203356	0.255767	0.170672	0.11694	0.218319	0.109305	0.140924	0.321534	0.0618654	0.40281	0.455056	0.441157	0.364606	0.419425	0.289283	0.293205	0.329306	0.3211	0.394859	0.323885	0.330945	0.378208	0.301105	0.308186
Q8BJ03-2;Q8BJ03	Q8BJ03-2;Q8BJ03	Cytochrome c oxidase assembly protein COX15 homolog	Cox15	60	0.197785	0.365645	0.268944	-0.426094	0.569445	0.809376	0.516692	0.611469	0.341866	0.157967	0.537743	0.613481	0.240974	1.43408	0.405774	0.356957	0.722888	0.909677	1.35703	0.499036	0.731248	0.648806	0.621272	0.860135	0.794164	0.561025	0.240897	0.436124	-0.318973	0.705149	0.439214	0.636911	0.306042	0.199301	0.881649	0.853924	0.366494	0.883522	1.06161	-1.06702	0.870031	0.748098	0.617643	0.831527	1.14537
O08677;O08677-3;O08677-2	O08677;O08677-3;O08677-2	Kininogen-1;Kininogen-1 heavy chain;Bradykinin;Kininogen-1 light chain	Kng1	60	-2.36325	-2.37666	-2.49757	-2.32369	-2.44022	-2.37531	-2.19182	-2.23429	-1.95371	-2.57288	-2.54739	-2.5226	-2.58723	-3.06412	-2.16054	-2.44457	-2.40146	-2.65737	-2.52861	-2.52088	-2.38842	-2.33652	-2.05364	-2.247	-2.20579	-2.0502	-2.57708	-2.00886	-2.11558	-2.34455	-2.37669	-2.58169	-2.13803	-2.49329	-2.5853	-2.74936	-1.47383	-1.9365	-2.10789	-2.46037	-2.01736	-2.41721	-2.69407	-2.00064	-1.75963
O08788-2;O08788	O08788-2;O08788	Dynactin subunit 1	Dctn1	60	0.0118214	-0.00675546	-0.00120521	0.106965	-0.0280388	0.0184727	0.0599944	0.0534308	0.0487651	0.0829582	0.060957	0.0256005	0.0719684	-0.0346176	0.0207562	0.0703558	0.000247102	0.0285586	-0.00670811	0.02307	0.0411434	0.0528192	0.00798168	0.0525219	0.0309694	-0.0236775	0.070532	0.0101659	0.0138668	0.0559737	0.252728	0.223365	0.222111	0.216147	0.259371	0.236618	0.141578	0.175115	0.114582	0.194518	0.155925	0.190843	0.198441	0.117246	0.124676
Q3UN04	Q3UN04	Ubiquitin carboxyl-terminal hydrolase 30	Usp30	58	0.0379737	0.229252	0.0317902	-0.000369311	0.124024	0.147895	-0.132749	0.0562684	0.0704042	0.0119932	0.045722	-0.0414859	0.142938	0.0406227	-0.156457	0.0672693	0.169781	0.193041	0.182134	0.206517	0.226494	0.205514	-0.00604575	0.218945	0.114873	-0.018749	0.219226	0.0213878	-0.00365644	0.232163	0.244558	0.386042	0.292018	0.256343	0.147235	0.374829	-0.0407774	0.39825	0.365247	0.107368	0.0880745	0.177943	-0.213217	0.130601	0.287538
O88487	O88487	Cytoplasmic dynein 1 intermediate chain 2	Dync1i2	60	-0.109472	-0.129691	-0.128282	-0.0749064	-0.187115	-0.0943482	-0.108838	-0.119291	-0.186213	-0.10454	-0.0580154	-0.0959451	-0.0940111	-0.0274189	-0.0991624	-0.253867	-0.132849	-0.0956644	-0.052805	-0.0490096	-0.0997599	-0.0952684	-0.0889278	-0.0867617	-0.0523376	-0.0617733	-0.127511	-0.167858	-0.235302	-0.194292	0.0904268	0.105984	0.101058	0.130955	0.173883	0.149655	-0.0422002	0.0292684	0.0675877	-0.00987722	-0.00742745	0.0810761	-0.00368364	-0.0256092	0.00550389
Q99NB1	Q99NB1	Acetyl-coenzyme A synthetase 2-like, mitochondrial	Acss1	60	-0.0194743	0.0717791	-0.0343754	0.00646217	0.0573341	0.0154656	0.0497692	0.0185773	0.0362256	0.025995	0.0138934	0.0557181	0.0252054	-0.0123278	0.0757952	0.0892539	0.0657827	0.0930266	0.119355	0.0168234	0.0687949	-0.0760722	0.0190893	-0.0323047	0.0344189	-0.0726456	-0.0599823	0.0120144	-0.0221964	-0.102277	0.16819	0.15423	0.212548	0.186176	0.12699	0.220874	0.0809257	0.0445128	0.0850011	0.155032	0.258548	0.272809	0.250688	0.173715	0.2578
Q9QX60-2;Q9QX60	Q9QX60-2;Q9QX60	Deoxyguanosine kinase, mitochondrial	Dguok	60	-0.0510096	0.0400925	-0.0671879	0.0736782	-0.0423299	0.130442	0.102645	0.0158818	0.107511	-0.112611	-0.0562967	0.0406601	-0.00739012	0.0233405	0.170148	0.0136098	0.0180752	0.107451	0.0251094	0.00123751	0.0232582	-0.0743066	0.0826701	0.11514	0.174661	0.198441	0.138558	0.171869	-0.0569737	0.0654264	0.203678	0.0700784	0.167051	0.159126	0.213148	0.230765	0.235559	0.224092	0.270089	0.149774	0.272671	0.327381	0.245248	0.194745	0.226739
Q91YR7;Q91YR7-2	Q91YR7;Q91YR7-2	Pre-mRNA-processing factor 6	Prpf6	60	-0.0888008	-0.185846	-0.0597579	-0.115279	-0.113523	-0.179336	-0.135672	-0.139415	-0.197043	-0.19934	-0.10695	-0.153052	-0.142627	-0.107254	-0.2362	-0.0927509	-0.148687	-0.135264	-0.0307763	-0.126153	-0.179022	-0.144253	-0.283199	-0.196437	-0.200235	-0.286522	-0.163416	-0.237722	-0.281569	-0.0764716	-0.0425993	-0.0658342	-0.044012	0.00171424	0.00981911	-0.0666219	0.0304676	0.0465653	-0.0807282	0.0687497	0.108175	0.123806	0.110014	0.148547	0.0283793
Q11011	Q11011	Puromycin-sensitive aminopeptidase	Npepps	60	-0.0345598	0.0208975	-0.0774728	0.0261959	0.00690764	0.0605105	-0.00427022	-0.000193345	0.0782864	0.0298745	-0.0194732	-0.0288401	0.0897527	-0.0869343	-0.0188927	0.0203785	-0.000678725	0.000892061	-0.0371185	-0.0580389	-0.0387858	-0.00655909	-0.0538734	-0.0269528	-0.0150969	-0.0395114	-0.00778917	-0.0263295	-0.0213645	0.00632194	0.138373	0.136516	0.153031	0.120536	0.14745	0.166993	0.172193	0.178563	0.208434	0.141124	0.196456	0.173669	0.13707	0.15906	0.188874
P56379	P56379	6.8 kDa mitochondrial proteolipid	Mp68	60	-0.445272	-0.263984	-0.499214	-0.718725	0.0812722	-0.442661	-0.390683	-0.201161	-0.274148	-0.323282	-0.196842	-0.260155	-0.560677	-0.488845	-0.320599	-0.323315	-0.180818	-0.325855	-0.0271347	-0.598317	-0.369704	-0.631967	-0.396154	-0.412953	-0.574496	-0.395144	-0.595933	-0.0651552	-0.289362	-0.446408	-0.163298	-0.315966	-0.260797	-0.322646	-0.34567	-0.189009	0.0719007	-0.162254	-0.041885	0.221315	-0.176059	-0.345576	-0.26556	-0.337801	-0.432407
P97494	P97494	Glutamate--cysteine ligase catalytic subunit	Gclc	60	0.23767	0.211026	0.294718	0.155222	0.351834	0.0904483	0.121505	0.119084	0.153385	0.0077022	0.0659494	0.100995	-0.0665043	0.0627753	0.116792	-0.0405232	0.176014	0.0845432	0.177457	0.209025	0.380135	0.185206	0.355843	0.319407	0.289975	0.338913	0.224021	0.328439	0.230539	0.07869	0.653233	0.637331	0.595967	0.407716	0.412355	0.153753	0.249668	0.104215	0.401516	0.322477	0.109246	0.146845	0.471725	0.155876	0.354895
Q6P5G6	Q6P5G6	UBX domain-containing protein 7	Ubxn7	58	-0.092128	0.112883	-0.115138	0.0991737	-0.275653	0.311523	0.604071	0.604305	0.182188	1.36523	0.233733	0.139752	0.0958316	0.253162	-0.0160679	0.036772	0.00578616	0.27066	0.0943505	0.391814	0.580523	0.163862	0.322762	0.0179607	-0.0333679	0.0104023	0.254295	0.0173685	0.465237	-0.189975	0.254892	0.289878	-0.0188927	0.0868699	-0.232125	0.414702	0.295174	0.287016	0.51047	0.278354	0.224131	0.0836879	0.287764	0.783754	-0.169014
Q91ZA3	Q91ZA3	Propionyl-CoA carboxylase alpha chain, mitochondrial	Pcca	60	-0.118464	-0.111121	-0.13979	-0.057952	-0.0875667	-0.0639985	-0.0607189	-0.0948925	-0.0848213	-0.0998234	-0.0654894	-0.0659879	-0.0586533	-0.129209	-0.0481228	-0.132363	-0.114906	-0.103106	-0.0648115	-0.131363	-0.0761847	-0.137229	-0.0999192	-0.102254	-0.0681106	-0.122238	-0.101027	-0.0798113	-0.139863	-0.151748	0.0989694	0.0538867	0.0792272	0.0426368	0.105521	0.011581	0.0479813	0.039603	0.0531465	0.0426291	0.0954726	0.116263	0.134754	0.0473458	0.0865352
Q3V0K9	Q3V0K9	Plastin-1	Pls1	60	0.109673	0.189113	0.0774771	0.0653855	0.0546372	0.164199	0.105429	0.17459	0.170955	0.177348	0.129957	0.116197	0.184669	0.110239	0.122741	0.237921	0.201381	0.18583	0.176806	0.166263	0.0652401	0.163234	0.11183	0.085375	0.162915	0.122041	0.0734356	0.100482	0.198376	0.157553	0.227887	0.259501	0.230816	0.29722	0.285747	0.367783	0.311257	0.346314	0.214814	0.266471	0.311757	0.323093	0.315335	0.389873	0.343688
Q91V61;Q91V61-2	Q91V61;Q91V61-2	Sideroflexin-3	Sfxn3	60	0.241011	0.211551	0.285862	0.105091	0.366112	0.238496	0.181437	0.243107	0.154252	0.177446	0.252094	0.267138	0.116642	0.304163	0.223857	0.192486	0.187562	0.147382	0.207331	0.0551902	0.0773594	0.0921	0.134601	0.161199	0.147043	0.0915572	0.104581	0.187311	0.161741	0.115057	0.491218	0.314694	0.415804	0.279459	0.170353	0.410939	0.268159	0.177248	0.320899	0.3284	0.466463	0.426298	0.251587	0.24099	0.41433
Q9ER41	Q9ER41	Torsin-1B	Tor1b	58	0.372283	0.193485	0.463683	0.35143	0.220532	0.657731	0.585626	0.383836	0.433801	0.38279	0.20464	0.384369	0.308811	0.64423	0.506718	0.534457	0.548855	0.583819	0.435695	0.729744	0.473238	0.546684	0.641775	0.543966	0.497989	0.693387	0.637842	0.525795	0.553857	0.567629	0.256858	0.630389	0.746633	0.708197	0.673564	0.898364	0.575049	0.593573	0.796035	0.892081	0.556674	0.624488	0.529079	0.528511	0.627909
Q7TQH0-2;Q7TQH0-3;Q7TQH0	Q7TQH0-2;Q7TQH0-3;Q7TQH0	Ataxin-2-like protein	Atxn2l	60	-0.215872	-0.149667	-0.250092	-0.0771812	-0.204383	0.0396771	-0.070871	-0.1162	-0.193183	-0.0726819	-0.139602	-0.127388	-0.0945193	-0.108448	-0.115235	-0.188437	-0.232472	-0.102799	-0.116338	-0.247638	-0.0708045	-0.133348	-0.109309	-0.0553305	0.0144113	-0.131989	0.0425175	-0.0426145	-0.146817	-0.0740451	0.126547	0.0101503	-0.0569813	-0.0451757	0.150405	0.0617335	-0.00892766	0.109978	0.0427163	-0.0598693	0.0383343	0.143101	0.111603	0.0772194	0.0298231
O88811;O88811-2	O88811;O88811-2	Signal transducing adapter molecule 2	Stam2	60	-0.0946368	0.0235201	-0.181675	0.159776	0.0960368	0.049812	-0.0599104	-0.247535	-0.142703	0.0180833	-0.110093	-0.030394	0.154645	-0.0229528	-0.0109028	0.12518	0.068746	0.239995	0.109848	-0.0470974	0.0578168	-0.0767041	-0.0228885	-0.0461377	0.00102782	0.0642525	0.228135	0.122248	0.0267167	0.0525227	0.322704	0.268347	0.238625	0.202281	0.251988	0.29498	0.180505	-0.0103237	0.252852	0.190993	0.203422	0.149035	0.339431	0.157659	0.0793761
P35123	P35123	Ubiquitin carboxyl-terminal hydrolase 4	Usp4	60	0.0573794	0.0435384	0.0529118	0.0699154	0.196634	0.0396478	0.164418	0.107252	0.236318	0.0371271	0.153543	0.173645	0.187753	0.137238	0.134108	0.262219	0.214036	0.215448	0.247652	0.0546396	0.0893148	0.0771139	0.0463677	0.0947157	0.15772	0.185556	0.104384	0.16002	0.0076321	0.194946	0.217206	0.252097	0.262506	0.203682	0.405441	0.328192	0.279395	0.225648	0.262029	0.167958	0.315275	0.290742	0.455539	0.22243	0.279154
Q9ESX5	Q9ESX5	H/ACA ribonucleoprotein complex subunit 4	Dkc1	60	-0.155012	-0.201974	-0.149244	-0.176585	-0.168809	-0.215747	-0.133943	-0.150697	-0.170798	-0.165631	-0.185314	-0.20628	-0.23935	-0.206558	-0.221182	-0.193487	-0.171469	-0.182722	-0.118308	-0.134768	-0.118492	-0.147867	-0.151354	-0.164026	-0.193937	-0.160435	-0.191192	-0.163419	-0.189876	-0.154303	0.0804901	0.117983	-0.032712	-0.0634714	0.025655	-0.100038	0.0241097	0.0712139	-0.0723569	0.0502197	-0.0442831	-0.12708	0.0445468	0.0395943	0.0157352
[truncated: 3,019 more rows]
[truncated: 51 more columns]
