# Supplementary material for: Multiomics reveals multilevel control of renal and systemic metabolism by the renal tubular circadian clock
Source: J Clin Invest. 2023 Apr 17;133(8):e167133. doi: 10.1172/JCI167133 (PMC10104904; doi:10.1172/JCI167133)
Supplement: Supplemental table 3 [file jci-133-167133-s078.xlsx]

## Sheet: ORA-RNA
Supplementary Table 3: List of KEGG pathways whose adjusted p-value < 0.25 after Over Representation (ORA) analysis on renal transcripts significantly up or downregulated in their mean expression in cKOt mice as compared to CTRL mice.
KEGG_ID+2:54	Description	GeneRatio	BgRatio	pvalue	p.adjust	qvalue	GeneSymbol	Count	Pathway	% affected genes
mmu00830	Retinol metabolism	30/913 (OurGenes-in-this-pathway/OurGenes-in-all-pathways)	51/5803 (Pathway/Background)	2.11871e-12	6.84344e-10	5.62016e-10	Lrat/Rdh10/Aox3/Ugt2b34/Adh1/Bco1/Cyp3a13/Cyp4a32/Aldh1a2/Cyp4a31/Rdh7/Cyp2a5/Cyp2c68/Cyp4a10/Dhrs4/Ugt2b37/Cyp4a12a/Ugt2b38/Cyp2b10/Retsat/Cyp2a4/Rdh12/Ugt1a6b/Ugt1a1/Ugt2a3/Cyp2c23/Aldh1a7/Cyp4a12b/Rdh16f2/Aox1	30	51	58.8235
mmu03320	PPAR signaling pathway	33/913 (OurGenes-in-this-pathway/OurGenes-in-all-pathways)	67/5803 (Pathway/Background)	1.16953e-10	1.88879e-08	1.55116e-08	Acsl1/Cpt1a/Fabp3/Ppara/Ppard/Acsl5/Cyp27a1/Acsl3/Plin4/Slc27a2/Fabp5/Cyp4a32/Angptl4/Cpt2/Plin5/Pparg/Cyp4a31/Fabp7/Acaa1a/Cyp4a10/Cyp4a12a/Rxrg/Apoa2/Cd36/Apoc3/Acox1/Scd1/Acaa1b/Me1/Cyp4a12b/Plin2/Ehhadh/Acadl	33	67	49.2537
mmu00140	Steroid hormone biosynthesis	22/913 (OurGenes-in-this-pathway/OurGenes-in-all-pathways)	40/5803 (Pathway/Background)	1.11291e-08	1.19823e-06	9.84043e-07	Hsd17b2/Hsd3b3/Hsd17b7/Cyp2d22/Comt/Cyp2e1/Ugt2b34/Cyp3a13/Srd5a2/Cyp2c68/Akr1c18/Ugt2b37/Ugt2b38/Cyp2d12/Cyp2b10/Hsd11b1/Cyp2d26/Cyp7b1/Ugt1a6b/Ugt1a1/Ugt2a3/Cyp2c23	22	40	55
mmu04146	Peroxisome	34/913 (OurGenes-in-this-pathway/OurGenes-in-all-pathways)	82/5803 (Pathway/Background)	1.7274e-08	1.39488e-06	1.14554e-06	Acsl1/Abcd3/Pxmp4/Eci2/Acnat2/Acsl5/Pex11a/Pipox/Pxmp2/Pecr/Nudt19/Acsl3/Slc27a2/Baat/Cat/Hacl1/Crat/Pmvk/Acnat1/Hmgcll1/Acaa1a/Amacr/Hao2/Sod1/Dhrs4/Phyh/Nudt12/Pex5l/Acox1/Ephx2/Acaa1b/Eci3/Mlycd/Ehhadh	34	82	41.4634
mmu05150	Staphylococcus aureus infection	23/913 (OurGenes-in-this-pathway/OurGenes-in-all-pathways)	45/5803 (Pathway/Background)	3.28417e-08	2.12157e-06	1.74234e-06	Mbl1/C3ar1/Defb1/C5ar1/C3/Cfi/C4a/Fgg/C1s2/H2-Ob/Krt10/Itgal/H2-DMa/C4b/Selplg/Krt18/Mbl2/H2-Aa/H2-Ab1/Masp2/H2-Eb1/H2-DMb2/Cfb	23	45	51.1111
mmu04610	Complement and coagulation cascades	29/913 (OurGenes-in-this-pathway/OurGenes-in-all-pathways)	67/5803 (Pathway/Background)	6.30456e-08	3.39395e-06	2.78728e-06	Fga/Plau/Serpine1/Mbl1/Serpina1c/Tfpi/C3ar1/F13b/C5ar1/C8g/Serpind1/C3/Cfi/Cd55/C8a/C4a/Fgg/Fgb/C1s2/Serpina1d/F2/Serpina1a/C4b/Serpina1b/Mbl2/Cr2/Masp2/Kng1/Cfb	29	67	43.2836
mmu00071	Fatty acid degradation	22/913 (OurGenes-in-this-pathway/OurGenes-in-all-pathways)	44/5803 (Pathway/Background)	1.09434e-07	5.04959e-06	4.14697e-06	Acsl1/Cpt1a/Eci2/Acsl5/Acat3/Acsl3/Adh1/Cyp4a32/Cpt2/Acat2/Cyp4a31/Acaa1a/Cyp4a10/Cyp4a12a/Acox1/Acaa1b/Eci3/Acads/Cyp4a12b/Aldh9a1/Ehhadh/Acadl	22	44	50
mmu04976	Bile secretion	27/913 (OurGenes-in-this-pathway/OurGenes-in-all-pathways)	69/5803 (Pathway/Background)	2.02786e-06	8.1875e-05	6.72397e-05	Acnat2/Aqp8/Slc4a5/Abcb1a/Cftr/Abcb1b/Ldlr/Nr1h4/Ugt2b34/Slco1a4/Slc2a1/Baat/Slc22a8/Gm6614/Slc10a2/Slco1a6/Acnat1/Slc51a/Ugt2b37/Aqp4/Ugt2b38/Slc10a1/Ugt1a6b/Ugt1a1/Ugt2a3/Abcc3/Slco1a1	27	69	39.1304
mmu00982	Drug metabolism - cytochrome P450	21/913 (OurGenes-in-this-pathway/OurGenes-in-all-pathways)	48/5803 (Pathway/Background)	3.42987e-06	0.000123094	0.000101091	Aox3/Cyp2e1/Fmo4/Aldh3b1/Ugt2b34/Adh1/Aldh3b3/Gsta3/Aldh3a1/Gsta2/Gstm7/Ugt2b37/Gstt1/Ugt2b38/Gstp2/Ugt1a6b/Ugt1a1/Ugt2a3/Fmo1/Mgst1/Aox1	21	48	43.75
mmu04640	Hematopoietic cell lineage	23/913 (OurGenes-in-this-pathway/OurGenes-in-all-pathways)	56/5803 (Pathway/Background)	4.40856e-06	0.000142396	0.000116943	Kit/Itga6/Tfrc/Il5ra/Cd55/Il1b/Cd33/Il4ra/H2-Ob/Cd3g/Cd3e/H2-DMa/Cd8a/Cd4/Cd36/Cd9/H2-Aa/Cr2/Flt3/H2-Ab1/H2-Eb1/H2-DMb2/Il1r1	23	56	41.0714
mmu00980	Metabolism of xenobiotics by cytochrome P450	21/913 (OurGenes-in-this-pathway/OurGenes-in-all-pathways)	50/5803 (Pathway/Background)	7.54492e-06	0.000221546	0.000181944	Cyp2e1/Aldh3b1/Cbr2/Ugt2b34/Adh1/Aldh3b3/Gsta3/Aldh3a1/Gsta2/Gstm7/Ugt2b37/Gstt1/Ugt2b38/Hsd11b1/Gstp2/Cbr1/Ugt1a6b/Ugt1a1/Ugt2a3/Mgst1/Cyp2f2	21	50	42
mmu00590	Arachidonic acid metabolism	20/913 (OurGenes-in-this-pathway/OurGenes-in-all-pathways)	49/5803 (Pathway/Background)	2.07182e-05	0.000514767	0.000422752	Cyp2e1/Cbr2/Gpx6/Pla2g5/Ptges/Cyp4a32/Cyp4a31/Cyp2c68/Cyp4a10/Cyp4a12a/Pla2g12b/Cyp2b10/Ltc4s/Ptgds/Ephx2/Cbr1/Cyp2c23/Cyp2j13/Cyp4a12b/Ggt1	20	49	40.8163
mmu04060	Cytokine-cytokine receptor interaction	40/913 (OurGenes-in-this-pathway/OurGenes-in-all-pathways)	133/5803 (Pathway/Background)	1.92181e-05	0.000514767	0.000422752	Il22ra1/Gdf15/Tnfrsf12a/Ccr2/Ifnlr1/Cx3cr1/Ccr5/Cxcl12/Il18/Il5ra/Bmp15/Tnfrsf25/Cxcl1/Il34/Il1b/Cx3cl1/Tnfsf4/Ngfr/Il4ra/Il10rb/Tnfsf15/Cxcl10/Tnfrsf21/Inha/Acvr2b/Cxcr4/Ccl5/Il17re/Ghr/Tnfsf10/Ctf1/Cxcl11/Cd4/Il10ra/Prlr/Eda2r/Ccl6/Il21r/Il1r1/Il6st	40	133	30.0752
mmu00260	Glycine, serine and threonine metabolism	16/913 (OurGenes-in-this-pathway/OurGenes-in-all-pathways)	36/5803 (Pathway/Background)	3.99801e-05	0.000922399	0.000757519	Alas1/Agxt2/Sardh/Shmt1/Pipox/Pgam1/Amt/Bhmt/Gcsh/Gatm/Gamt/Tha1/Gnmt/Sdsl/Dmgdh/Gcat	16	36	44.4444
mmu04061	Viral protein interaction with cytokine and cytokine receptor	18/913 (OurGenes-in-this-pathway/OurGenes-in-all-pathways)	44/5803 (Pathway/Background)	5.16763e-05	0.00104321	0.000856738	Il22ra1/Ccr2/Cx3cr1/Ccr5/Cxcl12/Il18/Cxcl1/Il34/Cx3cl1/Il10rb/Cxcl10/Cxcr4/Ccl5/Tnfsf10/Cxcl11/Il10ra/Ccl6/Il6st	18	44	40.9091
mmu05204	Chemical carcinogenesis - DNA adducts	18/913 (OurGenes-in-this-pathway/OurGenes-in-all-pathways)	44/5803 (Pathway/Background)	5.16763e-05	0.00104321	0.000856738	Cyp2e1/Ugt2b34/Cyp3a13/Gsta3/Cyp2c68/Gsta2/Gstm7/Ugt2b37/Gstt1/Ugt2b38/Hsd11b1/Gstp2/Cbr1/Ugt1a6b/Ugt1a1/Ugt2a3/Cyp2c23/Mgst1	18	44	40.9091
mmu00380	Tryptophan metabolism	15/913 (OurGenes-in-this-pathway/OurGenes-in-all-pathways)	36/5803 (Pathway/Background)	0.000170328	0.00323622	0.00265774	Aox3/Inmt/Kyat1/Kmo/Acat3/Aadat/Cat/Afmid/Acat2/Ddc/Kyat3/Aldh9a1/Aoc1/Ehhadh/Aox1	15	36	41.6667
mmu01040	Biosynthesis of unsaturated fatty acids	13/913 (OurGenes-in-this-pathway/OurGenes-in-all-pathways)	29/5803 (Pathway/Background)	0.000191716	0.00344024	0.00282529	Acot1/Acnat2/Acot7/Fads1/Baat/Acot3/Acot4/Acnat1/Acaa1a/Acox1/Elovl6/Scd1/Acaa1b	13	29	44.8276
mmu00053	Ascorbate and aldarate metabolism	11/913 (OurGenes-in-this-pathway/OurGenes-in-all-pathways)	23/5803 (Pathway/Background)	0.000299476	0.00509109	0.00418105	Gulo/Ugt2b34/Miox/Akr1a1/Ugt2b37/Ugt2b38/Gusb/Ugt1a6b/Ugt1a1/Ugt2a3/Aldh9a1	11	23	47.8261
mmu00040	Pentose and glucuronate interconversions	12/913 (OurGenes-in-this-pathway/OurGenes-in-all-pathways)	27/5803 (Pathway/Background)	0.000373736	0.00603584	0.00495693	Sord/Ugt2b34/Akr1b8/Akr1a1/Akr1b3/Ugt2b37/Ugt2b38/Gusb/Cryl1/Ugt1a6b/Ugt1a1/Ugt2a3	12	27	44.4444
mmu00910	Nitrogen metabolism	8/913 (OurGenes-in-this-pathway/OurGenes-in-all-pathways)	14/5803 (Pathway/Background)	0.00045024	0.00692512	0.00568724	Car5b/Car3/Car14/Glud1/Glul/Car13/Car5a/Car15	8	14	57.1429
mmu00480	Glutathione metabolism	20/913 (OurGenes-in-this-pathway/OurGenes-in-all-pathways)	61/5803 (Pathway/Background)	0.00069474	0.0102	0.00837677	Nat8f6/Nat8f5/Ggct/Oplah/Nat8f3/Ggt6/Gpx6/Nat8f1/Odc1/Gsta3/Nat8f7/Nat8/Gsta2/Gstm7/Gstt1/Gstp2/Nat8f2/Mgst1/Ggt1/Chac1	20	61	32.7869
mmu00860	Porphyrin metabolism	13/913 (OurGenes-in-this-pathway/OurGenes-in-all-pathways)	33/5803 (Pathway/Background)	0.000876937	0.0123152	0.0101139	Alas1/Hmox1/Ugt2b34/Fxn/Cpox/Ugt2b37/Ugt2b38/Gusb/Ugt1a6b/Ugt1a1/Ugt2a3/Cp/Blvrb	13	33	39.3939
mmu00430	Taurine and hypotaurine metabolism	8/913 (OurGenes-in-this-pathway/OurGenes-in-all-pathways)	16/5803 (Pathway/Background)	0.0014371	0.019341	0.0158838	Acnat2/Fmo4/Ggt6/Baat/Csad/Acnat1/Fmo1/Ggt1	8	16	50
mmu05310	Asthma	6/913 (OurGenes-in-this-pathway/OurGenes-in-all-pathways)	10/5803 (Pathway/Background)	0.00177102	0.0228815	0.0187914	H2-Ob/H2-DMa/H2-Aa/H2-Ab1/H2-Eb1/H2-DMb2	6	10	60
mmu04710	Circadian rhythm	11/913 (OurGenes-in-this-pathway/OurGenes-in-all-pathways)	28/5803 (Pathway/Background)	0.00223282	0.0257986	0.0211871	Per3/Nr1d1/Clock/Cry2/Bhlhe41/Npas2/Rorc/Arntl/Cry1/Prkag3/Bhlhe40	11	28	39.2857
mmu05322	Systemic lupus erythematosus	13/913 (OurGenes-in-this-pathway/OurGenes-in-all-pathways)	36/5803 (Pathway/Background)	0.00223641	0.0257986	0.0211871	C8g/C3/C8a/C4a/C1s2/H2-Ob/Cd28/H2-DMa/C4b/H2-Aa/H2-Ab1/H2-Eb1/H2-DMb2	13	36	36.1111
mmu04979	Cholesterol metabolism	14/913 (OurGenes-in-this-pathway/OurGenes-in-all-pathways)	40/5803 (Pathway/Background)	0.00215647	0.0257986	0.0211871	Lipa/Pcsk9/Ldlr/Sort1/Cyp27a1/Angptl4/Lipg/Angptl3/Apob/Apoa2/Cd36/Apoc3/Apoh/Soat1	14	40	35
mmu00220	Arginine biosynthesis	7/913 (OurGenes-in-this-pathway/OurGenes-in-all-pathways)	14/5803 (Pathway/Background)	0.00289258	0.0302899	0.0248756	Asl/Gls/Glud1/Glul/Acy1/Ass1/Arg2	7	14	50
mmu04672	Intestinal immune network for IgA production	10/913 (OurGenes-in-this-pathway/OurGenes-in-all-pathways)	25/5803 (Pathway/Background)	0.00301508	0.0302899	0.0248756	Cxcl12/Pigr/Cxcr4/H2-Ob/Cd28/H2-DMa/H2-Aa/H2-Ab1/H2-Eb1/H2-DMb2	10	25	40
mmu05332	Graft-versus-host disease	10/913 (OurGenes-in-this-pathway/OurGenes-in-all-pathways)	25/5803 (Pathway/Background)	0.00301508	0.0302899	0.0248756	H2-Q2/Il1b/H2-Ob/Cd28/H2-DMa/H2-Aa/H2-Ab1/H2-Eb1/H2-DMb2/H2-Bl	10	25	40
mmu00630	Glyoxylate and dicarboxylate metabolism	11/913 (OurGenes-in-this-pathway/OurGenes-in-all-pathways)	29/5803 (Pathway/Background)	0.00309464	0.0302899	0.0248756	Shmt1/Acss1/Acat3/Aco2/Cat/Afmid/Acat2/Amt/Gcsh/Glul/Hao2	11	29	37.931
mmu04940	Type I diabetes mellitus	11/913 (OurGenes-in-this-pathway/OurGenes-in-all-pathways)	29/5803 (Pathway/Background)	0.00309464	0.0302899	0.0248756	H2-Q2/Il1b/H2-Ob/Cd28/H2-DMa/H2-Aa/H2-Ab1/H2-Eb1/H2-DMb2/Cpe/H2-Bl	11	29	37.931
mmu00100	Steroid biosynthesis	8/913 (OurGenes-in-this-pathway/OurGenes-in-all-pathways)	18/5803 (Pathway/Background)	0.00364435	0.0322852	0.0265142	Lipa/Sqle/Hsd17b7/Cyp24a1/Dhcr7/Cyp27b1/Lbr/Soat1	8	18	44.4444
mmu04512	ECM-receptor interaction	20/913 (OurGenes-in-this-pathway/OurGenes-in-all-pathways)	69/5803 (Pathway/Background)	0.00369831	0.0322852	0.0265142	Npnt/Itga6/Thbs2/Col1a1/Dag1/Frem2/Reln/Col6a4/Itgb6/Thbs4/Col4a3/Sdc4/Col4a4/Lama3/Col6a6/Hmmr/Cd36/Fn1/Lamb3/Lamc2	20	69	28.9855
mmu04659	Th17 cell differentiation	23/913 (OurGenes-in-this-pathway/OurGenes-in-all-pathways)	83/5803 (Pathway/Background)	0.00362777	0.0322852	0.0265142	Stat5a/Hsp90ab1/Hsp90aa1/Il1b/Il4ra/Rorc/Mtor/H2-Ob/Cd3g/Cd3e/Rxrg/H2-DMa/Cd4/Mapk10/H2-Aa/H2-Ab1/H2-Eb1/Irf4/H2-DMb2/Runx1/Il21r/Il1r1/Il6st	23	83	27.7108
mmu04514	Cell adhesion molecules	28/913 (OurGenes-in-this-pathway/OurGenes-in-all-pathways)	107/5803 (Pathway/Background)	0.0035176	0.0322852	0.0265142	Cldn1/Mpzl1/Itga6/Alcam/Sele/H2-Q2/Neo1/Cdh4/Cldn8/Sdc4/Nectin1/H2-Ob/Cd28/Itgal/Cntnap2/H2-DMa/Cd8a/Cd4/Selplg/H2-Aa/H2-Ab1/H2-Eb1/H2-DMb2/Ntng1/H2-Bl/Cldn4/Cldn6/Ncam2	28	107	26.1682
mmu01212	Fatty acid metabolism	16/913 (OurGenes-in-this-pathway/OurGenes-in-all-pathways)	51/5803 (Pathway/Background)	0.00384311	0.0326664	0.0268273	Acsl1/Cpt1a/Acsl5/Acat3/Acsl3/Fads1/Cpt2/Acat2/Acaa1a/Acox1/Elovl6/Scd1/Acaa1b/Acads/Ehhadh/Acadl	16	51	31.3725
mmu04612	Antigen processing and presentation	17/913 (OurGenes-in-this-pathway/OurGenes-in-all-pathways)	56/5803 (Pathway/Background)	0.00428373	0.0354781	0.0291363	Hsp90ab1/Hsp90aa1/Hspa5/H2-Q2/Hspa2/H2-Ob/H2-DMa/Cd8a/Cd4/H2-Aa/H2-Ab1/H2-Eb1/H2-DMb2/Cd74/Ciita/Ctss/H2-Bl	17	56	30.3571
mmu00983	Drug metabolism - other enzymes	20/913 (OurGenes-in-this-pathway/OurGenes-in-all-pathways)	70/5803 (Pathway/Background)	0.00443212	0.0357894	0.029392	Upp2/Tk1/Cyp2e1/Ugt2b34/Ces1f/Gsta3/Gsta2/Ces1d/Gstm7/Ugt2b37/Gstt1/Ugt2b38/Gusb/Gstp2/Ces2c/Ugt1a6b/Ugt1a1/Ugt2a3/Mgst1/Upp1	20	70	28.5714
mmu00360	Phenylalanine metabolism	7/913 (OurGenes-in-this-pathway/OurGenes-in-all-pathways)	15/5803 (Pathway/Background)	0.00469517	0.0361081	0.0296537	Pah/Hpd/Aldh3b1/Gm4952/Aldh3b3/Ddc/Aldh3a1	7	15	46.6667
mmu01240	Biosynthesis of cofactors	32/913 (OurGenes-in-this-pathway/OurGenes-in-all-pathways)	129/5803 (Pathway/Background)	0.00463211	0.0361081	0.0296537	Ak4/Alas1/Nadk/Ak2/Mthfd1l/Pank1/Shmt1/Coasy/Mthfd2/Kmo/Hpd/Gulo/Ugt2b34/Bco1/Ctps/Bcat1/Ak5/Akr1a1/Afmid/Cpox/Pank3/Ak7/Gch1/Ugt2b37/Ugt2b38/Gusb/Alpl/Rdh12/Ugt1a6b/Ugt1a1/Ugt2a3/Pmm1	32	129	24.8062
mmu00350	Tyrosine metabolism	9/913 (OurGenes-in-this-pathway/OurGenes-in-all-pathways)	23/5803 (Pathway/Background)	0.00575412	0.0432228	0.0354966	Aox3/Comt/Hpd/Aldh3b1/Adh1/Aldh3b3/Ddc/Aldh3a1/Aox1	9	23	39.1304
mmu05321	Inflammatory bowel disease	12/913 (OurGenes-in-this-pathway/OurGenes-in-all-pathways)	36/5803 (Pathway/Background)	0.00687332	0.0504564	0.0414372	Il18/Il1b/Il4ra/Rorc/H2-Ob/H2-DMa/H2-Aa/H2-Ab1/H2-Eb1/H2-DMb2/Tlr5/Il21r	12	36	33.3333
mmu04080	Neuroactive ligand-receptor interaction	30/913 (OurGenes-in-this-pathway/OurGenes-in-all-pathways)	123/5803 (Pathway/Background)	0.00774192	0.0555698	0.0456366	Chrna4/Adrb2/Chrna7/Adora2b/Mchr1/Npy6r/C3ar1/P2ry14/C5ar1/Lpar3/Grin3a/C3/Htr1b/Gabra3/Mas1/P2ry10/Avpr1a/Gria3/Thra/Ghr/Npy/F2/Prlr/Calcr/Grid1/Kng1/Kiss1r/Agt/Adm/Chrnb4	30	123	24.3902
mmu01230	Biosynthesis of amino acids	17/913 (OurGenes-in-this-pathway/OurGenes-in-all-pathways)	60/5803 (Pathway/Background)	0.00914511	0.0642145	0.0527361	Mtr/Pah/Shmt1/Pgam1/Asl/Pgk1/Aco2/Bcat1/Pklr/Glul/Acy1/Ass1/Tha1/Gapdh/Asns/Sdsl/Arg2	17	60	28.3333
mmu04978	Mineral absorption	13/913 (OurGenes-in-this-pathway/OurGenes-in-all-pathways)	42/5803 (Pathway/Background)	0.00993789	0.0668737	0.0549199	Clcn2/Hmox1/Mt2/Mt1/Slc8a1/Steap1/Slc34a3/Atp2b4/Slc34a2/Steap2/Trpm6/S100g/Atp7b	13	42	30.9524
mmu01232	Nucleotide metabolism	19/913 (OurGenes-in-this-pathway/OurGenes-in-all-pathways)	70/5803 (Pathway/Background)	0.00988495	0.0668737	0.0549199	Ak4/Nt5e/Ak2/Upp2/Adk/Gmpr/Tk1/Nt5c2/Entpd2/Enpp1/Lacc1/Ctps/Hddc2/Ak5/Gda/Entpd6/Ak7/Dck/Upp1	19	70	27.1429
mmu05330	Allograft rejection	9/913 (OurGenes-in-this-pathway/OurGenes-in-all-pathways)	25/5803 (Pathway/Background)	0.0107199	0.070664	0.0580327	H2-Q2/H2-Ob/Cd28/H2-DMa/H2-Aa/H2-Ab1/H2-Eb1/H2-DMb2/H2-Bl	9	25	36
mmu00340	Histidine metabolism	8/913 (OurGenes-in-this-pathway/OurGenes-in-all-pathways)	21/5803 (Pathway/Background)	0.0109482	0.0707255	0.0580832	Aspa/Amdhd1/Aldh3b1/Aldh3b3/Aldh3a1/Cndp2/Aldh9a1/Aoc1	8	21	38.0952
mmu00270	Cysteine and methionine metabolism	13/913 (OurGenes-in-this-pathway/OurGenes-in-all-pathways)	43/5803 (Pathway/Background)	0.0122487	0.0775752	0.0637085	Mtr/Agxt2/Kyat1/Lacc1/Bcat1/Bhmt/Ahcy/Bhmt2/Ahcyl2/Sdsl/Ldhb/Dnmt3b/Kyat3	13	43	30.2326
mmu05033	Nicotine addiction	6/913 (OurGenes-in-this-pathway/OurGenes-in-all-pathways)	14/5803 (Pathway/Background)	0.0143977	0.0801805	0.0658481	Chrna4/Chrna7/Grin3a/Gabra3/Gria3/Slc17a8	6	14	42.8571
mmu05320	Autoimmune thyroid disease	9/913 (OurGenes-in-this-pathway/OurGenes-in-all-pathways)	26/5803 (Pathway/Background)	0.0141608	0.0801805	0.0658481	H2-Q2/H2-Ob/Cd28/H2-DMa/H2-Aa/H2-Ab1/H2-Eb1/H2-DMb2/H2-Bl	9	26	34.6154
mmu00250	Alanine, aspartate and glutamate metabolism	10/913 (OurGenes-in-this-pathway/OurGenes-in-all-pathways)	30/5803 (Pathway/Background)	0.0131853	0.0801805	0.0658481	Agxt2/Aspa/Asl/Gls/Glud1/Glul/Ass1/Folh1/Gfpt2/Asns	10	30	33.3333
mmu00410	beta-Alanine metabolism	10/913 (OurGenes-in-this-pathway/OurGenes-in-all-pathways)	30/5803 (Pathway/Background)	0.0131853	0.0801805	0.0658481	Aldh3b1/Aldh3b3/Csad/Aldh3a1/Cndp2/Acox1/Mlycd/Acads/Aldh9a1/Ehhadh	10	30	33.3333
mmu00010	Glycolysis / Gluconeogenesis	15/913 (OurGenes-in-this-pathway/OurGenes-in-all-pathways)	53/5803 (Pathway/Background)	0.0140466	0.0801805	0.0658481	Pgam1/Acss1/Aldh3b1/Pgk1/Adh1/Aldh3b3/Akr1a1/Pklr/Fbp2/G6pc/Aldh3a1/Hkdc1/Gapdh/Ldhb/Aldh9a1	15	53	28.3019
mmu05416	Viral myocarditis	15/913 (OurGenes-in-this-pathway/OurGenes-in-all-pathways)	53/5803 (Pathway/Background)	0.0140466	0.0801805	0.0658481	H2-Q2/Dag1/Cd55/Cycs/Ccnd1/H2-Ob/Cd28/Rac2/Itgal/H2-DMa/H2-Aa/H2-Ab1/H2-Eb1/H2-DMb2/H2-Bl	15	53	28.3019
mmu05207	Chemical carcinogenesis - receptor activation	36/913 (OurGenes-in-this-pathway/OurGenes-in-all-pathways)	160/5803 (Pathway/Background)	0.0142113	0.0801805	0.0658481	Chrna4/Adrb2/Ppara/Chrna7/Stat5a/Hsp90ab1/Hsp90aa1/Creb3l1/Ugt2b34/Nr1i3/Cyp3a13/Fgf10/Paqr7/Gsta3/Myc/Fgf9/Ccnd1/Gsta2/Arrb1/Mtor/Gstm7/Fgf18/Ugt2b37/Gstt1/Rxrg/Ugt2b38/Birc5/Cyp2b10/Ephx2/Eif4ebp1/Ugt1a6b/Ugt1a1/Ugt2a3/Paqr5/Mgst1/Chrnb4	36	160	22.5
mmu00591	Linoleic acid metabolism	7/913 (OurGenes-in-this-pathway/OurGenes-in-all-pathways)	18/5803 (Pathway/Background)	0.0151064	0.0827011	0.0679181	Cyp2e1/Cyp3a13/Pla2g5/Cyp2c68/Pla2g12b/Cyp2c23/Cyp2j13	7	18	38.8889
mmu00280	Valine, leucine and isoleucine degradation	14/913 (OurGenes-in-this-pathway/OurGenes-in-all-pathways)	49/5803 (Pathway/Background)	0.0159489	0.0858582	0.0705109	Agxt2/Aox3/Acat3/Bcat1/Aacs/Acat2/Hmgcll1/Acaa1a/Ivd/Acaa1b/Acads/Aldh9a1/Ehhadh/Aox1	14	49	28.5714
mmu04975	Fat digestion and absorption	9/913 (OurGenes-in-this-pathway/OurGenes-in-all-pathways)	27/5803 (Pathway/Background)	0.0183532	0.0971815	0.0798101	Dgat2/Pnliprp1/Acat3/Mogat2/Pla2g5/Acat2/Apob/Pla2g12b/Cd36	9	27	33.3333
mmu00730	Thiamine metabolism	5/913 (OurGenes-in-this-pathway/OurGenes-in-all-pathways)	11/5803 (Pathway/Background)	0.0192547	0.100311	0.0823798	Ak4/Ak2/Ak5/Ak7/Alpl	5	11	45.4545
mmu00120	Primary bile acid biosynthesis	6/913 (OurGenes-in-this-pathway/OurGenes-in-all-pathways)	15/5803 (Pathway/Background)	0.0208661	0.105309	0.0864846	Acnat2/Cyp27a1/Baat/Acnat1/Amacr/Cyp7b1	6	15	40
mmu00670	One carbon pool by folate	7/913 (OurGenes-in-this-pathway/OurGenes-in-all-pathways)	19/5803 (Pathway/Background)	0.0207454	0.105309	0.0864846	Mtr/Mthfd1l/Shmt1/Mthfd2/Amt/Mthfr/Aldh1l2	7	19	36.8421
mmu00650	Butanoate metabolism	8/913 (OurGenes-in-this-pathway/OurGenes-in-all-pathways)	24/5803 (Pathway/Background)	0.0256583	0.127502	0.104711	Acat3/Acsm1/Aacs/Acat2/Hmgcll1/Acsm3/Acads/Ehhadh	8	24	33.3333
mmu00561	Glycerolipid metabolism	14/913 (OurGenes-in-this-pathway/OurGenes-in-all-pathways)	52/5803 (Pathway/Background)	0.0265701	0.130033	0.106789	Dgat2/Pnliprp1/Dgkg/Mogat2/Mboat1/Dgkb/Akr1b8/Agk/Akr1a1/Lipg/Akr1b3/Aldh9a1/Dgkh/Mogat1	14	52	26.9231
mmu00450	Selenocompound metabolism	6/913 (OurGenes-in-this-pathway/OurGenes-in-all-pathways)	16/5803 (Pathway/Background)	0.0290483	0.140039	0.115007	Mtr/Inmt/Kyat1/Txnrd3/Txnrd2/Kyat3	6	16	37.5
mmu02010	ABC transporters	11/913 (OurGenes-in-this-pathway/OurGenes-in-all-pathways)	39/5803 (Pathway/Background)	0.0337908	0.160506	0.131815	Abcd3/Abca4/Abcb1a/Cftr/Abcb1b/Defb1/Abca13/Abca17/Abca2/Abcc3/Abcg3	11	39	28.2051
mmu00620	Pyruvate metabolism	11/913 (OurGenes-in-this-pathway/OurGenes-in-all-pathways)	40/5803 (Pathway/Background)	0.040224	0.188295	0.154637	Acot12/Acss1/Acat3/Adh1/Akr1a1/Pklr/Acat2/Ldhd/Ldhb/Me1/Aldh9a1	11	40	27.5
mmu00592	alpha-Linolenic acid metabolism	5/913 (OurGenes-in-this-pathway/OurGenes-in-all-pathways)	13/5803 (Pathway/Background)	0.0409089	0.188765	0.155023	Pla2g5/Acaa1a/Pla2g12b/Acox1/Acaa1b	5	13	38.4615
mmu00760	Nicotinate and nicotinamide metabolism	9/913 (OurGenes-in-this-pathway/OurGenes-in-all-pathways)	31/5803 (Pathway/Background)	0.0441729	0.200956	0.165034	Nadk/Nt5e/Aox3/Nt5c2/Enpp1/Nampt/Nmrk1/Nudt12/Aox1	9	31	29.0323
mmu04974	Protein digestion and absorption	16/913 (OurGenes-in-this-pathway/OurGenes-in-all-pathways)	67/5803 (Pathway/Background)	0.0525997	0.235968	0.193788	Kcnk5/Col18a1/Slc8a1/Col1a1/Col8a1/Col5a3/Ace2/Xpnpep2/Col6a4/Col4a3/Col4a4/Col6a6/Col27a1/Col19a1/Col14a1/Col7a1	16	67	23.8806
