# Supplementary material for: Multiomics reveals multilevel control of renal and systemic metabolism by the renal tubular circadian clock
Source: J Clin Invest. 2023 Apr 17;133(8):e167133. doi: 10.1172/JCI167133 (PMC10104904; doi:10.1172/JCI167133)
Supplement: Supplemental table 4 [file jci-133-167133-s079.xlsx]

## Sheet: ORA_Protein
Supplementary Table 3: List of KEGG pathways whose adjusted p-value < 0.25 after Over Representation (ORA) analysis on renal proteins significantly up or downregulated in their mean expression in cKOt mice as compared to CTRL mice.
KEGG_ID	Description	ProteinRatio	BgRatio	pvalue	p.adjust	qvalue	GeneSymbol	Count	Pathway	% affected genes
mmu00140	Steroid hormone biosynthesis	14/563 (OurProteins-in-this-pathway/OurProteins-in-all-pathways)	18/2177 (Pathway/Background)	5.51307e-06	0.00148302	0.00134635	Cyp2d26/Hsd17b12/Cyp2d9/Hsd3b4/Dhrs11/Cyp2e1/Akr1c18/Cyp7b1/Hsd3b2/Comt/Ugt2b5/Hsd11b1/Ugt1a7c/Hsd17b2	14	18	77.7778
mmu01040	Biosynthesis of unsaturated fatty acids	12/563 (OurProteins-in-this-pathway/OurProteins-in-all-pathways)	17/2177 (Pathway/Background)	0.000133589	0.0179677	0.0163119	Acaa1a/Hsd17b12/Hacd3/Acox1/Acot7/Scp2/Acot4/Acot1/Fads2/Acaa1b/Acnat1/Hacd2	12	17	70.5882
mmu05204	Chemical carcinogenesis - DNA adducts	13/563 (OurProteins-in-this-pathway/OurProteins-in-all-pathways)	21/2177 (Pathway/Background)	0.000498336	0.0298331	0.0270839	Gsta3/Gsta4/Gstt1/Cyp2e1/Gsta2/Gstp1/Mgst1/Gstm2/Cbr1/Mgst3/Ugt2b5/Hsd11b1/Ugt1a7c	13	21	61.9048
mmu04933	AGE-RAGE signaling pathway in diabetic complications	16/563 (OurProteins-in-this-pathway/OurProteins-in-all-pathways)	29/2177 (Pathway/Background)	0.000686716	0.0298331	0.0270839	Col4a4/Col4a2/Hras/Stat1/Icam1/Stat5b/Col4a3/Diaph1/Col3a1/Pik3r1/Plcg2/Col1a1/Col1a2/Agt/Mapk3/Mapk14	16	29	55.1724
mmu00071	Fatty acid degradation	18/563 (OurProteins-in-this-pathway/OurProteins-in-all-pathways)	34/2177 (Pathway/Background)	0.000620264	0.0298331	0.0270839	Acaa1a/Gcdh/Eci3/Eci2/Ehhadh/Cyp4a10/Acsl1/Acox1/Acadm/Cpt2/Aldh2/Acaa1b/Acads/Cpt1a/Adh1/Acsl5/Acadl/Aldh9a1	18	34	52.9412
mmu04974	Protein digestion and absorption	18/563 (OurProteins-in-this-pathway/OurProteins-in-all-pathways)	34/2177 (Pathway/Background)	0.000620264	0.0298331	0.0270839	Col18a1/Col4a4/Slc6a19/Col4a2/Col6a2/Col14a1/Mep1b/Ace2/Atp1a4/Col4a3/Slc8a1/Slc16a10/Col3a1/Slc1a5/Col1a1/Col1a2/Slc7a7/Mep1a	18	34	52.9412
mmu05034	Alcoholism	24/563 (OurProteins-in-this-pathway/OurProteins-in-all-pathways)	51/2177 (Pathway/Background)	0.000776327	0.0298331	0.0270839	Hras/Hdac6/Hdac2/H2ac21/Slc29a3/Shc1/Ddc/Slc29a1/Maob/Mapk3/Ppp1cc/H2az2/H2az1/H2bc12/H2bc7/H2bc22/H2bc3/H2bu2/H2bc21/H2ac12/H2ac15/H2ac10/H2aw/H2aj	24	51	47.0588
mmu04146	Peroxisome	29/563 (OurProteins-in-this-pathway/OurProteins-in-all-pathways)	66/2177 (Pathway/Background)	0.000923356	0.0310478	0.0281866	Mpv17l/Acaa1a/Pex11a/Cat/Pxmp4/Eci3/Eci2/Ehhadh/Acsl1/Nudt19/Ech1/Mlycd/Acox1/Ephx2/Scp2/Pipox/Hao2/Pxmp2/Acaa1b/Crat/Acnat1/Pecr/Acsl5/Amacr/Sod1/Hacl1/Ddo/Abcd1/Phyh	29	66	43.9394
mmu00980	Metabolism of xenobiotics by cytochrome P450	14/563 (OurProteins-in-this-pathway/OurProteins-in-all-pathways)	25/2177 (Pathway/Background)	0.00123132	0.0331224	0.0300701	Gsta3/Gsta4/Gstt1/Cyp2e1/Gsta2/Gstp1/Mgst1/Gstm2/Cbr1/Adh1/Mgst3/Ugt2b5/Hsd11b1/Ugt1a7c	14	25	56
mmu00982	Drug metabolism - cytochrome P450	14/563 (OurProteins-in-this-pathway/OurProteins-in-all-pathways)	25/2177 (Pathway/Background)	0.00123132	0.0331224	0.0300701	Gsta3/Gsta4/Gstt1/Cyp2e1/Gsta2/Gstp1/Mgst1/Gstm2/Fmo4/Adh1/Maob/Mgst3/Ugt2b5/Ugt1a7c	14	25	56
mmu01524	Platinum drug resistance	15/563 (OurProteins-in-this-pathway/OurProteins-in-all-pathways)	28/2177 (Pathway/Background)	0.00151625	0.0370793	0.0336623	Gsta3/Cycs/Gsta4/Gstt1/Fadd/Gsta2/Gstp1/Mgst1/Gstm2/Map3k5/Pik3r1/Mgst3/Bcl2l1/Mapk3/Abcc2	15	28	53.5714
mmu05322	Systemic lupus erythematosus	16/563 (OurProteins-in-this-pathway/OurProteins-in-all-pathways)	31/2177 (Pathway/Background)	0.00177848	0.0398677	0.0361937	C3/H2ac21/C8b/H2az2/H2az1/H2bc12/H2bc7/H2bc22/H2bc3/H2bu2/H2bc21/H2ac12/H2ac15/H2ac10/H2aw/H2aj	16	31	51.6129
mmu00040	Pentose and glucuronate interconversions	9/563 (OurProteins-in-this-pathway/OurProteins-in-all-pathways)	14/2177 (Pathway/Background)	0.00269564	0.0557791	0.0506388	Akr1b3/Dcxr/Akr1a1/Akr1b7/Gusb/Sord/Rpe/Ugt2b5/Ugt1a7c	9	14	64.2857
mmu00053	Ascorbate and aldarate metabolism	8/563 (OurProteins-in-this-pathway/OurProteins-in-all-pathways)	12/2177 (Pathway/Background)	0.00341993	0.0613307	0.0556789	Akr1a1/Aldh2/Gusb/Miox/Ugt2b5/Aldh9a1/Ugt1a7c/Rgn	8	12	66.6667
mmu01212	Fatty acid metabolism	19/563 (OurProteins-in-this-pathway/OurProteins-in-all-pathways)	41/2177 (Pathway/Background)	0.00339799	0.0613307	0.0556789	Ppt2/Acaa1a/Hsd17b12/Ehhadh/Acsl1/Hacd3/Acox1/Scp2/Acadm/Cpt2/Fads2/Acaa1b/Acads/Cpt1a/Acaca/Fasn/Acsl5/Hacd2/Acadl	19	41	46.3415
mmu00830	Retinol metabolism	9/563 (OurProteins-in-this-pathway/OurProteins-in-all-pathways)	15/2177 (Pathway/Background)	0.00521168	0.0824672	0.0748675	Rdh16/Cyp2a4/Aldh1a1/Cyp4a10/Rdh11/Retsat/Adh1/Ugt2b5/Ugt1a7c	9	15	60
mmu00410	beta-Alanine metabolism	11/563 (OurProteins-in-this-pathway/OurProteins-in-all-pathways)	20/2177 (Pathway/Background)	0.00503393	0.0824672	0.0748675	Cndp2/Upb1/Ehhadh/Mlycd/Acox1/Aldh2/Acads/Cndp1/Csad/Aldh9a1/Dpyd	11	20	55
mmu00983	Drug metabolism - other enzymes	18/563 (OurProteins-in-this-pathway/OurProteins-in-all-pathways)	40/2177 (Pathway/Background)	0.0063507	0.0949076	0.0861615	Gsta3/Gsta4/Gstt1/Upb1/Ces1d/Ces2c/Cyp2e1/Gsta2/Gstp1/Mgst1/Gstm2/Ces1c/Nme3/Gusb/Mgst3/Ugt2b5/Ugt1a7c/Dpyd	18	40	45
mmu00340	Histidine metabolism	7/563 (OurProteins-in-this-pathway/OurProteins-in-all-pathways)	11/2177 (Pathway/Background)	0.00906311	0.121899	0.110665	Cndp2/Aspa/Aldh2/Uroc1/Maob/Cndp1/Aldh9a1	7	11	63.6364
mmu05225	Hepatocellular carcinoma	20/563 (OurProteins-in-this-pathway/OurProteins-in-all-pathways)	47/2177 (Pathway/Background)	0.00874573	0.121899	0.110665	Gsta3/Pbrm1/Gsta4/Gstt1/Hras/Gsta2/Gstp1/Mgst1/Gstm2/Pik3r1/Plcg2/Shc1/Nqo1/Txnrd2/Arid1a/Mgst3/Hmox1/Bcl2l1/Mapk3/Igf1r	20	47	42.5532
mmu03320	PPAR signaling pathway	17/563 (OurProteins-in-this-pathway/OurProteins-in-all-pathways)	39/2177 (Pathway/Background)	0.0115512	0.14124	0.128224	Acaa1a/Fabp3/Ehhadh/Cyp4a10/Fabp7/Acsl1/Hmgcs1/Acox1/Scp2/Acadm/Cpt2/Fads2/Acaa1b/Cpt1a/Acsl5/Acadl/Cyp27a1	17	39	43.5897
mmu04613	Neutrophil extracellular trap formation	22/563 (OurProteins-in-this-pathway/OurProteins-in-all-pathways)	54/2177 (Pathway/Background)	0.0110917	0.14124	0.128224	Clcn5/Hdac6/C3/Hdac2/H2ac21/Pik3r1/Plcg2/Mapk3/Mapk14/H2az2/H2az1/H2bc12/H2bc7/H2bc22/H2bc3/H2bu2/H2bc21/H2ac12/H2ac15/H2ac10/H2aw/H2aj	22	54	40.7407
mmu00790	Folate biosynthesis	8/563 (OurProteins-in-this-pathway/OurProteins-in-all-pathways)	14/2177 (Pathway/Background)	0.0125014	0.146212	0.132738	Akr1b3/Pts/Akr1b7/Cbr1/Alpl/Pcbd2/Mocs1/Pcbd1	8	14	57.1429
mmu04070	Phosphatidylinositol signaling system	12/563 (OurProteins-in-this-pathway/OurProteins-in-all-pathways)	25/2177 (Pathway/Background)	0.013664	0.153151	0.139037	Synj1/Mtm1/Pip5k1c/Pik3r1/Plcg2/Itpr2/Itpr1/Impa2/Inpp5b/Mtmr2/Pik3c3/Pik3c2a	12	25	48
mmu04936	Alcoholic liver disease	16/563 (OurProteins-in-this-pathway/OurProteins-in-all-pathways)	37/2177 (Pathway/Background)	0.015399	0.165694	0.150424	C3/Fadd/Mlycd/Acox1/Cyp2e1/Acadm/Map3k5/Aldh2/Cpt1a/Acaca/Adh1/Fasn/Ikbkg/Map2k6/Aldh9a1/Mapk14	16	37	43.2432
mmu00562	Inositol phosphate metabolism	11/563 (OurProteins-in-this-pathway/OurProteins-in-all-pathways)	23/2177 (Pathway/Background)	0.0186048	0.192488	0.17475	Synj1/Mtm1/Pip5k1c/Plcg2/Miox/Impa2/Inpp5b/Mtmr2/Pik3c3/Isyna1/Pik3c2a	11	23	47.8261
mmu00480	Glutathione metabolism	16/563 (OurProteins-in-this-pathway/OurProteins-in-all-pathways)	38/2177 (Pathway/Background)	0.0204115	0.203359	0.184619	Gsta3/Gsta4/Gstt1/Ggct/Nat8/Gsta2/Gstp1/Mgst1/Gstm2/Sms/Srm/Mgst3/Nat8f1/Oplah/Nat8f3/Nat8f7	16	38	42.1053
mmu00760	Nicotinate and nicotinamide metabolism	9/563 (OurProteins-in-this-pathway/OurProteins-in-all-pathways)	18/2177 (Pathway/Background)	0.0235614	0.226358	0.205498	Cd38/Nt5c2/Nmnat3/Nnt/Qprt/Enpp1/Nt5e/Nmrk1/Nampt	9	18	50
mmu00380	Tryptophan metabolism	12/563 (OurProteins-in-this-pathway/OurProteins-in-all-pathways)	27/2177 (Pathway/Background)	0.0271689	0.243615	0.221165	Kmo/Cat/Gcdh/Inmt/Ehhadh/Kyat1/Aldh2/Ddc/Maob/Dhtkd1/Aldh9a1/Afmid	12	27	44.4444
mmu04625	C-type lectin receptor signaling pathway	12/563 (OurProteins-in-this-pathway/OurProteins-in-all-pathways)	27/2177 (Pathway/Background)	0.0271689	0.243615	0.221165	Hras/Stat1/Pik3r1/Mapkapk2/Plcg2/Itpr2/Ikbkg/Itpr1/Pycard/Rras2/Mapk3/Mapk14	12	27	44.4444
