# Supplementary material for: Multiomics reveals multilevel control of renal and systemic metabolism by the renal tubular circadian clock
Source: J Clin Invest. 2023 Apr 17;133(8):e167133. doi: 10.1172/JCI167133 (PMC10104904; doi:10.1172/JCI167133)
Supplement: Supplemental table 5 [file jci-133-167133-s080.xlsx]

## Sheet: Renal Metabolomic
Supplementary Table 5: Renal metabolomic data analysed for changes in circadian rhythm and mean expression using DryR and Limma
Component							Individual processed values in CTRL																														Individual processed values in cKOt
SUPER_PATHWAY	SUB_PATHWAY	COMP_ID	CHEMICAL_ID	PUBCHEM	BIOCHEMICAL	num_nonmissing_values	ZT0_C1	ZT0_C2	ZT0_C3	ZT0_C4	ZT0_C5	ZT04_C2	ZT04_C3	ZT04_C4	ZT04_C5	ZT04_C6	ZT08_C1	ZT08_C2	ZT08_C4	ZT08_C5	ZT08_C6	ZT12_C1	ZT12_C2	ZT12_C3	ZT12_C5	ZT12_C6	ZT16_C1	ZT16_C3	ZT16_C4	ZT16_C5	ZT16_C6	ZT20_C1	ZT20_C2	ZT20_C3	ZT20_C4	ZT20_C5	ZT0_KO1	ZT0_KO3	ZT0_KO4	ZT0_KO5	ZT0_KO6	ZT04_KO1	ZT04_KO2	ZT04_KO3	ZT04_KO4	ZT04_KO5	ZT08_KO2	ZT08_KO3	ZT08_KO4
Amino Acid	Histidine Metabolism	1768	249	439224	carnosine	60	0.8944	1.7351	1.1903	1.158	1.4787	0.8374	1.6508	1.2588	1.3802	0.7023	0.9554	0.9632	1.0996	1.1925	0.8503	0.7589	1.0261	1.0169	0.8932	0.9328	0.9551	0.8839	1.0382	0.9965	0.9026	0.7245	0.6827	1.1699	1.0159	0.9062	1.0035	1.464	1.4003	1.5344	1.1502	1.1065	0.6119	0.7515	0.7456	1.0104	0.8838	1.0262	1.5175
Peptide	Dipeptide Derivative	63052	100021261	20847829	leucylhydroxyproline*	60	1.0657	2.0662	0.5249	1.4275	2.0075	0.9318	1.2964	1.8055	1.5632	0.7391	0.9398	0.8833	0.9268	1.1841	0.8293	1.0233	0.9817	0.7423	0.6446	1.0751	0.795	0.8803	1.3358	0.9288	1.0004	0.9996	0.8271	1.0769	0.9723	0.8874	1.0467	1.8542	1.7073	1.5313	1.3232	1.2712	0.6583	1.1092	0.7869	1.012	0.8533	0.9194	1.2213
Lipid	Hexosylceramides (HCER)	53013	100009272	NA	glycosyl-N-palmitoyl-sphingosine (d18:1/16:0)	60	1.1029	1.1022	0.9952	1.0209	0.999	1.0288	1.0346	1.051	0.9503	1.1132	1.0934	1.3048	1.0934	0.9842	0.9579	1.0315	0.8561	1.0305	0.8619	0.9821	0.648	1.0786	1.1708	0.8943	0.8628	0.7832	1.043	0.9325	0.8291	0.9793	0.9289	0.9556	0.9971	1.0823	0.8143	1.1968	0.9579	1.001	0.9135	1.1056	0.941	1.1682	1.2197
Xenobiotics	Benzoate Metabolism	21133	100000862	135	4-hydroxybenzoate	60	3.1996	1.4632	1.0487	0.8123	0.9925	0.9329	0.7491	1.0156	1.5973	1.4422	1.6588	0.9394	0.7275	0.5646	1.3813	0.8208	2.2999	1.2535	1.0191	1.0075	0.7031	0.5825	0.556	1.0715	0.6443	0.5972	9.1272	0.4524	1.1441	1.1964	2.2466	0.3965	1.4387	0.4969	0.5953	2.0871	2.0653	0.8909	1.4643	1.3155	0.7378	0.803	1.2779
Lipid	Sphingolipid Synthesis	1510	469	122121	phytosphingosine	60	0.7409	0.9281	0.828	0.6611	0.9537	1.0122	0.8361	0.9181	1.1913	1.089	0.9027	1.1268	1.1189	1.0652	1.2692	1.0051	1.066	1.0192	0.9814	1.1099	0.7021	1.0094	1.1551	0.7359	0.9718	1.0158	1.0265	0.9802	0.83	1.0252	0.6468	1.0463	1.0329	0.8989	0.7855	1.1329	0.773	1.0997	0.8805	0.9729	1.2819	1.2166	1.1024
Lipid	Phosphatidylcholine (PC)	52470	100008984	6443788	1-palmitoyl-2-palmitoleoyl-GPC (16:0/16:1)*	60	0.951	1.1308	0.9114	0.9406	1.1364	1.1538	1.2475	1.0656	0.9845	1.2126	1.5761	1.5455	1.296	1.1341	0.9476	1.1699	1.1485	1.0075	0.706	0.6913	1.3126	0.8522	0.9233	0.6836	0.9541	0.6439	0.9604	0.8048	0.7304	0.9343	0.7596	0.7685	0.8819	1.0398	0.8542	1.1224	1.3429	1.0684	1.0486	1.1715	1.1455	1.3788	1.1123
Lipid	Fatty Acid Metabolism (Acyl Carnitine, Hydroxy)	52984	100009271	71464477	(S)-3-hydroxybutyrylcarnitine	60	0.9103	0.641	1.0558	0.4685	1.2193	0.8214	0.5614	1.026	0.6532	1.6806	0.5807	1.2811	0.9685	0.7094	1.3383	1.7323	1.7549	0.8611	1.5146	0.9867	1.1677	1.1049	0.8027	0.6213	1.4136	1.3948	2.5777	0.9828	0.9788	1.3443	0.2555	1.1098	0.4845	0.4445	0.7647	0.6465	0.5253	0.8972	1.6802	0.6607	0.9943	0.6658	0.6911
Amino Acid	Glycine, Serine and Threonine Metabolism	58	340	750	glycine	60	1.1672	1.2863	0.9655	1.09	0.9799	0.9366	0.9692	1.1359	1.1384	0.9412	1.1299	0.8912	0.8712	1.1127	1.0769	1.0809	0.9502	0.8873	0.8931	0.8452	0.9705	0.903	1.1654	1.0278	0.9467	0.9467	1.1128	1.1232	0.8697	0.9964	1.1683	1.0328	1.1657	1.0802	1.1131	1.1313	0.8637	0.9367	0.9259	0.9385	0.8727	0.8985	1.0524
Nucleotide	Purine Metabolism, Adenine containing	35157	100001415	161466	N6-carbamoylthreonyladenosine	60	2.0846	1.6478	1.0827	0.9992	1.0258	0.8382	1.104	1.1422	1.9462	0.9634	0.8698	0.9679	0.9643	1.0582	0.968	1.0871	1.2247	1.1193	0.9598	0.992	1.0008	0.6169	0.9484	0.8025	0.7622	0.7178	1.6451	0.8797	0.6268	1.081	1.5674	0.9027	1.2048	1.1722	1.0241	1.2036	1.2354	0.9336	1.1713	1.3255	0.7884	1.0137	1.1159
Xenobiotics	Food Component/Plant	62864	100003695	3246006	mannonate*	49	4.0134	2.0357	0.4448	1.20008	1.9352	0.781138	0.732016	1.21326	1.1656	1.00087	0.70578	0.4448	0.4448	0.5668	0.856831	0.7588	1.2348	0.4448	0.4448	1.0353	0.4448	0.5989	1.0458	1.0069	2.0928	0.8865	1.9356	0.7366	0.4448	2.1839	1.5309	0.6092	1.1202	0.9184	1.4463	0.906837	0.6573	0.7431	0.88852	1	0.4448	0.7062	0.8058
Amino Acid	Leucine, Isoleucine and Valine Metabolism	62559	100020425	NA	1-carboxyethylleucine	60	3.6311	3.0863	1.0411	1.1111	1.6732	0.7571	0.9668	2.2953	1.9481	1.0052	0.8904	0.8553	1.2702	1.2383	0.8703	1.1397	1.2049	0.7556	1.2201	0.8359	0.653	0.6642	1.4147	0.8492	1.2595	0.5943	1.6125	0.829	0.6023	0.934	1.732	0.994	1.4415	2.0866	1.187	1.2769	1.5977	0.6801	1.034	0.9442	0.7988	0.7713	1.4007
Amino Acid	Methionine, Cysteine, SAM and Taurine Metabolism	590	358	107812	hypotaurine	60	1.1105	1.5039	1.3048	1.5196	1.3487	1.3071	1.2559	0.8059	0.6985	0.5815	0.9555	0.9505	1.06	0.5432	0.7675	0.6029	0.7694	1.2015	1.4575	0.7828	1.1962	1.3651	1.3331	1.1304	1.4431	0.6921	0.8804	0.777	0.9579	0.7593	0.8709	1.081	1.1201	0.8996	2.4076	0.8106	0.7065	1.1308	0.8511	0.6248	0.4319	0.4527	0.3474
Amino Acid	Phenylalanine Metabolism	62566	100020419	59100900	1-carboxyethylphenylalanine	60	3.2571	2.9882	1.063	1.1518	1.7025	0.7884	0.8999	1.9627	1.7128	1.0612	0.8122	0.8734	1.1627	1.1433	0.8253	1.0238	1.0917	0.75	1.3047	0.825	0.6608	0.6874	1.3181	0.6865	1.165	0.6057	1.587	0.8012	0.6102	0.8594	1.4819	0.9763	1.2823	2.0888	1.3011	1.223	1.4812	0.6745	0.9987	0.8936	0.7649	0.7206	1.2897
Amino Acid	Urea cycle; Arginine and Proline Metabolism	62947	100020217	NA	N,N,N-trimethyl-alanylproline betaine (TMAP)	57	1.3971	1.2948	0.7463	0.8543	1.2724	0.8629	1.1761	1.4404	2.3747	1.3797	1.0356	0.5052	1.2107	0.5052	1.2112	1.1346	1.0362	0.8185	0.970214	1.1998	0.6216	0.5052	0.8166	1	0.8658	0.8701	1.3713	1.1777	0.9119	1.3623	1.4692	0.6884	0.8444	1.0679	1.1424	1.05776	1.10203	0.892	0.9576	1.6462	1.175	1.5219	1.4026
Amino Acid	Methionine, Cysteine, SAM and Taurine Metabolism	37443	100002113	109	cysteine sulfinic acid	60	1.1234	1.0339	1.1458	1.1374	0.9657	1.246	1.3027	1.4087	0.84	0.665	1.1703	1.1656	0.9953	0.8646	0.8963	0.8742	1.2939	0.92	1.0523	0.7184	0.9534	1.0275	0.9529	1.3835	1.0614	0.6675	0.9665	0.7912	0.8009	0.8762	1.3592	1.1084	1.5061	1.0504	1.694	0.9278	1.3592	0.9121	1.1142	0.5891	0.4812	0.6253	0.5632
Xenobiotics	Chemical	48762	100006374	54110629;92013662	1,2,3-benzenetriol sulfate (2)	57	9.7489	5.7516	0.6779	0.3327	7.1063	0.8127	0.2775	2.4526	3.9197	0.54	0.4275	0.1287	0.1526	0.7908	0.7479	2.699	1.7641	0.6171	0.3611	0.8582	1.52926	0.4631	0.4515	1.0226	1.2629	2.6928	16.6235	1.2611	0.2535	2.8659	7.8703	0.5382	2.3457	1.7926	2.6578	0.1704	1	0.5252	0.3966	1.4638	0.1287	0.1287	0.7658
Amino Acid	Histidine Metabolism	62946	100002910	6451814	1-methyl-5-imidazoleacetate	60	3.5154	1.1361	0.8357	0.4696	1.9264	1.3059	0.5474	0.7903	2.169	0.9056	1.0634	0.7575	0.6162	0.5426	0.7916	1.945	2.6016	2.0846	0.9444	1.9006	0.4742	0.7739	0.742	2.1262	0.7858	1.2911	3.7106	0.4652	0.629	2.7245	2.2795	0.642	1.0223	0.4184	1.034	0.9337	0.6493	0.8489	1.3938	1.9825	0.6909	1.3278	0.8536
Nucleotide	Pyrimidine Metabolism, Uracil containing	61833	100001425	94312	5,6-dihydrouridine	60	1.437	1.3137	0.8513	0.8767	1.0093	0.9844	0.8887	1.3981	1.942	1.1209	1.0992	1.0258	0.9764	1.3039	1.0068	1.1968	1.1358	0.7406	0.7084	1.1212	0.5985	0.6204	0.881	0.8766	0.9021	0.7378	1.7422	0.9608	0.7049	1.187	1.568	0.7359	1.0496	1.2138	1.0409	1.431	1.0691	1.1363	1.0513	1.3021	0.8759	1.163	1.2077
Lipid	Lysophospholipid	35305	100001655	71296207	1-palmitoyl-GPI* (16:0)	60	1.1327	1.7711	1.0782	1.0085	0.8282	0.844	0.9103	1.4657	1.9478	2.2668	0.9837	0.9915	1.1605	1.6789	0.8952	0.9833	0.6436	1.1268	0.7648	0.603	0.4267	0.7646	2.0945	0.6315	1.5187	1.077	1.3015	1.0365	0.789	0.8469	1.2423	1.0232	1.5419	0.9369	2.016	1.0629	0.8279	2.5142	1.1955	0.8859	0.6924	0.895	1.4141
Lipid	Fatty Acid Metabolism (Acyl Glycine)	62736	100020632	NA	4-methylhexanoylglycine	60	1.9756	0.8709	0.6149	0.7616	0.711	1.1881	1.0559	1.958	5.2338	0.7596	1.506	0.9296	1.0845	1.3345	1.6579	1.4371	0.878	1.6327	1.3023	2.0739	0.6422	0.5473	0.4604	1.4849	0.5099	0.543	5.2043	0.5788	0.5824	1.7035	2.5554	0.9	0.7035	0.7226	0.9216	1.2521	3.4637	1.3126	1.4042	3.807	0.9565	1.1698	1.0435
Lipid	Lysophospholipid	42398	100001461	9547068	1-stearoyl-GPE (18:0)	60	1.3121	1.3683	0.9487	1.5959	1.3261	0.9346	1.2124	1.1633	0.9748	0.816	0.7507	0.8903	0.9327	1.1539	0.9797	1.054	0.8749	0.7716	1.0009	1.023	1.0235	0.9593	1.2037	0.9075	1.077	0.8385	0.9361	1.2271	1.2004	0.8113	1.2045	1.1564	1.1488	1.0983	1.14	1.1436	0.9261	1.0188	0.8841	0.9728	0.9546	0.9555	1.2053
Lipid	Fatty Acid, Dicarboxylate	31934	100001153	193530	2-hydroxyadipate	60	1.9064	2.3016	0.5895	1.9352	2.9034	1.0411	0.5739	1.3614	1.4001	1.9444	0.98	0.5514	0.9909	1.2203	0.5669	1.2299	0.7534	0.6774	0.2802	0.5489	0.3098	2.755	1.103	2.0482	0.6418	0.6687	0.8519	1.0328	0.9128	1.8269	1.0091	2.2319	4.2057	1.341	1.4411	1.1463	1.1721	0.6198	0.2985	0.5129	0.3039	0.4778	1.1624
Amino Acid	Methionine, Cysteine, SAM and Taurine Metabolism	62100	100002103	6419710	5-methylthioribose	56	1.8191	3.5489	0.5451	1.4293	9.793	0.7531	2.2676	2.30921	1.4657	0.534	1.0845	0.2176	0.6309	0.8081	0.2176	0.8255	1.837	0.2425	0.4803	0.674	0.4465	0.6978	0.7152	1.98237	2.5131	0.726	1.5093	1.5074	0.805	1.1601	1.9661	4.8878	3.1554	0.2176	0.7852	1.28401	0.234	0.3709	1.1067	1.143	0.628	0.6235	0.8917
Cofactors and Vitamins	Ascorbate and Aldarate Metabolism	32354	233	54670067	ascorbate (Vitamin C)	60	0.694	1.149	0.7359	0.9532	1.3466	0.8615	1.0096	1.051	1.0831	0.9665	0.8534	1.2695	0.9527	1.2888	0.7457	1.2035	1.3693	0.7358	0.8325	1.2019	0.8306	0.9061	1.2783	0.8266	1.0396	0.84	0.4121	1.0234	0.8435	0.778	0.5613	1.45	1.5013	0.2288	1.0997	1.0839	0.3985	1.0117	0.6146	1.0072	1.1054	1.3717	1.2458
Lipid	Dihydrosphingomyelins	57473	100009027	44260130	sphingomyelin (d18:0/18:0, d19:0/17:0)*	60	1.2865	1.2652	0.7676	1.0649	1.1403	1.1593	1.1855	1.3091	1.0796	0.9774	1.0736	0.8871	0.9359	1.3702	1.22	1.3709	1.1698	0.9181	0.9723	0.9947	0.8437	0.7067	0.8894	1.2526	1.0817	1.0911	0.7883	0.9551	0.9397	0.8439	0.9522	0.9199	0.9785	1.0376	1.2067	0.9823	0.895	0.9396	1.0053	0.9077	0.9808	0.925	0.7941
Lipid	Fatty Acid, Dicarboxylate	32388	100001102	12736	dodecanedioate (C12)	60	1.0468	1.2408	1.5878	0.6202	0.7487	1.4025	1.3945	1.6848	1.3209	0.8566	1.5002	0.837	1.2582	0.8873	0.9928	1.5466	1.0298	1.4012	1.2438	0.8229	0.941	1.0694	0.766	1.0625	0.7554	0.7023	1.7516	0.8662	0.7116	0.804	1.2349	0.7678	1.0488	0.9832	1.0185	1.3327	2.4798	0.7678	1.3751	0.8606	0.8364	0.9981	0.8553
Carbohydrate	Fructose, Mannose and Galactose Metabolism	27719	100001026	12310779;128869	galactonate	60	2.3857	2.2928	1.3555	1.9343	2.0452	0.7879	0.8695	0.8334	0.7456	0.4722	0.575	0.5168	0.3282	0.3617	0.4058	0.4698	0.6686	0.5672	0.3081	0.5533	1.5608	1.5898	2.1721	1.4173	1.7892	1.2154	0.945	1.5127	1.0963	1.3391	1.3803	0.8588	1.1359	1.0596	1.7162	1.0794	1.1507	1.0479	0.8395	0.6483	0.1408	0.1613	0.9521
Lipid	Fatty Acid Metabolism (Acyl Carnitine, Monounsaturated)	57519	100015838	NA	eicosenoylcarnitine (C20:1)*	60	1.5983	0.8897	1.0431	0.4486	0.6834	1.2862	1.197	1.1397	1.7452	1.0555	0.8545	1.419	1.3178	1.1427	1.0279	1.4891	0.8119	2.0413	0.9721	0.8482	0.5007	0.5337	0.8616	0.4435	0.8241	0.5625	4.2858	0.6646	0.5916	0.595	1.3737	1.0727	1.1244	0.4143	0.353	1.0372	0.8731	0.8029	1.232	1.0409	0.7271	1.2626	1.237
Carbohydrate	Glycolysis, Gluconeogenesis, and Pyruvate Metabolism	35629	100000093	59	2-phosphoglycerate	59	1.1143	1.1698	1.595	0.7233	0.7741	0.6043	1.7474	1.1196	1.0506	0.7097	1.7797	0.6529	2.0038	0.5101	0.9982	0.6486	2.122	0.6738	1.3157	0.6124	1.2684	0.658	1.2949	1.1446	1.4761	0.5229	1.1028	0.476	0.8569	1.0864	1.1077	0.6598	1.1197	0.476	2.126	0.6832	4.3038	0.6122	1.2113	0.7903	1.0111	0.6023	1.1853
Lipid	Fatty Acid, Dicarboxylate	61862	100019975	NA	hexadecenedioate (C16:1-DC)*	55	0.7554	1.4514	1.6477	0.988	0.8834	1.8376	0.9624	1.0903	1.6851	1.04085	1.4411	0.5022	0.8668	0.721	0.6025	1.7525	0.6643	1.4485	0.5022	0.6785	1	0.5022	1.2866	1.1607	1.0365	0.5022	2.2193	1.0923	0.7922	0.587	1.1941	0.935	1.2546	1.1062	0.7197	1.25205	2.131	0.5981	0.9781	0.6923	0.857382	0.9554	1.10262
Lipid	Eicosanoid	7746	487	5280360	prostaglandin E2	60	0.6292	0.3296	2.6912	0.202	2.4003	1.1328	0.2828	1.3074	0.3487	1.4312	0.1612	2.3878	0.7748	0.2367	1.8136	1.0014	6.1289	0.7976	2.5749	1.7072	0.7117	0.1783	0.3308	1.9196	2.3852	1.8248	0.9986	0.4154	0.6014	2.552	0.2186	0.738	0.4257	0.6869	1.0359	1.2325	0.7135	0.6256	1.676	0.2746	0.9877	0.2511	0.3709
Lipid	Endocannabinoid	57659	100015640	6453686	N-palmitoylserine	49	0.6238	1.2641	1.05164	0.6009	0.3667	0.3667	0.8867	1.6998	0.7877	1.5109	1.5096	1.0065	1.4127	1.1564	1.0503	0.9367	1	1.1294	0.941	0.5294	0.3798	0.7574	1.5643	0.8387	1.0495	0.6889	1.3257	0.3667	0.733421	0.819793	1.0092	0.3667	1.3712	1.7578	1.0191	0.768	1.8571	0.3667	1.3998	1.0417	0.7935	1.0181	1.7231
Amino Acid	Histidine Metabolism	15677	100000042	64969	3-methylhistidine	60	0.7576	1.1571	1.2405	1.2501	1.0211	1.3022	1.0374	1.0052	0.9214	0.9228	1.0553	1.067	1.0631	1.0172	0.7661	1.1605	0.9907	1.1997	0.9948	1.0505	0.6966	1.0269	0.9834	0.5512	0.7453	0.9605	1.2214	0.7602	0.7759	0.8144	1.2903	1.2386	1.3003	1.5285	0.9787	1.1068	0.7182	0.9346	0.7852	0.8548	0.6657	0.7569	0.8747
Amino Acid	Leucine, Isoleucine and Valine Metabolism	33967	100001276	306109	N-acetylisoleucine	60	2.916	1.5587	1.1181	1.162	1.3131	1.3156	0.8914	1.5647	1.2212	0.9695	0.9128	0.9661	0.825	1.0761	0.8062	0.8474	1.3343	0.8342	0.9277	1.0503	0.8296	0.9441	1.1907	1.5146	0.9957	1.2508	2.7042	1.0043	0.5839	1.2976	3.2966	0.724	0.6734	0.7065	1.0598	1.0668	1.4816	0.9929	1.3833	1.2429	0.7469	0.8225	0.5919
Nucleotide	Purine Metabolism, Guanine containing	35114	100001456	135398679	7-methylguanine	56	3.5906	1.0154	0.7291	0.4775	1.6476	0.9334	0.6074	1.2797	3.9133	1.0122	1.17422	0.749831	0.6818	0.7371	1.2008	1.3651	1.7521	1.5003	0.8949	1.6791	0.4775	0.4775	0.4775	2.1307	0.8	0.8642	3.2041	0.4775	0.5436	2.2813	1.9405	0.801394	1.1576	0.7655	1.2451	1.222	0.9484	0.8766	0.8124	1.9713	0.803089	1.631	0.806
Amino Acid	Tyrosine Metabolism	1669	1141	979	4-hydroxyphenylpyruvate	60	1.1412	1.2808	0.8435	0.8635	1.2789	1.0501	1.0191	1.293	1.1559	1.2695	0.9666	0.9597	1.1794	0.9358	0.7304	0.8912	0.8085	1.5214	0.7664	0.8996	0.9445	1.0574	0.7001	1.3051	0.7598	1.1935	1.3261	1.005	0.5597	1.2298	1.1762	0.6005	0.8089	1.6121	0.9685	0.9596	1.6527	1.0222	1.1029	1.1865	0.9204	1.0741	1.2504
Nucleotide	Pyrimidine Metabolism, Uracil containing	33442	821	15047	pseudouridine	60	2.122	1.328	0.9937	0.9054	1.3405	1.0886	0.9164	1.2256	2.2469	0.9444	0.9563	0.8284	0.9282	1.0647	0.9478	1.2631	1.3451	0.9422	0.9341	1.2748	0.6267	0.6765	0.7996	1.0524	0.9567	0.7742	2.1568	0.7738	0.7874	1.5022	1.8906	0.7786	1.3089	1.0414	1.1235	1.2311	1.1032	1.1426	1.2717	1.3574	0.9207	1.2298	1.0307
Amino Acid	Glycine, Serine and Threonine Metabolism	37076	100001851	65249	N-acetylserine	60	0.9674	1.4513	1.0128	1.2295	1.0029	0.8515	1.2496	1.3266	1.0175	0.9971	0.9465	0.9736	1.0758	1.0381	0.8978	0.9043	0.8148	0.8658	1.0998	1.1097	1.0698	0.871	1.18	0.788	1.0454	0.8309	0.8978	0.9273	1.0225	0.9407	1.0492	1.0333	1.0792	1.2618	1.0806	1.1079	1.0418	1.0181	0.9366	1.0302	0.9416	0.9046	1.1405
Lipid	Sphingomyelins	62851	100021000	NA	hydroxypalmitoyl sphingomyelin (d18:1/16:0(OH))	60	1.058	1.236	0.8747	1.1344	1.5256	0.8994	1.3523	1.0851	0.9468	0.7097	0.7646	0.9222	1.0466	0.9946	1.0471	0.7561	1.0054	0.9896	1.1731	1.1644	1.1213	0.7185	0.8207	1.0484	1.2082	0.94	0.9426	1.0242	1.2132	0.9442	0.9494	0.9767	0.7087	0.8463	1.0313	1.2813	0.8124	0.991	0.9432	0.9479	1.0177	0.8844	0.9879
Amino Acid	Leucine, Isoleucine and Valine Metabolism	12129	1442	69362	beta-hydroxyisovalerate	60	1.6419	1.3617	1.0018	1.0225	1.096	1.0416	1.094	1.0178	1.2539	1.1157	0.8541	0.9593	1.0311	1.1079	0.9309	0.9967	1.1915	0.7757	1.0359	0.8761	0.8994	0.9563	0.9644	0.943	0.9432	0.8034	1.4031	0.9285	0.9491	0.7125	0.9982	0.9299	1.0757	0.9271	1.1562	0.8796	1.0833	0.9626	1.1415	1.0067	0.7675	0.9557	0.9507
Nucleotide	Pyrimidine Metabolism, Uracil containing	52602	536	13712	2'-deoxyuridine	60	1.5746	1.8863	1.8401	1.1503	1.6551	0.9671	1.3466	1.0453	2.0857	1.0069	1.0159	0.9594	1.0465	0.7637	0.6493	1.1022	1.2607	0.5262	1.221	0.8068	0.944	0.7191	0.8067	0.6586	1.031	0.7005	1.9335	0.9267	0.9121	0.755	1.7069	1.2164	1.8645	0.9653	1.471	1.0359	1.3325	1.0664	1.2108	1.0769	0.8708	0.6885	1.0826
Xenobiotics	Chemical	48448	100006098	NA	3-hydroxypyridine sulfate	59	3.4756	1.2743	0.8178	1.2538	1.8534	0.8332	0.8249	0.9284	0.7543	0.6802	0.5786	0.5029	0.8521	0.4094	0.3672	0.4092	2.1245	1.5735	1.4839	1.7402	0.698	1.0057	1.2695	0.8558	1.3194	1.2847	2.2837	0.6287	0.6155	1.9701	1.8176	1.0856	1.2945	1.0054	1.5723	0.8689	0.6443	0.7968	0.4004	1.0224	0.7056	0.7257	1.1116
Xenobiotics	Food Component/Plant	20693	100000840	45	tartronate (hydroxymalonate)	60	0.5915	1.0348	0.9722	1.3316	1.0212	1.0732	0.8995	1.0154	0.8425	1.0219	0.9329	1.454	1.062	2.202	0.8426	1.2782	0.9203	1.3645	0.9962	1.0038	0.5365	0.7575	0.9656	0.8005	0.7633	0.7147	0.8153	1.1446	0.7741	1.1529	0.9121	1.6146	1.0315	1.9541	1.0863	1.5167	1.1028	0.6701	0.7333	0.72	0.6849	1.4836	1.1053
Xenobiotics	Food Component/Plant	62857	100020272	187489	dihydroferulic acid sulfate	51	9.3705	0.8391	0.7982	0.6417	1	2.3594	0.9075	0.9865	4.6093	0.3369	1.48279	0.699554	0.5904	0.2434	0.6427	0.4871	2.8347	2.3588	1.047	0.9243	0.2434	0.2434	0.2434	2.3964	0.8604	9.6306	4.7415	0.2434	0.3125	4.3599	4.5868	0.5044	0.796	0.7293	0.967	1.31992	1.88308	0.9823	1.6878	1.506	0.876901	1.0903	0.49
Energy	TCA Cycle	47076	100006438	643798;5280498	citraconate/glutaconate	60	2.031	2.4677	0.9597	1.1589	1.3819	0.7512	0.7434	1.9021	1.0984	1.209	0.8564	0.6762	0.7606	0.9153	0.8412	0.9713	1.3968	0.7199	0.807	0.7155	0.7353	1.0864	1.2996	1.4153	2.4616	1.1134	1.208	0.9253	0.9468	1.861	1.3003	0.846	1.2103	1.2975	2.1142	1.0963	1.1448	0.6054	0.6566	1.2905	0.622	0.5673	0.8607
Amino Acid	Tyrosine Metabolism	53027	100006633	NA	4-hydroxyphenylacetate sulfate	60	4.6971	0.5199	1.4687	0.3542	1.6206	4.0734	0.2128	1.5473	4.2035	0.7081	2.5588	0.587	0.3067	0.7045	1.5892	1.796	3.8637	3.7837	1.055	5.0735	0.5078	0.6492	0.5622	0.945	0.4132	0.9152	4.1317	0.1486	0.1861	1.4615	2.2679	0.3758	1.3898	0.4365	0.8187	2.025	1.2594	5.0367	6.4978	2.3816	0.659	2.6599	0.4704
Xenobiotics	Benzoate Metabolism	15753	100000014	464	hippurate	60	1.9654	1.6489	1.0235	0.6581	0.9489	3.3419	1.1504	0.9633	0.9706	0.9417	0.5249	0.8413	0.6594	0.8144	1.6143	0.9602	0.9999	0.9819	1.4711	1.2887	0.9956	0.8209	0.6139	1.6091	0.7177	1.1728	1.6736	0.6917	1.0974	2.047	1.2175	0.8387	0.7734	0.7097	1.472	0.4246	1.0001	0.8654	1.008	2.3422	1.1299	1.3728	1.2783
Peptide	Gamma-glutamyl Amino Acid	33934	100001262	7015685	gamma-glutamyl-epsilon-lysine	60	1.2674	2.2866	0.5755	1.8657	1.6808	1.1849	1.7148	2.3027	1.6011	0.9828	1.046	1.2952	0.9389	1.6197	0.9893	1.0186	0.7031	0.5735	0.6694	0.9068	0.4774	0.5573	0.8611	1.2111	1.3476	0.7567	0.7672	0.9432	0.6983	0.6898	1.4697	1.5489	1.7363	1.0109	2.0603	1.5006	0.8099	1.4737	0.8443	1.0107	0.7694	1.1686	1.0582
Lipid	Phosphatidylcholine (PC)	52616	100008921	24778686	1-palmitoyl-2-stearoyl-GPC (16:0/18:0)	60	1.1093	1.1717	0.8867	1.2376	1.0815	0.9262	1.2705	1.3393	0.9555	0.8193	0.8508	0.9682	1.0053	1.1972	0.959	0.9591	1.0395	1.0476	1.0243	0.9714	1.0638	0.9682	1.0103	0.972	0.8972	0.9102	0.8854	1.2146	1.1279	0.8701	1.1939	1.1115	1.0063	1.097	1.0963	0.9724	0.9258	1.039	0.8687	1.0708	0.9506	1.1478	1.0859
Xenobiotics	Benzoate Metabolism	48429	100006116	10657183	methyl-4-hydroxybenzoate sulfate	60	2.1271	1.4814	0.7292	0.395	1.3682	0.3233	0.4512	0.843	5.4855	1.6786	2.1155	0.909	0.7337	0.2766	1.1563	1.5221	1.4875	1.0695	1.0989	1.536	0.2185	0.5196	0.585	1.2343	0.8399	0.8126	5.6487	0.373	0.9294	3.3642	1.4752	0.5907	1.8002	0.3829	1.3911	1.4438	0.9768	1.3752	0.5552	2.4109	0.5416	1.8687	0.8674
Amino Acid	Lysine Metabolism	1444	1025	NA	pipecolate	60	1.2307	1.3803	0.9024	1.2213	1.3916	1.0228	0.928	0.9777	1.0414	0.9879	0.8883	0.9509	0.8177	1.0144	0.8041	1.057	1.2511	0.8962	0.6254	1.028	0.6491	0.7129	1.0595	0.7597	1.0265	1.1332	1.3614	0.966	0.8188	1.0121	1.3495	1.176	1.3849	1.2358	0.9184	1.1833	0.5707	0.8268	0.6367	0.7906	0.7031	0.6409	1.0672
Amino Acid	Methionine, Cysteine, SAM and Taurine Metabolism	63678	100021220	NA	succinoyltaurine	59	4.3074	1.454	1.1654	0.5576	2.3169	1.1955	1.3231	1.4857	3.6724	1.0688	1.07986	0.8029	0.9706	1	0.9899	1.1609	1.7882	0.607	0.7452	0.7385	0.2995	0.2995	1.1588	1.1075	1.1279	0.7882	2.3055	0.709	0.6984	1.3303	2.7944	0.8077	1.634	0.9004	1.3742	0.6016	2.0824	0.7663	2.2461	1.9125	0.9571	1.5422	1.1714
Lipid	Phosphatidylethanolamine (PE)	52464	100008990	9546800	1-palmitoyl-2-arachidonoyl-GPE (16:0/20:4)*	60	1.1395	1.0966	0.9103	1.183	1.1332	0.9093	1.1382	1.0456	0.9634	0.787	0.9441	0.9254	1.1125	1.0486	0.9931	1.0793	1.0245	0.9689	0.9513	0.9346	1.1246	0.9971	1.0303	0.9753	0.9134	0.8266	0.8346	1.0185	1.0964	0.9715	1.0333	0.8937	0.8424	1.0269	1.0029	0.9962	1.009	0.9379	0.8897	0.9623	1.0196	1.0998	1.0686
Xenobiotics	Food Component/Plant	62524	100020822	NA	dihydrocaffeate sulfate (2)	56	8.8091	2.07297	0.0205	0.0205	0.0205	1.0455	0.3324	0.959	6.3566	1.0448	1.2721	0.2447	0.6027	0.2935	1.5237	1.1838	1.58637	2.3077	0.9543	1.2955	0.2769	0.0976	0.0733	2.9905	1.0319	0.0248	4.0499	0.3755	0.4318	4.6332	4.3947	0.501211	0.0205	0.9848	1.8234	1.4206	1.2629	0.0296	0.1168	3.499	0.5986	1.9544	0.5235
Amino Acid	Tyrosine Metabolism	32553	100001510	74426	phenol sulfate	60	0.4841	0.7093	0.5246	0.3193	0.9424	3.3431	4.2465	0.3744	5.2405	0.2301	2.093	1.9321	3.4966	0.2922	3.2923	1.2718	0.7533	5.4135	1.8697	0.3393	1.5684	1.4987	1.3151	0.4505	1.0516	0.3516	0.6238	0.9094	1.3153	2.1673	0.7232	1.0481	0.5233	1.6076	2.3005	5.1074	0.5451	0.8585	0.6083	1.2014	1.2838	1.0099	0.8932
Nucleotide	Dinucleotide	62396	100020723	94231	(3'-5')-adenylyladenosine*	57	0.4699	0.7984	0.2314	0.6049	2.5819	0.999772	1.7718	0.8963	0.9711	0.8626	0.2314	0.7641	0.4692	1.6741	0.6914	1.1277	0.9882	1	1.0018	1.51388	0.922	1.8957	0.801	2.7467	2.18	1.6714	0.7021	2.8247	1.202	1.0745	0.3621	2.7547	3.6389	0.6765	2.2179	0.3825	0.2314	0.5058	0.2314	0.9015	0.6108	1.242	1.7024
Amino Acid	Urea cycle; Arginine and Proline Metabolism	1898	480	145742;614;8988	proline	60	1.2331	1.5524	1.0179	1.0855	1.1604	0.8138	1.1039	1.1277	1.16	0.8463	0.9323	0.9723	1.0667	1.0741	0.9055	0.9234	0.9167	0.9643	1.0737	0.9706	0.8978	0.8253	1.1039	0.6765	1.021	0.7689	1.1977	0.8282	1.042	0.9747	1.0513	0.999	0.8797	1.4221	0.9211	1.1311	1.1156	1.001	0.8874	1.0618	0.876	0.9427	1.3674
Xenobiotics	Chemical	15737	203	757	glycolate (hydroxyacetate)	53	1.1676	2.6668	1.6817	1.7974	3.1893	0.6747	1.3985	0.7553	0.7701	0.8914	0.479	1.5977	0.5545	1.2607	0.4312	0.4312	1.5468	0.6462	0.78735	0.923452	0.7551	0.959649	1.2061	0.7577	1.0541	0.705	1.3999	1.0122	0.5793	1.13323	0.6441	1.9551	2.1291	1.8773	0.8287	1.3937	0.4312	0.820022	0.4312	0.7092	0.5388	1.2808	0.4312
Lipid	Fatty Acid Metabolism (Acyl Choline)	52944	100009233	151731	palmitoylcholine	60	0.6264	0.6533	1.6723	0.6385	0.6941	1.4419	1.7059	1.5209	1.4459	0.5563	1.5632	1.9184	1.9312	1.994	1.3683	1.0046	0.7784	1.4558	0.9334	0.7076	0.6611	0.6894	0.573	0.6888	0.642	0.6155	1.7558	0.9566	0.7243	0.889	1.1814	1.153	0.5826	1.2741	0.6169	1.4223	1.7684	0.9954	1.7346	1.172	1.1379	1.8808	0.9683
Nucleotide	Dinucleotide	52740	100009060	145459093	(3'-5')-adenylyluridine	60	0.7059	0.6991	0.3907	0.549	1.7608	0.5226	1.4663	0.7252	1.0337	1.0817	0.2692	0.8378	0.5002	1.1809	0.8399	1.2221	1.0582	1.0627	0.5698	1.8208	1.016	1.3583	0.8533	1.5974	1.4846	1.316	0.9415	1.8278	0.9155	1.1676	0.5152	1.7205	1.9629	0.7455	1.7108	0.6708	0.3215	0.6732	0.2648	0.9086	0.6648	1.1449	1.2242
Lipid	Medium Chain Fatty Acid	63436	100021502	NA	(2 or 3)-decenoate (10:1n7 or n8)	60	0.7922	1.0326	1.215	1.0526	0.6263	1.4632	0.8291	0.9736	1.1096	0.9371	1.2884	1.0309	1.1135	1.3389	1.2521	1.1572	0.8128	1.5927	0.9897	1.2995	0.7226	1.0013	0.4241	0.9397	0.6622	0.9675	1.0567	1.2326	0.9779	0.8992	0.8243	0.9629	0.9527	1.3277	1.1496	1.3935	0.9095	1.1414	1.0878	0.9987	0.8776	1.1599	0.8933
Carbohydrate	Aminosugar Metabolism	32377	1162	439197	N-acetylneuraminate	60	2.4592	1.608	1.1407	0.9495	1.2098	1.1592	1.0908	1.0946	1.5735	0.8846	1.0113	0.9601	1.1939	0.9772	1.1877	0.93	1.3334	0.7405	1.0907	0.8289	0.8955	0.6033	1.0723	0.7302	1.2352	0.6773	1.4982	0.6722	0.9661	0.7769	1.5941	0.8157	1.2252	1.111	1.1766	0.9392	1.2137	0.8012	1.0834	0.9112	1.1429	0.8775	1.3278
Cofactors and Vitamins	Nicotinate and Nicotinamide Metabolism	39582	100002763	72661	nicotinamide N-oxide	60	1.9857	0.964	0.3943	0.358	0.3935	1.4459	0.22	1.6154	5.2031	0.836	0.9892	1.1248	0.6086	1.7926	2.2152	2.8267	1.0108	1.1861	0.8007	2.7868	0.7706	0.6297	0.7206	1.2628	1.0987	0.8362	4.536	1.2203	0.9802	1.9236	1.4768	0.2981	0.5092	0.8184	0.546	0.7699	0.772	0.7273	1.439	1.6225	0.9088	1.0522	1.4154
Energy	TCA Cycle	12110	1206	5318532	isocitrate	60	0.7686	0.9912	0.8941	1.0622	0.9794	0.9627	1.1736	1.1514	1.0602	1.2705	1.054	1.3451	1.1167	1.5912	1.0163	1.5007	1.1178	1.0014	0.8496	1.1846	0.9348	0.8782	1.3081	0.95	0.9442	0.9256	0.7783	1.1829	0.9618	1.0726	0.8342	1.4872	1.3644	2.0508	0.9942	1.0491	0.7144	0.9295	0.8395	0.9897	1.1567	1.2699	1.2182
Lipid	Dihydrosphingomyelins	52434	100008954	9939965	palmitoyl dihydrosphingomyelin (d18:0/16:0)*	60	1.2722	1.2446	0.9362	1.2308	1.3514	0.8505	1.3845	1.1202	1.0054	0.7203	0.9218	0.9012	1.1173	1.0131	0.9491	0.9984	0.946	0.985	1.0258	0.8058	1.1095	0.9762	1.0785	1.0628	0.9295	0.8918	0.8777	1.0319	1.0344	0.8067	1.0016	0.9474	0.8589	0.9747	1.0665	1.0158	0.8527	0.9732	0.8537	1.0431	1.0043	1.097	1.1541
Xenobiotics	Food Component/Plant	18335	100000442	6508	quinate	58	3.0886	1.2574	0.4999	0.8255	1.0186	0.4201	0.7324	2.2828	1.022	3.3577	1.7044	0.273	1.7385	1.35	0.8425	0.7987	0.7413	2.9359	2.8681	1.554	0.5206	1.1059	0.7747	1.0265	0.9489	0.5324	0.8957	0.5788	0.5833	1.0888	0.8769	0.7625	1.1417	0.6125	2.7383	4.8161	1.8198	0.4191	1.3406	1.5061	1.0095	0.273	2.5923
Nucleotide	Dinucleotide	52753	100009062	10875494	(3'-5')-adenylylcytidine	54	0.6576	0.948431	0.2571	0.2571	2.1165	0.801863	1.0745	0.6158	1.0127	0.7349	0.2571	0.7547	0.3882	1.3774	0.633	1.0714	0.8242	1.0086	0.4625	1.1705	0.9103	1.5371	0.759	1.7167	1.4915	1.1238	1.0351	1.7372	0.9137	1.1496	0.4044	1.31251	1.31002	0.7606	1.7043	0.6	0.2571	0.5038	0.2571	0.6283	0.7448	0.9779	1.3648
Carbohydrate	Glycolysis, Gluconeogenesis, and Pyruvate Metabolism	1572	1052	752;439194	glycerate	60	0.9056	1.2337	0.9682	1.0613	1.1896	1.0233	1.018	1.1358	1.0911	1.0231	1.0025	1.0512	0.9975	1.2332	0.8774	1.3259	1.2168	0.9656	0.825	0.9321	0.7608	0.8911	1.0491	0.9465	0.9267	0.8072	0.8508	1.0129	0.8032	0.8781	0.8261	1.2094	1.3527	1.5088	1.1341	1.1479	1.2815	0.7956	0.7145	0.8572	0.8485	0.9876	1.0913
Lipid	Fatty Acid Metabolism (Acyl Carnitine, Monounsaturated)	57531	100015846	NA	nervonoylcarnitine (C24:1)*	53	1.0166	0.7292	0.8835	0.6104	0.6659	0.9827	1.8378	1.1057	1.3979	0.6445	1.6778	1.1152	1.4013	1.2711	1.2269	1.1669	1.2092	1.5761	0.8302	0.7855	0.8643	0.455	0.7707	0.4194	0.7899	0.7021	1.8802	0.4194	0.724019	0.5976	1.0857	1.5837	1.356	0.4676	0.4706	0.6909	0.6768	1.0009	0.8081	0.4194	1.4449	1.08576	1.2986
Amino Acid	Leucine, Isoleucine and Valine Metabolism	62562	100020423	NA	1-carboxyethylvaline	60	3.0831	2.5829	1.0119	0.97	1.4362	0.8167	0.7545	1.9177	1.8726	1.1675	0.9791	0.8888	1.0759	1.1036	0.8443	1.0624	1.2118	0.676	1.1524	0.7437	0.6067	0.6184	1.1454	0.8034	1.2459	0.6857	1.8123	0.8347	0.578	0.8457	1.8077	0.8212	1.1709	1.6376	1.3264	1.062	1.6038	0.6338	1.1811	0.9583	0.7498	0.7048	1.0903
Amino Acid	Leucine, Isoleucine and Valine Metabolism	57747	100002458	1551553	3-methylglutaconate	60	2.636	2.6905	0.9441	1.3693	2.6051	0.8847	0.7533	1.4549	1.0892	1.1097	0.9994	0.7724	0.4525	0.7942	0.7025	0.9425	1.9118	0.5938	0.8148	0.9835	0.6261	0.6454	1.7072	1.199	1.3683	1.0736	1.3897	0.8288	1.434	1.9038	1.5589	0.9599	1.3786	1.6208	2.2958	0.8335	0.5667	1.0527	0.5039	0.7658	0.5412	0.7178	0.9623
Amino Acid	Leucine, Isoleucine and Valine Metabolism	62558	100020427	NA	1-carboxyethylisoleucine	56	2.7101	2.561	0.7479	0.8563	1.3009	0.7369	0.7419	1.8039	2.7533	1.1824	0.975	0.945	0.9218	1.0457	1.0243	1.3067	1.0892	0.7963	1.3115	1.046	0.6549	0.4706	0.997156	0.4406	1.2048	0.5736	1.7708	0.9247	0.7062	0.699	1.8346	0.7435	1.0734	1.7558	0.9015	1.1303	2.1435	0.7433	1.2273	0.4406	0.868	0.895236	1.0838
Lipid	Fatty Acid, Oxidized	38309	143	5283344	4-hydroxynonenal	60	0.9986	1.3427	0.8677	0.72	0.8208	1.5488	1.3753	0.6105	1.5946	2.2513	1.2779	1.5515	0.5702	0.914	0.5799	1.5736	1.014	1.3218	0.6968	0.7229	0.9938	0.8883	1.0576	0.8771	1.0573	1.2492	1.1021	1.0569	0.455	0.8456	0.7026	0.9602	1.7977	0.8744	0.7473	1.3043	0.896	0.822	0.9538	0.9739	0.5815	1.3388	1.2242
Nucleotide	Pyrimidine Metabolism, Uracil containing	55	244	239	beta-alanine	60	1.0999	1.5749	0.9726	1.3766	1.7765	0.9631	1.6253	1.525	1.0065	0.8477	0.9665	0.8261	1.1359	1.5242	0.8912	0.8253	0.9355	0.8491	0.9317	0.9935	0.777	0.9263	1.1653	1.5323	1.3469	0.7811	0.9128	1.1718	1.1905	0.8877	1.6837	1.858	1.988	1.3239	1.4198	1.1381	0.8945	1.1443	0.9555	0.8241	0.7933	0.8925	0.99
Carbohydrate	Pentose Metabolism	48255	100006115	122045;6602431	arabonate/xylonate	60	2.6324	1.623	0.983	1.1001	1.6371	1.0892	0.8225	1.029	1.5681	1.1003	0.7897	1.0938	0.8362	0.9096	0.9813	1.0587	1.1906	0.7106	0.8053	1.1576	0.5947	0.6719	0.8866	1.315	1.2777	0.8739	1.7571	0.886	0.9678	1.7588	1.3567	0.8836	1.0818	1.3303	1.1843	0.9938	0.9777	0.8174	0.8694	1.1277	0.7365	0.9194	0.9783
Energy	TCA Cycle	18493	100000446	638129	mesaconate (methylfumarate)	60	1.5958	1.4171	0.8395	1.023	1.9054	1.7433	0.9838	3.0798	1.4494	1.6994	1.1422	1.0967	1.1953	1.4819	0.8964	1.4178	0.9882	0.5542	0.5388	0.9319	0.372	0.7809	0.9329	1.333	1	0.9251	0.5649	1	0.6898	0.8265	0.9231	1.4333	1.7693	1.3913	1.4093	1.2685	1.1111	0.9443	0.6999	1.4164	1.0455	0.9788	1.1776
Energy	Oxidative Phosphorylation	42109	461	1061	phosphate	60	0.9123	1.1141	0.9759	0.9694	0.9575	1.0376	0.9701	1.0248	1.0326	1.0017	1.0736	1.0589	0.9922	1.135	1.0391	1.0796	0.9659	0.9528	0.9301	0.9122	0.9082	0.9942	0.9737	0.9653	0.9358	0.9757	0.9513	1.0455	1.0037	1.0202	0.9816	1.0797	0.9806	1.0799	1.0126	1.0618	0.971	0.9983	0.9882	1.0058	0.983	1.027	1.0322
Lipid	Lysophospholipid	35631	100001567	9547069	1-palmitoyl-GPE (16:0)	60	1.2573	1.5128	0.9227	1.4549	1.3174	1.0032	1.1638	1.0889	0.9968	0.7778	0.7591	0.9676	1.0712	1.1888	1.0033	1.1211	0.8777	0.8029	0.8496	0.9568	1.0383	0.9169	1.1956	0.9095	0.9922	0.8065	0.8825	1.0435	1.0211	0.8717	1.0917	1.0698	0.9887	0.9903	1.1396	1.1416	0.8452	1.0301	0.8842	0.9125	1.0077	1.0058	1.2418
Amino Acid	Histidine Metabolism	43488	100004046	9903482	N-acetylcarnosine	59	1.6727	1.5506	0.6128	0.8216	1.41	0.7378	1.2602	0.9146	2.0785	0.8993	0.954776	0.7824	0.6153	1	0.685	1.1243	1.4565	1.0606	1.4576	1.0448	0.2955	0.442	1.0005	1.3467	0.5764	0.964	1.1226	0.8287	1.7332	0.8875	2.5921	0.6652	1.0831	2.0347	1.0005	1.2989	0.6132	0.7151	0.9954	1.041	1.174	2.302	1.5123
Amino Acid	Tyrosine Metabolism	48433	100006056	7064571;759256	N-formylphenylalanine	49	1.3337	1.5541	1.1037	1.3269	1.2555	0.962204	1.1104	1.1841	0.927	1.2083	0.7374	0.9886	1.3063	1.03022	0.7374	0.841	0.9213	1.1911	0.9831	0.933654	0.956887	0.9708	1.10372	0.7867	0.997821	0.8128	0.7374	0.9572	0.9075	0.9244	0.9886	1.2291	1.14598	1.5992	0.9864	0.9695	1.4428	0.7374	0.7374	0.8908	0.7374	0.805	1.0094
Lipid	Fatty Acid Synthesis	15872	818	867	malonate	59	1.469	1.1793	0.7922	1.2929	0.9886	1.2218	0.5434	1.6878	0.7132	1.0063	0.4532	1.1188	0.4862	1.3726	0.7329	1.6609	0.6051	1.17054	0.6781	0.9746	0.2625	1.2507	0.3411	1.3946	0.8941	0.8898	1.8369	1.1269	0.3896	1.164	1.4258	1.2201	1.0625	1	0.2625	1.523	0.755	0.8646	0.713	1.1676	0.2958	1.2006	0.5344
Lipid	Fatty Acid Metabolism (Acyl Glycine)	55012	100010861	129822188	trans-3,4-methyleneheptanoylglycine	60	0.372	0.784	1.6791	0.6858	0.4316	0.9982	0.941	0.8703	1.5353	0.5822	1.4541	1.0835	1.1344	1.2821	1.3941	1.4363	0.748	1.7627	1.7953	1.2317	1.2904	0.8566	0.4252	0.7742	0.5646	1.518	1.3025	1.4034	0.8298	0.944	0.7306	0.8707	0.8445	1.0018	1.1705	1.1933	1.1781	1.4077	2.1372	1.0132	1.0888	0.9737	0.6639
Energy	TCA Cycle	1437	252	1110	succinate	60	2.7997	1.2213	0.6936	1.0663	1.445	1.0967	0.7757	0.6565	1.6863	0.9175	1.0298	0.9868	1.0043	1.2501	0.8146	1.2114	0.272	1.2013	0.6673	1.0521	0.8678	0.8269	1.0649	0.6271	0.7742	0.7157	1.9229	0.9778	0.9689	0.7452	2.3636	0.9959	1.0041	0.6106	0.6657	1.6733	0.417	1.0383	1.2107	1.3456	0.7641	0.9846	1.1148
Lipid	Diacylglycerol	54960	100010936	9543786	oleoyl-arachidonoyl-glycerol (18:1/20:4) [1]*	60	1.1824	0.8335	0.9181	1.1423	0.8708	1.0009	1.0613	1.2635	1.1398	0.6647	1.6152	1.2215	1.4441	1.3048	1.1429	1.0375	1.2885	1.4491	0.7809	0.9664	0.5338	0.5404	0.9472	0.8447	0.3399	0.7267	0.8009	1.2699	1.0086	0.8379	1.3705	0.9366	0.8424	0.9545	0.8089	1.2676	1.3331	0.9728	1.0513	1.2644	0.8063	1.6677	0.9497
Nucleotide	Purine Metabolism, (Hypo)Xanthine/Inosine containing	1107	1002	204;439714;439713	allantoin	60	2.2848	1.3997	0.8007	0.7904	1.5963	0.9235	0.8988	1.4393	2.385	0.8008	1.0803	0.8552	0.9263	1.1716	0.9572	1.0961	2.0602	0.9416	0.9811	1.263	0.5098	0.4703	0.812	0.8662	1.053	0.661	1.8781	0.6711	0.9023	1.6972	1.7614	0.8285	1.0914	1.088	1.0221	1.0955	1.0521	1.08	1.0248	1.5703	1.02	1.5366	0.9187
Lipid	Fatty Acid Metabolism (Acyl Glycine)	61789	100019816	28777652	isocaproylglycine	60	3.225	1.2124	0.7444	0.5868	1.1765	0.7802	0.7718	1.1458	3.7324	1.0319	2.0152	0.6264	0.6695	0.9191	1.2319	2.1231	1.8932	1.6793	1.896	2.2232	0.355	0.589	0.5746	1.9455	0.741	0.715	2.2191	0.4197	0.6255	2.5231	1.9077	0.5703	1.173	0.4492	1.011	1.2015	1.5815	1.1711	0.989	2.2017	0.6523	1.2671	0.5666
Amino Acid	Creatine Metabolism	513	275	588	creatinine	60	2.3386	1.3813	0.8102	0.8507	1.723	0.9396	1.0134	1.5325	2.397	0.8039	0.9886	0.7782	0.9614	0.7706	1.0506	1.3406	1.7193	1.6109	1.0715	1.8363	0.6575	1.0331	0.8104	1.1305	0.701	0.7291	1.8803	0.4756	0.7038	1.6866	1.4992	0.9963	1.0464	0.8495	1.0919	1.2481	1.0037	1.1338	0.9111	1.2815	0.785	1.4787	0.9602
Nucleotide	Purine Metabolism, (Hypo)Xanthine/Inosine containing	15136	100000299	64959	xanthosine	60	1.9407	1.154	1.2794	1.1712	0.8542	1.1253	1.1925	1.612	1.3203	1.1825	1.3278	0.9736	1.2768	1.1882	1.0513	0.9948	0.94	1.1836	0.9823	0.6886	0.7494	0.7852	1.0052	0.8698	0.7651	0.7638	1.8863	0.9145	0.8763	0.8054	2.6769	0.7599	1.216	1.3537	1.0418	0.9702	2.8436	0.7688	1.6337	1.0324	0.747	0.7558	1.04
Amino Acid	Tyrosine Metabolism	62564	100020421	NA	1-carboxyethyltyrosine	60	4.0645	3.5143	1.2685	1.2036	1.7578	0.7453	0.7483	1.6685	2.0591	1.131	0.8139	0.8775	0.9985	1.0056	0.8443	1.1767	1.1165	0.6712	1.4942	0.7203	0.6354	0.5634	1.2338	0.4994	1.0456	0.6109	2.047	0.7629	0.5398	0.8113	2.2574	0.8735	1.5271	2.1851	1.41	1.2715	1.8756	0.7353	1.1488	0.9576	0.7524	0.5532	1.155
Lipid	Fatty Acid Metabolism (Acyl Choline)	57463	100015760	53481656	linoleoylcholine*	60	1.0975	0.7495	1.0668	0.8118	0.9269	1.001	1.6523	2.2552	1.1917	0.6392	1.1076	1.5217	1.2496	1.5584	1.0131	0.656	0.5246	0.9374	0.9702	0.6682	0.5552	0.6102	0.723	1.2074	0.7552	0.7298	1.5507	1.3427	0.7742	0.9414	1.3344	1.4307	0.6286	1.3694	0.9677	1.0119	1.4052	1.1934	1.4162	1.1262	1.1084	1.4547	0.8639
Peptide	Gamma-glutamyl Amino Acid	2730	1140	150914	gamma-glutamylglutamine	60	0.9709	1.2271	0.7258	0.7594	1.0027	1.0742	1.1411	1.1486	1.3557	0.7338	0.8004	1.4406	1.0009	1.3334	1.1486	1.083	0.9292	1.2263	1.0764	1.4336	0.9892	0.2893	0.6244	0.7653	1.0369	0.5891	1.2819	0.7071	0.6954	0.8506	0.6705	0.8547	0.625	0.6821	0.5585	1.6377	0.4778	1.1509	1.174	0.8503	1.0651	0.9991	1.064
Amino Acid	Lysine Metabolism	36752	100001734	92832	N6-acetyllysine	60	2.0814	2.0979	1.383	1.7033	2.2173	0.9862	1.3773	1.2935	1.0973	0.9386	0.8474	0.5244	0.9191	0.8552	0.9541	0.8668	1.1724	0.7131	0.7836	0.842	0.9618	1.1938	1.4659	0.8238	1.3511	1.1274	1.2417	0.88	1.1219	0.9662	2.0079	1.388	1.9783	1.4003	1.1344	0.9735	1.0138	0.7916	0.7255	0.9143	0.6582	0.6583	1.2486
Lipid	Diacylglycerol	54958	100010925	9543736	palmitoyl-arachidonoyl-glycerol (16:0/20:4) [2]*	60	1.4718	1.1364	0.9929	1.1658	1.233	0.8353	1.1099	1.0909	1.0365	0.7645	1.068	1.0537	1.0071	1.1269	1.0112	0.9194	1.192	0.9622	1.0734	0.8591	1.0082	0.822	1.1431	0.8956	0.5973	0.8163	0.8996	1.0803	1.0794	0.8456	1.3938	0.9213	0.9509	0.9841	0.9852	1.0079	1.1159	0.819	0.8391	1.0615	0.969	1.2831	0.9692
Peptide	Dipeptide	39994	100003210	352039	valylleucine	60	3.3983	2.2502	0.79	1.5309	0.8971	1.3337	1.3859	2.2678	1.7224	0.9388	0.9785	0.7916	0.7095	0.901	0.7243	0.9225	1.651	0.5286	0.5418	0.5153	0.7848	0.8515	1.2736	1.9199	1.2611	2.2932	1.0223	1.4952	0.7844	1.0458	2.6472	0.9546	0.9656	1.4261	1.1838	1.2629	1.5354	1.0215	0.9749	0.9102	0.9142	0.747	1.1947
Lipid	Glycosyl PE	63193	100021404	46891781	1-stearoyl-2-arachidonoyl-glycosyl-GPE (18:0/20:4)	59	0.8636	1.4328	1.1073	1.1066	1.8111	0.8736	0.9454	0.7467	1.6816	0.7599	1.0444	0.8667	1.0993	1.0783	1.3795	1.1366	0.9852	0.7686	1.3636	0.7735	0.744	0.7849	1.5474	0.8409	1.275	0.4414	1.5462	0.6167	0.877014	0.977	0.8826	0.9715	1.3102	1.1136	1.6537	1.4601	1.1995	1.108	1.2868	0.9571	0.9296	1.2021	1.015
Partially Characterized Molecules	Partially Characterized Molecules	63264	100021467	7991	pentose acid*	56	3.8388	2.265	1.0365	1.3127	1.6787	0.1484	0.661937	0.5987	0.9922	0.792876	0.5484	0.3827	0.1484	0.2554	0.4516	0.5798	1.0851	0.1484	0.1484	0.5083	0.7126	0.4652	1.1317	1.1115	1.2941	1.0226	1.801	1.214	1.1739	1.883	2.0413	0.4954	1.12152	1.1702	1.7593	0.5451	0.9497	0.6165	0.706067	0.8306	0.1484	0.3132	1.0741
Xenobiotics	Chemical	46960	100002528	5152822	sulfate*	60	1.8164	1.7608	1.5494	1.1946	1.9014	1.249	0.6949	0.8564	1.1771	0.8191	0.6975	0.6618	0.614	0.609	0.6176	1.1212	1.345	1.0001	0.8098	0.8798	0.8879	1.0726	1.0385	0.8677	1.4189	1.2275	2.8043	1.1418	0.9999	1.6382	1.6726	0.9841	1.4983	0.8977	1.1654	0.8561	0.7442	0.612	0.6643	0.6432	0.4402	0.3678	0.8767
Amino Acid	Lysine Metabolism	1495	392	160556	saccharopine	58	1.3607	1.0879	0.249	0.6319	0.529	0.2369	0.4317	1.8468	1.5539	4.0836	0.3521	0.1891	0.2032	1.6885	2.5232	2.3859	0.146	0.146	0.146	3.1253	0.8658	0.152	0.2301	1.3142	1.5777	0.3017	1.1949	0.8313	1.138	1.1201	0.996	0.5482	0.3311	1.4331	1.0523	0.4075	1.7148	0.3994	1.04328	1.7859	0.2702	0.6048	1.33
Peptide	Dipeptide Derivative	63051	100021262	61158802	isoleucylhydroxyproline*	60	1.2903	1.9466	0.383	1.3515	1.8664	0.892	1.4498	1.2492	1.3841	0.6628	0.6782	0.7262	0.8028	0.844	0.7251	0.9838	1.3181	0.7127	0.6986	1.2295	0.8617	0.8908	1.1047	1.063	1.1681	0.9825	0.7534	1.2183	1.2722	0.8718	1.4985	1.754	1.839	1.5717	1.2846	1.3781	0.8508	0.9709	0.7187	1.0714	0.9851	0.8013	1.2486
Lipid	Fatty Acid, Dicarboxylate	62276	100020478	25480	dodecadienoate (12:2)*	60	0.8489	1.1217	0.8327	1.0934	0.605	1.0472	0.7691	1.0955	1.0132	1.0809	1.0858	1.0342	0.7913	1.2209	1.0738	1.1423	0.793	1.5614	1.0106	0.9804	0.6661	0.877	0.6526	1.063	0.6609	1.0601	1.2011	1.3358	0.6701	0.8327	0.7165	0.9117	0.9894	1.8538	0.7908	1.4135	1.0286	1.2209	0.9772	1.0471	0.7156	1.1242	0.742
Amino Acid	Polyamine Metabolism	1558	1113	18189	4-acetamidobutanoate	60	1.4212	1.8274	0.3889	1.1429	0.9109	0.9292	1.355	1.0326	3.452	1.1331	0.7382	1.179	0.8393	0.8106	0.8719	0.8802	1.6398	1.0855	0.7868	1.0057	0.6127	0.4491	0.9106	0.8073	2.0593	0.7744	1.1506	2.0153	2.1663	2.9923	2.0617	0.5333	0.4394	1.6928	1.9834	1.0874	0.6581	0.7271	0.3762	2.4171	0.8037	1.297	1.2097
Xenobiotics	Benzoate Metabolism	35320	100001605	3083879	catechol sulfate	60	1.025	0.6063	4.9851	0.2791	5.5022	5.3825	0.208	0.7443	3.2527	0.1753	1.8981	1.72	0.2766	0.29	0.5791	0.7936	4.9228	4.8592	1.7501	0.3148	0.8981	1.2859	3.004	0.6029	0.6483	0.4438	11.5268	0.975	1.5287	12.0048	0.8465	0.3982	1.6721	0.8906	1.2216	2.0879	0.4612	0.2993	0.1871	1.0954	0.5459	1.2655	0.8574
Carbohydrate	Nucleotide Sugar	46148	100002957	44576;1167	UDP-N-acetylglucosamine/galactosamine	60	0.6018	0.4921	0.6226	0.7204	1.2982	0.8945	0.9001	0.8809	0.8126	1.0268	1.111	0.8966	0.8716	1.0386	1.1877	1.1939	1.0765	0.7075	0.9082	1.2027	0.9516	0.8909	0.9927	1.2871	1.1072	1.2138	0.5463	1.0247	0.8117	0.9205	0.5173	1.0317	0.6482	0.2777	1.0073	0.9386	0.5363	1.0142	1.0216	0.7131	1.4146	1.1757	0.6225
Lipid	Fatty Acid, Dihydroxy	62950	100002284	10964471	2S,3R-dihydroxybutyrate	60	1.2326	1.8066	1.1435	1.1453	1.4893	1.0056	0.9737	0.8576	1.2405	1.1018	0.8651	0.7585	0.8726	0.9778	0.9551	1.156	1.3622	0.8406	0.5133	1.0642	0.7215	0.7923	1.0183	0.8272	1.029	0.9022	1.4476	0.9396	0.7994	1.0661	1.0429	0.9095	1.2053	1.3503	1.1173	1.1465	0.7702	0.7732	0.3982	0.9964	0.9001	1.0402	1.2458
Amino Acid	Tryptophan Metabolism	54730	100006730	446640	indoleacetylglycine	60	5.1156	1.0776	0.8277	0.8511	1.0559	1.5158	0.7166	1.8361	2.2416	1.0005	1.2348	0.588	0.4073	0.616	0.976	0.6596	2.2817	1.6573	0.9478	1.255	0.2914	0.4865	0.8006	3.8951	0.7386	0.9995	4.1143	0.5135	0.5912	2.9513	3.3382	0.3948	0.863	0.7756	1.4012	1.0639	1.2451	1.1123	1.4961	2.4155	0.5363	0.7981	0.8467
Amino Acid	Glutamate Metabolism	53	563	5961	glutamine	60	1.2121	1.557	0.8019	0.9149	1.0067	1.0654	1.0853	1.2612	1.6613	0.8721	0.9578	1.1058	0.9452	1.2786	1.1909	1.1864	0.8322	1.1113	1.0787	1.2037	0.9126	0.5341	0.8291	0.6111	0.7368	0.5909	1.1496	0.8943	0.7618	0.8433	0.9407	0.9268	0.9095	1.4415	0.774	1.493	0.9117	1.0159	1.1173	1.0623	1.0295	0.9583	1.2652
Carbohydrate	Fructose, Mannose and Galactose Metabolism	48195	878	2723872	fructose	60	0.372	0.4502	2.5995	0.2968	2.9213	0.5314	0.5406	2.4127	0.4077	0.518	0.5951	1.7006	0.4449	0.2791	2.8273	0.4445	2.5513	0.5438	4.1271	1.9777	0.7311	0.303	0.425	2.7592	2.7074	2.9831	1.7019	0.4473	0.4728	2.9451	0.4301	0.5469	0.5125	0.9437	1.0542	1.6025	1.0287	0.6721	1.5344	0.563	1.7179	0.6375	0.3915
Peptide	Gamma-glutamyl Amino Acid	55015	100010901	65254	gamma-glutamyl-alpha-lysine	60	1.4773	1.6526	0.6794	1.0992	0.9541	0.9684	0.9615	1.758	1.5595	0.8429	0.9912	1.1042	0.9181	1.6874	1.2888	1.2396	0.9916	1.0383	0.9878	1.0442	0.597	0.5698	0.8141	0.9225	0.9638	0.7931	1.1441	1.002	0.8816	0.8691	1.1415	1.0687	0.9495	1.0066	0.8916	1.4784	0.8303	1.2365	1.2955	1.1052	0.9329	0.904	1.1456
Lipid	Fatty Acid, Dicarboxylate	52294	100002070	43	2-hydroxyglutarate	60	1.0624	1.0919	1.0055	1.0658	1.3092	0.5094	11.627	1.1101	0.8798	0.8738	6.6188	1.0694	1.126	0.6846	0.6561	0.7223	0.7434	1.1294	0.8286	0.9153	0.6566	0.5381	1.1186	1.1684	1.4332	0.8976	0.9611	0.7645	0.7958	1.2774	0.8953	1.0562	1.0553	0.6872	0.6271	1.175	0.9945	1.0938	1.6493	1.9037	0.7499	1.3456	0.9084
Nucleotide	Purine Metabolism, Adenine containing	18360	1303	440122	adenylosuccinate	60	1.3349	0.4326	1.0273	0.2599	1.1807	1.2062	0.861	0.5415	0.5384	0.9366	0.5601	1.0507	1.3655	0.9087	0.9701	1.583	1.0246	1.0023	1.3448	1.1464	0.8733	0.5054	0.3168	1.5876	1.6299	0.8275	2.3583	0.8662	0.8291	1.2824	0.8236	1.0004	0.4856	0.2228	0.7547	1.45	0.7132	1.0608	1.5229	0.9292	0.8682	0.7806	0.5879
Amino Acid	Leucine, Isoleucine and Valine Metabolism	1549	111	11966314	3-hydroxyisobutyrate	56	4.2074	1.3495	0.7524	1.3802	1.1996	0.9899	0.937184	0.7934	1.7366	1.3085	1.3231	1.0793	0.3392	0.9553	0.7191	1.2412	1.0341	0.3392	0.6718	0.7672	0.784286	0.9656	0.9913	0.4932	1.0128	0.8304	2.3835	0.3392	0.9845	1.10612	3.1611	0.982	1.2001	0.9749	1.2813	0.969	1.1132	1.1764	1.5065	0.7893	0.3392	0.7533	1.1843
Amino Acid	Tryptophan Metabolism	48782	100006379	10981970	C-glycosyltryptophan	60	1.3877	1.1791	0.6821	1.094	1.2198	1.1379	0.9905	1.3111	1.1209	0.8828	0.8474	1.1772	1.0003	1.3443	0.8248	0.8591	1.2046	0.8042	0.7199	1.1624	0.7723	0.5466	0.8264	1.0695	1.1035	0.8846	1.0932	0.9585	0.774	0.7573	1.0782	0.9723	1.0006	0.8866	0.8755	1.1274	0.7193	0.7544	0.8182	0.9702	0.9716	1.0156	1.1413
Lipid	Fatty Acid, Dicarboxylate	62069	100004396	151913	3-hydroxyadipate	60	1.227	1.7801	0.8442	1.1004	2.75	1.1714	0.7089	0.7636	1.734	1.6225	0.9557	1.1602	0.9339	1.8682	1.2633	1.4923	0.9793	0.6791	0.4992	0.9421	0.6028	1.0204	0.8786	0.9866	0.9272	0.7845	0.8166	1.0134	0.7706	0.8298	0.8873	1.7661	1.9739	1.3847	0.813	1.3124	0.7732	1.1064	0.8986	0.7776	2.0056	1.413	1.85
Amino Acid	Urea cycle; Arginine and Proline Metabolism	1670	533	1176	urea	60	2.4218	3.2081	1.0507	0.6402	4.4921	0.7925	0.3125	0.9493	2.0912	2.1242	0.5337	0.7544	0.2879	0.1935	0.833	1.8776	1.879	1.63	0.7479	1.1251	0.5798	0.522	1.3704	0.9071	2.34	2.6072	10.0534	0.439	0.7214	1.884	1.2909	0.3954	1.778	0.7989	1.3949	2.1889	0.6279	0.3671	0.4381	0.5758	0.167	0.1143	0.6919
Carbohydrate	Pentose Metabolism	27731	100001007	5460677	ribonate	60	2.3965	1.6345	1.0035	1.3609	1.3156	0.8936	1.0494	1.2917	1.7438	1.109	1.1126	0.7618	0.8917	1.1886	1.0004	0.7545	1.3384	0.8695	0.4856	1.1047	0.7886	0.7684	1.1048	1.2585	0.9115	0.4897	1.6395	0.9569	0.9492	1.1645	1.5834	0.4793	0.7347	1.5188	1.2856	0.8015	1.4052	0.6962	1.1987	1.3051	0.8921	1.1262	0.9996
Carbohydrate	Glycolysis, Gluconeogenesis, and Pyruvate Metabolism	46896	100002180	10404962;3934;90658350;124383956;4453;445557;718;82400	Isobar: hexose diphosphates	60	1.0851	1.3809	1.1608	0.9582	0.6816	0.556	1.2073	1.3901	1.0626	0.8386	0.8401	0.8973	1.3303	0.8802	0.5369	1.1407	1.2585	1.1002	1.1925	1.0008	1.2553	0.8682	0.7621	0.5608	1.5941	0.5088	0.9992	0.7802	1.0764	1.1239	1.0217	0.9497	0.6993	1.0622	0.8646	0.9132	1.9492	1.0942	1.5157	1.4738	1.2475	0.9905	0.9385
Lipid	Fatty Acid Metabolism (also BCAA Metabolism)	1496	418	487	methylmalonate (MMA)	60	1.8713	1.0696	1.1678	0.853	1.4346	0.9286	0.8495	0.9515	0.889	1.1309	0.8464	1.0886	0.8093	0.8169	0.9433	1.0249	0.9956	1.0605	1.0703	0.9748	0.807	0.6392	0.7588	0.9882	1.125	1.0954	1.9139	0.7311	0.6791	1.0044	1.1561	0.7793	0.9052	0.9538	0.6104	1.1787	1.1274	0.821	1.1551	1.0077	0.795	0.7865	0.7863
Lipid	Eicosanoid	19449	100000587	5283042	13,14-dihydro-15-keto-prostaglandin A2	60	0.7811	0.4863	1.9469	0.4808	1.6706	1.1042	0.6558	1.1783	0.743	0.7266	0.3454	1.6349	1.1085	0.7725	1.1601	0.9963	1.9937	1.3078	2.6089	2.0523	0.8443	0.313	0.3405	1.7065	1.7141	1.8947	0.5932	0.5882	0.7516	2.3431	0.8947	0.8267	0.5077	0.46	1.0132	1.2582	1.0359	1.0212	1.1873	0.5506	0.9464	0.431	0.3895
Lipid	Sphingomyelins	57475	100015787	NA	sphingomyelin (d18:1/19:0, d19:1/18:0)*	60	0.8678	1.2236	0.9956	1.0534	1.1437	0.9567	1.0497	0.9423	0.8582	0.9717	0.6949	1.1539	1.2025	0.9786	0.9797	0.829	0.8353	1.0763	1.0431	1.2098	0.8933	0.7038	0.8919	0.8975	1.1549	0.8481	1.1515	0.9696	1.108	0.9414	0.896	1.3928	1.0596	0.922	1.0179	1.2378	0.7293	1.039	0.8346	0.905	0.7921	0.9259	1.273
Lipid	Fatty Acid, Dicarboxylate	15730	100000016	10457	suberate (C8-DC)	59	2.2085	0.961	0.9852	0.5885	0.8668	1.3553	1.0838	2.4393	1.411	1.8516	1.4251	0.6537	0.8709	0.7091	1.1663	1.6072	1.2778	0.9079	1.298	1.0686	0.9624	0.951	0.524	0.8702	1.109	0.7577	1.4921	0.5697	0.5013	0.8761	0.9785	1.1044	1.1782	0.6282	2.0258	2.2457	1.3809	0.6457	0.9345	0.9277	1.2879	0.8505	1.3656
Cofactors and Vitamins	Vitamin B6 Metabolism	5331	492	1051	pyridoxal phosphate	60	0.9163	1.0316	0.9992	1.0121	1.1532	1.0551	0.9156	1.2729	1.1796	1.1524	1.1973	0.8677	0.9993	1.102	1.0412	1.1755	1.0453	0.909	0.6874	0.8337	0.7285	0.9077	1.1004	1.0842	0.8724	0.9423	0.8772	0.9162	0.839	0.8369	0.9348	0.9326	1.4099	1.0481	1.1594	1.088	1.1407	0.932	0.9451	0.9861	0.7873	1.0225	0.996
Lipid	Lysophospholipid	36602	100001777	86289645	1-oleoyl-GPI (18:1)	60	1.0154	1.4777	1.0963	0.8045	0.6378	0.7853	0.8157	1.3878	1.7832	2.6838	1.052	1.0662	1.159	1.6835	0.7598	0.9159	0.7416	1.3994	0.856	0.4974	0.3651	0.7753	2.3088	0.634	1.9626	1.2016	1.2576	0.9454	0.7837	0.8072	1.0717	0.9846	1.59	0.9192	2.0782	0.9108	0.708	3.225	1.3396	0.9762	0.7575	0.8285	1.4743
Lipid	Lysophospholipid	41220	100003901	90658453;53480667	2-stearoyl-GPE (18:0)*	60	1.0016	1.3111	0.9469	0.935	0.8948	0.8209	0.8535	1.3681	1.5644	1.2851	0.9984	0.8382	1.3135	1.2906	0.9487	1.0555	0.7547	0.8886	0.8736	0.9492	0.5937	0.6956	1.8107	0.7365	1.6827	1.1343	1.0308	1.131	1.0249	0.8897	1.2103	1.0912	1.4478	0.7587	1.6696	0.8701	0.8193	2.572	1.1005	0.7185	0.9784	1.0889	1.5818
Lipid	Lysophospholipid	49617	100002873	24779481	1-lignoceroyl-GPC (24:0)	60	0.9653	1.2212	0.9073	0.7691	1.1222	0.9939	0.934	0.9955	1.0755	1.4896	0.9558	0.9659	0.959	1.0289	1.098	1.2206	0.9319	0.9679	0.9419	1.1232	0.7702	1.064	1.0428	1.0771	1.2438	1.142	1.2993	1.0707	0.9609	1.0275	1.0731	1.2832	1.4203	0.8896	0.9675	0.8923	0.9729	1.0189	0.9642	1.0045	0.8308	0.9359	1.297
Cofactors and Vitamins	Ascorbate and Aldarate Metabolism	27738	100001022	5460407;151152	threonate	60	0.7548	1.4164	0.9285	1.1845	1.6512	1.0837	1.0706	1.1356	1.3572	1.1342	1.0245	1.2491	0.9702	1.5365	0.8217	1.3465	1.3155	0.8954	0.8104	1.1057	0.6317	0.9382	1.3009	0.812	1.0438	0.7974	0.7865	1.0559	0.7217	0.8773	0.6744	1.4638	1.7245	1.18	1.1723	1.2999	0.635	0.7875	0.6238	0.8803	0.9376	1.1972	1.2163
Lipid	Sterol	33997	100001269	173183	campesterol	60	0.8163	1.1193	1.1914	0.8635	0.9323	0.9993	0.7855	0.8398	0.9805	0.9227	0.9953	1.2479	1.2594	1.0357	1.2064	1.0471	1.3801	1.3028	0.9442	0.8302	1.0814	1.2045	1.3562	0.9973	0.853	1.1078	0.9752	1.2621	0.8576	1.2424	0.7489	1.187	0.9732	0.9619	1.2555	0.8145	0.8763	0.7164	0.7345	1.0007	0.8485	0.9734	0.8739
Lipid	Phospholipid Metabolism	15506	1256	305	choline	60	1.0001	1.1254	1.0037	0.8914	1.1531	0.937	1.0258	1.0122	1.1425	1.0087	1.0502	1.1135	1.0009	1.0753	1.1229	1.0248	1.0375	1.0291	1.0651	1.0231	0.9357	0.8395	0.9855	0.8684	0.9921	0.9393	1.1204	0.9653	0.9072	0.9854	0.9903	1.0257	0.9714	0.9396	0.9926	1.0963	0.837	0.8959	0.975	0.9846	0.9552	0.9999	1.0415
Xenobiotics	Food Component/Plant	48428	100001767	14274616	pyrraline	60	2.8496	2.0781	1.3122	1.7085	1.6738	0.6465	0.6686	0.8499	0.5052	0.8005	0.703	0.3837	0.2648	0.1968	0.6376	0.4678	1.7858	0.7078	0.8469	0.5651	1.0315	1.1193	1.4775	0.9796	1.111	1.6256	1.7804	0.9312	1.0204	2.0652	2.8813	1.0369	1.8918	1.7161	1.7641	0.8475	0.7169	0.6896	0.5332	0.4507	0.1777	0.1625	0.514
Carbohydrate	Glycolysis, Gluconeogenesis, and Pyruvate Metabolism	527	482	612	lactate	60	2.1648	1.5041	1.1075	1.0703	1.3592	0.9608	0.9415	1.4478	1.329	1.0981	0.9151	0.9054	0.8327	1.0714	0.8509	0.9981	0.8684	0.7367	1.0288	0.8663	0.7587	0.7605	0.9856	0.9406	1.1306	0.7858	1.6374	0.8245	0.6888	0.8737	1.6075	1.0133	1.1537	1.112	1.0547	1.086	1.0593	0.752	1.136	0.9247	0.867	0.8591	0.9479
Xenobiotics	Chemical	53231	100009232	93176	thioproline	60	0.9499	1.2437	0.922	1.2021	1.0114	1.0414	1.166	1.0221	1.0528	0.7893	1.1884	0.9947	1.0209	1.1262	1.0043	1.0082	0.9121	1.0043	0.8257	0.8363	0.8818	0.8564	0.9795	0.9356	0.7996	0.7555	0.9551	1.0314	0.9018	0.9349	1.2369	1.1765	1.0675	0.9253	1.0632	1.1897	0.7205	1.0359	1.0417	0.9247	0.9675	1.0772	1.0434
Amino Acid	Methionine, Cysteine, SAM and Taurine Metabolism	62805	100020893	NA	2,3-dihydroxy-5-methylthio-4-pentenoate (DMTPA)*	57	8.3319	1.535	0.7771	0.845966	2.3085	1	0.3215	1.5685	2.8112	0.9755	1.16562	0.8076	0.5171	0.7472	0.8195	1.1993	2.0125	1.0843	0.5006	1.7313	0.3215	0.3215	0.4975	2.1283	0.8537	1.0301	5.2129	0.4499	0.5358	2.7728	4.1818	0.3215	1.4139	0.5708	1.275	0.8983	2.0211	0.8276	1.7626	2.501	0.4314	1.6118	0.6373
Xenobiotics	Food Component/Plant	42562	100001630	7902	2-dimethylaminoethanol	60	1.2051	1.1431	0.9444	0.7375	1.1166	0.967	1.1472	1.1948	1.3464	1.1759	1.1506	1.1051	0.9916	1.1193	0.9368	1.2141	1.0545	1.1404	0.909	0.902	0.6931	0.8593	0.9999	0.9928	0.8487	0.8182	1.0502	1.1305	0.8065	0.8764	1.4531	1.1819	1.1762	1.2361	1.2112	1.3001	1.0704	0.9115	0.7638	0.9973	0.9594	0.9623	1.3582
Amino Acid	Glutamate Metabolism	40499	100002544	439902	4-hydroxyglutamate	60	0.2115	1.7813	0.9515	1.3784	1.4305	1.2055	1.284	1.1623	0.9235	1.0114	0.7002	0.9486	1.216	1.5328	0.9386	1.2777	0.8567	0.7834	0.669	1.2726	1.2901	1.1043	1.3022	0.3499	1.0823	0.7634	0.1272	1.2745	0.988	0.762	0.5162	2.03	1.3882	1.452	1.0482	0.6476	0.322	0.9454	0.2874	0.5829	0.6558	1.1246	1.2229
Lipid	Mevalonate Metabolism	531	112	1662;5459993	3-hydroxy-3-methylglutarate	60	1.59	1.571	1.0393	1.1319	2.7157	0.6986	0.9672	0.914	1.0991	1.7462	0.8182	0.7467	1.3479	1.2843	0.6112	1.0663	1.31	0.9025	0.4244	0.6678	0.6152	2.0106	2.1441	1.09	1.0715	0.9649	1.1964	0.6659	0.7871	1.192	1.5597	1.9723	2.5932	1.2129	1.3443	0.9748	0.8769	1.135	1.4	0.6093	0.6222	0.4962	0.7548
Xenobiotics	Food Component/Plant	32453	100001219	5281708	daidzein	52	5.5193	0.9519	1.2366	1.06198	1.9653	1.1381	0.767223	0.7879	3.9016	0.8663	0.869653	0.3523	0.2298	0.2298	1.9915	0.2964	0.4955	0.8253	0.4108	0.6848	0.909096	0.915136	1.1906	3.8505	1.5817	0.9909	4.8192	0.3976	0.5184	5.3604	4.3723	0.5651	0.9855	1.4405	2.5132	0.3953	1.41199	0.3452	1.1027	1.4542	0.2298	0.2645	0.2298
Lipid	Diacylglycerol	54967	100010930	9543699	palmitoleoyl-linoleoyl-glycerol (16:1/18:2) [1]*	51	1.05581	1.4082	1.4131	0.308	0.8571	0.9406	1.6753	0.2249	0.6718	1.7042	1.5364	2.1619	1.3528	0.5799	0.4645	1.04822	0.897196	1.29893	0.6578	0.662	1.2295	0.5687	0.4191	0.2512	1.7784	0.3604	1.28621	0.2249	0.812772	0.9851	0.2249	1.0228	0.2249	0.944187	0.2249	2.1629	2.4617	1.3865	1.0074	2.3316	1	2.4194	0.8414
Amino Acid	Histidine Metabolism	32493	100001124	92893	histidine methyl ester	60	1.2804	1.3392	0.5604	0.9842	1.0405	0.7153	1.1593	1.9007	1.1594	0.9519	0.8855	1.0015	0.9173	1.5306	1.1627	1.1698	1.3407	0.7429	0.9292	0.9142	0.7492	0.7097	1.1285	1.4212	1.1565	0.8515	0.5887	1.1026	0.7479	0.9443	0.8878	1.1498	1.3373	1.5512	1.2234	0.9826	0.8632	0.9662	0.7786	0.788	0.875	1.102	1.2106
Lipid	Fatty Acid Metabolism (Acyl Carnitine, Long Chain Saturated)	57513	100015833	53477833	arachidoylcarnitine (C20)*	60	1.1994	0.8467	0.9366	0.6247	1.1767	1.0153	1.2181	1.2566	1.3221	0.8135	0.9938	1.2175	1.0813	0.8255	1.1181	1.0804	1.033	1.3981	1.0062	0.9098	0.6654	0.4749	0.687	0.7218	0.9495	0.7319	2.9878	0.8101	0.7853	0.634	1.3631	1.0914	0.9493	0.5506	0.5648	0.8818	0.716	0.9674	0.955	0.9831	1.0446	1.2259	1.0907
Lipid	Primary Bile Acid Metabolism	18497	1648	46783527;6675	taurocholate	60	1.4066	1.252	0.6909	0.6982	1.9005	0.1989	0.6726	1.4387	0.9833	0.6782	0.4761	0.1819	0.1344	0.9958	0.7701	2.1256	1.316	0.3139	1.0042	1.1991	6.5067	0.3437	0.8305	0.7137	1.0392	22.6588	1.6781	0.7326	0.8878	2.0053	0.7649	1.2028	1.6689	0.9123	0.7485	1.1662	0.8441	0.6148	0.3126	1.8286	0.678	0.4177	1.2372
Lipid	Phosphatidylethanolamine (PE)	55041	100009219	348281223	1-oleoyl-2-arachidonoyl-GPE (18:1/20:4)*	60	1.172	1.0355	0.8624	1.0824	1.0874	0.9204	1.0496	1.0708	0.9783	0.8481	0.9695	0.9684	1.1702	1.079	1.013	0.9851	0.9814	1.0127	1.0173	1.0254	0.9	0.9055	1.0016	0.8757	0.904	0.8558	0.7934	0.9466	1.0883	0.8378	0.9405	0.8652	0.7426	0.9973	1.0015	1.0362	1.0049	1.0183	0.8582	1.0046	0.9983	1.1513	1.0585
Amino Acid	Glutamate Metabolism	62101	100002397	48	alpha-ketoglutaramate*	60	2.435	2.2885	0.9369	1.3454	1.8155	0.7932	0.8976	1.3549	1.3728	0.8584	0.7906	0.5811	0.4465	1.031	1.1253	1.0332	1.6304	1.0555	0.7169	0.9022	0.8337	0.7715	1.2597	0.8046	1.0744	1.1271	0.8413	0.8581	0.998	1.3469	1.0569	1.104	1.6053	1.9369	1.361	0.9823	0.5471	0.6878	0.3161	0.7984	0.5977	0.7731	1.5702
Lipid	Phosphatidylserine (PS)	52235	100001872	24779545	1-stearoyl-2-arachidonoyl-GPS (18:0/20:4)	60	0.9758	1.012	0.8825	0.9625	1.0244	1.0051	1.119	1.0378	1.0023	0.8995	0.9717	0.9332	1.0015	1.074	1.0374	1.026	1.0477	1.02	0.9781	0.9261	0.9363	0.9626	1.0301	1.014	0.9435	0.9499	0.9026	1.0667	1.0475	0.9073	0.9821	0.9569	0.9985	0.9921	1.0887	1.0127	1.0468	0.98	0.9246	1.0084	0.9623	1.0827	1.0312
Xenobiotics	Food Component/Plant	32448	100001221	5280961	genistein	52	1.6835	1.0809	0.7543	1.363	2.5065	0.2396	0.638736	1.2612	7.7651	2.0847	0.5664	0.2132	0.2132	0.35	3.8212	0.6734	0.4598	0.6173	0.5424	1.27139	0.78561	0.4351	0.6764	2.8889	2.5119	1.1979	4.2169	0.5632	0.7155	6.1795	2.9275	0.7575	1.0363	2.3342	4.1554	1.09692	0.2845	0.281	0.2132	1.4065	0.2132	0.2132	0.3978
Nucleotide	Pyrimidine Metabolism, Cytidine containing	57554	100010895	150971	2'-O-methylcytidine	57	1.9769	1.2752	0.9392	0.9909	1.4953	0.5314	1.0642	1	1.9365	0.7761	0.9822	0.872465	1.1321	0.9461	0.8637	1.2208	0.9206	1.1912	0.6026	1.3294	0.6908	0.4914	0.4914	1.0845	1.2293	0.805	2.5578	0.906235	1.2449	2.0328	1.5869	0.6804	1.1855	0.6064	1.3	1.1661	1.1839	0.8458	1.0236	1.2612	0.7016	0.7663	0.7889
Amino Acid	Histidine Metabolism	32349	100001207	96215	4-imidazoleacetate	60	1.746	1.3456	0.7805	1.04	1.3854	0.9984	0.743	0.8866	1.4426	0.9992	0.6392	0.812	0.4945	0.877	1.2134	0.7615	1.4143	1.3021	0.9409	1.1516	0.723	0.6858	0.8165	0.995	1.3799	0.8832	0.9332	1.0271	0.9677	1.4773	0.8951	0.7229	1.0281	1.3372	1.633	1.1584	0.458	0.6928	0.3634	1.0207	0.7812	0.6954	1.1363
Amino Acid	Histidine Metabolism	59	355	6274	histidine	60	1.2985	1.3438	0.9723	1.1216	1.1613	0.9643	1.0238	1.2517	1.1884	1.0808	0.9768	0.9558	1.0166	1.141	1.0029	1.0021	0.8666	0.8899	1.0842	0.9447	0.8851	0.8477	1.132	0.8515	0.8685	0.8539	0.9651	0.9979	0.915	0.9119	1.0374	0.9551	1.1067	1.4444	1.0685	1.1337	1.1309	0.9783	0.9381	1.0296	0.9677	0.9568	1.1953
Carbohydrate	Glycolysis, Gluconeogenesis, and Pyruvate Metabolism	48152	572	5793	glucose	60	1.2906	1.4604	0.8112	1.1262	1.5777	0.9547	0.866	0.7725	1.8144	0.9203	1.1283	0.8219	1.0829	0.9992	0.9376	1.3137	1.0311	0.4497	1.1615	0.6872	0.6204	0.7932	1.0776	0.9331	1.4324	0.6358	0.9831	0.8318	0.7504	1.047	0.9462	0.9841	1.592	1.2186	1.1323	1.1846	1.1849	0.8896	1.0267	1.0008	1.0176	1.0914	1.0442
Cofactors and Vitamins	Nicotinate and Nicotinamide Metabolism	32401	100001092	5570	trigonelline (N'-methylnicotinate)	60	1.2225	1.5511	1.0712	1.4948	1.4315	0.7527	0.8241	0.943	0.6762	1.1865	0.8332	0.6347	0.6358	0.5891	0.7255	0.9073	1.1513	0.7634	0.7303	1.0042	1.1104	0.9792	1.3055	0.9706	1.2081	0.9958	1.1646	1.109	1.0729	1.2606	1.1081	1.116	1.3782	1.5191	1.3949	0.8366	0.5402	0.8123	0.45	0.6093	0.2527	0.3345	1.0908
Amino Acid	Tryptophan Metabolism	15679	100000015	5699	xanthurenate	60	2.6423	1.5305	1.4052	0.8946	2.1885	1.2911	0.3218	1.1241	2.9064	1.025	0.5159	0.6338	0.2129	0.7315	1.4214	1.5164	2.2572	1.0207	0.9975	1.9516	0.8568	0.9177	0.4932	1.0667	0.7771	2.1709	4.5575	0.7372	0.56	1.8688	3.38	1.1959	1.5048	0.9343	1.8242	0.5233	0.6333	0.5661	0.4763	1.5025	0.6412	0.3563	0.4277
Amino Acid	Methionine, Cysteine, SAM and Taurine Metabolism	44878	100004635	69961	methionine sulfone	50	1.1535	1.3849	0.626	0.5006	1.3001	0.6599	0.896576	1.02701	1.04548	1.6837	1.3515	0.3693	0.3693	0.6891	0.690252	0.7984	0.3693	0.8544	0.6446	0.572	1.5556	0.8176	0.945417	0.7661	0.7948	0.3693	0.921601	1.3536	0.3693	0.766962	2.3494	1.5779	1.6533	1.1485	1.1104	1.0082	0.3693	0.6564	0.9625	0.5486	0.4731	0.7623	0.997314
Lipid	Diacylglycerol	54950	100010929	9543899	linoleoyl-docosahexaenoyl-glycerol (18:2/22:6) [2]*	60	1.5532	0.8146	0.8603	1.0238	1.0457	0.7985	1.2578	1.1549	1.5298	0.9051	1.3239	0.8367	1.1383	1.3637	1.4419	1.0455	1.2641	0.939	1.2525	0.7601	0.7328	0.7366	0.979	1.0136	0.5131	0.9864	0.8901	1.2013	0.9551	0.729	1.4366	1.0348	1.4227	1.1612	0.9765	0.8432	1.4433	0.9684	1.147	1.3007	1.6048	1.9233	0.9626
Lipid	Glycerolipid Metabolism	43847	100000258	754	glycerol 3-phosphate	60	1.5369	1.0368	0.8348	0.7525	1.1844	1.1211	1.1148	0.8725	1.5931	1.1623	1.3722	1.1099	1.1133	1.2615	1.3758	1.201	0.8378	0.7084	0.9248	0.9625	0.9535	0.5204	0.9758	0.5862	0.7052	0.9001	1.018	1.0599	0.9551	0.6031	1.4096	0.8717	1.17	0.5132	1.0186	1.1212	0.6014	0.7191	1.1506	0.9054	1.1297	0.847	1.0516
Carbohydrate	Pentose Metabolism	61858	100019968	NA	lyxonate	60	1.1731	1.5713	0.8752	1.0902	1.5881	0.9383	0.9543	0.8769	1.4786	1.0634	1.0525	0.9989	1.1893	1.2713	0.9991	1.4276	1.2725	0.7351	0.8145	0.9502	0.6907	0.8229	1.2071	0.8025	1.0984	0.6692	0.8899	0.8829	0.8156	0.9869	0.9733	1.3768	1.5531	1.5358	1.2792	1.2304	1.1665	0.8558	0.7351	0.9113	0.9552	1.0736	1.1545
Partially Characterized Molecules	Partially Characterized Molecules	63653	100021680	NA	glycine conjugate of C6H10O2 (2)*	60	3.3074	1.1474	0.5492	0.4922	1.2639	0.6275	0.6636	1.5049	3.0716	0.8532	1.9922	0.3981	0.6184	0.7365	1.876	1.8468	1.0851	0.8621	1.3773	1.6945	0.3024	0.3995	0.7019	3.8033	0.6017	0.445	2.4297	0.3534	0.4705	1.8591	3.5367	0.5317	1.1828	0.5169	1.3498	1.2939	2.9997	1.1918	1.9083	3.589	0.7081	1.7006	0.4337
Lipid	Eicosanoid	37536	100002167	5283155	12-HETE	60	0.9521	0.689	1.1515	0.5464	1.0051	0.9866	0.6454	1.4081	0.9357	1.2434	1.073	1.5797	0.8399	0.9949	1.3698	1.4242	2.1788	1.4221	1.4522	0.9198	0.7791	0.2714	0.7176	0.6965	0.9759	1.0961	0.5356	0.859	0.5289	1.4453	0.5218	0.756	1.151	1.3458	1.2627	1.2393	1.1194	0.8946	1.5143	0.7692	0.7615	0.7527	0.8862
Peptide	Gamma-glutamyl Amino Acid	33949	100001294	100099	gamma-glutamylglycine	60	1.0159	1.1143	0.9143	1.0105	0.9895	1.0283	0.9378	1.0658	0.9606	0.731	1.0446	1.0466	0.8894	1.1902	1.0173	0.9475	0.9799	0.9786	0.8777	1.0241	1.0498	0.7114	0.8948	1.2794	1.1144	0.8429	1.1036	0.9431	0.8944	1.0434	0.8908	1.1434	0.9432	0.5682	1.1038	1.2952	0.5555	1.1196	1.2348	0.9742	0.9738	0.9868	0.8105
Lipid	Fatty Acid, Monohydroxy	61699	100019894	102430	2-hydroxylignocerate*	60	0.8106	1.1721	1.0407	0.8027	0.8696	0.9414	0.811	1.367	1.2094	1.2968	0.4184	1.1824	1.1101	1.0935	0.9512	1.0033	0.7369	1.36	1.1286	1.2209	0.5356	0.7852	1.1568	0.684	1.1195	1.0328	1.1008	0.9212	0.7615	1.0261	0.8007	0.9964	0.9967	0.8375	0.467	1.1788	0.6357	2.5423	1.028	0.9472	0.4745	1.0649	1.4003
Nucleotide	Purine Metabolism, Adenine containing	48130	100001664	165243	N6-succinyladenosine	60	3.5174	1.2482	1.5694	0.6368	1.5635	1.0407	1.066	1.4735	2.0643	0.9745	1.2346	0.7498	0.9188	0.9142	0.7806	1.2914	1.0859	0.8739	0.9343	0.596	0.5576	0.6418	0.8409	1.1118	1.1306	0.6265	2.3427	0.8493	0.4915	0.9478	3.1945	0.7023	1.1633	0.8138	1.1165	1.0901	1.9498	0.6967	1.9907	1.0748	0.9235	0.702	0.7686
Lipid	Phospholipid Metabolism	52307	100001621	167572	glycerophosphoinositol*	60	1.2476	1.269	1.09	1.2055	1.037	1.1946	0.891	1.2662	1.0563	1.0341	0.9465	1.0241	1.0115	1.2371	0.9211	0.9216	0.9014	1.1056	0.9567	0.9163	0.8522	0.9404	1.1074	0.9885	1.0424	0.9351	1.2158	0.9569	0.9321	0.9121	1.3599	0.8714	1.1233	1.0188	0.92	1.0829	1.2072	0.9456	1.0438	0.8643	0.7803	0.8391	0.9703
Nucleotide	Purine Metabolism, Guanine containing	1411	348	135398592	2'-deoxyguanosine	58	0.9465	1.255	0.7259	1.0752	1.1845	1.5203	1.3043	1.2671	1.2982	0.9194	0.9412	1.0693	1.1445	1.1551	1.0103	0.9152	0.965	1.3582	0.9298	0.9452	0.7925	0.8193	0.8867	1.0878	0.976631	1.0308	0.9582	1.1214	0.9108	0.974042	0.9292	2.0836	1.0431	0.8827	1.1813	1.6379	1.6366	1.2012	0.7914	1.0827	0.8617	1.1614	0.9513
Lipid	Lysophospholipid	45966	100004327	74819135	1-stearoyl-GPS (18:0)*	60	1.4318	1.7018	0.9908	1.5381	1.4214	0.8487	1.2086	1.1448	1.0622	0.7524	0.694	0.9155	0.9837	1.1013	0.8454	0.9463	0.8496	0.8846	0.926	1.0005	0.8411	0.9592	1.2183	0.8273	1.0825	0.8519	1.3058	1.1219	0.9935	0.9158	1.3641	1.0535	1.369	1.1595	1.3505	1.3091	1.0168	0.9468	0.8534	1.0835	0.7455	0.8886	1.221
Xenobiotics	Food Component/Plant	40479	100003109	3080590	2-oxindole-3-acetate	59	7.1431	1.2619	0.7249	0.4424	1.2463	1	0.7982	3.016	4.4339	0.5079	1.31821	0.2478	0.3385	0.9002	1.0739	0.5013	2.3651	1.4758	0.8741	0.9022	0.1425	0.1425	0.4455	3.9257	0.8511	0.4284	5.4409	0.3393	0.3789	4.4802	3.5858	0.439	0.7451	1.0061	1.4368	1.6679	0.9658	2.005	3.1929	2.8284	0.9427	1.8198	0.6252
Xenobiotics	Food Component/Plant	587	338	3085666;10690	gluconate	60	1.6831	1.8275	0.8976	1.4477	1.2838	0.7008	0.8246	1.0675	1.0519	0.5466	1.8982	0.8103	1.6304	1.081	1.9452	1.0029	1.1795	1.3396	0.7054	0.5681	1.3731	0.6341	1.0284	1.482	0.9971	0.9704	2.0283	1.3114	0.7659	0.6966	1.3706	0.9225	1.37	3.1284	2.1754	1.4742	1.3273	0.7238	1.5099	0.6497	0.6882	0.7058	0.9253
Carbohydrate	Nucleotide Sugar	32344	1096	8629	UDP-glucose	60	0.4222	0.4198	0.4365	0.652	1.1574	1.0889	0.6112	0.5413	0.7238	1.0748	0.928	1.0298	0.9728	1.0109	0.9891	1.1678	1.3604	0.7341	0.8391	1.1745	0.9051	0.9688	0.7238	1.3998	1.2636	1.4743	0.4338	1.1487	0.8353	0.915	0.1528	1.1508	0.4791	0.164	1.1854	1.0644	0.4395	1.2555	0.9056	0.7474	1.9026	1.4456	0.4895
Cofactors and Vitamins	Ascorbate and Aldarate Metabolism	63687	100020409	11425365	ascorbic acid 3-sulfate*	60	4.7826	1.1385	0.8107	0.5815	1.8409	0.7358	0.5351	0.7671	3.5075	0.9859	1.0368	0.7842	0.7123	0.776	0.9525	1.5877	1.9673	0.7572	0.9757	1.4854	0.4816	0.5243	0.8741	1.8001	1.0191	0.6354	3.2863	0.655	0.7745	2.4577	2.3095	0.7079	1.1689	0.683	1.2749	0.8829	1.5404	0.842	1.7843	1.845	0.9966	1.6518	1.1268
Lipid	Lactosylceramides (LCER)	53010	100009030	53477895	lactosyl-N-palmitoyl-sphingosine (d18:1/16:0)	60	0.9035	0.9935	1.152	1.0176	1.2417	0.8106	0.7347	1.0247	1.0208	1.326	0.7641	1.3045	0.9989	0.847	0.8392	1.0907	0.8463	0.88	0.6774	1.2329	0.4429	1.5452	1.4294	0.892	1.0208	0.9634	1.2765	0.9878	0.8781	1.2578	0.9123	1.4212	1.5417	1.0268	0.9063	0.8678	1.0985	1.2149	0.969	1.3093	0.8936	1.2289	1.4947
Lipid	Glycerolipid Metabolism	48857	100001619	54575349	glycerophosphoglycerol	60	1.3673	0.9954	0.9012	0.7237	1.2193	0.7843	1.0515	0.9975	1.5937	1.3096	1.2832	0.9841	1.414	1.0616	1.3219	1.0701	1.1709	0.8343	1.0806	0.934	0.791	0.659	1.4021	0.6173	0.9588	0.6513	0.8285	0.7593	0.8012	0.7341	0.8671	0.9337	1.0857	0.9267	0.9495	1.0899	1.0025	0.9722	1.0351	1.0926	1.4075	1.0535	1.5542
Lipid	Glycerolipid Metabolism	15122	1254	753	glycerol	60	1.5703	1.363	0.8958	1.0288	1.0996	1.0413	1.1491	1.1825	1.5365	0.9752	1.2425	1.2119	0.9949	1.0968	1.117	1.0333	0.7868	1.0322	0.9851	0.7691	0.7154	0.6553	0.9924	0.6743	0.7233	0.5721	1.403	0.8201	0.916	0.9789	1.3823	1.0051	1.1727	1.2293	1.0187	1.3359	0.97	0.8699	1.1371	1.1123	0.9946	1.1656	1.3353
Xenobiotics	Food Component/Plant	47114	100005389	6305574	ferulic acid 4-sulfate	58	15.872	0.8213	1.4416	0.3081	1.8614	2.1519	0.4558	1.1471	1.0878	0.6146	0.7377	0.547529	0.1158	0.1039	0.4307	0.3412	2.0619	1.4768	0.7962	1.7608	0.416	0.1613	0.1039	2.4297	0.6601	3.4111	5.6183	0.1166	0.2046	3.4889	7.327	0.5184	1.2243	0.8096	1.5821	0.3417	1.5562	0.4765	0.9287	2.4799	0.245	0.2982	0.3064
Xenobiotics	Food Component/Plant	35101	100001411	67701	beta-guanidinopropanoate	60	1.2825	1.1147	0.9631	1.0128	1.5409	1.0217	1.4147	1.5359	1.7182	1.6003	0.9744	1.0614	1.3332	2.0307	0.8185	0.9344	0.6893	0.8004	0.5725	0.7608	0.9954	0.8384	1.0981	1.4226	1.0046	0.9406	0.8981	0.9114	0.6842	0.6663	0.9864	1.5008	1.2174	1.0539	0.957	1.056	0.8095	0.5715	0.9023	1.3619	1.065	0.8792	1.0717
Xenobiotics	Food Component/Plant	48728	100006363	12114465	daidzein sulfate (2)	60	2.7294	1.1695	1.3614	0.559	2.0759	1.2489	0.1509	0.6883	3.5108	1.1315	0.7062	0.5809	0.1245	0.171	2.0271	0.5092	0.622	0.722	0.4036	0.9657	0.3595	1.2623	1.8466	4.1006	2.1095	1.8192	3.1717	0.7413	0.8788	6.1077	2.4164	0.9909	1.1497	1.0741	3.0205	0.522	0.8469	0.3748	0.7673	1.7566	0.0932	0.2939	0.2135
Amino Acid	Leucine, Isoleucine and Valine Metabolism	32397	100001170	188979	3-hydroxy-2-ethylpropionate	59	0.7888	1.1215	1.3871	0.756	1.5336	0.9469	0.6431	0.8825	2.388	2.1727	1.5159	1.0708	0.7568	0.82	1.12661	2.0111	1.5686	0.604	0.7752	1.2276	0.7396	0.7684	0.797	0.8166	1	0.8122	2.4294	1.0202	0.5651	0.736	2.7837	1.3011	1.5131	0.9239	1.8568	1.6044	0.9591	0.7611	0.9074	1.1753	0.7498	0.8317	0.5651
Carbohydrate	Pentose Phosphate Pathway	35649	100001628	616	sedoheptulose-7-phosphate	60	1.2538	1.3188	0.8941	1.1019	0.8872	1.2268	1.0846	0.9829	1.1579	1.0564	1.0342	1.0801	1.0138	1.351	1.0002	1.0995	0.6063	0.9668	0.6613	0.9998	0.9852	0.8242	0.8641	0.8911	0.7685	0.9431	1.117	1.2654	1.0655	0.9161	1.2635	0.9482	0.7911	0.592	0.9209	1.3753	0.7547	1.1427	0.8946	1.2597	0.7442	1.1004	0.9583
Lipid	Fatty Acid, Dicarboxylate	35669	100001613	13185	tetradecanedioate (C14)	60	1.3385	1.5854	1.352	0.9942	0.8816	0.9549	1.5232	1.4927	1.3847	1.1635	1.0696	1.0646	1.1651	1.2302	1.2769	1.8162	0.9835	1.2005	1.1856	0.9757	0.9734	0.8988	0.9005	0.8926	0.9239	0.7583	1.7426	0.9699	0.7248	1.0283	1.0006	0.7507	1.2825	0.8099	0.9306	1.5833	2.1015	0.8277	1.0003	0.9268	0.9941	0.8428	1.1677
Energy	TCA Cycle	528	93	51	alpha-ketoglutarate	60	1.837	1.1074	1.2545	0.7548	1.0652	0.8473	1.448	1.0433	1.6837	0.9216	1.4872	0.7478	1.375	0.8107	1.369	0.9307	1.3897	0.7345	1.168	0.7772	1.3754	0.6461	1.4978	0.7383	1.1416	0.7468	1.1834	0.6718	1.0076	0.8229	1.8787	0.7959	1.3011	0.8929	1.6463	0.8113	1.7158	0.9147	1.4961	0.9001	1.3281	0.7812	1.3633
Lipid	Fatty Acid, Monohydroxy	32457	100001112	94216	3-hydroxylaurate	60	0.6604	1.0794	1.3737	0.8481	0.6994	1.1567	0.7729	1.4361	1.3148	1.1066	1.1025	1.1414	1.0471	1.346	1.0233	1.3169	1.0479	1.6119	1.0894	0.9387	0.7142	0.8881	0.7497	0.8152	0.8905	0.7781	1.1876	0.8323	0.7995	0.8513	1.0047	0.8197	0.9345	1.5632	0.9089	1.1201	1.8808	0.9352	1.5827	1.0151	1.1435	1.0934	0.9663
Carbohydrate	Pentose Metabolism	1471	914	5779	ribose	60	1.1335	1.2814	1.075	1.0052	1.1141	0.9428	1.1074	0.9907	1.0993	1.081	1.2585	1.0287	1.1947	0.9687	0.9543	1.1691	1.0982	0.9409	0.8928	0.8513	0.8705	0.9565	1.194	0.7135	0.9948	0.805	1.0172	0.9943	1.0413	0.9629	1.0739	1.1058	1.3641	1.6386	1.3075	0.9889	1.3532	0.8212	0.9266	0.8606	0.949	0.9813	1.5723
Lipid	Phosphatidylcholine (PC)	42450	100001869	16219824	1-stearoyl-2-arachidonoyl-GPC (18:0/20:4)	60	1.1091	1.0896	0.868	1.0931	1.1106	0.9371	1.1385	1.0595	0.9545	0.8133	0.8638	0.9371	1.0988	1.0204	0.9761	1.0257	1.0601	1.0602	1.1004	1.0051	1.0568	0.8131	0.9541	0.9237	0.9949	0.8528	0.9459	0.9127	1.0692	0.8694	1.0122	0.9557	0.8149	0.9428	0.9542	1.0238	0.8898	0.8968	0.8769	1.0626	1.0143	1.1092	1.0442
Nucleotide	Pyrimidine Metabolism, Cytidine containing	573	881	597	cytosine	60	1.7781	1.6033	0.9424	1.3213	1.8722	0.9826	0.4427	0.7963	0.9594	1.0789	0.8072	0.8668	0.7232	1.097	0.7352	1.0996	1.3902	0.9129	1.0082	1.4393	0.6105	0.9761	0.8626	1.4584	1.2474	0.9904	1.9786	0.9918	0.8733	2.1958	1.3307	1.1725	1.2525	0.6964	1.4069	1.2006	0.3024	0.7656	0.5812	0.7379	0.9121	1.2909	0.7144
Amino Acid	Guanidino and Acetamido Metabolism	15681	100000096	500	4-guanidinobutanoate	60	2.5444	1.9618	0.8195	1.532	1.7892	0.9188	0.9899	1.1166	0.6647	0.7732	0.7564	0.8519	0.4285	0.734	0.5257	0.42	1.5576	0.9321	0.478	0.6618	1.1815	0.5421	1.0463	1.5742	1.3795	0.9432	1.1632	0.9941	1.059	1.6026	1.6594	1.1059	1.3663	1.0707	1.8626	1.0767	0.5105	0.9269	0.4945	0.9197	0.4712	0.5415	0.9776
Amino Acid	Leucine, Isoleucine and Valine Metabolism	15765	2054	11756	ethylmalonate	60	0.7571	1.1267	1.2755	1.3051	1.5366	1.3895	1.434	1.0011	1.5308	0.7053	1.1752	1.1826	0.9989	1.0901	0.6061	1.021	1.6736	1.2251	0.793	0.6597	0.4344	0.6204	0.9106	0.2779	0.656	0.4794	1.0665	0.4982	0.403	0.6182	0.9022	1.3931	1.8728	1.0688	0.5551	1.185	0.8706	1.1666	1.1199	0.9656	1.1487	1.1459	0.9371
Xenobiotics	Food Component/Plant	20699	100000846	222285	erythritol	60	1.5931	1.4589	1.0134	0.8281	1.7132	1.2266	0.9162	1.0004	1.461	1.2017	0.9257	0.8201	0.6768	0.8379	0.8873	0.9626	1.2945	0.8946	1.0076	1.1018	0.5927	0.5677	0.967	0.953	1.1029	0.9567	1.8861	0.6678	0.5978	1.4468	1.7283	0.8613	1.2977	1.11	0.9173	1.2205	0.8854	0.9453	1.1461	1.2022	0.7816	0.9996	1.1628
Lipid	Fatty Acid, Dicarboxylate	32398	100001211	5192	sebacate (C10-DC)	60	1.4178	0.8678	0.8999	0.6632	0.6851	1.3157	1.2547	1.4562	1.112	1.0475	1.1054	0.7354	1.1411	0.9994	1.0165	1.34	0.9311	1.1753	0.9372	1.0102	1.0337	0.7902	1.026	0.9078	0.616	0.9451	1.3635	0.7913	0.732	0.6452	0.7879	1.0459	1.3092	0.9433	1.0006	1.2077	1.4204	0.9102	1.0459	0.8516	1.0067	0.8517	0.8952
Cofactors and Vitamins	Pterin Metabolism	43023	100004216	135398660	pterin	60	0.9054	1.1343	0.8689	1.0202	1.0198	0.893	0.8638	1.0287	0.9374	0.8371	1.0132	1.0282	0.9424	1.1233	1.0649	1.1122	0.8942	0.9385	1.0628	0.9997	0.9767	1.0673	1.0003	0.8973	0.9358	0.8409	0.898	0.9601	0.9683	1.0319	0.8545	1.179	0.934	1.2532	1.0307	1.0144	0.8376	1.0273	0.6835	1.1467	0.973	1.2313	1.2236
Amino Acid	Urea cycle; Arginine and Proline Metabolism	37431	100001956	643474	N-methylproline	59	1.4656	1.4104	1.0767	1.3083	1.5768	0.9199	1	0.544	0.8835	0.7086	1.1713	0.9412	0.9359	0.3227	1.5184	0.3227	0.7682	1.1663	0.7441	0.7164	0.9887	0.9322	1.1718	0.7854	1.2181	0.696	1.3059	1.4311	1.2247	1.3558	1.8199	1.323	2.1457	1.5589	1.4396	1.6982	1.14058	1.6485	0.9468	0.5745	0.4941	0.5481	0.5526
Lipid	Ketone Bodies	542	254	441;94318;92135	3-hydroxybutyrate (BHBA)	60	1.3033	1.027	0.6155	1.2777	1.1645	1.137	1.5294	0.7772	0.8569	1.231	1.0535	1.5278	1.0486	0.9831	1.1071	0.9136	0.8531	0.7503	1.1459	0.7306	0.8346	1.367	1.0781	0.5775	0.7931	0.9844	0.9085	0.9058	1.2055	0.9749	1.1417	1.8308	1.0565	0.7524	1.1267	0.6205	0.3629	1.0287	0.7385	0.953	0.6556	1.0802	0.8898
Amino Acid	Tyrosine Metabolism	48406	100006360	68517194	dopamine 4-sulfate	60	0.962	1.5231	0.8245	1.1768	1.3817	0.8304	1.0782	1.2287	1.1651	0.9082	0.5722	0.8652	0.8411	1.0803	0.9275	1.0791	1.2699	0.7814	0.968	1.3517	0.991	0.9256	1.1953	1.0242	0.9319	0.6566	0.7249	0.9747	0.9237	1.0396	0.865	1.6305	1.9184	1.7367	1.7914	1.0378	0.4102	1.1704	0.5886	0.914	0.6884	0.935	1.0241
Nucleotide	Purine Metabolism, Adenine containing	2831	207	6076	adenosine 3',5'-cyclic monophosphate (cAMP)	60	0.9079	1.0499	0.9068	1.0567	1.2149	1.0536	0.9939	0.7816	0.9801	1.0653	0.8282	1.1044	0.968	1.0687	0.7675	1.1425	0.568	1.0557	0.987	1.0061	0.9562	0.8586	1.112	0.6421	0.9714	0.9513	0.7744	1.1514	0.8595	0.9678	0.711	1.1103	1.0506	0.7413	0.9592	1.1821	0.5022	1.187	0.78	1.0294	0.9315	1.2199	1.0648
Lipid	Diacylglycerol	54954	100010935	NA	diacylglycerol (14:0/18:1, 16:0/16:1) [2]*	60	0.5395	1.3083	1.2121	0.2952	0.7819	1.4716	1.0056	0.8132	1.2414	2.1961	3.1125	2.0362	1.3233	1.5726	0.7006	1.6727	1.3869	1.1237	0.2502	0.6248	0.7979	0.3432	0.684	0.463	1.3561	0.5553	1.2598	0.5959	0.3892	0.8586	0.5054	0.7386	0.9821	0.9944	0.86	1.6365	2.8242	1.0099	1.8009	1.5589	1.7992	1.8919	0.6356
Lipid	Corticosteroids	5983	272	5753	corticosterone	60	0.267	1.687	0.7678	0.8029	2.14	0.9679	0.5257	0.7811	2.5244	1.2787	0.6318	1.1304	0.8885	1.2048	0.5257	1.1084	2.0713	1.1079	0.9297	1.5747	0.29	0.5627	0.9755	1.1021	0.7474	0.6464	0.2236	0.5995	1.2116	0.4569	0.289	1.06	2.3247	1.2201	0.8507	1.4946	0.6617	0.8944	0.2003	0.8989	0.7717	1.0253	1.3873
Lipid	Phosphatidylethanolamine (PE)	57341	100009204	445468	1,2-dipalmitoyl-GPE (16:0/16:0)*	60	1.1414	1.3247	0.7915	1.5559	1.1138	0.8469	1.2799	1.2522	1.0007	0.849	1.1005	1.085	0.9969	1.144	1.13	1.0381	1.0318	1.0088	0.7916	0.9318	1.3045	0.9349	0.9083	0.9833	0.7843	0.8649	0.8745	1.2067	1.1664	0.8804	1.2191	1.101	0.9884	1.1746	0.9425	1.031	0.9011	0.9993	0.819	1.0406	0.945	1.2286	1.0471
Carbohydrate	Fructose, Mannose and Galactose Metabolism	46142	100001740	6251;5780	mannitol/sorbitol	60	0.3311	0.3443	4.2906	0.2176	7.4778	0.5684	0.3084	3.1843	0.3026	0.5162	0.1977	5.3071	0.2825	0.1667	10.4881	0.3983	9.1127	0.6911	10.7474	3.4553	1.1626	0.1788	0.2645	4.7414	10.06	7.5766	3.9435	0.1903	0.3584	6.4745	0.2369	0.3859	0.1941	0.5864	0.6888	3.963	0.6249	1.0539	8.106	0.2717	4.1338	0.4644	0.2426
Cofactors and Vitamins	Tocopherol Metabolism	62284	100020481	NA	gamma-CEHC glycine*	59	2.5943	1.2256	0.7159	0.7552	0.9105	1.1496	1.1027	1.0138	2.1488	1.1409	1.2991	0.9896	0.774	0.375	1.9397	0.9973	1.1221	1.2144	1.0469	1.3436	0.8319	0.5099	0.5996	1	0.7636	0.1906	1.216	0.4825	0.6331	1.7846	0.8835	0.9608	0.6795	1.5179	1.2385	1.3222	0.8218	1.1819	0.6813	1.3367	0.7644	0.4628	0.8984
Lipid	Phosphatidylcholine (PC)	52710	100009131	24778979	1-linoleoyl-2-arachidonoyl-GPC (18:2/20:4n6)*	60	1.1041	1.1186	0.8849	1.2088	1.1762	0.8232	1.2491	1.0027	1.0367	0.7243	0.7732	0.9557	1.1502	0.9466	0.9159	0.9	0.873	1.0932	1.2031	1.0523	1.0239	0.778	0.8661	0.86	0.9582	0.8151	0.8171	1.0797	1.1735	0.8032	0.9564	0.8583	0.7494	0.9965	1.1157	1.1482	0.7715	1.0476	0.8318	1.1023	0.9973	1.0886	1.1929
Xenobiotics	Chemical	48698	100006260	122198196	6-hydroxyindole sulfate	50	0.8172	0.6028	0.7565	0.4418	2.2231	1.8732	0.6362	0.9759	3.2113	0.4721	1.17991	1.0332	0.8292	0.4418	1.00685	0.9685	1.2141	1.3585	0.5755	1.0422	0.4418	0.6224	0.9612	0.6011	0.813228	0.8134	1.2317	0.672496	0.4418	1.02498	1.124	0.919462	1.9757	0.4418	1.0241	2.6291	1.19241	1.9244	1.065	0.8684	0.5128	1.9103	0.7424
Lipid	Diacylglycerol	54990	100010948	644078	palmitoyl-palmitoyl-glycerol (16:0/16:0) [2]*	57	1.2016	1.4247	0.7492	1.3398	1.1805	0.9044	0.9372	1.1686	1.1436	0.899	1.7921	1.0041	1.05038	1.6284	1.1116	1	1.1546	0.9962	0.3492	0.8715	0.6926	0.9102	1.0307	0.881	0.3492	0.7	0.6454	0.908296	0.7672	1.0215	1.2938	0.9823	1.1632	1.5393	1.0944	1.4722	1.0587	1.0753	0.9293	1.2836	0.6569	1.7651	0.5051
Xenobiotics	Food Component/Plant	43266	100004322	181670	2-aminophenol sulfate	60	6.9113	2.2501	2.0161	0.5102	3.4974	3.6289	0.7784	2.2947	3.1486	0.3997	1.0471	0.9329	0.3343	0.4874	0.4318	0.3949	2.7863	2.2376	0.3202	2.0758	0.4404	0.7407	0.7967	3.0425	1.7705	2.3962	10.3122	0.6096	0.7926	6.9994	3.7854	0.7146	3.3196	0.5075	2.8014	0.8341	0.1168	0.7272	0.7147	0.483	0.1878	0.3387	0.7916
Lipid	Fatty Acid, Monohydroxy	17945	1239	69417;439885;439887	2-hydroxystearate	60	0.9182	0.9963	1.0741	0.6993	0.7826	0.8643	0.6509	1.4013	1.8239	1.4835	1.3153	0.8437	1.2417	1.1675	0.9907	1.0162	0.8154	1.2977	0.8759	0.9158	0.7405	0.7814	1.3382	0.6454	1.1194	0.999	1.2551	0.9632	0.8344	0.989	0.9259	0.857	1.2309	0.9235	1.001	0.8506	1.1306	2.1213	1.2989	1.0149	0.9935	0.784	1.4061
Amino Acid	Tyrosine Metabolism	1299	815	6057	tyrosine	60	1.2076	1.4752	0.9036	1.1089	1.2421	0.7079	1.1435	1.2629	1.0449	0.9511	0.8645	1.0224	0.9851	0.9391	0.8603	0.8658	0.8535	0.9523	1.1287	1.0466	0.8517	0.6936	1.2543	0.7585	0.9735	0.7466	1.0683	0.9426	0.992	1.2229	0.9736	1.008	1.1715	1.492	1.1828	1.1353	1.0869	0.9854	0.9414	1.0881	0.9033	1.0436	1.2768
Lipid	Sterol	35324	100001606	65076	cholesterol sulfate	60	1.171	1.3004	0.8967	0.5874	1.1415	0.6369	0.5782	1.0172	1.3265	1.4684	0.6747	0.8338	0.8446	0.9835	1.3242	1.2592	0.6468	0.6409	0.7437	0.9821	1.0385	0.8115	1.0016	0.9684	1.1819	1.4398	1.2945	0.9984	1.1554	1.0978	1.1321	0.9825	1.0729	0.9073	0.9587	0.5193	1.2451	0.6152	0.6967	1.0854	0.6606	0.6872	1.1998
Lipid	Sphingomyelins	37506	100002107	9939941	palmitoyl sphingomyelin (d18:1/16:0)	60	1.1288	1.1641	0.9264	1.1276	1.1246	0.9481	1.1823	1.0959	1.0295	0.9337	0.9818	0.9557	1.0964	1.0619	1.0456	0.9966	0.9554	1.0607	1.0063	0.9334	0.9406	0.9265	1.0751	0.9908	0.9771	0.9316	1.0398	1.0593	1.0423	0.9888	1.0701	0.9945	1.0194	0.9682	1.0557	1.0643	0.965	1.0353	0.8697	1.0416	0.944	1.0034	1.127
Carbohydrate	Advanced Glycation End-product	36713	100001768	123800	N6-carboxymethyllysine	60	1.2353	1.3619	0.8129	0.9902	0.8892	0.9957	1.2634	1.4254	2.114	1.2836	1.0344	0.8194	1.3975	1.1993	0.8619	0.9621	0.8011	0.5341	0.5224	0.6274	0.6028	0.8118	0.9941	1.1577	0.9078	1.4422	1.4742	1.238	1.0303	1.0054	1.0637	1.1795	0.8423	1.1073	0.8039	1.4314	1.1268	1.1307	1.1597	1.1201	0.9719	1.17	1.3739
Lipid	Fatty Acid Metabolism (Acyl Carnitine, Monounsaturated)	57525	100015841	NA	erucoylcarnitine (C22:1)*	59	2.4563	0.9076	0.9724	0.4758	0.7497	1.023	1.3707	1.0479	1.4378	0.6082	1	1.043	1.1223	1.0315	0.8526	1.3481	0.9654	1.6214	0.6765	0.8298	0.7995	0.4504	0.5765	0.5954	0.6859	0.4536	8.3141	0.7813	0.7451	0.4504	3.5967	1.4699	1.3087	0.5681	0.4645	1.1141	1.249	0.9808	1.3157	1.3734	0.8986	1.0953	1.3595
Lipid	Lysophospholipid	33955	100001263	86554	1-palmitoyl-GPC (16:0)	60	1.2244	1.2795	0.9065	1.1897	1.2769	0.9527	1.212	0.9766	0.9257	0.8556	0.819	0.9872	1.0729	1.1563	0.9987	1.1764	1.0093	0.8365	0.8861	0.9503	0.8805	0.8187	1.1984	0.8664	1.0013	0.8034	0.8284	1.0146	0.9318	0.9234	1.0078	1.1555	0.9836	0.9536	1.0144	1.1648	0.7811	1.1067	0.8761	0.891	1.0537	1.1857	1.2942
Lipid	Eicosanoid	57393	1261	5283141	12-HHTrE	60	1.1523	0.7275	1.6973	0.4495	1.0388	1.2938	0.5427	1.6111	0.926	1.4621	0.5333	0.8995	1.018	0.521	1.2693	1.217	3.6203	1.044	1.598	0.6219	0.6856	0.4434	0.7138	1.0481	0.939	0.8009	1.2579	0.7603	0.6911	1.2272	0.6194	1.0759	0.977	1.9203	1.4362	0.862	2.5361	0.6165	0.982	0.7646	0.9052	0.5878	0.9002
Lipid	Fatty Acid, Dihydroxy	63109	100002367	13120901	2R,3R-dihydroxybutyrate	60	1.4972	1.6563	0.8984	1.0115	1.0384	1.0566	0.8503	0.9966	1.7962	1.1964	0.9393	0.8624	0.73	1.0153	1.0905	1.3344	1.3356	0.9434	0.557	0.9844	0.7901	0.9015	1.0516	0.571	0.9581	0.5758	1.3473	0.8747	0.6664	0.8509	1.3761	0.9047	1.2623	1.3635	1.0114	1.3183	1.2202	0.9077	0.5745	1.4216	1.0034	1.1104	1.5098
Amino Acid	Glutamate Metabolism	57	561	33032	glutamate	60	1.2175	1.2017	0.893	0.9703	0.986	0.9877	1.1424	1.1954	1.1664	0.8397	1.0319	1.0135	1.0256	1.1459	1.029	1.1021	1.0095	0.9893	0.9112	0.9301	0.9399	0.7789	1.0398	0.9152	0.864	0.7387	1.0825	0.9281	0.8204	0.934	1.2105	1.1147	1.1612	1.0406	1.0028	1.1025	0.8011	0.9805	0.9565	0.9972	0.8722	0.9804	1.0864
Lipid	Fatty Acid Metabolism (Acyl Glycine)	42092	100003686	151008	N-palmitoylglycine	60	0.7858	1.1489	0.8953	0.7505	0.6566	0.8027	0.7603	1.6371	1.8688	1.416	1.5883	0.8429	1.3898	1.4387	1.0264	1.0624	0.8488	1.5816	0.7928	0.6158	0.4769	0.7057	1.8135	0.6833	1.0244	0.9696	1.4333	1.0439	0.6161	0.9172	1.3396	0.8751	1.8272	1.17	1.4906	1.228	1.3357	2.2625	1.4437	0.9756	0.8648	1.0555	1.5817
Lipid	Fatty Acid, Dicarboxylate	396	339	743;4418048	glutarate (C5-DC)	60	3.0526	1.2467	1.0607	0.7381	1.6452	2.6594	5.3919	5.9534	0.9904	0.6971	1.1193	1.1189	2.8104	1.3513	0.707	3.877	0.9187	0.5956	0.4629	0.5122	1.5872	0.9991	1.0009	0.6257	1.0286	0.7828	1.2018	0.6269	0.373	0.5351	2.5329	1.4762	1.1019	0.6653	1.1269	1.3999	1.3116	0.89	1.5228	0.7897	0.9793	0.7872	0.788
Lipid	Lysophospholipid	34437	100001462	NA	1-stearoyl-GPG (18:0)	60	0.8592	1.0324	0.9049	0.6683	0.8248	0.6687	0.6337	1.3593	1.8137	2.7802	1.0468	0.8752	1.2403	1.5403	0.9953	1.3011	1.0413	1.3557	1.0504	1.1537	0.4245	0.9507	2.4748	0.7221	1.768	1.2993	1.2881	1.2821	0.8221	1.1435	0.7351	1.3826	1.6373	0.7766	1.4597	0.6678	0.5992	2.1224	0.9952	0.9965	1.0035	0.8906	1.6787
Nucleotide	Purine Metabolism, Guanine containing	31609	100001122	96373	1-methylguanosine	60	4.018	1.1668	0.8134	0.7523	1.1423	0.8037	1.0022	1.2829	2.5015	0.8723	0.8892	0.8563	1.0694	0.8617	1.0788	1.1212	1.0895	0.8741	0.8981	1.0721	0.7526	0.6238	0.5554	1.4524	0.6251	0.6153	2.3284	0.7072	0.6639	1.2553	2.1318	0.9243	1.2858	1.3851	1.2397	1.3721	1.8182	0.9978	1.4907	1.6833	0.9573	1.2531	1.0621
Amino Acid	Tyrosine Metabolism	37451	100002078	441350;2723935	O-methyltyrosine	60	1.1097	1.3815	0.7259	1.1193	1.1723	0.7156	1.0046	1.6417	1.1036	0.8245	0.9157	0.815	0.9187	1.1338	0.9974	0.9361	1.2636	0.871	1.1027	1.0086	0.7382	0.8933	1.1433	1.1599	1.0362	0.8175	0.7444	0.9124	0.8463	0.9933	0.7041	1.0787	1.2743	1.5551	1.0477	0.9378	0.967	0.977	0.7179	0.9124	0.958	1.0882	1.3058
Energy	Oxidative Phosphorylation	15488	1211	186	acetylphosphate	60	2.0639	0.9989	0.9663	0.648	1.1803	1.5176	0.6943	1.0011	1.9458	1.2344	1.574	0.7897	0.7175	0.7617	1.227	1.213	2.231	0.522	0.6873	0.6727	0.6763	0.6665	0.6709	0.9572	0.8443	1.3651	1.4521	1.0671	0.6358	0.689	1.9905	0.604	1.8207	0.9971	2.1081	0.6326	2.2864	0.5888	1.2589	0.6398	1.0023	0.5584	0.6487
Amino Acid	Urea cycle; Arginine and Proline Metabolism	62853	100020361	5200225	3-amino-2-piperidone	60	1.2873	1.3563	0.8134	0.8786	1.4332	0.9211	0.8043	2.6832	1.5219	2.1465	1.8141	0.5066	0.8183	0.7873	0.9155	0.7226	1.2023	0.8999	1.6909	1.1101	0.5389	0.9304	0.7111	1.2589	1.2034	1.119	1.2355	0.8774	0.3741	0.9269	0.8985	1.6702	1.2256	0.7962	2.4743	1.7718	0.8148	0.4315	1.0245	0.7391	0.9885	0.5165	1.9748
Carbohydrate	Glycolysis, Gluconeogenesis, and Pyruvate Metabolism	15522	309	668	dihydroxyacetone phosphate (DHAP)	60	0.5673	0.8292	1.0084	0.6728	1.1287	0.8895	1.1738	1.292	0.5922	1.026	0.6409	0.8806	0.9625	0.7612	1.2487	1.1144	1.959	0.75	1.1162	0.8507	0.6851	0.6141	0.7161	1.5598	1.4307	1.0491	0.7313	0.9055	0.6367	1.1731	0.3764	1.0119	0.8622	1.1192	1.1044	0.8664	1.2041	0.8306	1.091	0.652	0.9897	0.925	0.8472
Xenobiotics	Benzoate Metabolism	44620	100000711	4684006	4-acetylphenyl sulfate	56	6.5025	1.4201	4.7578	1.3708	3.4981	0.3733	1.02994	0.6301	1.546	0.7091	1.3005	0.318	0.318	0.318	0.6183	0.4533	2.0808	1.0491	1.175	0.617	0.6486	0.3694	0.5019	1.4691	6.0047	0.8695	1.3566	0.7702	0.7177	2.9076	1.3266	1.0964	1.2801	0.7702	2.0299	1.00439	1.20735	1.3046	0.8464	0.6639	0.4217	1.0268	0.3752
Lipid	Fatty Acid, Monohydroxy	22053	100000997	26612	3-hydroxydecanoate	60	0.5801	0.9738	1.1441	0.9515	0.645	1.2067	0.788	1.2738	1.3209	1.0869	0.8393	1.071	0.9915	1.206	0.9997	1.5328	0.8167	1.5934	1.0957	0.9514	0.7025	0.9729	0.6789	1.1594	0.7967	0.9766	1.0003	1.0935	0.6148	0.8187	0.8049	0.9735	1.2079	1.4878	0.8214	1.4614	1.0656	1.1694	1.3147	1.1149	0.8753	1.2742	0.9865
Cofactors and Vitamins	Vitamin B6 Metabolism	2150	568	1052	pyridoxamine	60	1.0135	1.3667	1.1717	1.151	1.1961	0.875	1.2262	1.2918	1.1717	0.8408	1.266	0.9494	1.1331	1.0462	0.9433	0.8737	1.0962	1.0314	0.8862	0.9048	0.88	0.9526	1.213	0.9926	1.0288	0.6617	1.4647	1.2707	1.1077	0.9734	1.3331	0.9492	1.063	1.6131	1.0932	1.0074	1.3197	0.699	0.9275	0.9111	0.8277	0.8597	1.2942
Nucleotide	Pyrimidine Metabolism, Uracil containing	62924	100001426	171198	3-(3-amino-3-carboxypropyl)uridine*	52	0.6588	0.880252	0.4816	0.6302	0.8951	1.321	1.5657	1.3357	1.4999	1.2383	1.15406	1.1177	1.9538	1.7508	1.0055	1.3619	1.1668	1.0283	0.986556	1.2951	0.4816	0.4816	0.8202	0.631	0.6116	0.4816	0.6471	0.7363	0.73738	0.7514	0.6708	0.9642	0.9026	0.8197	0.534	1.301	0.4816	0.9094	1.0256	1.0263	1.09846	1.4307	1.282
Xenobiotics	Food Component/Plant	31536	100001086	21863	N-(2-furoyl)glycine	58	14.6463	1.2242	0.9071	0.9612	2.2443	0.8074	0.2816	1.1099	1.801	0.5511	0.5656	0.1927	0.2549	0.1927	0.7236	0.529	2.8911	1.457	0.7973	1.5043	0.392	0.6554	0.7106	2.5366	1.1021	1.7095	3.3235	0.449	0.7249	3.465	6.5457	0.7014	1.9989	1.0442	1.3814	1.49931	1.481	0.7024	0.4639	1.7354	0.6085	1.0388	0.87
Lipid	Fatty Acid Metabolism (Acyl Glycine)	35436	100001527	99463	hexanoylglycine (C6)	60	0.3267	0.5956	1.0354	0.433	0.3637	1.2686	0.7439	0.7147	1.8419	0.7496	1.2388	1.3144	1.1075	1.0925	1.2801	2.0463	0.8083	2.1917	1.1206	1.4698	0.6974	0.8268	0.4628	0.4927	0.5595	0.9643	1.3273	0.7246	0.6966	0.8574	0.6403	0.8495	0.8792	1.1342	1.1229	1.2606	1.3419	1.3001	1.653	1.4989	1.0385	1.1643	0.7981
Amino Acid	Glycine, Serine and Threonine Metabolism	1284	564	6288	threonine	60	1.3746	1.5057	0.9497	1.0438	1.1707	0.8723	1.0102	1.3239	1.2381	0.9552	1.0278	0.8861	1.0024	1.0884	1.0543	0.9632	0.949	0.8202	1.0483	0.9001	0.8045	0.7602	1.0944	0.816	0.952	0.8235	1.0593	0.9599	0.962	0.9707	1.1684	0.9534	1.0226	1.5094	1.0859	1.0848	1.1531	0.9911	1.0137	1.0522	0.9705	0.9269	1.254
Xenobiotics	Food Component/Plant	63853	100021363	3083688	vanillic acid glycine	60	9.3826	1.3765	0.9203	1.172	1.009	0.78	1.3854	1.3734	1.1089	0.7422	1.2013	0.4906	0.7726	0.5183	1.5102	0.6041	1.6083	1.1352	1.1453	1.7026	0.6031	1.2638	1.0453	3.6992	0.8015	2.0878	4.3934	0.6485	0.9224	2.4783	3.656	0.8607	0.9438	0.5061	0.779	0.6964	1.0842	1.0499	1.9777	1.7656	0.3585	0.8918	0.5293
Carbohydrate	Glycolysis, Gluconeogenesis, and Pyruvate Metabolism	1414	132	724	3-phosphoglycerate	60	1.159	1.3399	1.4053	0.8434	0.7618	0.8304	1.2487	1.8404	1.0393	0.9178	1.099	0.6461	1.4	0.7982	1.0495	0.9858	1.8731	0.7485	1.1224	0.6939	0.9083	0.7565	0.8525	1.8677	1.206	0.8016	1.1079	0.8137	0.6928	1.3726	1.2256	0.813	1.5705	3.6561	1.5835	0.8646	5.8568	0.7607	1.2828	1.0638	0.7245	0.6496	1.0548
Carbohydrate	Glycolysis, Gluconeogenesis, and Pyruvate Metabolism	31260	291	5958	glucose 6-phosphate	60	1.2384	1.4519	1.1044	1.1361	1.1472	1.2163	1.0394	0.8106	0.827	1.2149	0.9495	0.8538	1.1203	1.0365	0.9934	0.8422	1.0343	0.9181	1.1198	0.9338	0.9221	0.699	1.0996	1.0097	2.3196	1.0684	1.2549	0.881	0.8345	0.9383	0.7528	0.7438	0.6912	0.9683	1.039	1.0244	1.0087	0.8431	0.9504	0.8347	1.0078	0.8589	0.9166
Cofactors and Vitamins	Pantothenate and CoA Metabolism	57555	100001495	439322	pantetheine	57	2.577	2.272	0.7215	0.9297	0.8403	0.3601	1.0744	2.1278	1.697	1.3403	0.5897	0.8644	0.6116	0.9971	1.5222	1	2.1897	0.7505	1.03901	1.5877	1.4235	2.1322	1.6945	1.4425	1.2441	0.9247	0.1993	0.9145	0.8381	1.1983	0.9235	1.1138	2.1884	1.4759	1.5641	0.1993	0.1993	1.4705	0.5293	1.6214	1.2327	0.8298	0.9815
Lipid	Lysophospholipid	46130	100005805	9547100	1-palmitoyl-GPS (16:0)*	60	0.9914	1.6614	0.9831	1.0602	1.0014	0.6967	0.9174	1.353	1.7789	1.5996	0.6939	0.9115	1.1151	1.4434	0.6347	1.0543	0.6174	1.1084	0.763	0.6849	0.4619	0.7568	2.0159	0.55	1.4695	0.9107	1.3455	1.3691	0.8149	0.9042	1.0923	1.1311	1.5762	0.8995	2.1263	0.9986	0.6468	2.7585	0.9662	1.0196	0.8773	0.8452	1.7562
Amino Acid	Tryptophan Metabolism	33959	100001254	439917;700653	N-acetyltryptophan	58	1.1384	1.4943	1.663	1.4442	1.4282	1.0195	0.8145	1.358	0.8136	0.7699	0.8093	0.7433	1.2103	1.1743	0.8294	0.9828	1.5983	1.0692	0.7476	1.9473	1.3224	1.0336	1.1906	0.5417	0.7297	0.8472	0.5126	1.3353	1.2306	0.8269	1.134	1.0865	0.6254	1.5365	0.7477	0.9133	1.3565	1.7407	1.1149	0.99	0.9013	0.5079	1.4693
Cofactors and Vitamins	Vitamin A Metabolism	1806	498	445354	retinol (Vitamin A)	60	1.2782	1.3375	0.8706	1.3638	1.5145	0.9274	0.904	1.2627	0.7929	0.668	0.6857	0.9055	0.836	0.8851	0.7492	0.805	0.9564	0.8488	0.7438	1.2442	0.7593	1.0486	1.3843	1.2618	1.6874	0.9881	1.0145	1.2111	1.0541	1.1092	1.0087	1.1804	1.5293	1.2578	1.3649	0.8113	0.9519	0.876	0.7495	1.0087	0.7857	0.9229	1.2906
Amino Acid	Lysine Metabolism	1301	407	5962	lysine	60	1.1904	1.2358	0.946	1.0715	1.0748	0.8994	1.0387	1.1753	1.2093	0.8928	0.9631	0.9782	1.028	1.1225	0.965	1.0231	0.9616	0.9264	1.0524	0.963	0.7865	0.8615	1.0102	0.824	0.8737	0.85	1.0168	1.0024	0.9691	0.9118	1.1623	1.0031	0.9958	1.4492	1.003	1.1103	1.148	0.9998	1.0316	1.0769	1.0144	0.9828	1.158
Nucleotide	Purine Metabolism, Adenine containing	35142	100001449	41211	3'-AMP	56	0.7441	1.13604	0.4814	1.1538	1.4856	1.0762	1.0169	0.943	1.2226	1.2622	0.7333	0.6661	0.657	1.4727	1.0968	1.6445	0.9793	0.8226	0.9972	0.9862	0.5136	1.1696	0.9487	2.2169	2.1964	1.2175	0.6038	1.9061	2.1595	0.8745	0.7181	1.401	1.316	0.9916	1.3346	0.7234	0.5537	0.4814	0.4814	0.9067	1.0028	2.2122	0.8373
Lipid	Sterol	27414	100001033	222284	beta-sitosterol	60	0.5168	0.7214	1.1319	0.7403	0.7727	1.0785	1.124	0.8188	0.9359	0.7705	0.3985	1.2901	1.528	1.157	1.0715	0.9	0.9912	1.2925	0.8164	0.8605	1.0857	1.3204	1.5896	0.8906	0.9421	0.7669	0.9302	1.2904	0.8732	1.2646	0.9872	1.3096	0.9736	1.2788	1.3842	1.0278	0.8177	0.7877	0.7453	0.9415	0.6073	1.0522	0.9023
Cofactors and Vitamins	Nicotinate and Nicotinamide Metabolism	33013	100001310	439924	nicotinamide riboside	60	1.834	1.1357	1.1017	1.2435	0.9257	1.2455	1.575	1.2823	1.3512	0.9273	1.276	1.2062	1.2612	1.4043	0.9978	0.8651	0.747	1.275	0.7023	0.6863	0.9091	0.7261	0.9346	1.0022	0.8185	0.811	2.4167	1.1458	1.2445	0.9249	2.7222	0.8698	1.1061	0.6486	0.8811	1.0694	0.8356	0.8238	1.1018	1.1271	0.5146	0.8115	1.1339
Lipid	Phosphatidylcholine (PC)	52462	100008914	10747814	1-palmitoyl-2-arachidonoyl-GPC (16:0/20:4n6)	60	1.2088	1.0996	0.7826	1.1807	1.1432	0.9179	1.2902	1.1558	1.0372	0.6175	0.7841	0.9683	1.069	1.1099	0.9529	0.9407	1.0376	0.9636	1.046	0.8843	1.1916	0.737	0.8515	0.8472	0.8561	0.7283	0.7257	0.9926	1.1145	0.8164	1.0178	0.8162	0.6765	0.9869	1.0074	1.048	0.9153	0.9668	0.875	1.0479	1.1009	1.1939	1.151
Amino Acid	Glutathione Metabolism	52281	100008928	4277439;440864	2-hydroxybutyrate/2-hydroxyisobutyrate	60	1.8666	1.4914	0.7498	1.0931	1.2754	0.8517	0.8067	1.0513	1.481	0.9887	1.0033	1.0177	0.556	0.9476	1.0091	1.2939	1.0933	0.6482	0.9396	0.9634	0.8832	0.7916	1.0602	0.7693	0.8537	0.8001	1.8688	0.9967	0.8058	1.0128	1.6713	0.789	0.9086	0.9301	1.17	1.4163	0.9327	0.9612	1.0669	1.0551	1.1803	1.1048	0.8574
Amino Acid	Histidine Metabolism	40410	100003425	1549103	cis-urocanate	60	1.3473	1.8304	0.649	0.6849	0.8086	1.5345	1.398	4.5696	2.62	3.7886	4.1288	1.3071	1.4036	1.6599	1.6455	1.3421	0.8827	0.6985	1.1063	0.6082	0.9356	1.2027	0.8435	0.6353	0.8293	1.3978	2.4315	0.4262	0.1212	0.524	0.7653	0.9706	0.658	0.2891	2.3111	3.6896	1.1847	0.2036	0.5028	0.248	1.1298	0.514	0.9933
Nucleotide	Pyrimidine Metabolism, Uracil containing	1559	1125	649	5,6-dihydrouracil	60	1.6604	1.4024	0.9371	0.7952	0.871	0.9176	1.197	1.4836	1.6579	1.3677	0.904	1.3951	0.7536	0.9127	0.7618	0.8487	1.1712	1.261	1.0191	0.4052	0.3275	0.6006	1.1889	0.6323	0.6436	0.5547	2.1964	0.7116	0.7378	0.7676	2.4865	0.9809	1.3908	1.0477	1.1411	1.1058	1.8887	0.8579	1.1325	1.101	0.5441	0.7773	1.0366
Cofactors and Vitamins	Riboflavin Metabolism	1827	500	493570	riboflavin (Vitamin B2)	60	1.7122	1.8495	1.0313	1.112	0.801	0.9692	1.018	1.497	1.3664	0.9758	1.1003	1.1755	1.0779	1.363	0.8637	0.9906	0.9022	0.8684	0.718	0.6334	0.6854	0.9199	0.7825	0.7975	0.7895	0.7734	1.2441	1.0502	0.8292	0.8621	1.6085	0.9233	1.0158	1.9161	1.2957	1.1286	1.8477	1.0004	1.004	1.1403	0.6945	0.9996	0.998
Cofactors and Vitamins	Nicotinate and Nicotinamide Metabolism	27665	55	457	1-methylnicotinamide	60	1.3291	0.9823	0.5249	0.513	0.6471	1.4495	0.31	1.0707	2.3067	0.9113	1	1.2551	0.7033	1.6066	1.2827	1.4544	1.097	1.0247	0.756	1.3632	1.2973	0.7326	1.1801	1.2915	1.4241	0.9276	1.3097	1.4006	0.7513	2.0569	0.8685	0.2805	0.3468	1.1599	0.4814	0.5994	0.5298	0.501	0.7229	0.964	0.7162	1	1.4672
Xenobiotics	Food Component/Plant	46144	100005864	445238;3036743;2108	methyl glucopyranoside (alpha + beta)	60	0.5084	1.234	1.4242	1.4879	2.0287	0.8013	0.9604	0.6536	0.6446	0.6084	0.6395	0.8493	1.1685	0.587	0.6302	0.7035	0.575	0.8457	0.7695	1.2028	0.835	1.2869	1.5613	1.1737	1.6754	0.9974	0.962	1.0981	0.9487	1.058	0.7507	2.1077	2.0606	1.562	1.6164	0.6488	0.4249	1.0026	0.6909	0.8757	0.6406	0.7523	1.0898
Lipid	Mevalonate Metabolism	39583	30	449	mevalonate	60	3.2401	1.3715	1.0094	0.8065	1.2739	1.0728	1.404	1.2624	1.7637	1.2692	1.5529	0.6957	0.7316	0.9058	1.0093	0.9492	1.2249	2.2097	0.9819	0.9507	0.6128	0.5885	0.8328	1.0804	0.9606	0.7977	3.4579	0.9191	0.8033	1.0402	2.5124	0.8844	1.7468	0.5598	0.9885	1.6967	1.3494	1.0542	1.0654	1.4193	0.4732	0.7448	1.4258
Carbohydrate	Nucleotide Sugar	15860	100000298	18068	UDP-galactose	60	0.6323	0.3795	0.536	0.7558	1.2968	0.9805	0.7367	0.9367	1.0042	1.1027	1.0439	0.7724	0.8008	1.1228	0.9718	1.1762	1.0437	0.8003	0.7106	0.9958	0.7285	0.8663	1.0192	1.3262	1.0542	1.2276	0.6353	1.234	0.7373	0.8692	0.6441	1.0819	0.6976	0.3257	1.1149	0.9455	0.7638	1.0317	1.3371	0.7271	1.4284	1.2265	0.5281
Lipid	Fatty Acid Metabolism (Acyl Carnitine, Hydroxy)	43264	100003926	53481617	(R)-3-hydroxybutyrylcarnitine	60	1.6199	0.8016	0.9027	0.8622	0.9878	1.554	0.7213	1.0335	1.3285	1.7468	1.3427	1.3886	0.785	1.388	1.2389	1.4627	2.4825	0.8865	1.0057	0.6902	0.9518	1.1294	0.9943	0.455	1.0242	1.3992	1.5964	0.8737	0.7566	1.019	0.7594	1.0968	0.7318	0.5698	0.723	0.6767	0.6678	0.8574	1.7109	1.2828	2.3153	1.1214	0.6688
Cofactors and Vitamins	Ascorbate and Aldarate Metabolism	20694	100000841	971	oxalate (ethanedioate)	60	0.9421	1.0444	1.0624	1.0993	1.0297	1.091	0.9835	0.9984	0.9419	1.0264	1.0941	1.1774	1.1236	1.3743	0.8597	1.1431	1.0865	1.1866	0.9186	1.0138	0.8178	0.8903	1.0016	0.926	0.9091	0.8307	0.9175	1.089	0.9059	1.2691	0.966	1.1347	1.138	1.3237	1.1673	1.2326	1.1592	0.7714	0.8153	0.7649	0.8005	0.9639	1.0025
Xenobiotics	Benzoate Metabolism	35527	100001423	151012	4-hydroxyhippurate	60	24.3055	0.9354	0.757	0.3402	0.7293	0.2286	0.459	1.4381	2.8384	1.344	2.7577	0.5551	0.5759	0.2772	2.8978	0.9728	1.5809	1.0685	1.5754	1.497	0.2412	0.2062	0.2943	4.6719	0.3522	0.3841	12.9497	0.3347	0.7737	3.2208	9.9006	0.2767	1.0025	0.3679	0.9472	1.9822	5.2359	2.1013	5.2864	9.0794	0.9975	4.1532	0.7822
Cofactors and Vitamins	Ascorbate and Aldarate Metabolism	63590	100009329	54676864	ascorbic acid 2-sulfate	60	2.5982	0.9672	0.8418	0.5549	1.5076	0.823	0.753	0.9593	2.4844	0.9608	0.9351	0.8177	1.0145	1.1149	1.055	1.2889	1.6416	0.7122	0.8887	1.1242	0.6556	0.5108	0.9599	0.9155	0.9702	0.5636	1.4509	0.7393	0.8664	1.217	1.5631	0.858	1.3239	0.9545	1.2945	1.0176	1.1929	0.7605	1.1948	1.2738	1.2188	1.2872	1.5604
Peptide	Gamma-glutamyl Amino Acid	33364	100001314	76078708	gamma-glutamylthreonine	60	1.2336	1.3788	0.7883	0.9994	1.0875	1.0074	0.9837	1.353	1.2284	0.9339	1.0006	0.9219	0.8708	1.4562	1.0352	0.9939	0.975	0.8974	0.8208	0.9183	0.7554	0.6178	0.9471	0.9961	1.0849	0.6451	1.1585	0.8588	0.7312	0.8734	1.1561	1.0702	1.1369	0.8323	1.1171	1.4297	0.6934	1.0768	1.1455	1.0428	0.917	0.9361	1.0426
Amino Acid	Tryptophan Metabolism	27672	100000467	10258	3-indoxyl sulfate	60	0.9699	0.9493	0.863	0.3445	1.7826	2.5759	1.1164	1.6309	3.8075	0.8822	1.543	0.9895	1.178	0.6612	1.453	1.4384	2.7679	2.3466	0.5332	1.6286	0.3981	0.76	1.0983	0.8689	0.9379	1.4764	2.009	0.5143	0.5591	1.7743	1.1381	0.7492	1.7013	0.4662	1.5331	2.4395	0.4764	1.9066	0.8269	0.8427	0.6296	1.6334	0.8514
Amino Acid	Lysine Metabolism	1498	189	440120	N6,N6,N6-trimethyllysine	60	1.1325	1.4467	0.8516	1.0311	1.3263	1.148	1.2626	1.2409	1.2943	0.9356	0.9735	1.2391	1.3661	1.9815	0.7632	1.2483	1.0847	0.8954	0.6788	0.857	0.6731	0.8706	1.1193	0.9082	1.1508	0.8746	0.941	0.951	0.9849	0.8643	1.0686	1.1127	1.2759	1.481	1.07	1.0335	0.7619	0.8569	0.6892	0.9337	0.8216	1.0165	1.3191
Nucleotide	Pyrimidine Metabolism, Uracil containing	35136	100001446	445408	5-methyluridine (ribothymidine)	60	1.6697	1.8352	1.1951	1.2503	1.3639	1.0897	1.0344	1.1355	1.5296	1.044	1.0518	0.9523	0.9191	1.1037	0.9126	0.9587	0.9929	0.7937	1.0071	0.7776	0.8499	0.7461	1.0231	0.5437	0.8112	0.6784	1.1441	0.8029	0.9817	0.8868	1.5507	1.1229	1.5132	1.7901	1.3501	1.3138	1.4528	0.9611	1.1002	1.0763	0.9617	0.9014	1.4193
Lipid	Fatty Acid, Dihydroxy	38399	179	9966640	9,10-DiHOME	60	1.8614	1.4091	0.9887	0.3913	0.615	3.0522	1.8403	2.0476	1.5716	0.851	1.0385	0.6878	0.9331	0.9588	1.565	0.8946	0.6715	0.8566	0.7942	0.7345	0.8305	0.7242	0.6489	1.0327	1.2917	0.4906	3.1895	1.042	0.5202	1.0113	2.8186	1.1506	1.8132	2.2044	1.0672	2.2685	2.6739	0.7631	1.0969	0.8094	0.5764	0.626	0.8719
Amino Acid	Glycine, Serine and Threonine Metabolism	53229	100009246	94309	2-methylserine	60	1.2707	1.2099	0.9341	1.1984	1.5462	0.7181	1.6427	0.7717	1.25	0.7656	0.6404	0.9423	1.1591	0.6879	0.8682	0.6097	1.4598	0.5996	0.5885	0.8446	0.9761	0.9193	0.9941	1.1898	1.089	1.0059	1.0512	1.2123	1.0247	0.9142	0.9905	1.4143	1.0972	1.6401	1.2777	0.7638	0.8276	1.1828	0.6593	1.0219	0.6001	0.8041	1.3451
Lipid	Diacylglycerol	54965	100010939	348277338;348277337	palmitoyl-linolenoyl-glycerol (16:0/18:3) [2]*	59	1.0871	1.0358	1.0582	0.9933	1.0047	0.6409	1.0472	0.9304	0.887	0.7666	1.2518	1.2217	0.9718	0.8645	0.8948	0.6389	0.4932	1	0.920362	0.7723	1.0281	0.8068	0.7966	0.6847	1.1078	0.8872	1.4037	1.4084	1.1612	1.2304	1.5059	1.0729	1.2188	0.9875	1.5292	1.3106	0.4597	1.3429	1.153	1.5313	0.5961	1.4193	0.8247
Cofactors and Vitamins	Vitamin B6 Metabolism	1651	491	1050	pyridoxal	60	1.3973	1.5576	1.269	1.4031	1.4937	1.0145	1.2552	1.2928	1.2656	0.8667	1.1555	0.9793	0.942	0.9566	0.8763	0.975	1.0786	1.0264	0.9346	0.8888	0.7642	0.9448	1.2025	0.8408	0.9033	0.7901	1.5412	1.081	0.9613	1.0237	1.3755	0.9216	1.0995	1.6137	1.1438	1.2619	1.1119	0.7881	0.9617	0.8727	0.751	0.8124	1.2314
Peptide	Dipeptide	40703	100003674	6426709	prolylglycine	60	1.6738	1.9122	0.985	1.3086	1.4732	0.9016	1.278	1.4406	1.3417	0.9814	0.9944	0.8571	0.981	1.1715	1.0644	1.0763	0.8989	1.0888	1.0056	1.0279	0.9666	0.8599	1.2328	0.7891	0.9077	0.8708	1.3849	0.9718	1.0062	0.8849	1.4544	0.9066	1.0246	1.4097	0.9428	1.2204	1.1698	0.844	1.0145	1.0992	0.8829	0.8712	1.2587
Lipid	Glycosphingolipid Sulfates	52621	100001880	NA	3-sulfo-nervonoyl-galactosylceramide (d18:1/24:1)	51	1.292	0.6667	1.396	1.0237	1.02045	0.9057	1.4862	0.1867	0.1867	0.4782	0.6852	0.1867	1.325	0.591338	1.0364	0.1867	1.1497	0.704649	0.9056	0.75	1.2217	0.842	1.0409	0.8885	1.2053	0.8739	0.1867	0.6249	1.6081	0.6859	1.6426	1.1136	0.915	0.882689	0.1867	0.705755	1.1594	0.831725	0.923599	1.0172	1.5055	0.7887	0.5556
Amino Acid	Leucine, Isoleucine and Valine Metabolism	15745	2051	10349	methylsuccinate	60	1.1591	1.5553	0.8859	1.8681	1.3781	1.7435	1.4275	2.6068	1.0402	0.9937	1.2302	1.2882	1.4541	1.6138	0.872	0.8489	1.3285	1.0096	0.5976	0.7386	0.4349	0.781	1.0825	0.9525	0.8777	0.6641	0.6529	0.9451	0.796	0.8661	0.9365	1.8448	1.8097	1.3277	1.1022	1.2633	0.6118	1.0631	0.5684	1.1557	0.9051	1.0127	1.158
Amino Acid	Glycine, Serine and Threonine Metabolism	1648	503	5951	serine	60	1.2049	1.4391	0.9157	1.0197	1.1668	0.8346	1.0443	1.2991	1.1891	0.9642	0.9862	0.8642	1.005	1.0888	1.0099	0.9939	0.9397	0.9014	1.1302	0.9299	0.858	0.8183	0.995	0.7985	0.9366	0.8356	1.0357	0.9419	0.9467	0.8875	1.0427	1.0169	1.0242	1.4787	1.0531	1.0317	1.1249	0.9768	0.9824	1.0062	1.0143	0.9647	1.2991
Amino Acid	Methionine, Cysteine, SAM and Taurine Metabolism	2829	194	439750	N-formylmethionine	60	4.0387	1.1056	0.703	0.729	1.4411	0.8443	0.6171	1.178	2.3717	0.6003	0.5644	0.468	0.5346	0.7312	0.9535	0.8283	1.0441	1.3955	0.8313	2.2098	0.5829	0.61	0.6339	3.556	0.9662	1.7516	3.8821	0.6735	0.6648	1.3493	5.0981	0.7503	1.4088	0.8798	1.0799	1.0338	1.6413	1.0485	1.5148	3.1548	0.6878	0.9474	1.2133
Cofactors and Vitamins	Tocopherol Metabolism	1561	1105	86472	alpha-tocopherol	60	1.0438	1.195	0.8751	1.0766	1.4673	0.7879	0.8853	0.7867	0.8963	0.8915	0.7116	1.0448	1.1112	0.9258	0.9704	0.8635	0.9581	0.9396	0.9983	1.1159	0.9178	0.8765	1.034	0.976	1.1178	0.9226	1.0786	1.022	1.1908	1.089	0.9215	1.3072	1.06	0.9474	1.1103	1.0406	0.8734	0.9348	0.6685	1.1307	0.9443	1.1438	1.2233
Lipid	Endocannabinoid	32463	1488	5281969	arachidonoyl ethanolamide	60	1.4066	2.0961	1.0053	1.1765	1.7221	0.9935	1.3146	0.9208	1.0581	0.7113	0.9624	1.2701	1.3341	1.0923	0.8957	0.8906	0.9153	1.1287	1.1722	0.7876	1.0641	0.6846	1.2711	0.6528	1.1561	0.7656	1.3728	0.8886	1.0339	0.8883	1.0112	0.9773	0.8923	1.3316	1.0506	1.0341	0.9385	0.9652	0.7641	0.9391	0.9223	0.9947	1.1643
Peptide	Gamma-glutamyl Amino Acid	36738	331	92865	gamma-glutamylglutamate	60	0.805	1.0268	0.8328	0.5671	1.2201	1.0095	1.2152	0.5812	0.8124	0.4575	0.9104	1.3846	1.1958	1.1078	1.011	0.7303	0.9917	1.1606	0.922	1.1049	1.2285	0.65	0.6424	0.8773	0.9593	0.6454	1.3628	0.7106	1.0874	0.8077	0.6938	0.9182	0.4527	0.389	0.8343	1.4453	0.3591	1.6509	1.4648	0.6664	1.3401	1.2614	0.6999
Lipid	Diacylglycerol	54957	100010924	9543736	palmitoyl-arachidonoyl-glycerol (16:0/20:4) [1]*	60	1.6157	1.0169	0.932	1.3108	0.9937	1.0108	1.0827	1.3521	1.0588	0.6123	1.3524	1.0172	1.3027	1.2426	1.1339	0.9474	1.1006	1.1642	0.7829	0.9106	0.9144	0.8783	0.9583	1.1192	0.3679	0.822	0.7459	1.4359	1.1721	0.867	1.6134	0.8635	0.7808	0.9228	0.8743	1.0121	1.3095	0.7768	0.6256	1.019	0.8653	1.0901	0.8914
Amino Acid	Leucine, Isoleucine and Valine Metabolism	35107	100001452	546304	isovalerylglycine	60	7.477	1.3838	0.7509	0.6404	1.4444	1.0231	0.4802	1.2822	3.5305	1.2005	1.2554	0.5855	0.4577	0.6453	1.1747	1.223	1.4203	1.6262	1.4154	1.4182	0.4732	0.5946	0.867	4.7396	0.9769	1.041	4.8588	0.5269	0.6058	2.7862	2.9743	0.252	0.6029	0.381	0.7861	0.9016	1.7852	1.0923	1.6104	1.8334	0.4686	1.1912	0.4867
Lipid	Lysophospholipid	45970	100005717	3300276	1-palmitoyl-GPG (16:0)*	60	0.8834	1.3712	0.8163	0.8962	0.9049	0.7731	0.7365	1.328	1.7616	1.6332	0.9592	0.8393	1.339	1.528	0.8701	1.0476	0.7692	1.1047	0.909	0.8357	0.4827	0.6713	1.8361	0.6268	1.4091	0.8742	0.9952	1.1343	0.9309	0.8922	0.9529	1.0513	1.2619	0.9291	1.8665	1.1279	0.7354	2.2875	1.0239	1.0048	0.8982	0.8701	1.743
Lipid	Sphingomyelins	19503	1538	6453725	stearoyl sphingomyelin (d18:1/18:0)	60	1.1198	1.1081	0.8763	1.064	1.1597	0.9901	1.089	0.9668	0.9376	0.9882	0.8803	1.0412	0.8756	1.0184	0.9978	1.0743	0.954	1.0687	1.0146	1.0972	1.0022	0.8145	0.957	0.9759	1.1069	0.9311	0.9553	0.9338	0.9747	0.922	0.9171	0.9729	0.8763	0.9978	1.0356	1.0343	0.9294	0.9773	0.9864	1.0116	0.9903	1.0327	0.8873
Amino Acid	Leucine, Isoleucine and Valine Metabolism	1591	1084	66789	N-acetylvaline	60	1.7157	1.4666	0.9763	0.9813	1.207	1.2478	1.2162	1.6072	1.6103	1.0991	0.9331	1.2416	0.9711	0.9864	0.7588	1.2522	0.8059	0.7713	0.9341	0.7816	1.0898	0.6954	0.9547	0.6995	0.678	0.6845	1.4313	0.8399	0.8512	0.8653	1.3359	0.7741	1.2724	2.168	0.9457	1.3179	2.2474	1.0852	0.949	1.1586	0.8201	0.9679	1.2895
Xenobiotics	Food Component/Plant	53254	100009337	21668705	caffeic acid sulfate	59	5.6029	1.491	0.476	0.1449	0.7575	1.0259	0.2343	1.538	3.8782	2.3602	1.8447	0.3494	0.4191	0.5522	2.4093	1.5069	0.3538	1.2283	1.0852	1.6858	0.245	0.2939	0.386	6.0572	1.8574	0.8433	2.9597	0.9032	0.8222	4.8971	1.9264	0.1449	0.5319	0.3884	1.3757	1	0.2945	0.3076	0.2245	1.1402	0.3524	0.4668	0.5456
Energy	TCA Cycle	46173	100001359	643757;444212	aconitate [cis or trans]	60	1.1397	1.4113	0.7537	0.9954	1.7834	0.9199	0.6225	0.7979	0.669	1.4551	1.076	1.0237	0.9064	1.0022	1.1902	1.471	0.9303	0.7881	0.7315	1.2321	0.5522	0.9978	1.453	1.0153	1.2529	1.4272	0.7396	1.122	0.9074	1.0064	1.0472	1.122	1.535	1.04	1.2591	1.0112	0.4957	0.6787	0.5128	0.3075	0.6182	0.5832	1.0906
Carbohydrate	Pentose Metabolism	15772	100000406	6912	ribitol	60	1.8638	2.1692	1.1875	1.216	1.676	1.0337	1.2363	1.2462	1.7817	1.0709	1.1245	0.9979	1.1975	1.0821	1.0166	1.0255	0.9076	0.8196	0.8782	0.6979	0.9157	0.8356	1.7272	0.6541	1.0754	0.717	1.294	0.8724	0.8298	0.8811	1.3718	1.0021	1.7198	1.6293	1.0715	1.2001	1.0405	0.7086	0.9822	0.8902	0.735	0.7643	1.4467
Nucleotide	Pyrimidine Metabolism, Orotate containing	1505	445	967	orotate	60	3.7933	2.0133	1.0062	1.5189	1.9154	1.8327	1.1263	1.5207	1.2489	0.7902	0.8651	0.7856	0.8083	0.7104	0.7693	0.9029	1.8268	1.2725	0.7042	0.9492	0.9893	1.053	1.1822	0.8062	1.318	1.323	4.3545	0.8921	0.9255	1.3583	1.3071	0.7753	0.8705	2.2463	1.5129	1.0499	0.8565	0.8549	0.3448	0.704	0.5788	0.742	1.1002
Amino Acid	Glycine, Serine and Threonine Metabolism	15499	1219	249	betaine aldehyde	60	0.5605	0.993	1.6319	1.007	0.4924	0.8767	1.6372	2.0563	0.8148	0.7199	1.0517	0.8953	2.1233	1.1529	1.15	0.6299	1.3279	0.7847	1.5683	0.5395	0.6798	0.9074	1.0823	1.2093	0.9218	0.57	0.4656	0.9029	0.5933	1.042	0.76	1.2991	1.1123	4.3442	1.2254	0.7131	5.7534	0.9432	1.3737	1.0466	1.3663	1.2168	1.3313
Cofactors and Vitamins	Nicotinate and Nicotinamide Metabolism	40469	100001468	69698	N1-Methyl-2-pyridone-5-carboxamide	59	1.0272	1.0442	0.5527	0.2139	0.7653	1.4467	0.2139	2.0357	4.5217	0.9829	0.7172	0.7202	0.6465	1.1847	0.8412	2.6145	1.1313	1.1556	0.7208	2.6013	0.4229	0.3666	0.6491	0.932	0.9041	0.8623	3.9749	0.548	0.6756	1.7419	1.7083	1.1229	1.2411	0.7767	0.815	1	0.6479	0.6443	0.8826	1.8501	0.6205	0.845	1.5256
Amino Acid	Methionine, Cysteine, SAM and Taurine Metabolism	22176	100000808	115015	cysteine s-sulfate	60	1.0195	1.0835	0.7821	0.941	0.8778	0.9703	1.0583	0.8111	1.076	0.7685	1.1705	0.9998	1.0789	1.1021	0.8834	1.0775	0.7054	1.2801	0.8127	1.0323	0.8586	0.9219	0.8901	1.1372	0.8176	1.0002	1.0597	1.1191	0.8262	1.4086	1.3084	1.0368	1.0083	0.973	0.7898	1.1116	1.9997	0.8701	1.109	0.9172	0.6983	1.1666	0.8171
Lipid	Fatty Acid, Monohydroxy	42489	100004089	21488	2-hydroxydecanoate	60	0.9302	0.966	1.2362	0.9061	0.796	1.5595	1.7837	2.1605	1.2245	0.9966	0.978	0.8956	0.9689	2.44	1.0932	1.452	0.9422	1.104	1.0947	1.011	1.0038	1.302	1.4146	0.7513	1.15	1.0979	0.9762	0.7661	0.9095	0.7246	1.1048	0.8271	1.0034	0.9109	0.8681	1.5666	0.7647	1.1088	0.9019	1.2695	1.1654	1.3127	0.9501
Amino Acid	Urea cycle; Arginine and Proline Metabolism	35127	100001167	11902893	prolylhydroxyproline	60	1.4018	1.7413	0.6709	0.9524	1.5071	0.8399	1.3569	1.3556	1.6555	0.7833	0.7614	0.7413	0.8778	1.0991	0.7726	0.9836	0.9341	0.8746	0.7065	1.0275	0.7596	0.7127	0.9716	0.6188	1.0004	0.6848	1.0346	0.8766	1.0591	0.7953	1.7804	1.3631	1.296	1.3359	1.2156	1.3058	0.8827	1.0442	1.047	1.2645	0.9996	1.2182	1.3489
Amino Acid	Methionine, Cysteine, SAM and Taurine Metabolism	1302	415	6137	methionine	60	1.3669	1.4471	0.9567	1.1678	1.1905	0.837	1.003	1.3353	1.1704	0.8728	0.9752	0.916	0.9479	1.0525	0.9983	0.9389	0.9566	0.8906	1.0717	1.0017	0.9044	0.851	1.0839	0.794	0.954	0.874	1.0534	0.9515	0.9917	0.9676	1.0982	1.0185	1.1218	1.5021	1.0396	1.0734	1.0863	0.9815	0.9213	1.1039	0.974	0.9548	1.3466
Xenobiotics	Chemical	63988	100021784	6318	4-chlorobenzoic acid	60	1.0055	1.0715	0.8541	0.98	0.868	0.9999	0.9946	1.0001	0.9601	1.015	0.939	0.9852	0.9429	1.1542	0.9197	0.9959	0.9096	1.1019	0.9604	1.0009	0.9135	0.9758	0.9648	1.0234	0.9016	0.885	0.9461	1.0799	0.9494	1.0339	1.0163	0.9385	1.0609	1.0962	1.0164	1.0851	1.0106	1.0462	0.9247	1.0633	0.8716	1.0759	0.9398
Amino Acid	Leucine, Isoleucine and Valine Metabolism	1649	566	6287	valine	60	1.3596	1.4443	0.8988	1.0288	1.1431	0.8759	1.0055	1.353	1.2662	0.9104	1.0024	0.8946	0.9988	1.129	1.0355	1.0012	0.95	0.8457	1.0333	0.8918	0.798	0.7839	0.996	0.7447	0.8711	0.7638	1.0381	0.9268	0.9132	0.8882	1.1283	0.9758	1.0175	1.5749	0.9941	1.0667	1.1879	0.9632	0.9236	1.0788	1.0401	0.9708	1.3648
Lipid	Fatty Acid Metabolism (Acyl Carnitine, Long Chain Saturated)	57515	100015834	NA	lignoceroylcarnitine (C24)*	60	0.8309	0.8409	0.8215	0.7319	1.0485	0.8601	1.4778	1.2461	1.1818	0.7837	1.093	1.0941	1.3912	1.2614	1.3563	1.5681	1.419	1.3621	1.4919	1.5565	1.0214	0.988	0.8837	0.7894	0.9608	0.9935	1.2037	1.1193	0.9317	0.9461	0.6702	1.3879	1.1588	0.9483	0.8983	0.8823	0.6266	0.9379	0.7487	0.8465	1.4518	1.3838	1.3847
Amino Acid	Tryptophan Metabolism	1417	98	3845	kynurenate	59	16.3828	0.9147	0.9328	0.3157	1.3509	0.6894	0.4085	1.0933	2.5746	0.4509	0.8485	0.2685	0.1896	0.3113	1.0329	0.6792	1.5665	1.5802	0.6915	1.5668	0.4126	0.343	0.2484	3.6803	0.5632	1.1138	4.9642	0.1896	0.3115	2.8332	10.5124	0.485	1.3973	0.4403	1.4048	0.3793	2.6613	0.919	1.4827	8.4488	0.3475	1.747	0.6124
Xenobiotics	Food Component/Plant	38637	100002253	709625	cinnamoylglycine	53	10.6427	1	0.5286	0.543	1.0572	37.9449	6.4575	0.8552	1.4834	0.6293	8.31926	8.456	2.116	0.203	1.3513	0.3849	2.1948	1.0581	0.846	0.6854	10.9452	9.28348	7.007	2.6751	0.5221	1.0449	2.7764	0.203	0.2955	3.1747	3.6905	0.203	0.3319	0.203	0.8714	0.6159	6.02483	0.5527	0.8905	2.2207	0.203	0.4074	0.203
Lipid	Fatty Acid Metabolism (Acyl Choline)	53257	100009334	NA	palmitoloelycholine	60	0.5501	0.5114	1.3439	0.4015	0.6224	1.7449	1.6867	1.8923	1.3619	0.6795	1.929	2.3007	1.8932	1.9227	1.0143	0.906	0.6574	1.6904	0.8948	0.534	0.5841	0.5954	0.501	0.5171	0.5225	0.4677	1.6386	0.7674	0.4819	0.7495	0.9857	1.3092	0.5869	1.2943	0.8462	1.4892	3.0291	0.9826	1.6992	1.377	1.1978	1.9227	0.9852
Xenobiotics	Food Component/Plant	62061	100020207	NA	genistein sulfate*	56	1.0957	1.193	1.0532	1.25137	2.6278	0.3525	0.0872	0.9253	6.2505	2.2888	0.6795	0.1794	0.0872	0.3192	4.0855	0.9503	0.5833	0.4764	0.4272	1.4165	1.48175	0.8747	0.7995	4.7131	3.5964	2.3037	3.7636	1.0477	1.2237	6.9191	1.7725	1.0248	1.1338	1.8591	4.0071	0.3038	0.2869	0.1852	0.2299	1.5755	0.0872	0.0872	0.3316
Lipid	Medium Chain Fatty Acid	32492	932	379	caprylate (8:0)	60	1.1241	0.9576	0.9779	0.9259	0.7784	0.997	0.583	1.4443	1.0916	1.41	0.9176	0.9811	0.8252	1.1801	1.025	1.3117	0.6511	1.2328	0.7277	1.003	0.5905	1.1613	0.9589	1.1629	0.9812	0.7758	1.1668	0.9164	0.5883	0.8677	1.4349	1.2497	1.756	1.4453	0.7638	1.3667	1.1946	1.0342	0.8695	1.1644	0.6875	1.0344	0.9662
Lipid	Fatty Acid, Dihydroxy	38395	62	10236635	12,13-DiHOME	60	3.0459	1.3555	1.0771	0.9583	0.8276	1.6173	1.1756	1.2153	1.6199	0.8109	0.8162	0.7807	0.9498	0.6767	1.4856	0.8805	0.8211	1.0153	1.0711	0.7358	0.8877	0.7047	0.7701	0.8402	1.4283	0.863	2.8252	0.7768	0.5761	1.078	2.3563	1.1926	1.8348	1.7775	1.3713	1.8004	2.3427	1.0751	1.0226	0.7798	0.6546	0.8426	0.7492
Amino Acid	Methionine, Cysteine, SAM and Taurine Metabolism	2125	512	1123	taurine	60	1.1788	1.2953	0.881	1.1588	1.2557	1.0364	1.0879	1.3748	1.3823	1.1459	1.0212	1.1706	1.0359	1.2453	0.8955	1.1051	1.0376	0.9965	0.8126	0.937	0.7527	0.9095	1.1998	0.9723	0.9401	0.9285	0.9005	1.1555	0.8906	0.9413	0.9182	1.1437	1.1943	1.0956	1.0575	1.145	0.9467	0.9507	0.7839	1.0035	0.9455	1.0992	1.1892
Amino Acid	Lysine Metabolism	62959	100021123	NA	hydroxy-N6,N6,N6-trimethyllysine*	60	0.8369	1.4203	0.6582	0.9651	1.2172	0.9642	0.9557	1.291	1.8124	0.7802	0.9444	0.9283	1.1775	1.6191	1.0144	1.1711	0.8248	0.7754	0.6099	1.0929	0.4447	0.6929	1.065	0.9563	0.9369	0.7273	1.0908	0.9724	0.845	0.8372	0.9373	1.1806	1.0757	1.6873	1.0082	1.5147	0.7884	1.0276	0.8206	1.0089	0.9525	1.139	1.6642
Lipid	Fatty Acid, Dicarboxylate	61861	100019978	9543674	octadecenedioate (C18:1-DC)	60	1.5968	1.4151	0.7335	0.8239	0.8205	0.7892	0.8175	1.4062	1.6343	0.9481	1.0323	1.131	1.0084	1.3447	1.2484	0.7846	0.7055	1.3831	0.9233	0.7355	0.5565	0.6866	0.6771	1.1628	1.0531	0.7231	1.765	0.7958	0.8665	0.7198	1.464	0.7921	1.0616	0.9872	1.3077	1.6475	1.5013	0.9377	1.0551	0.6086	0.9094	0.9116	1.3815
Cofactors and Vitamins	Ascorbate and Aldarate Metabolism	1659	301	440667	dehydroascorbate	60	0.8062	1.2122	0.9122	1.0065	1.7962	1.1045	0.9769	0.9623	1.2458	1.1239	1.1653	1.4338	1.1288	1.2982	0.846	1.5358	1.0765	0.877	0.7389	1.0589	0.7305	0.8854	1.3143	0.8159	1.1383	0.947	1.3274	1.1396	0.8447	0.9891	0.7649	1.4153	1.3674	1.109	1.026	1.26	0.636	0.6405	0.6295	0.7946	0.7718	1.0293	1.1427
Nucleotide	Pyrimidine Metabolism, Uracil containing	37137	75	439715	uridine-2',3'-cyclic monophosphate	59	0.6339	0.442	0.3888	0.3922	0.9523	0.962881	1	0.6321	0.7396	0.7418	0.3085	0.4781	0.5266	1.1041	0.665	1.171	1.0341	1.1835	0.5478	1.6585	0.8823	1.6191	0.4507	1.795	1.239	1.2293	1.621	1.8656	1.0123	1.0472	0.8159	1.4753	2.2395	0.7413	2.0689	0.4591	0.427	0.4713	0.3391	0.9231	0.7391	0.8021	1.1585
Lipid	Fatty Acid, Dicarboxylate	42978	100004251	11686	dimethylmalonic acid	57	1.6349	1.7122	0.9363	1.3584	1.5821	0.6532	0.989385	1.1607	1.2864	0.5741	0.9642	0.7144	0.351	1.4063	0.9884	1.1665	1.316	0.8858	0.7449	1	0.917261	0.8994	1.2435	1.4514	1.6578	1.0613	0.6274	1.1291	0.8117	1.4512	1.1139	0.9398	1.3594	1.6415	1.2015	1.1958	0.8975	0.9224	1.1128	0.5767	0.351	0.351	1.3017
Amino Acid	Leucine, Isoleucine and Valine Metabolism	60	397	6106	leucine	60	1.2535	1.3393	0.8998	1.0726	1.1374	0.85	1.0445	1.2577	1.2277	0.9245	0.9626	0.9229	1.0001	1.1015	1.0184	0.9592	0.928	0.8809	1.0715	0.9471	0.8562	0.7707	1.0573	0.8007	0.9019	0.8122	0.9906	0.9125	0.969	0.9493	1.0336	0.9999	1.045	1.4515	1.071	1.0425	1.1043	1.0218	0.9531	1.0759	1.0494	0.9717	1.3565
Amino Acid	Urea cycle; Arginine and Proline Metabolism	55072	100002784	558	2-oxoarginine*	60	1.4701	1.6257	1.131	1.4146	1.4941	1.1487	1.1932	1.3397	1.2976	0.8706	1.3795	0.6532	1.0214	1.0132	0.9621	0.7368	0.7825	0.6269	0.5737	0.6305	0.5893	0.4551	0.7199	1.0151	0.9436	1.0434	1.091	1.1639	1.174	1.1894	1.2501	0.6813	0.6764	1.2793	1.235	1.0138	1.4879	0.5457	0.8462	0.7489	0.8088	1.0543	1.003
Lipid	Primary Bile Acid Metabolism	31885	100001066	5283853	beta-muricholate	50	1.6303	1.3243	1.04255	0.1306	0.1306	0.2964	1.2286	5.9672	15.4268	0.7142	0.2799	1.07821	1.56724	1.0869	2.7467	0.9427	1.81556	0.1625	0.2071	1.3061	6.0665	0.1306	0.1306	0.4558	0.1306	0.2849	2.39	0.3053	1.66733	0.7174	2.7875	1.41999	0.1306	1.0838	0.2668	4.99869	9.8966	1.1299	1.0573	22.6765	3.23179	1.7278	3.5708
Amino Acid	Lysine Metabolism	43231	100004499	3014237	6-oxopiperidine-2-carboxylate	60	1.676	2.2666	1.1358	1.731	2.4159	1.045	0.9679	1.5291	0.9295	1.2425	0.8205	0.6188	0.9047	1.0346	1.0756	0.9146	1.4626	0.7463	0.8154	0.8322	0.8678	1.4653	0.8665	0.4274	0.6972	1.5182	1.0783	0.8714	0.7656	0.89	1.8805	2.5982	1.6008	2.0426	1.5519	0.9939	0.973	0.9909	0.6165	0.7468	0.6029	0.7002	0.9735
Nucleotide	Pyrimidine Metabolism, Uracil containing	57655	100010896	102212	2'-O-methyluridine	60	2.9718	1.7033	1.1583	1.1138	1.6608	1.0054	1.1433	1.53	1.7998	1.0362	1.1974	0.9063	1.1664	0.9946	0.8615	1.0786	1.1108	0.748	1.1036	1.0697	0.7731	0.7511	0.737	1.2243	0.8956	0.6532	2.0698	0.8341	0.8332	1.2778	1.9487	0.8502	1.3353	0.8645	1.2925	1.1505	1.1451	0.8135	0.9654	1.1166	0.67	0.8105	0.9457
Amino Acid	Phenylalanine Metabolism	64	460	6140	phenylalanine	60	1.2162	1.4117	0.8909	1.0799	1.1548	0.8483	1.0514	1.2136	1.2094	0.9435	1.002	0.8988	0.9925	1.1119	0.9967	1.0148	0.9454	0.9125	1.0366	0.9496	0.8452	0.8189	1.057	0.7531	0.8935	0.8438	0.9645	0.9186	0.9483	0.9392	0.9716	1.0033	1.0632	1.4787	1.0658	1.0818	1.0606	1.0149	0.9244	1.0688	1.0337	0.998	1.3604
Peptide	Acetylated Peptides	33945	100001275	68144	phenylacetylglycine	60	4.6979	0.377	0.6456	0.2207	0.914	3.3444	0.3745	1.66	4.5951	1.3508	2.414	0.8558	0.5143	0.7572	3.9905	0.9335	2.5225	4.2395	1.061	2.7358	0.3583	0.2142	0.2327	1.3793	0.2748	0.5759	2.6277	0.1422	0.1574	1.0168	2.3533	0.2287	0.6177	0.338	0.4133	4.3372	3.6192	5.7027	9.2967	3.9054	1.5451	5.1104	0.6482
Lipid	Inositol Metabolism	1124	363	892	myo-inositol	60	1.2484	1.1088	0.8136	1.1216	1.3451	1.1948	0.834	1.0134	0.8704	1.0547	0.7422	1.1857	1.1027	1.1766	0.9568	1.089	0.8708	1.2292	0.968	1.1437	0.8126	0.7903	0.7688	1.0046	1.0663	1.0211	1.0792	1.0491	0.931	0.819	0.7051	1.0382	0.6684	0.8147	0.598	1.2463	0.6295	0.8614	0.6615	0.9435	0.8271	1.0438	0.9009
Carbohydrate	Pentose Metabolism	48885	100006430	6912;94154	arabitol/xylitol	60	2.2206	2.5778	1.2302	1.4461	1.5226	1.0977	1.0248	1.4915	1.5355	0.9348	1.0737	0.9143	0.8439	1.0507	0.9189	0.9516	1.1736	0.76	0.9618	0.9995	0.8225	0.9294	1.1905	0.9954	1.1956	0.7163	1.5741	0.965	1.0344	1.1295	1.4201	0.8151	1.3504	1.4153	1.402	0.813	0.9965	0.7507	0.7894	0.8879	0.6892	0.654	1.0005
Lipid	Fatty Acid, Dicarboxylate	54676	100010834	12046;12284	3-methylglutarate/2-methylglutarate	57	1.9482	1.4864	1.2514	1.0185	2.3143	0.8126	1.525	0.7992	1.2557	0.6843	1.9022	0.7714	1	0.8028	0.7832	0.5665	1.8101	0.4052	0.5211	0.4052	0.7545	0.8589	1.9996	0.8384	1.2047	0.7936	0.647	0.5872	1.0267	0.9043	1.6322	2.0437	2.5895	2.4641	2.5044	0.4052	0.7902	1.0393	0.876745	0.5114	0.9922	0.8918	1.2615
Amino Acid	Leucine, Isoleucine and Valine Metabolism	22116	100000551	70	4-methyl-2-oxopentanoate	60	1.0472	0.9111	0.4589	0.9723	0.8523	0.8769	1.0542	1.7945	1.0704	0.8664	3.6269	0.7823	1.4505	1.0268	0.8567	1	1.0013	0.8093	0.6296	0.7803	0.7125	0.8627	0.598	1.2597	0.8328	0.7822	0.8895	1.1207	1.1484	1.0793	1.486	1.0013	0.8065	1.4527	1.0796	0.7874	1.8219	1	1.0457	1.1021	0.9658	1.2168	1.2131
Xenobiotics	Food Component/Plant	63155	100021194	440119	N-carboxymethylalanine	60	1.425	1.4487	0.6521	1.1885	0.949	0.8566	0.4918	0.8939	1.5574	0.9651	0.8925	0.8231	0.6979	1.1262	1.1878	0.9996	1.0898	0.4671	0.4495	0.7409	0.7835	0.6302	0.8971	1.1552	1.2331	1.1439	1.3805	1.2634	0.9704	0.8562	1.5179	0.8575	0.9969	1.4705	0.8319	0.8165	1.1602	1.0012	0.8814	0.8707	1.0564	1.2246	1.5141
Amino Acid	Histidine Metabolism	32350	100001208	75810	1-methyl-4-imidazoleacetate	60	1.1559	1.0488	0.7005	0.5989	0.999	0.6441	0.5721	0.9819	1.7624	1.6317	1.0974	1.0791	0.5891	1.1131	1.0684	1.2472	1.3272	0.6491	1.1862	0.9668	0.5093	0.5722	0.8727	1.3726	0.9964	0.8157	0.9171	0.8169	0.8821	1.5254	1.001	0.6365	0.9407	0.9775	1.5324	1.7262	0.5662	1.0845	0.7224	1.2605	0.7414	1.7459	1.092
Lipid	Sphingomyelins	52615	100008920	46891763	sphingomyelin (d18:1/17:0, d17:1/18:0, d19:1/16:0)	60	1.1228	1.1566	0.7179	1.1572	1.2249	0.7676	1.3593	1.2801	1.0046	0.7042	0.6344	0.7643	1.0301	0.9704	0.9838	0.7975	0.86	0.8823	1.0855	0.9901	1.0286	0.6352	0.8185	1.0516	0.9499	0.7903	0.8422	1.26	1.2272	0.7717	1.2092	1.1134	0.999	1.0777	1.0605	1.0659	0.8533	0.8772	0.836	0.9835	1.0298	1.012	1.4177
Carbohydrate	Glycolysis, Gluconeogenesis, and Pyruvate Metabolism	597	463	1005	phosphoenolpyruvate (PEP)	60	1.4794	1.6365	1.4506	0.9785	0.8391	0.8346	1.0554	1.5349	1.0215	0.95	1.0518	0.5904	1.4006	0.8165	1.0382	0.9697	1.551	0.6725	1.0408	0.8211	0.8942	0.7921	0.8479	1.5972	1.1316	0.7008	1.1425	0.8456	0.7827	1.6847	1.4005	0.8902	1.705	4.2754	1.7583	0.8741	6.3726	0.8893	1.2959	1.2125	0.7907	0.6599	1.2173
Amino Acid	Urea cycle; Arginine and Proline Metabolism	43249	100004523	9920500	N-delta-acetylornithine	60	2.0104	1.8314	1.1055	1.5772	1.4525	0.7724	0.851	0.8814	0.7571	0.7466	0.7743	0.6878	0.5965	0.5816	0.6441	0.6139	1.0618	0.7525	0.7311	0.7783	1.2431	1.3187	1.4103	0.9846	1.0154	1.1464	1.2665	1.06	0.9322	1.2931	2.2896	1.4895	2.2414	1.4248	1.1801	1.127	0.8934	0.8693	0.6197	0.8742	0.5198	0.4061	0.6464
Lipid	Inositol Metabolism	43849	370	440194	inositol 1-phosphate (I1P)	60	1.6252	1.2679	1.3036	0.9624	1.3662	0.9609	1.5442	1.1678	1.6058	0.9742	1.4745	1.1966	1.4222	0.9493	1.2296	0.9227	1.1774	0.7576	1.1529	0.8634	1.2436	0.8177	1.1521	0.7861	0.9955	0.8279	1.2021	1.0041	1.0923	0.9334	1.376	0.8914	1.0694	0.8231	1.0483	0.8628	1.3016	0.8507	1.1294	0.8877	1.0866	0.9821	1.3294
Lipid	Sphingomyelins	57479	100015789	NA	sphingomyelin (d18:2/24:2)*	60	1.1838	1.0358	0.6988	1.3327	1.0372	0.828	1.4065	1.2011	1.0229	0.5645	0.5984	0.7535	0.8607	1.1047	0.9229	0.995	0.9221	0.8914	1.0212	1.0665	1.0546	0.8344	0.7159	1.0915	0.9693	0.7971	0.6502	1.1138	1.1171	0.8827	1.293	0.774	0.8591	0.9661	1.102	0.8164	1.0411	1.1085	1.0717	1.2038	0.978	1.1922	0.9592
Nucleotide	Pyrimidine Metabolism, Orotate containing	35172	100001416	92751	orotidine	60	2.5147	1.3503	0.9956	1.0661	1.1467	0.9169	0.9473	1.6562	1.8574	1.0116	0.9267	0.8782	0.7976	0.8831	0.949	0.7863	1.2289	0.641	0.7938	0.7169	0.7128	0.5206	0.9644	1.2002	0.998	0.7469	1.3211	0.9897	1.002	1.1397	1.3713	0.7711	1.1635	1.596	1.6773	1.1382	1.5059	0.914	1.1302	1.1681	0.973	1.0492	1.1995
Nucleotide	Pyrimidine Metabolism, Uracil containing	606	535	6029	uridine	60	0.9826	1.2579	0.8607	1.0388	1.0314	1.0112	0.9783	1.0749	1.146	1.0176	0.9704	1.0494	0.9827	1.1414	1.0442	1.0581	0.9843	0.8485	0.8907	0.8533	0.8845	0.9101	1.1054	0.7605	0.8854	0.8439	0.8056	1.0726	0.8385	0.936	0.9246	1.1724	1.2354	1.1746	1.2062	1.181	0.7776	1.0794	0.8301	0.992	0.954	1.1337	1.198
Nucleotide	Pyrimidine Metabolism, Orotate containing	601	923	648	dihydroorotate	60	2.9676	2.6236	1.2959	2.4483	1.9065	0.9039	1.6029	1.4893	1.4289	0.9313	1.3995	0.8735	0.8836	0.893	0.9299	0.9534	0.9052	1.0849	0.6558	0.7761	1.1338	0.7027	1.4265	0.8892	0.9128	1.0199	1.464	1.0824	1.1256	1.0618	1.9194	0.8983	1.5848	1.676	1.5556	1.4454	0.9801	0.7666	0.6501	0.7123	0.7858	0.6653	1.0935
Amino Acid	Histidine Metabolism	43831	100001204	3614	1-methylhistamine	60	3.9671	1.2008	0.7809	0.4847	0.935	0.78	0.9642	0.979	2.5302	0.9726	1.0099	1.1085	0.4477	0.651	1.3407	1.0562	1.2084	0.5476	1.1144	0.7146	0.3431	0.4374	0.7033	1.5576	1.335	0.6655	1.757	0.4877	0.9946	0.9359	1.5606	0.4581	0.9305	1.4004	2.6599	1.8761	0.6904	0.8081	1.9064	1.8149	0.8805	1.5048	1.271
Cofactors and Vitamins	Vitamin B6 Metabolism	31555	100001121	6723	pyridoxate	60	6.2564	0.7877	0.8316	0.2995	1.6344	1.6538	0.4969	1.2231	3.1841	0.5569	1.0422	0.3078	0.3014	0.4849	0.8481	0.6588	2.6199	1.9507	0.7317	2.1968	0.3535	0.2876	0.3019	2.6073	0.6687	0.5614	4.3014	0.2041	0.3647	2.904	5.2421	0.3911	1.3283	0.6227	1.4534	1.5259	1.2203	2.0223	1.4775	3.8065	0.5483	2.7295	0.7952
Lipid	Sphingomyelins	47153	100005986	44260126	sphingomyelin (d18:1/24:1, d18:2/24:0)*	60	0.9725	1.3	0.8278	1.1862	1.1916	0.851	1.2976	1.0436	0.8809	0.7106	0.7298	0.9338	1.0702	0.9569	0.9245	0.9861	0.9553	1.0183	1.0956	1.0478	1.1837	1.0008	1.0241	0.856	0.9291	0.841	0.9803	0.9932	1.1856	0.9205	1.0784	1.1335	0.8918	0.9976	0.9902	1.0904	0.9992	1.1199	0.8503	1.1325	0.9363	1.2078	1.2322
Lipid	Diacylglycerol	57450	100010949	6438587	stearoyl-arachidonoyl-glycerol (18:0/20:4) [1]*	60	1.2339	0.6231	0.5517	1.0825	1.1333	0.7344	0.7613	1.4062	1.0167	0.567	1.1109	0.78	1.0299	1.0818	1.1655	0.7553	0.9252	0.7588	1.1361	0.8656	0.9541	0.8994	0.6503	1.151	0.3738	0.817	0.7543	1.3159	1.2738	0.7963	1.5885	0.8657	0.9426	0.9809	1.1133	1.4426	1.1591	0.815	0.6139	0.9464	0.9529	0.8543	1.005
Lipid	Monoacylglycerol	34391	100001429	107036	1-margaroylglycerol (17:0)	56	1.3209	0.5904	2.0598	0.6293	0.9854	0.9401	0.7454	0.5969	1.837	1.4277	1.3022	0.8469	0.6328	0.9181	1.05	1.2248	1.4601	0.4437	0.9742	0.4437	0.7418	0.5526	0.9272	0.4437	0.933939	0.717	0.6937	1.1973	0.8623	0.773	1.1163	0.7721	1.5936	0.6092	0.9476	1.0092	0.7785	1.8354	1.684	1.01531	0.8076	1.05045	1.5703
Cofactors and Vitamins	Pantothenate and CoA Metabolism	15504	100000328	987	phosphopantetheine	60	2.7106	2.5146	0.9638	0.7954	1.8552	0.826	1.4855	1.4023	1.7549	2.0046	1.1424	0.7203	1.5737	0.2326	1.7029	1.0778	1.7443	0.5327	1.0388	0.9589	2.2123	1.463	1.8906	0.8882	1.9676	1.8012	0.7471	0.9325	1.7165	0.5577	0.2981	0.4657	1.4591	0.7814	0.917	0.4122	0.8227	1.3976	0.5758	1.1408	1.8772	0.5046	0.9946
Amino Acid	Urea cycle; Arginine and Proline Metabolism	22138	100000963	65072	homocitrulline	60	1.5528	1.3729	0.911	1.2652	1.1636	0.8661	0.817	1.0572	0.6974	1.2175	0.8041	0.5104	0.7193	0.9118	0.8398	1.0571	0.9868	0.8236	0.5893	1.072	0.6945	1.0789	1.1313	0.9041	1.108	1.0883	0.941	1.0123	0.7589	1.1209	1.6161	1.597	2.375	1.3295	1.3011	1.018	0.9408	1.042	0.6827	0.8197	0.3965	0.5565	0.7056
Amino Acid	Urea cycle; Arginine and Proline Metabolism	1638	231	6322	arginine	60	1.1584	1.2399	0.9292	1.048	1.0313	0.8588	1.0234	1.2398	1.1807	0.9178	0.9781	0.9402	0.9996	1.0889	0.9413	0.9485	0.9748	0.9144	1.0783	0.9668	0.8146	0.8848	1.0064	0.7712	0.8261	0.8408	0.9959	0.9472	0.9961	0.9232	1.0705	0.9834	0.9907	1.5389	1.035	1.1187	1.1171	1.0087	1.0334	1.1169	1.1325	0.997	1.2429
Energy	TCA Cycle	18373	100000455	811	itaconate	58	1.4626	0.6102	1.024	0.7534	1.747	0.8432	1.0438	1.4285	1.1174	1.2602	0.997	1.1779	1.2554	1.1483	0.7723	1.4745	0.8838	0.7851	0.951466	1.7977	0.4012	0.9066	1.1372	0.8696	1.1651	1.2818	0.9874	0.7695	0.6648	0.8522	0.8524	1.4394	1.0131	0.7804	0.9015	1.1732	0.3825	0.5033	1.0811	0.6102	0.6743	0.5854	1.0118
Lipid	Endocannabinoid	38165	1489	4671	palmitoyl ethanolamide	60	0.9253	1.1653	0.9591	0.7054	0.8344	0.9567	0.809	1.3876	1.8733	1.5398	1.2423	1.0184	1.5775	1.4396	0.8622	0.9778	0.7574	1.2241	0.9015	0.9296	0.5323	0.7943	1.6886	0.6943	0.7694	0.9916	1.4521	1.0879	0.8505	0.9417	1.2847	1.5868	1.5334	1.0084	1.4944	1.1852	1.804	2.3158	1.4845	0.9562	0.9623	0.4826	1.4816
Lipid	Endocannabinoid	38102	1137	5283454	oleoyl ethanolamide	60	0.9325	1.1286	0.9015	0.6165	0.6992	1.0973	0.612	1.7422	1.9702	1.3612	1.6396	1.022	1.8012	1.1764	0.953	1.1417	0.8221	1.3303	0.7573	0.7893	0.5438	0.4815	1.6704	0.5579	0.8116	1.0292	0.9016	0.8915	0.5175	0.7416	0.9904	1.3697	1.6946	1.0745	1.5105	0.8544	1.7332	2.2357	1.6688	0.9169	1.0243	0.6206	1.7087
Amino Acid	Glutamate Metabolism	33487	100001103	68662	glutamate, gamma-methyl ester	60	1.117	1.0929	0.7902	0.8391	0.9564	0.998	0.9754	1.2594	1.2338	0.9397	0.9158	1.0087	0.8869	1.1602	1.072	1.1864	1.0844	0.9593	0.9537	1.1316	0.8867	0.7745	0.9064	0.9846	0.9904	0.8278	1.0543	0.8629	0.7711	0.9403	1.017	1.0675	1.0855	0.9173	0.9525	1.1649	0.717	1.0994	1.002	1.0369	1.0029	0.9617	0.952
Nucleotide	Pyrimidine Metabolism, Uracil containing	605	825	1174	uracil	60	1.4092	1.7172	1.1022	1.2444	1.2628	1.0828	1.1695	1.293	1.3515	0.9808	1.1523	1.0612	1.0838	1.1879	1.0604	0.9266	0.9872	0.8403	0.9536	0.8817	0.9651	0.8367	1.1348	0.7617	0.9925	0.7782	1.1559	0.8951	1.0445	0.8652	1.1822	0.9293	1.1995	1.5122	1.0175	1.0676	1.2028	0.8683	0.865	1.0075	0.8569	0.8147	1.0284
Nucleotide	Pyrimidine Metabolism, Uracil containing	3155	1053	111	3-ureidopropionate	60	2.524	1.9575	1.392	1.5657	0.965	1.1279	1.1277	1.5863	1.6163	0.451	1.1909	1.341	0.5535	1.228	0.4237	0.4134	3.0617	0.708	1	0.504	0.5563	0.6375	0.9278	2.448	1.1286	0.539	1.9645	1.0366	1	2.0458	2.7724	1.1065	1.0086	0.5742	0.8441	0.4818	0.7292	0.719	0.7669	0.9087	0.3699	0.4823	0.6174
Cofactors and Vitamins	Nicotinate and Nicotinamide Metabolism	57584	100001469	440810	N1-Methyl-4-pyridone-3-carboxamide	58	0.8986	1.0422	0.263	0.818669	0.7236	1.5683	0.263	2.3263	5.3722	1.148	0.5541	0.5926	0.5919	1.3345	0.6312	3.5732	1.3898	1.3221	0.5263	2.4203	0.3603	0.3748	0.6712	0.8099	0.9662	1.024	3.8776	0.7499	0.6375	1.4523	1.8	1.24783	1.7307	0.7549	0.8031	0.9559	0.7461	0.5518	0.9522	1.879	0.7668	0.5857	1.5798
Lipid	Lysophospholipid	35628	100001569	9547071	1-oleoyl-GPE (18:1)	60	1.2295	1.2606	0.813	1.2059	1.1067	1.0736	1.0537	0.9997	1.0086	0.8668	0.7742	0.9602	1.1009	1.1017	0.9136	1.034	0.8235	0.8531	0.9028	0.9732	0.8185	0.7699	1.1083	0.7876	0.9937	0.7551	0.9042	0.9977	0.9916	0.7711	1.014	1.0367	1.0004	1.044	1.1232	1.2732	0.9331	1.0797	0.8769	0.9576	0.9435	1.0519	1.2129
Amino Acid	Tryptophan Metabolism	54	565	6305	tryptophan	60	1.3679	1.4516	0.8873	1.0316	1.2018	0.7978	1.0421	1.1979	1.3478	0.9563	0.9848	0.9057	1.0119	1.2129	0.9458	1.0077	0.9447	0.8549	0.9923	0.9476	0.8223	0.7771	1.0759	0.7645	0.9011	0.7942	1.1131	0.9629	0.9194	0.9132	1.0381	0.9555	1.0854	1.7149	1.1262	1.1416	1.1519	0.9566	0.9389	1.0897	0.9856	1.0269	1.3837
Amino Acid	Glycine, Serine and Threonine Metabolism	1516	1023	1088	sarcosine	50	2.255	1.0798	0.8026	1.0409	0.965026	1.2528	0.2187	0.974804	1.28218	0.927854	1.0059	0.2187	0.9002	0.9074	0.74247	0.9459	0.2187	0.8582	0.2187	0.6011	0.52699	0.3442	0.9929	0.984557	1.1388	0.8589	1.8237	0.2187	0.2187	0.9941	2.2979	0.7877	1.0187	1.3279	1.1533	1.06171	1.0932	0.6956	1.0109	0.8109	0.2187	0.2187	0.6848
Lipid	Diacylglycerol	52633	100009052	9543695	palmitoyl-linoleoyl-glycerol (16:0/18:2) [1]*	60	0.8703	1.0054	1.1808	0.9341	0.927	1.1003	1.0734	0.9582	0.9952	0.8451	1.4955	0.7426	1.0207	1.0193	1.0561	0.7817	0.5495	0.9765	0.8635	0.871	0.8899	0.8556	0.7782	1.0019	1.1419	0.836	1.1948	1.0157	0.9621	0.9884	1.3729	1.0487	1.0874	1.1651	1.0226	1.651	1.4049	1.4611	1.4384	1.5071	1.0677	1.3877	0.8709
Lipid	Hexosylceramides (HCER)	52234	100001882	NA	glycosyl-N-stearoyl-sphingosine (d18:1/18:0)	59	1.0764	1.1653	0.8346	0.9083	1.0291	1.0431	0.8658	1.0274	0.921	1.1261	0.8658	0.9155	0.6802	1.13	0.9754	1.274	0.9982	1	0.8495	1.2082	0.7194	0.6074	0.7347	0.9361	1.2346	0.9967	0.8411	0.8668	0.6074	1.072	0.9402	0.9577	0.7681	1.0008	1.1041	1.1901	0.8068	1.0842	0.9852	0.8174	1.00865	1.0812	1.0026
Amino Acid	Urea cycle; Arginine and Proline Metabolism	48434	100001577	656979	N-acetylcitrulline	60	5.6184	1.7948	0.8885	1.5808	1.7692	0.8219	0.5122	1.4931	1.3462	0.4945	0.6156	0.48	0.2296	0.3421	0.6692	0.4724	1.6	0.9697	0.5735	0.7776	0.3267	0.4931	0.8563	1.8174	1.4004	1.1166	1.9432	0.7263	0.9625	1.7435	3.2324	0.8794	1.0489	1.1225	1.7293	1.0303	1.1024	0.9265	0.9556	1.2293	0.8973	0.8465	1.0985
Carbohydrate	Aminosugar Metabolism	15107	1213	439219	N-acetylglucosamine 6-phosphate	60	1.2759	0.9741	0.623	0.84	1.2607	0.9589	0.8866	1.0099	1.2174	1.1987	1.1081	0.7402	0.7844	0.9977	1.0953	1.0689	1.1258	0.5733	0.786	0.9095	0.7747	0.6572	1.0239	0.8356	0.8651	0.9803	0.5459	0.9769	0.7483	0.7479	0.8112	1.0205	1.3862	0.5311	1.1666	0.8801	0.5427	1.1051	0.746	0.9497	1.2828	1.0787	1.1398
Lipid	Lysophospholipid	48258	100001272	16081932	1-oleoyl-GPC (18:1)	60	1.2135	1.3417	0.8395	1.091	1.1948	1.0295	1.1643	0.9876	0.9521	0.8671	0.7971	1.1	1.1977	1.1196	0.9759	1.2477	1.0914	0.8888	0.8879	0.8609	0.8498	0.7406	1.1984	0.6674	0.9052	0.7225	0.8168	0.8962	0.7105	0.7249	0.958	1.0232	0.9222	0.9312	1.0324	1.2478	0.8252	1.0634	0.863	0.9598	1.0863	1.2092	1.3569
Xenobiotics	Food Component/Plant	22177	100000765	11579	levulinate (4-oxovalerate)	60	1.0091	1.7303	1.0092	1.2862	2.2105	1.1642	0.8386	0.9773	1.3056	1.0522	0.8945	0.8363	0.6942	0.9936	0.6905	1.0064	1.5256	0.8619	0.572	1.2678	0.5612	0.8022	1.2705	2.0499	1.4983	0.9266	0.6894	1.9009	1.0426	1.635	0.6031	1.494	1.7908	1.5943	1.1473	1.3024	0.4032	0.821	0.2248	0.4448	0.561	0.9364	1.0811
Lipid	Fatty Acid Metabolism (Acyl Glycine)	64388	100020633	NA	3-hydroxyoctanoylglycine	60	0.8801	0.6093	1.355	0.3822	0.2707	1.0079	0.438	0.6165	2.0521	0.6287	1.0524	1.1051	0.9186	1.0465	1.0849	1.8608	0.7982	2.0924	1.2537	1.3936	0.7258	0.7975	0.3968	1.0986	0.574	0.8599	2.2761	0.6827	0.732	0.7798	0.8876	0.4802	0.5664	0.9643	1.0523	1.4912	1.6039	1.4959	3.0364	3.0271	1.309	1.2828	0.8573
Nucleotide	Purine Metabolism, (Hypo)Xanthine/Inosine containing	1123	361	6021	inosine	60	1.148	1.2207	0.8686	1.1265	1.1051	0.9992	1.1334	1.168	1.2575	1.0848	1.0235	1.0302	1.1514	1.2213	1.048	1.1576	1.0075	0.9834	0.9064	1.0064	0.9385	0.9547	1.2013	0.8971	0.9695	0.9307	0.887	1.049	0.9343	0.9355	0.8842	1.0592	1.1985	0.968	1.093	1.106	0.7585	0.9684	0.8163	0.9699	0.8906	1.0161	1.1506
Amino Acid	Glutamate Metabolism	39577	100003152	70703	N-methyl-GABA	60	1.4882	1.3476	0.7646	1.0886	1.1626	0.643	0.9435	1.1003	1.1444	0.8221	0.8406	0.9663	0.9233	1.0054	0.5278	0.6436	0.8835	0.6226	0.5381	0.6203	1.1628	0.7414	1.1402	1.3475	1.1658	0.9455	0.8437	0.9493	0.869	1.148	1.395	1.388	1.3666	0.8451	1.1786	1.3049	0.5891	0.8926	0.8411	1.0674	0.6703	1.0149	1.053
Amino Acid	Leucine, Isoleucine and Valine Metabolism	1125	376	6306	isoleucine	60	1.2923	1.3309	0.8577	1.0319	1.1128	0.8861	1.031	1.2143	1.1837	0.9337	0.9793	0.9386	1.032	1.1423	0.9439	1.066	0.955	0.8935	1.0729	0.9192	0.7877	0.8057	0.9924	0.7864	0.8841	0.783	1.0667	0.9663	0.9358	0.8914	1.1208	0.9659	0.9956	1.4303	0.9974	1.1347	1.1748	0.9905	1.0048	1.0603	1.05	1.0107	1.2533
Lipid	Lysophospholipid	45968	100005716	NA	1-oleoyl-GPG (18:1)*	60	0.6011	0.8511	0.9029	0.4437	0.6532	0.8629	0.5199	1.1028	1.6611	2.6136	0.9577	1.4706	0.9452	1.8179	0.8684	1.143	0.6614	1.3526	0.7472	0.8621	0.2743	0.9576	1.8286	0.562	1.3239	0.9678	1.373	0.9503	0.533	1.426	0.7531	1.5509	1.6992	0.9972	1.6846	1.3083	0.794	2.3914	1.0991	1.2941	0.8471	1.4034	1.9455
Amino Acid	Glutathione Metabolism	62804	269	46873828	CoA-glutathione*	50	1.6808	0.887172	0.3142	0.917013	1.1705	0.3142	0.3142	0.3142	0.5675	1.1352	0.3464	0.812158	0.8118	0.6091	1.5	0.875953	0.9795	0.3142	0.946394	0.9855	0.6515	0.3142	0.724239	0.5975	1.5332	1.2757	0.5933	1.0145	1.2453	0.7432	0.3142	0.6238	0.716677	0.716884	0.627	0.7417	0.3142	1.9265	0.909299	0.3142	1.29039	1.5411	0.6051
Peptide	Gamma-glutamyl Amino Acid	43829	100001126	7015683	gamma-glutamylvaline	60	1.4451	1.4109	0.8144	1.2764	1.2173	0.7976	0.9739	1.2144	1.2305	0.831	0.8932	0.8594	0.8678	1.2699	0.9165	0.967	0.9297	0.829	0.8709	0.8791	0.7539	0.7028	1.0658	1.1023	1.0345	0.6275	1.192	0.9111	0.8213	0.9406	1.3712	1.1706	1.244	0.9486	1.1334	1.3366	0.799	1.0374	1.0316	1.1327	1.053	0.9538	1.1388
Peptide	Modified Peptides	64571	100022041	NA	N,N-dimethyl-pro-pro	54	1.5906	1.6465	0.667	0.8636	1.2158	0.951596	1.1557	1.1878	2.0712	0.874815	0.3759	1.1905	0.9882	1.5301	1.3625	1.08919	0.8968	0.6518	0.938736	1.0498	0.7114	0.3759	0.8245	1.1805	1.3854	0.3759	1.0438	1.3568	1.0118	0.8846	0.3759	0.7	0.6914	0.6655	0.839	0.8106	0.3759	0.9398	0.4895	0.9601	0.854071	0.8967	1.00403
Xenobiotics	Drug - Other	47897	100002324	193653	S-carboxymethyl-L-cysteine	60	1.4942	1.6714	1.0588	1.3265	1.6784	0.7488	1.0546	1.3133	0.9457	1.1192	0.8738	0.9662	0.9086	1.1336	0.8342	0.8878	0.9653	0.8325	0.8088	0.8055	0.7116	0.8447	1.3635	0.9778	1.0603	0.8102	1.1556	0.9906	0.7772	1.2058	1.6048	1.8463	1.7419	1.8951	1.4698	1.0151	1.2897	0.8394	0.7612	0.7722	0.686	0.8939	1.0264
Amino Acid	Alanine and Aspartate Metabolism	512	917	6267	asparagine	60	1.0107	1.4298	0.9704	1.1286	1.2178	0.5933	1.1038	1.2109	0.9115	0.8019	0.8386	1.0407	1.052	0.8762	0.8619	0.7469	0.6926	0.979	1.1108	1.0043	0.9	0.809	1.1575	0.6243	0.962	0.7158	0.9957	0.8135	0.9809	1.0687	0.8484	1.1177	1.0333	1.3846	0.9946	1.141	0.9603	1.1269	0.8386	1.2106	0.9182	1.0907	1.4338
Lipid	Sphingomyelins	48491	100006292	NA	sphingomyelin (d18:1/20:1, d18:2/20:0)*	60	0.9685	0.974	0.8824	0.6697	0.7978	1.1407	0.6417	0.7925	0.9202	1.0896	1.2016	0.9998	0.868	0.8905	1.0455	1.1943	0.9126	1.1812	0.8987	1.1653	0.8371	0.9527	1.0386	0.9601	1.101	0.9907	1.2032	0.7731	0.7868	1.2006	0.8859	0.87	1.0369	1.0375	1.0048	1.2978	1.0317	0.9244	0.9999	1.0655	0.8631	0.8529	0.9616
Lipid	Eicosanoid	20476	100000571	5280888	6-keto prostaglandin F1alpha	57	0.7852	0.6243	2.3096	0.194	1.2357	1.04147	0.3632	1.2071	0.4652	1.7676	0.194	0.6944	0.8326	0.4402	0.9508	1.19649	4.1403	1.3192	1.3764	0.6075	0.8653	0.194	0.3253	1.0036	1.2644	1.1335	1.2206	0.5208	0.8206	1.5026	0.194	0.929	0.5678	1.8105	2.1596	0.8056	1.6692	0.7704	1.3077	0.6125	1.2526	0.6438	0.8046
Nucleotide	Purine Metabolism, Guanine containing	2849	347	6804	5'- GMP	60	0.5216	0.5649	0.7875	0.7346	1.3193	1.0167	0.9264	0.6273	0.5359	0.8907	0.9902	1.4725	1.2143	1.0691	0.9529	1.0807	0.9783	1.2396	1.1131	1.4806	1.0874	1.0305	0.7969	1.4519	1.319	1.2969	0.7662	1.1385	1.2345	1.2635	0.2955	1.135	0.297	0.305	0.6557	0.9979	0.3625	1.1265	0.871	0.7776	1.289	1.3845	0.6096
Amino Acid	Lysine Metabolism	18319	100000454	138	5-aminovalerate	58	1.0027	0.2178	0.6843	0.4482	3.3299	0.2968	14.0145	13.4114	0.2178	0.2801	0.7269	0.7035	4.4007	6.7725	0.4141	0.4981	8.1298	1.1348	0.4088	0.7245	1.0625	0.3364	0.4692	0.7012	0.5735	2.4406	0.636	0.5043	0.7098	1.0662	2.58465	7.0439	2.602	0.6343	0.7036	0.7182	1.7315	10.7664	9.9417	0.3437	8.8027	6.9808	0.5097
Amino Acid	Methionine, Cysteine, SAM and Taurine Metabolism	35117	100001418	68340	taurocyamine	60	0.8849	1.0963	0.6853	1.2313	1.6819	0.8812	1.123	1.2404	0.9642	1.28	1.1246	1.2164	0.9344	1.4044	0.4734	1.0345	1.1155	0.9044	0.613	1.1607	1.0718	1.0445	1.3052	1.1416	1.176	0.8697	0.8168	1.4578	0.9671	0.7584	0.6582	1.3414	1.0334	1.0246	0.7855	0.7153	0.4423	0.7101	0.4634	0.6748	0.7014	0.9754	1.0667
Xenobiotics	Chemical	64328	100021918	NA	2,4-di-tert-butylphenol	60	0.5537	0.9595	0.6774	0.6207	0.5637	0.6567	0.5359	1.1796	1.5385	1.9728	1.2091	0.7937	1.2188	1.0229	0.7186	0.7504	0.5852	1.1288	0.6411	0.8611	0.3504	0.8557	1.5153	0.7344	1.2991	1.1837	1.1856	1.153	0.6309	1.0801	0.9874	0.8331	1.306	0.8562	1.0708	1.0208	0.7178	3.5201	1.1456	0.8912	0.877	1.0991	1.3803
Amino Acid	Glutamate Metabolism	42370	35	11966181	S-1-pyrroline-5-carboxylate	60	0.8366	1.6345	1.4391	1.1306	1.0169	0.6594	1.807	2.0097	1.2825	0.8685	0.679	0.5675	1.2667	0.6581	1.9707	0.6799	1.7965	0.6232	1.8477	0.8684	0.8625	0.6819	0.9831	0.8089	1.0753	0.7125	0.8345	0.6156	0.6611	1.5353	0.576	0.9578	1.4233	6.4429	1.8353	0.754	4.4356	1.4423	0.9153	1.1239	1.5056	0.8625	1.5291
Nucleotide	Purine Metabolism, Adenine containing	37114	213	102175	N6-methyladenosine	57	1.9025	1.3454	0.7115	1.2794	0.7481	0.8723	0.8725	0.7853	1.013	0.8632	0.9219	1.1112	0.5966	1.1427	0.7949	1.0408	0.5258	0.8604	0.6475	0.9408	0.8255	0.5258	0.6942	0.8097	0.9306	1.0185	1.5727	0.9734	0.8469	1.2917	1.8452	1.13	1.517	0.5258	1.0989	1.3251	0.6319	1.0798	1.0102	1.2603	0.947478	0.9519	1.2471
Lipid	Lysophospholipid	33961	100001271	497300	1-stearoyl-GPC (18:0)	60	1.1598	1.2134	0.7781	1.0658	1.2464	0.9701	1.1169	1.0852	0.9217	0.8578	0.7927	0.9999	1.0687	1.081	0.9288	1.124	1.0452	0.8145	0.9745	1.0386	0.7217	0.7633	0.9737	0.8591	0.9809	0.8779	0.8727	0.952	0.9972	0.8501	0.9189	1.1766	1.2457	0.8388	1.0006	1.1275	0.7602	0.9961	0.8368	0.9846	1.0426	1.2184	1.3002
Lipid	Fatty Acid, Dihydroxy	62952	100001730	150929	3,4-dihydroxybutyrate	60	1.6001	1.5938	1.0882	1.1957	1.1346	1.0835	1.0484	1.1728	1.3571	0.9232	1.0259	0.8752	0.8504	0.9765	0.8776	0.9443	0.9157	0.8452	0.7525	0.7006	0.8555	0.8064	1.0399	0.7194	0.8943	0.7531	1.5044	0.9135	0.8787	0.9217	1.9413	1.094	1.3857	1.3613	1.3607	1.2627	1.24	0.994	1.1702	1.0511	0.9117	0.8707	1.1281
Amino Acid	Glutamate Metabolism	40007	100003260	2572	carboxyethyl-GABA	60	2.0756	1.8166	0.7924	0.7132	1.1773	1.1682	1.1263	1.5522	2.4204	1.1821	0.9659	1.0309	0.6926	1.2911	1.3764	1.2544	1.0542	0.8681	0.6664	1.0421	0.937	0.6553	0.9256	1.2623	0.9074	0.8956	1.507	1.1494	0.9838	1.1374	1.5577	1.0335	0.7524	0.8004	0.9526	0.9849	0.9128	0.8367	0.8383	1.2399	0.9854	1.1292	1.0629
Amino Acid	Urea cycle; Arginine and Proline Metabolism	32306	1001	5810	hydroxyproline	60	0.9776	1.3987	0.8181	0.9636	1.4053	0.9536	1.2389	1.1298	1.3586	0.9593	1.051	0.7858	0.817	0.9896	0.9909	0.8572	1.0064	0.7919	1.0482	1.094	0.6738	0.8014	0.9988	0.8412	0.9987	0.8145	1.1884	0.9023	0.8432	0.6854	1.5808	1.4257	1.6215	0.9869	0.9873	1.3265	0.7465	1.2182	1.1757	1.0591	1.0545	0.9191	1.0012
Lipid	Plasmalogen	52716	100009162	11146967	1-(1-enyl-palmitoyl)-2-palmitoyl-GPC (P-16:0/16:0)*	60	1.0464	1.1159	0.9457	1.0123	1.1466	0.9432	1.1001	1.0047	0.893	0.7131	0.8319	0.9348	0.9484	0.9554	1.1547	0.9393	1.0043	0.9906	1.1273	0.9973	1.0738	0.7612	0.8186	0.9991	0.9592	1.0666	1.0203	0.9047	0.8644	0.9832	0.9841	0.8076	0.8942	0.9372	0.9787	1.0474	0.7986	0.9479	1.0593	0.883	1.168	0.9525	1.0297
Carbohydrate	Glycogen Metabolism	15586	913	10991489	maltose	54	2.2332	1.8909	2.1386	0.1957	0.8117	0.834	0.4877	0.1317	0.5307	0.1317	0.9908	0.8509	0.4858	0.5176	0.5266	0.5132	0.5743	0.2572	1.13614	0.1317	0.6431	0.5358	0.2859	2.0522	10.382	1.177	1.4847	0.3655	0.4012	2.1996	0.4442	0.9571	0.7492	1.06194	1.16584	1.295	0.1317	1.0633	1.4318	0.90907	2.0085	2.8168	0.3669
Carbohydrate	Nucleotide Sugar	36831	1223	448209	cytidine 5'-monophospho-N-acetylneuraminic acid	60	1.4555	1.2824	0.766	0.6649	1.2026	1.5867	0.9338	1.1428	1.7011	1.2966	0.9955	0.7355	0.8966	1.1591	1.1341	1.2097	1.248	0.6767	0.9356	0.7183	0.8139	0.595	0.7807	0.8387	0.9584	0.9962	0.9322	0.9739	0.7486	0.6675	1.1798	0.9045	1.4448	0.8619	1.0153	0.9847	0.8655	0.8476	1.0345	0.8956	1.2941	0.8732	1.0038
Amino Acid	Alanine and Aspartate Metabolism	443	234	5960	aspartate	60	0.7972	1.4748	1.0053	1.3681	1.2176	0.7426	1.0461	1.0396	0.6681	0.8932	0.8904	0.9362	0.8983	1.1354	0.8597	0.8553	0.9006	0.7372	0.7543	0.9753	1.0347	0.9447	1.2549	0.9042	1.0106	0.8299	0.7306	1.0962	1.0047	0.9017	0.9571	1.393	1.581	1.1999	1.2588	0.9115	0.6196	1.0347	0.6545	0.9133	0.8388	0.9514	0.9953
Lipid	Sphingomyelins	52433	100006314	NA	sphingomyelin (d17:1/16:0, d18:1/15:0, d16:1/17:0)*	60	1.0494	1.0522	0.8502	1.1579	1.1011	0.8127	1.0492	1.0354	0.919	0.8476	0.7837	0.9877	0.9923	0.9013	0.983	0.8777	0.9837	1.0437	0.9894	1.0082	1.1139	0.7045	0.9126	0.9468	1.0457	0.8625	1.2083	1.0138	1.0231	0.9628	1.0839	1.1588	0.9947	1.0053	1.0728	1.1639	0.9376	0.9929	0.7446	1.1597	0.8208	1.0924	1.2162
Nucleotide	Pyrimidine Metabolism, Cytidine containing	514	827	6175	cytidine	60	0.7924	0.852	0.6026	0.8141	1.1215	0.9974	0.9633	1.0897	0.911	1.063	0.8103	1.3588	0.8279	1.127	1.0616	1.4623	1.2217	1.196	0.8834	1.2749	0.9207	1.0877	1.0544	1.3751	1.1716	1.2139	0.7659	1.3544	0.8196	1.226	0.6705	1.121	0.8176	0.6597	0.8458	1.0026	0.6858	0.8534	0.6679	0.8874	0.7843	1.146	0.7379
Peptide	Gamma-glutamyl Amino Acid	54914	100009231	22844748	gamma-glutamylserine	59	1.1007	1.1497	0.7132	0.8897	1.1508	0.8406	0.9695	1.2889	1.0722	0.8439	1.0542	1.084	0.93	1.1443	1.0508	0.9041	0.9774	0.9541	0.9972	0.9295	0.8972	0.5059	0.8549	0.8309	1.0283	0.7298	1.1007	0.8293	0.8559	0.9239	0.8513	1	0.8733	0.9347	1.114	1.2436	0.7465	1.1705	1.3464	0.9064	1.2051	1.0622	1.13
Lipid	Phosphatidylethanolamine (PE)	52447	100008977	5289133	1-stearoyl-2-arachidonoyl-GPE (18:0/20:4)	60	0.9696	1.0168	0.9135	1.0907	0.9896	0.8743	1	1.0314	0.9376	0.7903	0.9058	0.9157	1.111	1.107	0.9772	0.9063	0.9807	0.9948	1.046	1.0251	1.0781	0.9328	1	0.9653	0.8881	0.8706	0.8648	1.009	1.127	0.9227	1.0199	1.0066	0.8822	1.007	1.115	1.0576	1.0278	1.086	0.9737	1.073	0.9962	1.0818	1.0787
Peptide	Gamma-glutamyl Amino Acid	34456	100001485	22885096	gamma-glutamylisoleucine*	60	1.7361	1.8739	0.9651	1.6987	1.5654	0.9658	1.1749	1.5242	1.1633	0.8615	1.0139	1.0007	0.8701	1.2962	0.8442	0.9986	1.0232	0.9127	0.8552	1.0652	0.9367	1.1614	1.4833	1.4103	1.4596	0.8285	1.2732	0.9579	0.8089	1.1522	1.3791	1.1829	1.3599	0.8492	1.2058	1.2859	0.6726	0.9931	0.9166	1.0347	0.7676	0.8567	0.9059
Nucleotide	Purine Metabolism, (Hypo)Xanthine/Inosine containing	2133	362	8582	inosine 5'-monophosphate (IMP)	60	1.4126	0.5717	0.6533	0.6821	2.4417	1.4293	0.8427	0.5608	0.6565	1.0032	0.9968	1.1115	1.3722	1.1587	1.1798	1.0404	1.1104	0.8427	0.8374	1.5784	0.7641	0.8007	0.7063	1.5263	1.376	1.1939	1.1158	1.2794	1.2504	0.9877	0.2378	0.8805	0.2368	0.1285	0.7346	1.1617	0.3156	0.9296	0.8354	0.5786	1.3301	1.0048	0.4902
Amino Acid	Leucine, Isoleucine and Valine Metabolism	31940	100001149	169485	3-methylcrotonylglycine	59	6.7018	1.5363	0.9781	1.0122	1.5673	1.7765	0.9487	1.433	3.566	1.2141	1.486	0.4132	0.7479	0.9655	1.2496	1.2622	1.29	1.4877	1.2576	1.2092	0.7575	0.9569	0.9236	3.0134	0.8784	1.2231	5.0355	0.8413	0.7988	2.0545	2.9685	0.5293	0.5754	0.8335	0.671	1.1128	1.8597	0.8891	1.1873	1.6895	0.7248	0.7367	0.5529
Lipid	Fatty Acid Metabolism (Acyl Glycine)	43502	100003940	84290	N-octanoylglycine	60	0.2372	0.8305	1.4223	0.5633	0.4706	1.0671	1.0386	0.7798	1.5275	0.7188	1.0501	1.0669	1.165	1.3055	1.0208	1.4991	0.6699	1.2819	1.0027	0.9973	0.8548	0.8622	0.6226	0.6143	0.6741	0.8248	0.8316	1.0288	0.8501	0.6935	0.7201	1.2197	0.9691	1.1131	1.2276	1.5936	1.1639	1.3844	2.0053	1.2033	1.3572	1.4603	0.8987
Cofactors and Vitamins	Pantothenate and CoA Metabolism	1508	1024	6613	pantothenate (Vitamin B5)	60	1.5118	1.3422	1.1956	1.1583	1.2287	0.9135	0.9834	1.1499	1.2923	1.0365	1.0356	0.9316	1.0112	0.9863	1.0218	0.9585	1.1138	0.9166	1.0003	0.8992	0.8952	0.7514	1.0185	0.9605	0.9997	0.964	1.7359	0.9786	1.0861	1.113	1.4636	0.88	1.0659	1.3325	1.0354	0.8957	1.1002	0.8321	0.8798	0.8132	0.8969	0.8678	1.0276
Amino Acid	Urea cycle; Arginine and Proline Metabolism	36808	100001810	123831;169148	dimethylarginine (ADMA + SDMA)	60	1.0877	1.4132	0.8995	1.0741	0.9996	0.8692	1.0225	1.1016	1.1929	0.8489	0.978	0.8459	1.0038	1.0775	1.0767	0.9605	0.907	0.8566	1.0004	0.9152	0.8549	0.7416	1.029	0.6655	0.8863	0.7787	1.0098	0.8246	1.0091	0.873	1.0882	0.9595	1.1361	1.7972	1.1391	1.0841	1.3168	1.0022	1.0142	1.0253	1.1256	0.8708	1.45
Peptide	Dipeptide	40045	100003185	79070	leucylglycine	52	1.2779	1.4594	0.5899	1.2901	1.3892	0.4758	0.9586	1.2126	1.196	0.4758	0.8199	0.6655	0.9911	1.097	0.883355	0.823	1.1627	0.4758	0.9922	1.0636	0.6327	0.6366	0.9316	0.851298	0.967819	0.7951	0.6764	0.8635	0.4758	1.013	0.6535	0.9003	0.9835	1.2225	1.04575	0.894	0.7646	1.1183	0.890286	1.1615	0.8789	1.01632	1.397
Amino Acid	Creatine Metabolism	27718	1221	586	creatine	60	0.93	1.4341	1.0501	1.0371	1.1021	1.1129	0.918	1.3631	1.4679	0.9307	1.1718	0.9606	1.0865	1.2264	1.3304	1.8099	1.4969	1.248	1.0902	1.2899	0.7318	1.0438	1.0176	0.6972	0.885	0.9375	0.7883	1.064	0.9712	0.8835	0.9402	1.3578	1.215	1.2687	1.0623	0.9051	0.6179	0.8223	0.7607	0.7797	0.8752	0.9777	1.153
Amino Acid	Glutathione Metabolism	34592	100001311	7018721	ophthalmate	60	1.2554	1.4075	0.4486	0.7129	1.002	0.7754	0.8182	1.0462	2.3561	1.6531	0.7993	0.7487	0.7135	0.9371	2.399	2.9859	0.6987	0.5314	0.472	1.723	0.6424	0.4266	0.6085	1.4993	1.0091	1.1471	0.913	0.7076	0.6936	0.7003	1.3124	0.883	1.0407	1.9227	1.3748	0.998	1.7751	0.643	0.6136	2.1723	2.1193	2.6637	0.9409
Lipid	Phosphatidylcholine (PC)	52461	1539	6436017	1-palmitoyl-2-oleoyl-GPC (16:0/18:1)	60	0.9812	1.1581	0.9243	0.9716	1.1442	0.9909	1.151	0.933	0.9579	0.8551	1.0065	1.1036	1.118	0.9728	0.9848	1.0531	1.11	1.1119	0.958	0.9026	1.0649	0.9559	1.0091	0.8316	0.9946	0.8472	0.9792	0.8907	0.9459	0.9555	0.965	0.9704	0.9398	0.9943	0.9376	1.0589	0.9693	1.0103	0.9285	1.0814	1.0552	1.2171	1.1
Lipid	Fatty Acid Metabolism (Acyl Glycine)	40467	100003687	6436908	N-oleoylglycine	60	0.7058	0.8031	0.6775	0.6232	0.4046	0.747	0.598	1.5038	2.1306	1.9109	1.9621	1.0264	1.6447	1.4431	0.9642	1.2088	0.8253	1.6775	0.541	0.5676	0.4203	0.5674	1.8473	0.5515	0.9843	0.8107	1.3145	0.9675	0.426	0.6299	1.1241	0.8658	1.5916	1.4133	1.7101	1.4012	1.3794	3.3578	1.5947	1.3184	1.0157	1.3692	1.7443
Lipid	Phosphatidylglycerol (PG)	52628	1543	52927246	1-palmitoyl-2-linoleoyl-GPG (16:0/18:2)	60	1.156	1.3689	0.8395	1.2519	1.292	0.9587	1.3284	1.3596	1.2013	0.999	0.9431	0.9255	1.0901	1.1683	1.2356	0.9176	0.8202	0.8754	0.8848	1.0621	0.7848	0.9223	1.0342	1.1648	1.0506	0.8535	1.0403	1.184	1.0872	0.8409	1.1546	0.9649	1.0108	1.06	1.1253	1.0868	0.9603	1.0451	0.8643	0.8951	0.7068	0.8479	1.154
Carbohydrate	Pentose Metabolism	48340	100006122	151261;5289590	ribulose/xylulose	52	0.831295	0.7861	0.7843	0.4482	0.9195	0.833858	0.6621	0.4482	0.5721	1.4624	0.4482	0.8985	0.7001	0.4482	0.7252	1.3662	1.1937	0.8162	0.8039	1.5588	0.7789	1.2851	0.5839	1.1361	1.0369	0.4482	0.8141	1.0121	0.9005	1.3319	0.5712	1.00883	1.06179	1.44953	0.8121	1.0965	1.07765	0.9879	0.8416	1.1755	1.4627	0.862	1.00456
Nucleotide	Purine Metabolism, (Hypo)Xanthine/Inosine containing	1604	1134	1175	urate	60	1.2024	1.3387	0.9323	1.3297	1.4463	0.9967	1.0964	1.472	1.5888	1.5133	1.1863	1.0951	1.139	1.1946	0.7393	1.1762	1.0152	0.9351	1.1996	0.8605	0.7693	0.9104	1.2345	0.9687	1.001	0.8322	1.0786	1.0814	1.082	1.0863	1.1931	0.8861	1.2043	0.9867	0.9804	0.7912	0.9681	0.9129	0.8073	1.157	0.6714	0.8315	0.952
Lipid	Fatty Acid, Dicarboxylate	20676	100000707	444266	maleate	60	2.0766	1.2617	0.7381	0.8558	0.9424	0.7748	1.3366	1.0718	1.1149	0.7489	0.8099	0.9	0.9969	1.0217	2.0206	1.6035	1.3035	0.7419	0.9043	0.6628	0.7711	0.6821	0.8424	0.9723	0.8625	0.5476	1.2904	0.6262	0.5876	0.9749	2.38	1.9239	1.4501	1.3006	1.0693	1.0031	1.1731	0.8489	1.1255	1.0402	0.7481	0.907	0.8038
Carbohydrate	Disaccharides and Oligosaccharides	1519	935	5988	sucrose	60	1.3553	1.1196	0.6854	0.9073	1.2725	0.7156	0.6327	1.5308	1.2334	1.2409	5.3651	0.591	1.8412	1.1252	0.7408	1.4103	0.4918	0.7973	1.0199	1.0164	0.491	0.8472	0.7493	0.723	0.8254	0.7612	0.8331	0.7888	0.718	1.0349	1.0025	1.1346	1.322	2.9752	2.769	0.893	0.9243	0.6886	0.8413	2.5437	0.3216	0.5413	0.9843
Carbohydrate	Aminosugar Metabolism	15741	1212	440364	N-acetyl-glucosamine 1-phosphate	58	0.9876	0.7841	0.5428	0.8389	1.1025	0.983174	1.0054	1.1781	1.4442	1.1573	0.3814	1.1766	0.957	1.3753	1.2946	1.4173	1.3212	0.930579	0.8555	1.0601	0.838	1.0315	1.0864	1.1291	0.9903	1.0633	0.524	1.1801	0.7151	0.8689	0.5123	0.9264	1.0417	0.4144	0.3814	0.797	0.4225	0.7963	0.517	0.7952	1.0255	1.0117	0.9508
Nucleotide	Purine Metabolism, Adenine containing	15650	1242	27476	1-methyladenosine	60	1.9307	1.5061	0.8498	0.7886	1.0166	0.8875	0.8728	1.1602	2.1289	0.9247	0.7957	0.7679	0.857	1.2133	1.0628	0.9631	1.1162	0.8969	0.9725	0.9821	0.654	0.5532	0.8982	0.6086	0.7805	0.6376	1.7449	0.5843	0.8613	0.9769	1.3766	1.1124	1.1676	1.7159	1.2614	1.1656	1.1478	1.0112	1.0469	1.3281	1.0121	1.02	1.4382
Lipid	Diacylglycerol	54961	100010937	9543786	oleoyl-arachidonoyl-glycerol (18:1/20:4) [2]*	60	1.2383	0.9371	0.8558	0.883	1.0021	0.8454	0.9732	1.0653	1.0721	0.8581	1.2708	1.1431	1.1884	1.0999	1.0983	0.8723	1.2709	1.0501	1.0298	0.8321	0.6873	0.6291	1.03	0.7147	0.5038	0.7004	0.8355	0.9793	0.8589	0.8837	1.2629	1.0195	0.9656	1.0925	0.988	1.0693	1.2774	0.9979	0.9424	1.2793	1.1106	1.5768	1.0196
Amino Acid	Methionine, Cysteine, SAM and Taurine Metabolism	42382	197	439155	S-adenosylhomocysteine (SAH)	60	1.762	1.4367	1.1852	1.5254	1.2093	1.0928	1.4357	1.4231	1.2608	0.9082	1.1925	0.9944	1.2079	1.2203	0.9519	0.9511	0.8848	1.0726	0.9898	0.8024	0.9997	0.8813	1.209	1.0295	0.9104	0.7731	1.6454	1.0003	1.0771	0.8318	1.7316	0.9276	1.1788	1.1213	1.0161	0.9928	1.1956	0.8571	1.0798	0.9631	0.8421	0.9197	1.1102
Peptide	Dipeptide	41370	100003588	6992304	phenylalanylglycine	60	1.235	0.9436	0.6302	1.2009	1.4727	0.909	0.9682	1.4412	0.9883	1.1377	0.9015	0.8339	0.9561	1.2801	1.0117	1.086	0.7997	0.9312	1.3385	1.4236	0.8573	1.0227	0.9626	0.6805	0.8828	0.8305	0.8795	0.9016	0.9394	0.9151	0.734	1.1368	0.7584	1.3411	0.7642	0.8132	0.6609	1.2939	0.8664	1.5171	1.8118	1.6634	1.8734
Cofactors and Vitamins	Pantothenate and CoA Metabolism	18289	100000138	444485	3'-dephosphocoenzyme A	51	1.9353	1.6165	0.488	1.1462	1.7528	0.7711	1.3013	1.7736	1.0778	1.4894	0.7931	0.7163	1.1413	1.12152	1.4412	1.18685	1.6335	0.8799	0.9479	1.24884	1.7336	1.537	1.39961	1.8581	1.7784	1.7429	0.4534	1.0907	1.2617	0.5565	0.4534	0.4534	0.87	0.8787	0.7625	0.4534	1.0094	1	0.4534	0.6635	1.2802	0.6095	0.5947
Amino Acid	Histidine Metabolism	607	537	736715	trans-urocanate	60	0.7131	0.8512	0.6911	0.6206	1.9777	0.6685	0.4603	1.2337	1.2805	1.9708	1.4226	0.6368	0.838	0.4382	0.8073	0.6117	0.7422	1.1393	1.5621	0.8059	0.2203	0.7964	0.3948	1.6341	2.0617	1.2806	1.4363	0.5674	0.3888	1.3254	0.6107	1.726	0.9836	0.371	1.6145	1.2808	0.6004	0.5947	1.6047	0.841	1.4242	0.8612	1.7647
Energy	TCA Cycle	1564	1124	311	citrate	60	1.3174	1.4456	0.8189	0.632	0.9393	0.7632	0.7079	1.6359	1.1186	0.983	0.7672	0.7077	0.8729	0.8645	0.8531	1.018	1.0636	0.7116	0.8197	0.577	0.6616	0.6577	0.9982	1.1472	1.5311	0.6947	1.294	0.7411	0.5369	1.0298	1.1428	1.2479	1.8154	0.6521	1.3316	1.0854	0.6298	0.6812	1.0687	0.9672	0.6972	0.7928	1.0828
Lipid	Fatty Acid Metabolism (Acyl Glycine)	61798	100019884	NA	trans-2-hexenoylglycine	60	0.5516	0.5502	1.0604	0.466	0.3197	1.0472	0.4614	0.5539	1.6667	0.7696	1.1652	1.2686	0.842	0.8407	1.0804	1.8334	0.8169	1.8361	1.2081	1.4246	0.7182	0.8614	0.4032	0.6523	0.5869	1.0156	2.0512	0.7365	0.7311	0.9548	0.976	0.5725	0.5818	0.9849	1.3998	1.0953	1.2436	1.5274	2.8288	2.3952	1.1677	1.1431	0.677
Energy	TCA Cycle	1643	330	444972	fumarate	60	2.2191	1.0166	0.9828	0.7478	0.8506	0.8858	1.5387	1.0538	1.3563	0.7264	0.8589	1.0435	1.0037	0.85	0.9401	1.0834	1.307	0.9963	0.7907	0.6184	0.6609	0.4995	0.788	1.3631	0.9326	0.5268	2.011	0.7044	0.5854	1.0242	2.7585	0.8863	1.3376	1.6135	1.1483	1.4309	2.017	0.7953	1.5789	1.028	0.6381	1.0214	0.8674
Amino Acid	Methionine, Cysteine, SAM and Taurine Metabolism	47089	382	72886	3-sulfo-L-alanine	60	0.8758	1.0636	1.5457	1.5614	0.5231	2.4079	1.4224	0.7774	0.6365	0.4662	2.2646	2.0516	1.3712	0.5982	0.5839	0.7296	1.1793	1.2564	0.9824	0.2535	0.4263	1.6275	1.6175	0.9088	0.6413	0.4582	0.6466	0.5404	0.6395	0.6132	1.4533	3.4645	2.8052	1.0532	1.0176	2.5037	1.0525	1.7667	1.2871	0.589	1.2423	1.6187	0.7931
Xenobiotics	Benzoate Metabolism	15778	100000008	243	benzoate	60	0.9728	1.127	0.8116	1.0787	0.8604	0.9235	0.8705	1.1896	0.7564	0.9672	0.9104	0.8314	0.8719	1.101	1.1119	0.9821	0.8625	1.0002	0.9457	1.1474	1.1929	1.1631	0.9018	0.9256	0.8802	0.6552	1.44	0.801	0.8462	1.0423	1.2199	1.1006	1.0269	1.1984	0.9503	1.0889	1.1291	0.8932	1.0082	1.061	0.8356	1.0106	1.0934
Lipid	Fatty Acid, Monohydroxy	61701	100019893	5282918	3-hydroxyarachidate*	54	1.1603	1.1754	1.0035	0.5045	0.6988	0.951	0.6084	1.4379	1.5987	1.23094	1.10127	0.8151	1.0973	0.9464	0.6403	0.9965	0.9096	0.9135	0.4656	0.472	0.4656	0.4656	1.2011	0.5192	1.1493	0.7076	1.7528	0.7549	0.6308	0.6693	1.2458	0.9248	1.4251	0.8043	1.1121	1.185	1.0601	2.3728	1.1581	0.9941	0.816	0.4656	1.2314
Cofactors and Vitamins	Nicotinate and Nicotinamide Metabolism	558	215	192	adenosine 5'-diphosphoribose (ADP-ribose)	60	0.6286	0.726	0.9233	0.9352	1.7002	1.6537	1.6165	1.2968	1.0179	1.0673	1.0971	1.408	1.5693	1.1057	1.0812	1.4039	0.7967	1.5847	0.6306	1.1687	0.7632	0.9507	0.8653	2.6257	1.3733	2.0938	0.7397	1.659	0.9022	0.9821	0.4408	1.0572	0.433	0.5357	0.6597	1.266	0.8716	0.8819	0.7083	0.5381	0.626	1.3645	0.741
Lipid	Plasmalogen	52477	100009005	52925128	1-(1-enyl-palmitoyl)-2-oleoyl-GPE (P-16:0/18:1)*	60	0.9156	0.8413	0.9282	0.8652	0.9526	1.0626	0.921	0.9972	0.9194	0.9947	0.9584	1.1277	0.9616	1.036	1.0295	0.9364	1.1803	0.9414	0.9169	1.0804	1.0042	1.058	0.9727	0.9088	0.9536	1.0912	1.0584	0.9269	0.9718	0.9163	0.981	0.9774	0.916	1.0602	1.1307	0.9974	1.0541	1.0015	0.9935	0.9868	0.9947	1.0985	1.0547
Lipid	Phosphatidylinositol (PI)	52669	100009066	71296232	1-palmitoyl-2-oleoyl-GPI (16:0/18:1)*	60	1.1545	1.2565	1.098	0.9968	1.0807	1.178	1.1152	1.0107	0.8888	1.1199	1.4614	1.2315	1.0869	1.1088	1.0032	1.0086	0.9544	0.9331	0.7241	0.7033	1.0156	1.0294	1.0893	0.9452	0.9458	1.0195	0.9682	0.8485	0.9068	1.0523	0.8624	0.7581	0.9634	1.0157	0.9749	1.1121	1.1832	1.0268	0.9616	0.9772	0.8315	1.0895	0.8892
Amino Acid	Tryptophan Metabolism	15140	100000265	161166	kynurenine	60	2.5331	0.9985	0.7988	1.1092	1.3068	0.7847	0.7081	1.049	1.0462	0.9674	0.9541	0.8256	0.7442	1.0171	0.9973	1.2623	0.8215	0.5595	0.8282	0.7963	0.9646	0.6416	0.8562	1.0015	1.0908	1.0122	1.6839	0.9273	0.8932	0.9879	1.4129	1.2475	1.0705	1.9232	1.0468	0.7981	1.0438	0.9495	1.2528	0.9702	0.8853	0.7551	0.9665
Cofactors and Vitamins	Thiamine Metabolism	35670	522	1132	thiamin diphosphate	60	0.9427	0.9987	0.9129	1.4013	1.0885	1.0348	0.9388	0.6024	0.8596	1.0431	1.056	1.0377	0.9798	1.2421	1.0013	1.1627	0.5084	1.0218	0.9282	1.3388	1.144	1.2347	1.1425	0.9785	1.1547	1.3194	0.8779	1.5424	1.2696	1.0708	0.7643	1.0207	0.809	0.6466	0.9628	0.7939	0.6259	1.0581	0.79	0.9653	0.8692	0.9583	0.8423
Amino Acid	Methionine, Cysteine, SAM and Taurine Metabolism	39592	100002749	88180;7058174;24417	S-methylcysteine	60	1.0461	1.1701	0.7567	0.9276	0.9825	0.9502	1.5154	1.4225	1.3917	0.8354	1.0873	1.0041	1.2366	1.6016	1.1649	0.9959	0.8653	1.0581	0.9898	0.8811	0.7714	0.7316	0.8017	0.9051	0.6687	0.5923	0.9308	0.8174	0.9152	0.6985	1.0717	1.1866	1.1196	1.1467	0.8547	1.1388	1.0825	1.2144	1.0879	1.498	1.3294	1.5729	1.314
Amino Acid	Histidine Metabolism	15747	100000044	112072	anserine	60	0.9365	1.827	1.3906	1.4027	1.2799	1.0416	1.4137	1.126	1.2598	0.6592	1.1003	1.1174	1.0042	1.0814	0.743	0.8144	1.0606	0.9958	0.884	0.9036	1.1253	1.0827	1.0243	1.0206	0.8912	0.9524	0.8091	1.145	1.0812	1.1828	0.9092	1.3566	1.394	1.5376	1.1142	1.0325	0.503	0.6862	0.5768	0.9393	0.7314	0.9049	1.2695
Amino Acid	Glycine, Serine and Threonine Metabolism	33939	100001274	152204	N-acetylthreonine	60	2.0063	1.5514	0.9641	0.9702	1.522	0.6172	0.9341	1.2185	1.3619	0.9007	1.0784	0.6972	0.8989	0.9069	1.0614	0.8674	1.2621	0.7116	0.9889	0.8589	0.8338	0.7051	1.051	0.7736	0.9289	0.9023	1.1043	0.7301	0.929	1.0046	1.2762	1.0003	1.4392	1.7398	1.1694	1.1076	1.1635	0.9243	0.8946	1.1123	1.2385	0.8977	1.3202
Lipid	Fatty Acid, Dicarboxylate	21134	100000863	196	adipate	60	1.9688	1.1572	0.7459	0.8198	1.206	0.913	0.8687	1.8137	1.3656	1.5006	1.3256	0.8505	0.682	0.7567	0.8092	1.1948	1.1677	0.9567	0.9789	0.8724	0.8671	0.9165	0.7056	0.705	1.0172	0.7798	1.0188	0.5767	0.5381	0.8149	1.6881	1.3935	1.1107	0.6624	1.7628	2.0884	0.7856	0.7594	0.8621	1.0022	1.0295	1.133	1.2194
Lipid	Endocannabinoid	43768	100004612	5283451	docosahexaenoyl ethanolamide	60	0.8836	1.2467	1.3289	0.7956	1.0732	1.2451	0.7954	0.771	0.9438	1.5747	1.3857	1.2687	1.0837	0.947	1.1953	1.1155	1.0029	1.1746	1.176	1.3296	0.8553	1.3373	1.7334	0.9332	1.4483	1.2383	1.8368	0.9132	0.9396	1.158	0.9077	1.4814	1.655	1.3537	0.9572	1.0023	1.0705	0.9453	0.9214	0.9661	0.9464	0.8296	0.9962
Cofactors and Vitamins	Ascorbate and Aldarate Metabolism	63990	100003258	54726398	2-O-methylascorbic acid	60	1.6346	0.9716	0.736	0.7838	1.282	1.0877	0.9163	1.0926	1.2105	1.011	1.0747	0.9402	0.9237	1.186	0.7334	1.2799	1.4559	0.7789	0.6932	1.3172	0.7164	0.6012	0.8438	0.8052	1.0732	0.6953	1.1656	0.7273	0.7	1.0441	1.1541	0.9034	1.1978	0.9355	1.1881	1.1774	0.9201	0.8846	1.112	1.3111	1.0883	1.2041	1.6355
Amino Acid	Urea cycle; Arginine and Proline Metabolism	43586	100004488	132862	N-monomethylarginine	60	1.2301	1.3366	0.8822	1.0777	1.0068	0.8062	1.0402	1.1512	1.1882	0.8416	0.9478	0.8383	0.9267	0.9862	1.0736	0.9389	0.9143	0.8037	1.1059	0.8815	0.8731	0.7322	1.0113	0.6724	0.8846	0.7371	1.0564	0.8212	1.0305	0.915	1.1169	0.8937	1.0818	1.6302	1.1133	1.0847	1.2731	0.9943	1.0961	1.0207	1.1123	0.9432	1.4251
Lipid	Diacylglycerol	54955	100010922	9543796	linoleoyl-arachidonoyl-glycerol (18:2/20:4) [1]*	60	1.3558	0.8486	0.9068	0.9934	0.9987	0.8722	1.1366	1.1432	1.3145	0.7557	1.4596	1.0411	1.097	1.2583	1.1416	0.6927	0.8536	1.1042	0.9738	0.6789	0.6026	0.7251	0.7942	0.8077	0.3813	0.825	0.8655	1.1241	0.8812	0.7832	1.8378	1.0704	1.1772	1.4548	1.2085	1.0444	1.6361	1.1809	1.0482	1.6464	0.9613	1.7914	0.9335
Lipid	Phospholipid Metabolism	40406	100003397	1145	trimethylamine N-oxide	60	1.0171	1.0986	0.9043	1.0476	1.2023	1.1907	1.065	1.1652	0.8359	0.0774	0.7254	0.9829	0.6867	0.6051	0.4289	0.1764	0.7448	0.758	0.6197	0.1883	0.2969	0.3659	0.9486	0.7994	0.7528	1.1801	1.2542	0.9794	1.0622	0.7822	1.1494	1.1779	0.8991	0.8314	1.2288	1.8165	0.2151	1.2426	1.4768	0.1531	0.9715	1.0561	1.2635
Cofactors and Vitamins	Pantothenate and CoA Metabolism	46322	270	87642	CoA	60	1.2201	1.5939	0.7268	1.1365	1.3996	0.9088	1.2675	1.4206	1.0132	1.0782	0.7456	0.8171	1.1329	0.678	1.2647	1.0683	1.1896	1.1077	0.9117	1.0587	1.5212	1.3271	1.2375	1.6839	1.337	1.6978	0.4533	1.2212	1.2838	0.7502	0.2949	0.6332	0.9868	0.6527	0.6042	0.6029	0.49	1.3245	0.4839	0.9472	1.0992	0.8382	0.7428
Lipid	Fatty Acid Metabolism (Acyl Choline)	53260	100009331	59040790	oleoylcholine	60	0.6491	0.5328	0.9071	0.4605	0.6748	1.038	1.3402	1.6368	1.2182	0.6563	1.2428	1.7617	1.3868	1.4756	1.0456	0.7599	0.6673	1.3024	0.9341	0.5762	0.4962	0.5329	0.6265	0.7407	0.4968	0.5055	1.3011	0.8542	0.4928	0.8208	1.0339	1.2505	0.5536	1.4546	0.6352	1.1434	1.9459	1.0512	1.5944	1.1333	1.1664	1.7723	0.9685
Lipid	Medium Chain Fatty Acid	32489	926	8892	caproate (6:0)	60	1.0006	1.2456	0.7549	1.271	1.0324	1.0765	0.8291	1.0027	0.8741	1.0247	0.805	1.1474	0.5927	0.9719	0.6648	1.2581	0.8665	1.4737	0.9098	0.9791	0.8428	0.9405	0.6357	1.3061	0.8325	0.9729	0.83	1.3157	0.6391	0.9994	1.0683	2.2254	1.2025	1.3049	0.7233	2.9117	0.8145	1.1723	0.8869	1.1579	0.6173	2.77	0.9179
Lipid	Fatty Acid, Monohydroxy	37752	100002196	5312830;1424;5282947;5282944;5282945	13-HODE + 9-HODE	60	1.4725	0.6768	1.215	0.5105	0.7533	1.5611	0.9491	1.6028	1.053	1.3967	0.6857	0.8518	0.9206	0.839	1.1184	0.8821	1.4126	0.9187	1.2522	0.7496	0.4599	0.4597	0.7878	0.9406	1.0782	0.9748	1.3764	0.4927	0.5234	1.4163	0.8449	0.8309	1.3393	1.9024	1.2404	1.1608	2.2314	1.1974	1.8604	0.8115	0.8312	1.0252	1.2125
Nucleotide	Purine Metabolism, (Hypo)Xanthine/Inosine containing	3127	171	790;135398638	hypoxanthine	60	1.1382	1.4308	0.9702	1.0923	1.0668	0.9558	0.993	1.2002	1.1382	1.0604	0.9268	0.9879	0.9836	1.1069	0.9891	1.0519	0.9363	0.9282	0.8814	0.9013	0.8578	0.9004	1.1181	0.8501	0.9469	0.8346	0.9484	0.9647	0.8713	0.9129	1.1128	1.0982	1.2644	1.5881	1.1748	1.1507	1.2281	0.9998	0.9047	1.0525	0.9562	1.0382	1.1588
Xenobiotics	Food Component/Plant	34384	100001296	115244	stachydrine	60	0.7435	1.573	1.1281	1.0057	1.7045	0.7393	0.9155	0.6647	0.9937	1.0197	0.6354	0.5789	0.8188	0.4254	0.6077	0.8135	0.6322	0.7956	0.4656	1.0605	1.1198	0.7099	1.1675	0.8632	0.9073	0.956	1.1797	0.952	1.0106	0.9971	0.7971	1.136	1.0853	1.6972	1.6114	0.8155	0.5	1.1555	0.6964	0.8934	0.3938	0.5311	1.3825
Peptide	Gamma-glutamyl Amino Acid	33422	100000491	111299	gamma-glutamylphenylalanine	60	1.1561	1.1102	0.6808	1.0793	1.0862	0.7767	0.9963	1.3326	1.3338	0.8697	1.0677	0.8537	0.4943	1.5351	1.0037	1.0403	1.0351	0.8596	0.7709	0.8896	0.6138	0.6361	0.8173	0.9365	1.1039	0.4515	0.9189	0.7708	0.5752	0.8935	0.8982	1.2041	1.2155	0.9394	1.2223	1.5258	0.5399	0.9493	1.0956	1.0371	0.71	1.0143	1.047
Lipid	Phospholipid Metabolism	15990	100000269	71920	glycerophosphorylcholine (GPC)	60	0.7452	0.5834	1.1369	0.5392	1.2054	0.8239	0.6229	0.5772	0.5027	0.9985	0.6799	1.2401	0.9006	0.6662	1.1518	0.6804	1.3197	0.7874	1.3883	1.1176	0.8146	0.527	0.6105	1.0247	1.5103	1.4989	1.0895	0.7833	0.7786	1.0698	0.4725	0.9267	0.6167	0.4465	0.732	1.0015	0.5797	1.1206	1.3911	0.8786	1.4097	1.0336	0.7243
Lipid	Endocannabinoid	38625	100002254	27902	stearoyl ethanolamide	60	0.9984	1.3127	0.9161	0.9925	1.0497	0.9717	1.0372	1.0916	1.0146	0.8936	1.0574	0.8194	1.3315	1.0016	0.9892	0.8382	0.8834	1.037	1.0928	0.9609	0.8332	0.741	0.939	0.845	0.937	0.6568	1.0383	0.9328	1.2864	0.8119	0.8626	1.4366	0.907	1.3509	1.1893	1.5285	2.0017	0.8639	1.2144	0.9103	0.908	0.989	1.1596
Partially Characterized Molecules	Partially Characterized Molecules	63654	100021681	NA	glycine conjugate of C6H10O2 (3)*	60	0.5156	0.7753	1.3179	0.5969	0.4112	1.3288	0.9326	0.8733	3.0189	0.8378	1.3553	1.5314	1.5903	1.4859	2.0153	2.6431	0.872	2.5605	1.6414	1.8155	1.2129	0.882	0.5104	0.6884	0.5338	1.2851	2.1122	1.2276	0.9952	1.1081	0.4914	0.5637	0.6247	1.1283	1.1148	1.0257	0.9914	1.1246	1.8033	1.3836	0.986	1.0048	0.7158
Lipid	Sphingomyelins	37529	100002106	6443882	sphingomyelin (d18:1/18:1, d18:2/18:0)	60	1.1037	1.0699	0.8751	0.876	0.9016	1.0365	0.816	0.944	0.9776	1.0275	0.9163	0.984	0.9376	1.0306	1.0247	0.9923	0.8773	1.0516	1.0059	1.0918	0.8588	0.9087	1.0284	0.9151	1.0753	0.9427	1.0988	0.8496	0.8329	1.1381	0.9208	0.9131	0.9298	0.9265	1.1748	1.196	0.9291	1.0458	0.9262	1.0256	0.9227	0.9003	1.0023
Lipid	Monoacylglycerol	33419	100001048	123409	2-palmitoylglycerol (16:0)	60	0.7829	0.8362	0.7262	0.4131	0.5866	0.66	0.3815	1.2657	2.4776	1.4816	2.1169	0.9748	1.9837	0.7159	1.1598	1.2657	0.9537	1.2229	0.6509	1.0956	0.572	0.3969	1.3935	1.0794	0.5173	1.3814	0.4871	0.8006	0.3346	0.6135	0.7074	1.3386	2.7277	1.0252	1.6137	0.9028	1.298	3.4001	1.8035	1.0733	1.5446	0.9088	1.7319
Nucleotide	Purine Metabolism, (Hypo)Xanthine/Inosine containing	15076	100000135	135398593	2'-deoxyinosine	60	1.3619	1.4813	1.0068	1.1889	1.236	1.005	1.1605	1.2416	1.5953	1.1844	1.1571	0.9148	1.1275	1.1197	1.0742	1.1069	1.0659	0.8523	1.1276	0.8253	0.865	0.8449	1.1303	0.691	0.9671	0.7924	1.0773	1.1161	0.9787	0.9476	0.9594	1.1523	1.3415	1.1302	1.1095	1.1809	1.0407	0.9187	0.8141	0.9118	0.9025	0.9242	0.9718
Xenobiotics	Chemical	22202	100000989	7618	triethanolamine	60	0.9907	1.136	1.1134	0.9833	0.5812	0.8788	0.7632	1.346	1.037	1.2087	1.033	0.8191	0.7255	1.0156	1.0593	0.7606	0.5725	0.9832	1.0714	1.0913	0.685	1.0548	0.8365	0.9406	1.0551	0.7894	0.682	0.6631	1.1107	1.0352	1.8208	1.3601	1.1483	1.6943	0.9502	0.9859	1.1724	0.9737	0.861	1.0093	1.0457	0.7451	1.0723
Energy	TCA Cycle	52282	100008929	515;439459	2-methylcitrate/homocitrate	60	1.1218	1.5753	0.7944	1.2646	1.6274	0.8557	0.7073	0.8684	1.1762	1.8329	1.0435	0.9435	0.8029	1.424	1.2553	1.3581	0.8986	0.6181	0.6276	1.1086	0.7479	1.1119	1.5042	1.4782	1.436	1.882	0.8298	1.7419	1.4547	1.2558	0.9129	1.2097	1.4827	1.5745	1.5935	0.8869	0.702	0.7791	0.2989	0.6159	0.7317	0.617	0.9141
Amino Acid	Lysine Metabolism	43582	100002462	66995551	5-(galactosylhydroxy)-L-lysine	60	1.0447	1.2372	0.701	1.0402	1.164	0.9174	1.1041	1.4177	1.3178	0.7733	0.9601	0.9572	1.0103	1.2965	0.9592	0.9435	0.9313	0.9008	0.8602	1.0403	0.7697	0.8152	0.9505	0.8948	0.9742	0.8151	0.9143	1.0158	0.8747	0.8296	1.2407	1.3192	1.0909	1.1329	0.9731	1.1743	0.841	1.0863	0.9826	1.1137	1.0569	1.1641	1.332
Xenobiotics	Food Component/Plant	15667	100000409	77	2-isopropylmalate	60	3.0867	2.9348	1.3095	2.539	1.656	0.3573	0.3392	0.9229	1.0906	3.5484	0.8168	0.3454	0.468	1.1547	0.7494	0.7494	1.0297	0.4986	0.3041	0.6212	0.779	1.7313	1.9245	1.92	1.9712	1.6568	1.0176	1.335	1.052	1.2615	1.0238	1.6898	3.5245	1.224	1.2337	0.3424	0.7097	0.414	0.3135	0.5614	0.1022	0.0525	0.799
Lipid	Fatty Acid Metabolism (Acyl Carnitine, Polyunsaturated)	57520	100015839	NA	dihomo-linoleoylcarnitine (C20:2)*	59	1.3585	1.3553	0.8641	1.0364	1.2715	1.0749	1.2824	1.4066	1.7948	0.9474	0.8619	1.4236	1.4099	1.6077	1.2861	1.4349	0.6361	1.7715	1.2132	0.956	1.03074	0.6984	1.6748	0.8157	1.4014	0.7461	3.6384	1.2653	0.7804	0.8541	1.0322	0.9343	0.8673	0.5549	0.6121	0.7953	0.5873	0.7479	1.2355	0.8957	0.5494	0.9443	1.1019
Lipid	Fatty Acid, Dihydroxy	62951	100002285	192742	2,4-dihydroxybutyrate	60	2.895	2.7804	1.0851	1.6362	1.9691	0.8108	1.0198	1.0465	1.7315	1.2366	0.6895	0.7883	0.6732	0.823	0.9526	1.3904	1.7121	0.5134	0.5377	1.1266	1.1759	0.6968	1.264	1.3233	1.0915	0.9249	2.9899	1.6741	0.9971	1.8056	2.1995	0.6298	0.7068	0.7613	1.0029	1.2345	1.0554	0.9276	0.8174	1.1176	0.702	0.873	1.0388
Cofactors and Vitamins	Nicotinate and Nicotinamide Metabolism	594	432	936	nicotinamide	60	1.1883	1.2222	0.9014	1.1225	1.0777	1.0593	1.0292	1.1612	1.1081	1.0678	0.9707	1.0628	0.9539	1.1863	1.0138	1.0586	0.9077	0.8826	0.8738	0.8667	0.9351	0.9648	1.1235	1.1174	1.0518	0.989	1.0211	1.1586	0.9356	1.0429	1.0207	1.0092	1.0889	1.0349	0.9144	1.0057	0.8659	0.9334	0.87	0.9437	0.828	0.9891	1.0562
Lipid	Phosphatidylethanolamine (PE)	52687	100009078	9546753	1-oleoyl-2-linoleoyl-GPE (18:1/18:2)*	60	0.9989	0.9505	0.8107	1.1392	0.9802	0.9605	1.1334	1.2499	1.1183	0.8857	1.0265	0.8253	1.1206	0.9788	1.0034	0.7995	0.6383	0.8213	0.8744	0.9441	0.7126	0.9287	0.9006	1.0499	1.0366	0.869	0.8985	1.0011	1.027	0.7637	1.0652	0.9664	0.9066	1.2368	1.1557	1.2085	1.1185	1.1898	1.2576	1.0776	0.8806	1.0529	1.1254
Cofactors and Vitamins	Vitamin B6 Metabolism	3138	493	1053	pyridoxamine phosphate	60	1.0265	1.1699	0.9168	1.0616	1.2044	0.8891	1.0299	0.9364	0.9981	0.8901	0.8282	1.0683	1.0185	1.0705	0.9148	0.9747	0.7408	0.9357	0.8851	0.9412	0.8888	0.8817	1.088	0.9727	1.0019	0.8459	0.9491	1.1165	0.9288	0.9029	1.0873	1.2602	1.1085	0.9296	0.9533	1.1687	0.8443	1.0613	0.8013	1.1574	0.8777	1.1467	1.3819
Amino Acid	Lysine Metabolism	63254	100020545	NA	N2-acetyl,N6,N6-dimethyllysine	56	1.9288	2.0525	1.6395	1.7745	1.5001	0.8853	0.5842	1.0542	0.6622	0.8835	0.7458	0.5708	0.8117	1.038	0.8222	0.8022	0.6179	0.5742	0.825876	0.7107	1.06474	1.5319	1.5116	1.2826	1.3991	1.7897	1.2119	1.4362	0.9507	1.5283	1.4262	1.2166	1.8305	1.7969	1.9032	0.2674	0.2674	0.505	0.3485	0.3982	0.2674	0.2674	0.4967
Amino Acid	Phenylalanine Metabolism	33950	100001256	74839	N-acetylphenylalanine	60	1.4593	2.6546	1.0985	1.5783	1.4706	0.8907	1.5326	2.6842	1.3299	1.1443	1.0971	1.0081	2.1397	1.2904	1.1992	1.0792	1.52	0.8549	1.2822	0.924	0.9919	0.9838	1.6441	0.9296	1.1395	0.8424	0.9809	1.2116	0.9848	1.0616	0.9891	0.9723	1.2731	2.3666	1.3726	1.1125	2.1931	0.7756	0.8283	0.9373	0.7639	0.7236	1.2631
Lipid	Phosphatidylinositol (PI)	54994	100010951	NA	1-oleoyl-2-arachidonoyl-GPI (18:1/20:4)*	60	1.0015	1.3414	0.9214	1.2039	1.2558	1.0357	1.2247	1.1122	0.7678	1.0594	1.0671	1.2051	1.0908	1.0107	0.956	1.0708	0.8449	1.0371	0.7431	0.9904	0.9298	1.1651	1.2787	0.8977	1.0436	0.8992	1.1472	0.9274	1.1059	1.0728	0.7104	0.9631	0.7861	0.9362	0.7136	1.0921	0.9636	1.1341	0.8831	0.9455	0.8442	1.1308	1.0913
Carbohydrate	Pentose Phosphate Pathway	15442	100000341	91493	6-phosphogluconate	60	1.4309	1.3647	0.8717	1.0017	1.2063	1.0802	0.785	0.9706	1.1485	1.3771	0.8518	0.8955	0.9997	1.2155	1.043	0.9144	0.7162	0.7609	1.0608	1.0311	0.827	0.7478	1.0661	0.6767	0.8132	0.9258	0.8007	0.8675	0.7853	0.9756	0.798	1.0003	1.0224	1.7921	0.9763	1.2976	1.2418	1.2739	0.9403	1.278	1.1166	1.1421	1.2053
Xenobiotics	Food Component/Plant	62278	100004059	3083620	histidine betaine (hercynine)*	60	0.7958	0.9821	0.7922	0.5085	0.9498	0.7419	0.8311	0.5394	0.8311	1.104	1.3538	1.2781	1.5415	0.8446	1.1747	1.1371	0.9226	1.5545	1.2608	0.7182	0.6715	0.4233	1.1606	0.7079	0.886	0.8262	1.1561	1.137	0.991	1.1239	0.5992	1.0832	0.5346	0.9979	1.0783	1.2001	0.6802	0.8678	0.9255	0.9714	1.0021	1.1886	1.523
Lipid	Diacylglycerol	54943	100010916	5282283	palmitoyl-oleoyl-glycerol (16:0/18:1) [1]*	51	0.9948	0.9118	0.8735	0.5178	0.4912	0.951084	0.908	0.8423	1.199	0.847016	0.4855	1.11956	1.2898	1.06877	1.4168	0.986752	1.0514	1.2414	0.4855	0.4855	0.8874	0.4855	0.4855	0.6669	0.800748	0.9049	0.4855	0.718858	0.5078	0.6728	0.4855	0.5083	0.6341	0.7934	0.8179	1.6694	1.8256	1.2425	1.6171	1.3031	1.19106	1.3905	0.9091
Lipid	Fatty Acid, Monohydroxy	61698	100015638	5312783	2-hydroxynervonate*	60	0.7168	0.8392	1.0208	0.4187	0.5536	0.9668	0.8091	1.0796	1.7936	1.5304	1.2703	0.8685	1.2868	0.863	0.7564	0.8132	0.9152	1.8248	1.1206	0.7349	0.4688	0.8237	1.9434	0.5236	0.7723	0.9516	1.6663	0.7263	0.5943	0.6081	1.4964	1.1404	1.9708	0.8568	1.0006	1.1284	1.0739	2.8429	2.0662	1.1488	0.9994	0.6739	1.5348
Carbohydrate	Aminosugar Metabolism	37123	100001491	123802	N-glycolylneuraminate	60	1.4406	1.5754	0.955	1.4273	1.376	0.9226	1.4288	1.5559	1.0575	0.7706	1.0259	0.9264	0.8934	1.1882	0.8205	1.0562	0.9997	0.9062	0.8057	1.0388	1.1002	0.923	1.2027	1.1373	1.0477	1.0435	0.915	1.15	1.1773	1.0236	1.3005	1.1516	1.465	1.0563	1.0825	0.901	0.868	0.8425	0.8561	1.0003	0.7915	0.9387	1.0832
Cofactors and Vitamins	Thiamine Metabolism	15798	523	1131;3382778	thiamin monophosphate	60	1.0044	1.2361	0.8055	0.9947	1.2062	0.8427	1.0938	0.9572	1.0893	0.8922	0.9304	0.842	0.9054	1.2041	0.9639	0.9654	0.7968	0.9088	0.8201	0.9348	0.7713	0.9331	1.229	1.0303	1.0609	0.9905	0.9067	1.0827	0.9944	0.9557	1.3031	1.5221	1.4477	0.9512	1.2532	1.0995	0.8811	1.0081	0.8209	1.0847	0.6948	0.9084	1.1933
Lipid	Phosphatidylcholine (PC)	19258	100000672	129657	1-myristoyl-2-palmitoyl-GPC (14:0/16:0)	60	1.0201	1.053	0.7496	1.0932	1.1381	0.9834	1.1201	1.1482	0.8683	0.936	1.0917	1.1316	1.0968	1.0256	0.7895	1.0436	0.8975	0.868	0.6622	0.7271	1.3232	0.7096	0.7347	0.7631	0.9369	0.5867	0.8798	0.8903	0.888	0.8715	0.9274	0.9174	0.9981	1.0805	0.9817	1.0456	1.3927	1.1244	1.0303	1.2032	1.0861	1.3571	1.0527
Lipid	Diacylglycerol	54942	100010917	5282283	palmitoyl-oleoyl-glycerol (16:0/18:1) [2]*	60	0.8419	1.0108	0.9054	0.6528	0.9247	0.9892	0.9883	0.8605	1.0112	1.037	1.6557	1.1758	1.1862	1.112	1.1061	1.0743	1.2602	1.0667	0.8392	0.7761	0.8708	0.7536	0.9176	0.6754	0.9433	0.7224	0.7773	0.8207	0.6366	0.8669	0.9772	0.8242	0.8638	1.1299	1.0155	1.2804	1.4683	1.0553	1.2566	1.2597	1.3942	1.6406	0.8226
Amino Acid	Alanine and Aspartate Metabolism	1585	1110	88064	N-acetylalanine	60	1.3601	1.4106	0.9069	1.0753	1.2858	0.9252	1.0566	1.4017	1.1857	0.9213	0.9565	0.9433	0.9496	1.1381	0.9537	0.9805	0.9314	0.8385	0.9257	0.945	0.8217	0.8481	1.0745	0.7639	0.8724	0.811	0.8233	0.8876	0.8218	0.85	1.0482	1.0487	1.2944	1.5053	1.0966	1.1959	1.124	1.0088	0.9173	1.1237	0.9912	1.0704	1.3772
Energy	TCA Cycle	1303	409	525	malate	60	2.3739	0.8954	1.1169	0.5947	0.8787	0.7996	1.4907	0.8771	1.3037	0.8139	0.8265	0.8717	1.0314	0.7477	1.0234	0.9958	1.2621	0.7411	1.021	0.6467	0.7416	0.4723	0.8814	1.1134	1.0538	0.5675	2.2971	0.5575	0.6094	1.1528	2.8968	0.8932	1.4967	1.3654	1.3487	1.1639	1.8365	0.8387	1.9851	1.051	0.821	0.8309	0.9631
Lipid	Diacylglycerol	54966	100010940	NA	diacylglycerol (16:1/18:2 [2], 16:0/18:3 [1])*	60	0.4801	1.0053	1.1725	0.2893	0.6576	1.7236	1.0693	0.7988	0.9165	2.0396	2.0671	1.4013	0.8745	0.9863	1.0266	1.6555	1.0809	0.9909	0.5291	0.5123	0.9386	0.4481	0.4858	0.6069	1.7757	0.6479	1.3275	0.671	0.3839	0.7544	0.7228	0.8723	1.2869	1.1257	1.3051	1.5501	3.7599	1.1978	2.7687	1.41	1.6895	1.4689	0.6547
Xenobiotics	Bacterial/Fungal	15130	100000115	439283	diaminopimelate	60	0.8814	0.926	0.5245	0.736	0.9362	2.4978	2.1989	1.5326	3.3737	1.7412	2.8129	2.0156	3.0505	1.7971	1.7263	3.2173	2.0378	1.4649	0.8999	1.6645	0.6623	0.7364	1.0512	0.5883	0.6753	0.7971	1.677	0.9447	0.7748	0.8512	0.4792	0.8372	0.3611	0.9488	0.2724	1.63	1.8704	2.0829	1.4365	1.5321	2.1699	4.4834	1.8858
Lipid	Phosphatidylserine (PS)	64143	100021047	NA	1-palmitoyl-2-arachidonoyl-GPS (16:0/20:4)	60	1.0444	1.2676	0.9485	1.2034	1.318	0.9063	1.3517	1.035	0.9927	0.8487	0.9637	1.0367	1.1446	0.9452	0.9675	1.181	0.9382	1.1657	0.9441	0.9737	1.0375	1.2033	1.1813	0.9503	1.0098	0.8376	0.9076	1.031	1.1498	1.1554	0.8798	0.9078	0.9062	0.8649	0.8572	1.0454	0.8978	1.0112	0.8022	1.091	0.9028	1.2733	1.1236
Amino Acid	Methionine, Cysteine, SAM and Taurine Metabolism	1586	1107	12035	N-acetylcysteine	60	1.3951	1.9747	0.758	1.1868	1.1069	0.7195	1.044	1.7332	1.3268	0.9838	0.6989	0.9584	0.7806	1.2691	1.0606	1.1456	1.4218	0.7919	1.103	1.333	1.3245	1.5459	1.468	1.3736	1.0473	0.8449	0.7283	1.0027	0.7533	1.2706	0.8823	1.2776	1.5223	0.9882	1.0098	0.8723	0.7341	1.367	0.7484	1.32	0.8377	1.107	1.1659
Lipid	Long Chain Polyunsaturated Fatty Acid (n3 and n6)	44675	100000665	445580	docosahexaenoate (DHA; 22:6n3)	60	0.8412	1.0508	0.8023	0.6408	0.6837	0.6537	0.6754	1.2258	2.1772	1.386	1.3816	0.7341	1.3361	1.2362	0.7521	1.0791	0.6913	1.249	0.7569	0.7557	0.3901	0.6555	1.7022	0.4575	0.9156	1.0024	1.0793	0.9976	0.65	0.7346	0.956	1.0901	1.9051	0.9226	1.1091	0.8577	0.9034	3.3379	1.2707	1.0317	1.2245	1.4002	1.7359
Xenobiotics	Food Component/Plant	63857	100020622	NA	methyl vanillate sulfate	60	10.6464	0.8519	0.4161	0.2036	0.6352	0.1235	0.2451	1.0767	1.68	1.3711	1.9872	0.323	0.2247	0.1701	2.9283	0.7778	0.9233	0.4813	1.1197	2.6709	0.0659	0.1644	0.1602	3.5803	0.4874	0.3284	11.1996	0.4361	0.7363	2.9193	13.7872	0.3959	1.9172	0.3893	1.7426	2.24	3.5042	2.6658	3.1556	18.9347	0.8539	4.5019	0.6328
Lipid	Sterol	36776	100001609	3081085	7-HOCA	60	2.4576	1.0526	0.8403	1.0384	1.0009	0.9991	0.6925	1.634	1.5301	0.9256	0.2428	0.9987	0.7058	1.1029	0.5575	1.2779	1.1855	1.0654	0.9047	0.517	0.755	0.4536	0.8436	0.9529	0.6929	0.7001	1.1578	0.7023	0.8842	0.9551	1.8149	0.6669	1.6025	1.1208	0.8395	0.7785	0.7009	1.0107	1.07	0.6591	0.9349	1.2026	1.984
Lipid	Fatty Acid, Monohydroxy	22036	100000743	5312860;6995013;94180	2-hydroxyoctanoate	60	1.1698	1.0081	1.2295	1.0893	1.2795	0.8662	1.1569	1.6155	0.6951	0.7524	0.9187	0.7961	0.6479	1.9456	1.0289	1.1866	1.0691	0.8559	1.1685	1.0091	1.1713	1.0422	1.2222	1.7224	1.0422	1.0168	0.8851	0.8257	0.78	0.9928	1.307	0.8691	0.9658	0.8802	0.729	1.0537	0.9077	0.6049	0.4561	0.8982	0.881	1.0521	1.1022
Amino Acid	Urea cycle; Arginine and Proline Metabolism	15497	232	60150382	argininosuccinate	60	2.7208	1.5142	0.8387	0.8115	1.2194	0.6037	1.2229	1.2439	1.4559	0.6653	0.821	0.6361	0.9157	0.9173	1.044	0.9483	1.0178	0.5779	0.8918	0.8089	0.5942	0.4112	0.9046	1.0428	1.0355	0.544	1.9786	0.5907	0.6616	0.8439	2.5131	1.0208	1.4976	2.056	1.2978	1.1046	1.9522	0.806	1.435	1.3395	0.7238	0.769	1.5657
Xenobiotics	Benzoate Metabolism	18281	1869	10253	2-hydroxyhippurate (salicylurate)	60	1.4073	2.0276	0.6722	1.4014	2.17	0.8757	1.0025	1.9242	1.3089	0.6439	0.611	0.4375	0.2321	0.352	0.5392	0.4263	1.1595	0.6769	0.4932	0.7787	0.4323	0.8458	0.8513	1.1564	1.0678	1.0213	1.5294	0.5836	0.9129	1.7558	2.0245	1.8396	3.3228	1.4656	2.2113	1.0006	0.3612	0.7342	0.4768	0.7954	0.2191	0.2162	0.7767
Amino Acid	Tyrosine Metabolism	32390	100001104	68310	N-acetyltyrosine	60	1.6509	2.7494	1.1466	1.6829	1.429	0.8236	1.3533	2.6697	1.2636	1.0138	1.0581	0.6973	1.8442	0.9862	1.1188	0.8457	1.4751	0.7809	1.2319	0.7696	1.0407	0.9145	1.2577	1.0608	1.2221	0.6283	1.0483	1.0394	0.9622	1.1919	1.0754	0.9192	1.1247	1.8919	1.162	0.8532	2.2125	0.629	0.7082	0.7283	0.6437	0.5333	1.1031
Lipid	Fatty Acid, Monohydroxy	61843	100019966	NA	3-hydroxyoleate*	60	1.0402	1.4664	1.0631	0.8434	0.874	0.4709	0.7835	1.4573	1.3034	1.2927	0.6986	0.7479	0.9155	1.0124	0.469	1.0942	0.9876	1.119	0.9462	0.5082	0.712	0.815	1.1757	0.7304	1.3381	0.9713	1.0813	0.9298	0.6459	0.8038	0.9619	1.0663	1.3891	1.2591	1.2044	0.8997	1.3423	1.262	1.2199	0.9403	0.9195	0.8907	1.5039
Lipid	Fatty Acid Metabolism (Acyl Carnitine, Dicarboxylate)	53224	100009407	NA	pimeloylcarnitine/3-methyladipoylcarnitine (C7-DC)	60	1.0641	1.9577	1.0436	4.0008	2.4318	0.5444	2.6148	2.2366	1.7989	0.3783	1.1526	0.3623	1.2183	3.4986	1.581	2.3858	1.0828	0.526	0.4876	1.2058	0.9846	1.2745	1.9541	2.3463	1.1604	0.5757	0.6594	1.2706	1.0483	1.0003	2.0559	3.0061	1.6026	0.9997	1.7792	0.407	0.7778	0.7378	0.4693	0.5637	0.4474	1.2465	0.2683
Peptide	Dipeptide	41375	100003598	7021854	tyrosylglycine	60	1.2612	1.0309	0.6475	0.958	1.3876	0.8527	0.9561	1.3864	1.1456	1.1637	0.9893	0.8788	0.9667	0.9493	1.0344	1.022	0.9018	1.0107	1.2518	1.2522	0.8406	0.845	0.8053	0.7329	0.7436	0.904	0.8854	0.8954	1.0359	0.9024	0.5836	0.8828	0.8524	1.6474	1.0191	0.7899	0.8685	1.278	0.8727	1.3871	1.7312	1.4744	1.5047
Peptide	Dipeptide	48189	100003183	4305457	leucylglutamine*	60	1.2285	1.296	0.4673	0.9106	0.9869	0.4059	1.3233	2.6946	1.2377	0.6972	0.751	0.8194	0.7951	1.1783	0.8847	0.8091	1.5177	0.7032	0.921	0.6553	0.4685	0.608	0.9626	1.1156	1.1128	0.5021	0.815	0.7732	0.6663	0.7775	0.8492	1.0357	1.3675	1.9321	1.1632	1.0804	1.0456	0.8962	0.5887	1.103	0.9939	1.5265	1.8749
Lipid	Lysophospholipid	35253	100001562	15061532	2-palmitoyl-GPC* (16:0)*	60	0.9006	1.0886	0.8093	0.8456	0.797	0.7583	0.7909	1.3402	1.6111	1.3337	0.8559	0.8463	1.0788	1.2664	0.721	1.1194	0.6875	0.9991	0.6912	0.699	0.5021	0.6934	1.534	0.6278	1.2078	0.982	0.8223	1.1119	0.7542	0.7097	0.8997	1.0088	1.4019	0.7754	1.5704	1.0009	0.6152	2.848	1.0911	0.9703	1.1337	1.2181	1.9802
Amino Acid	Histidine Metabolism	40730	100003434	70630	imidazole propionate	59	3.0484	0.8923	0.5435	1.1476	1.1568	0.5119	0.5984	1.1613	1.531	0.9743	1.10153	0.4756	0.5045	0.7819	0.7921	0.6119	0.8322	0.9966	1.0462	0.8574	0.2557	0.2557	0.6335	2.7515	0.7123	0.6797	1.1162	0.6619	0.6307	2.4825	1.7853	2.6429	3.0746	0.5175	1.4677	2.1991	0.6998	1.4835	1.4796	1	2.104	3.164	1.7598
Amino Acid	Methionine, Cysteine, SAM and Taurine Metabolism	45428	100005463	11902949	N-acetylmethionine sulfoxide	60	0.8277	1.1574	0.8568	1.153	1.1608	0.8175	1.1873	1.3931	0.8115	0.8073	1.0219	1.0328	0.9237	1.0971	0.7648	1.0688	0.8257	0.8606	0.616	0.8061	0.7193	0.8297	1.0284	0.8511	0.8817	0.853	0.7934	1.1487	0.6881	1.0028	1.0389	1.4642	1.2137	1.3542	1.0412	1.0379	0.8201	0.9502	0.9188	0.9312	0.835	1.1827	1.3624
Lipid	Sterol	63	266	6432564;11025495;5997	cholesterol	60	1.1268	1.0114	0.9716	0.9225	1.0137	0.9822	0.9707	1.0222	0.9972	1.0735	0.9156	0.8516	1.0335	1.007	0.9742	1.0003	1.0219	0.7617	0.9533	0.9641	0.928	0.9402	1.1816	0.9997	0.8079	0.7865	1.0246	0.8904	0.93	0.9396	1.1656	1.1476	1.2337	1.0159	1.2056	1.0359	0.9864	0.9582	1.0127	1.1643	0.9406	0.7708	1.109
Lipid	Eicosanoid	19398	100000574	5283078	prostaglandin F2alpha	60	0.633	0.6345	1.9113	0.515	0.8742	1.0477	0.4402	1.4875	0.5613	0.9834	0.4198	1.3357	0.6612	0.4296	1.0166	0.8139	2.9675	0.7946	2.0371	0.7039	0.6678	0.3404	0.5845	1.1727	1.1285	1.1023	1.0739	0.6052	0.5356	1.3574	0.5496	0.7013	0.963	2.5648	1.5958	0.8918	2.1368	0.7398	1.5434	0.7003	0.9471	0.631	0.8313
Xenobiotics	Food Component/Plant	62798	100020853	NA	4-acetylcatechol sulfate (1)	58	3.4712	2.3647	0.313	0.2486	0.487	0.7093	0.3548	2.2499	3.6246	3.9436	2.5861	0.7427	0.7244	1.0185	4.0465	1.604	0.4327	1.65	2.9812	2.18923	0.3794	0.6022	0.7832	7.6758	3.1048	0.5967	1.5814	1.7587	1.4729	8.9365	0.6851	0.1733	0.1969	0.6752	1.5997	1.3945	0.249	0.1794	0.1733	1.463	0.5193	0.6537	0.6015
Amino Acid	Glutamate Metabolism	38754	100002679	40772	gamma-carboxyglutamate	60	0.8147	1.0415	0.6173	1.0368	0.9195	0.9178	0.9937	1.3302	1.1674	0.8743	0.9543	1.1428	1.1122	1.6106	0.9984	1.1588	1.0331	0.8612	0.814	1.1598	0.6181	0.7184	0.9322	0.7941	0.854	0.7559	0.6208	0.9237	0.7384	0.6326	1.1309	1.2025	1.3099	1.0621	0.948	1.1418	0.8586	1.0401	0.8452	0.8959	1.1923	1.3044	1.5485
Nucleotide	Pyrimidine Metabolism, Thymine containing	2183	872	5789	thymidine	58	1.2839	1.2012	0.5817	1.2838	0.9298	1.0986	1.2913	2.4129	1.999	2.2985	1.713	1.3565	0.6224	1.8918	1.2677	1.6448	1.6599	0.4225	0.7334	0.9591	0.3742	0.3297	1.2479	1.7621	0.7048	1.1833	0.4747	2.3154	0.934	1.3333	1.0071	0.6551	2.4432	1.3053	2.1423	0.4565	0.8938	0.3714	0.9167	0.576	0.8973	0.3462	0.4732
Peptide	Gamma-glutamyl Amino Acid	18245	1235	7017195	gamma-glutamylhistidine	60	0.9732	1.4586	0.5973	1.0611	1.2452	0.7097	0.8671	1.3179	1.2181	0.8535	0.9085	1.0481	0.866	1.2814	0.9989	0.9681	0.6671	0.7535	0.7557	1.0011	0.6928	0.5232	0.8174	1.0392	1.0716	0.5916	1.1921	0.7591	0.6614	0.8808	0.8849	1.1373	0.9595	0.7733	0.9823	1.5235	0.6865	1.376	1.0454	1.0656	1.0194	1.3738	1.1314
Lipid	Phosphatidylcholine (PC)	54812	100009154	24778699	1-palmitoyl-2-gamma-linolenoyl-GPC (16:0/18:3n6)*	60	1.1321	1.276	0.957	1.3867	1.2266	0.9391	1.1703	1.4157	0.7931	0.799	0.8824	0.9281	1.2539	0.9729	0.8267	0.7119	0.6502	0.8106	0.6597	0.8957	0.8996	0.8898	0.9968	0.8764	1.0032	0.7399	0.9036	0.8413	1.0227	0.7646	1.3524	1.0141	1.0775	1.2689	1.2533	1.4265	1.0226	1.3188	0.8759	1.1651	0.861	1.1311	1.2078
Lipid	Diacylglycerol	54946	100010919	9543716	oleoyl-oleoyl-glycerol (18:1/18:1) [2]*	59	0.354	0.7223	0.7159	0.3525	0.6785	1.2558	1.3075	0.4947	1.0835	1.5109	2.2634	1.7283	1.0245	0.8465	1.9141	1.1981	1.7127	0.8231	1.234	0.6488	0.9729	0.7086	0.4296	0.3525	1.5777	0.7366	1.2336	0.6633	0.428	0.5855	0.9459	0.5878	1.0904	1.4455	0.7082	0.8621	2.7632	0.9798	1.9631	0.9081	2.5443	1.48272	1
Lipid	Endocannabinoid	52608	100006726	5283446	linoleoyl ethanolamide	60	0.8938	1.2061	0.8049	0.7234	0.9354	0.6641	0.693	1.3317	1.9796	1.3855	1.2156	0.7246	1.391	1.2415	0.6998	0.8282	0.5544	0.9818	0.7412	0.7829	0.4375	0.6232	1.5192	0.531	1.0637	0.8518	0.9965	1.0818	0.7523	0.8245	1.0434	1.0035	1.4945	1.3088	1.4772	1.0802	0.9204	2.7941	1.3729	0.9686	0.8628	0.671	1.6402
Nucleotide	Purine Metabolism, Adenine containing	555	798	60961	adenosine	60	0.5201	0.4037	0.4276	0.9766	0.5647	1.3493	0.8999	1.0786	1.2029	1.0636	1.3188	1.5133	1.131	1.5907	2.0182	2.058	1.3087	1.343	0.6987	1.3775	1.0469	1.8673	0.8291	2.0654	0.9645	1.4854	0.4865	2.5681	1.0271	1.3064	0.5654	1.5083	0.6969	0.2462	0.7288	1.0165	0.3228	1.302	0.6221	0.9835	0.5413	1.8259	0.6613
Lipid	Fatty Acid Metabolism (Acyl Carnitine, Monounsaturated)	61769	100016069	91825571	5-dodecenoylcarnitine (C12:1)	58	0.8206	1.2811	0.6582	0.5738	0.5663	0.9912	1.1068	2.2291	1.776	1.4394	1.5061	1.2665	1.3576	1.7832	1.2806	2.1276	1.1533	2.1137	1.0529	0.96	0.9595	0.8207	1.2419	1.1202	0.994	0.728	1.5193	0.8105	0.391	0.7541	0.7408	0.9659	0.8183	0.3582	0.6873	1.5086	0.8496	0.3192	0.5235	1.1842	0.696	1.366	0.8016
Lipid	Sterol	38125	100002227	91477	4-cholesten-3-one	60	1.1568	1.3443	0.7092	1.0811	1.2674	0.7497	1.0639	0.8117	0.877	0.9128	0.6633	0.8082	0.9142	0.9059	0.7651	0.9813	0.9401	1.0785	0.7716	1.1694	0.8632	1.0929	1.1834	0.9597	0.9736	0.8284	0.9319	0.9155	1.0754	1.015	1.004	1.7996	2.0565	1.1371	1.2414	1.2945	0.9466	1.0798	0.807	1.0911	0.7821	0.7984	1.4
Lipid	Phospholipid Metabolism	34410	100001407	123727	CDP-ethanolamine	60	0.9834	0.8244	0.6847	1.0757	1.5236	0.9606	0.8781	1.1719	1.1017	1.3371	0.9852	1.0304	0.866	1.3799	1.1499	1.5113	1.3629	0.7674	0.8718	1.2351	1.0079	1.0862	1.3054	1.802	1.2561	1.487	0.7184	1.4187	0.9327	1.0376	0.6901	1.0756	0.8078	0.3355	1.0316	0.8082	0.5037	0.8265	0.7651	0.7324	1.0199	0.8899	0.6312
Amino Acid	Lysine Metabolism	6146	381	92136	2-aminoadipate	60	1.573	1.5659	1.0837	1.1878	4.5756	0.6515	1.5378	0.9951	0.8147	1.4334	1.0928	0.6674	1.1631	0.8002	0.7501	0.4546	0.8946	0.403	0.648	0.5466	0.5287	1.4262	0.9192	0.3604	0.8654	0.6189	0.659	0.6011	0.7678	0.8445	3.5857	4.9228	2.3733	1.2893	1.4896	1.0049	1.3571	1.1004	0.9416	0.6913	0.6643	0.9028	1.0798
Nucleotide	Purine Metabolism, Guanine containing	35133	100001467	135501934	N2-methylguanosine	60	1.7802	1.4127	1.1105	1.2303	0.7962	0.8737	1.039	0.993	1.1747	1.0099	0.7353	0.9614	0.9763	1.1135	0.9865	0.7135	1.0868	0.9814	0.8663	0.8482	1.1028	0.8254	0.8011	0.7876	0.8116	0.5828	1.4749	0.8413	1.0413	0.8984	1.471	1.3122	1.4462	2.4134	1.6632	1.135	1.5346	0.942	0.9073	1.1273	1.1042	0.9879	1.4156
Nucleotide	Pyrimidine Metabolism, Uracil containing	2856	869	6030	UMP	60	0.4017	0.5229	0.7286	0.8271	1.459	1.187	0.8088	0.6082	0.6354	0.7437	0.9369	1.3072	1.0354	1.0921	1.003	1.128	1.0066	1.0831	0.8909	1.5262	1.2039	1.4843	0.8217	1.6587	1.3396	1.4252	0.4836	1.3525	1.1967	1.3877	0.1953	1.0206	0.241	0.2826	0.6645	0.9991	0.2103	1.005	0.6276	0.6499	1.232	1.1619	0.4835
Partially Characterized Molecules	Partially Characterized Molecules	46225	100001540	NA	glutamine_degradant*	60	1.1657	1.2633	1.0459	1.2854	1.2068	1.1011	1.0143	1.3676	1.0134	1.1531	1.2894	0.7184	0.9702	1.1918	0.9315	1.2112	1.2897	0.7583	0.586	0.9244	0.9444	0.9722	1.1529	1.1889	0.9355	1.3559	0.9788	1.1208	1.0539	0.9645	1.0919	0.9436	1.1935	1.3905	1.2081	0.818	0.6931	0.7654	0.6443	0.5489	0.6804	0.6256	1.1262
Carbohydrate	Pentose Metabolism	53237	100002619	5459879	sedoheptulose	60	1.4262	1.4521	1.2136	1.0755	0.9429	0.9972	1.0826	1.0442	1.1724	0.8771	1.2228	0.9284	0.9744	0.9652	1.0481	0.8994	0.9444	0.8496	0.7956	0.7244	0.9596	0.7371	1.0414	0.7264	0.8341	0.6341	1.3185	0.9577	0.9199	0.8879	1.9232	1.0684	1.4618	1.3172	1.4609	1.3747	1.4143	0.9274	1.324	1.0604	0.9546	0.9113	1.1938
Lipid	Lysoplasmalogen	52474	100002875	10917802	1-(1-enyl-palmitoyl)-GPC (P-16:0)*	60	1.1437	1.3731	0.8557	1.0949	1.0462	1.1204	1.0505	0.8852	0.8937	0.7764	0.7841	1.2064	0.9903	0.9157	0.9724	0.8918	1.1338	0.9669	0.9493	1.0671	0.8406	0.5995	1.211	0.6667	1.0509	0.7741	0.8998	0.8565	0.8134	0.8473	0.8488	0.9845	1.1464	1.0509	1.1905	1.4408	0.9158	1.0095	0.9905	0.927	0.9367	1.0653	1.1503
Lipid	Fatty Acid, Monohydroxy	52916	100008934	97783	2-hydroxylaurate	60	0.77	1.0678	1.6752	0.7525	0.5996	1.6469	1.314	1.7036	1.4467	1.3951	1.8336	1.5831	1.4354	1.428	1.23	1.6589	1.0592	2.0638	1.2414	0.9519	0.7003	1.2053	0.9893	0.7411	0.7103	0.748	1.1099	0.8294	0.6972	1.0308	1.2954	0.6704	0.936	1.2533	0.6268	1.2065	1.7235	0.9237	1.091	0.9337	0.7632	1.0107	0.8937
Xenobiotics	Chemical	45413	100005384	514186	O-sulfo-L-tyrosine	60	1.7097	1.0515	0.5625	0.8977	1.181	0.8147	0.7806	1.6115	1.3165	1.0483	1.047	0.7534	0.6327	1.1782	0.7933	1.002	1.0362	0.6161	0.7437	0.8407	0.4238	0.433	0.7463	1.0978	0.7685	0.7724	0.998	0.7605	0.6618	1.0461	1.7867	0.8611	1.429	1.1266	1.0593	1.0732	1.1367	0.9537	0.9699	1.1872	0.9117	1.2239	1.1254
Lipid	Fatty Acid Metabolism (Acyl Carnitine, Medium Chain)	34534	100001392	168381	laurylcarnitine (C12)	60	0.4589	1.2564	0.9668	0.6208	0.8433	1.0939	0.9879	1.6791	1.4123	1.3611	1.5409	1.3382	1.5645	1.572	1.1819	1.9367	0.9449	1.8759	0.9509	0.9678	0.8591	0.7353	1.1736	1.0614	1.1094	0.9113	1.4551	0.9566	0.6038	0.9239	0.4845	1.1689	1.0121	0.5235	0.6473	1.2713	0.5647	0.7107	0.7812	1.1984	0.8413	1.6438	1.0739
Lipid	Glycosphingolipid Sulfates	57765	100015926	9897094	3-sulfo-palmitoyl-galactosylceramide (d18:1/16:0)	60	1.0463	1.1089	1.4798	0.9595	1.1976	1.1496	1.1278	0.9658	0.7961	0.975	1.2091	1.4463	1.3143	0.963	1.0789	0.7958	1.262	0.801	0.9183	1.1318	0.9674	1.2345	1.8842	0.9898	1.3384	1.2048	0.843	0.9016	1.0724	1.0019	1.0381	1.2171	1.25	0.7444	0.7084	0.7443	0.8983	0.8852	0.8596	0.9133	0.9981	0.8498	0.6669
Xenobiotics	Food Component/Plant	38276	100002417	677	2,3-dihydroxyisovalerate	60	1.7877	3.0647	1.0707	1.291	1.6493	1.3338	1.1374	2.116	0.8772	1.8366	0.6397	1.0103	0.767	1.2793	0.5899	1.0357	1.1341	1.126	0.6326	1.123	1.4851	0.7086	0.8199	0.6639	0.9897	1.5649	1.6443	1.3027	1.3842	1.459	1.0479	0.7528	1.1087	2.2554	0.9891	0.833	0.6688	0.6974	0.4354	0.8137	0.5549	0.5378	1.1473
Lipid	Sphingomyelins	57330	100006298	NA	lignoceroyl sphingomyelin (d18:1/24:0)	60	1.1635	0.8812	0.5934	0.9108	0.8608	1.0095	1.0527	1.2369	1.0411	0.8381	0.8964	0.6562	0.7826	1.2548	1.1603	1.2789	1.0902	0.7972	0.8148	0.7538	0.9098	0.6544	0.685	1.1559	0.6764	0.9369	0.5459	1.2662	0.865	0.6591	1.2677	0.7528	1.0606	1.2854	1.2065	0.7963	1.1464	0.8487	1.0101	0.9325	1.1712	0.9905	0.9416
Amino Acid	Alanine and Aspartate Metabolism	22185	100000787	65065	N-acetylaspartate (NAA)	60	0.9936	1.1593	0.8918	1.0864	1.3236	0.9747	1.2937	0.7123	0.7765	0.8301	0.8774	0.9143	1.1609	0.6502	0.8414	0.8569	2.3722	0.7278	0.8947	0.7747	0.8014	0.8873	2.0928	0.8952	1.6539	0.9718	0.5734	0.9406	0.9118	0.8853	1.3832	1.4249	2.1454	1.7368	2.1567	1.9796	1.0031	1.4894	1.6647	0.5075	0.9263	0.561	1.3753
Lipid	Lysophospholipid	33230	100001511	24779461	1-palmitoleoyl-GPC* (16:1)*	60	1.1344	1.3557	0.7085	0.8686	1.2116	1.138	1.1663	0.9986	0.9764	1.0363	1.0655	1.4483	1.162	1.2799	0.7386	1.5257	0.9514	0.6933	0.587	0.5511	0.9578	0.6494	1.125	0.4816	0.9302	0.4753	0.7752	0.6597	0.6556	0.6741	0.7824	0.9571	1.2785	1.1613	1.0014	1.4273	1.1811	1.0734	1.0586	1.1932	1.0727	1.3674	1.4816
Lipid	Ceramides	44877	1518	5283564	N-palmitoyl-sphingosine (d18:1/16:0)	60	0.8983	1.1566	0.9606	0.8972	0.9338	1.0901	0.9924	0.8952	0.9778	1.103	1.2444	1.0339	1.0607	1.143	1.0076	0.869	0.8399	0.9751	0.849	0.8488	0.6744	1.0163	1.1371	0.831	0.7847	0.8037	0.9371	0.9627	0.7991	1.0604	1.0386	1.1319	1.2287	1.3686	1.0333	1.3367	1.1514	1.0621	0.973	1.1126	0.9582	1.1002	1.11
Lipid	Fatty Acid Metabolism (Acyl Carnitine, Long Chain Saturated)	57514	100015832	71464577	behenoylcarnitine (C22)*	60	1.0878	0.861	0.8092	0.5983	1.4399	0.857	1.186	0.9792	1.201	0.6794	0.9646	0.9178	0.8425	0.8491	1.285	0.9912	1.0526	0.938	0.9787	0.9351	0.7409	0.3462	0.6857	0.7036	1.0088	0.9707	1.9715	0.8544	0.8438	0.6034	1.0905	1.6676	1.1378	0.8471	0.974	1.0829	0.5162	1.1689	1.1092	0.8721	1.1773	1.5121	1.1016
Lipid	Long Chain Polyunsaturated Fatty Acid (n3 and n6)	37478	100001580	6441454	docosapentaenoate (n6 DPA; 22:5n6)	60	0.8055	1.0637	0.7347	0.5561	0.6903	0.5643	0.6124	1.12	2.5027	1.6154	1.1971	0.7615	1.2383	1.3236	0.7899	1.3406	0.9567	1.3815	0.7961	0.6413	0.5304	0.5084	1.9831	0.4271	0.7649	0.965	0.7938	1.2073	0.5989	0.6923	0.9925	1.3634	2.0344	0.7525	1.0222	1.0075	0.9424	2.7725	1.1523	1.3473	1.4638	1.7814	1.7551
Lipid	Phosphatidylglycerol (PG)	57399	100009110	NA	1-stearoyl-2-linoleoyl-GPG (18:0/18:2)*	60	1.0643	1.1135	0.6595	0.9722	1.2457	0.7246	1.1649	1.2264	1.1367	0.4381	0.7206	0.6619	0.5591	1.1876	1.0984	0.5079	0.8289	0.9943	1.0985	1.1465	0.7362	0.6524	0.8022	0.9889	1.0306	0.6307	0.7586	1.0809	1.189	0.7456	1.237	1.164	0.9745	1.1013	1.2916	1.078	0.9493	0.9861	0.9839	1.1825	0.9654	0.9182	1.265
Nucleotide	Purine Metabolism, Adenine containing	554	880	190	adenine	60	1.1493	1.0861	0.6137	1.0714	0.8055	1.0641	1.0043	0.7084	1.2323	1.0564	1.0821	0.9957	1.1367	1.2078	1.4938	1.2411	1.0118	1.0493	0.8428	1.0264	1.0256	1.0924	1.0146	0.8327	0.7797	0.9851	0.8972	1.293	1.0825	1.0063	0.9549	1.1012	0.9351	0.4637	0.9691	1.2289	0.3637	0.8761	0.5872	0.8695	0.6951	1.1751	1.1177
Amino Acid	Methionine, Cysteine, SAM and Taurine Metabolism	48187	100005466	159864	N-acetyltaurine	60	1.2246	1.1822	0.9393	1.2129	1.1861	1.3182	1.3309	1.8514	1.4959	1.1324	1.2594	1.3374	1.407	1.1805	0.8045	0.9331	1.0146	1.0209	0.7961	0.7739	0.708	0.8485	1.1174	0.9379	0.976	0.9882	1.2842	1.2407	0.7716	1.0986	1.0687	1.1076	0.8788	1.1452	0.9907	0.8302	1.7053	0.8395	1.0093	1.012	0.8371	0.9753	0.8001
Lipid	Phosphatidylcholine (PC)	52438	100008904	24778825	1-stearoyl-2-oleoyl-GPC (18:0/18:1)	60	0.9856	1.0233	0.9256	0.906	1.1669	0.921	1.0683	0.9768	0.8772	0.8565	0.8853	0.9923	1.1545	0.9753	0.988	0.9144	1.0394	1.0062	1.0916	0.9039	1.0501	0.8326	0.9881	0.8738	1.0555	0.9151	0.9426	0.9415	1.0129	0.8396	0.9494	0.9808	0.8448	0.939	1.0041	1.07	0.9828	1.0323	0.9841	0.9959	1.0969	1.1591	1.0407
Lipid	Endocannabinoid	54748	100005817	42607331	N-arachidonoyltaurine	59	1.1265	1.0074	0.7564	0.4996	0.6768	0.6002	0.8348	2.0097	1.9599	1.3102	1.33139	0.9267	1.3938	1.0667	0.6054	0.6773	0.6567	1.6983	0.6746	0.4031	0.3607	0.3607	1.4165	0.4382	0.715	0.5725	1.3958	0.6357	0.4499	0.639	1.9962	1	1.8782	0.8641	1.1895	0.933	1.6219	1.6431	1.2395	1.0138	0.8139	1.2506	1.6963
Lipid	Fatty Acid Metabolism (Acyl Carnitine, Hydroxy)	61840	100019801	129637446	3-hydroxyoleoylcarnitine	60	1.1682	2.0026	1.3605	0.8484	2.2753	0.8816	1.0132	3.4335	1.3613	1.099	0.7124	1.0413	1.5981	1.5341	1.3442	1.9394	1.8032	1.0649	1.4385	0.8964	0.5821	0.663	1.7936	0.8929	1.2659	0.758	2.197	0.8007	0.5667	0.96	0.3326	1.0573	1.0265	0.6464	0.643	0.9065	0.8091	0.5659	0.6616	1.0861	0.8344	0.7541	1.4094
Amino Acid	Leucine, Isoleucine and Valine Metabolism	57547	100010869	301941	2,3-dihydroxy-2-methylbutyrate	60	0.3703	1.4373	0.2144	0.563	6.3026	0.9545	0.3123	2.4894	0.3854	1.9408	2.375	0.2032	0.1094	1.2653	0.2666	0.7182	1.6656	0.0907	0.3298	0.2418	0.1339	0.3643	0.388	0.6955	4.1618	0.1033	0.2643	0.5033	0.4887	3.7369	0.6513	1.3791	3.6693	3.1749	1.2467	0.3677	2.6374	1.3202	3.2751	2.3784	2.2158	12.8977	0.1917
Nucleotide	Purine Metabolism, Adenine containing	36815	100001694	94136	2'-AMP	60	0.8302	1.1775	0.867	0.727	0.9549	0.7642	0.8101	0.9688	0.9024	1.2802	0.7931	1.0653	0.9951	0.8769	1.1577	1.1282	0.8887	0.7602	1.1085	0.8944	1.1706	1.0158	1.004	0.8195	0.9431	0.7707	0.8162	0.996	0.7181	0.9425	0.6082	0.9233	1.0185	1.3264	1.0817	1.0783	0.5818	1.2612	0.7199	0.9287	1.3653	1.2717	1.2006
Lipid	Diacylglycerol	52634	100009055	131801744	palmitoyl-linoleoyl-glycerol (16:0/18:2) [2]*	60	1.0197	1.0528	1.0139	0.8227	0.956	0.8314	1.1404	1	0.9984	1.0161	1.1484	0.7498	0.9312	0.9975	1.1048	0.9429	0.7814	0.7876	0.9583	0.7997	0.8177	0.6973	0.7627	0.9591	1.1959	0.8839	1.0474	0.9405	0.9248	0.9424	1.2781	1	1.0643	1.2066	1.2467	1.2718	1.3611	1.2476	1.4988	1.2757	1.077	1.2758	0.8817
Lipid	Diacylglycerol	57387	100015616	NA	stearoyl-docosahexaenoyl-glycerol (18:0/22:6) [1]*	60	1.418	1.0989	1.0287	1.5434	1.2375	0.4962	1.0492	1.4059	1.2703	0.8418	1.3224	0.6253	1.0258	1.5462	1.2716	1.015	1.3438	1.0661	1.0456	0.9129	1.081	0.9791	1.2565	1.2059	0.393	0.985	0.7199	1.4946	1.6303	0.6926	1.4272	0.9294	0.8693	0.8144	0.7612	0.9415	1.1031	0.7321	0.6128	1.0835	1.095	1.1228	0.8552
Lipid	Sphingomyelins	48493	100006295	NA	sphingomyelin (d18:1/22:1, d18:2/22:0, d16:1/24:1)*	60	0.9778	1.0076	0.8628	0.8266	0.9563	0.877	0.8447	0.8999	0.9333	0.9508	0.8936	0.9408	0.9377	0.9983	1.0108	1.086	0.9022	1.1004	0.9664	1.0406	0.9851	1.0205	1.0199	0.9695	0.9607	0.9708	1.0808	0.946	0.9623	0.989	0.9067	1.0158	0.9896	1.0213	1.0944	1.1728	1.0294	1.0296	0.8936	1.0967	0.9057	1.0507	1.0846
Amino Acid	Lysine Metabolism	37458	100001769	23400779	N6-carboxyethyllysine	60	1.1652	1.3933	0.748	1.0694	1.1667	1.3813	1.5949	1.6761	1.8459	1.5468	1.5285	0.9281	1.5438	1.6534	0.9268	1.235	0.8952	0.7075	0.7822	0.7892	0.5233	0.729	1.0512	1.209	0.867	1.4284	1.2254	1.4035	0.9909	0.8257	1.2415	1.1578	1.0027	1.3694	0.8659	1.4618	1.0888	0.9814	0.9973	0.9879	0.6974	0.8617	1.0386
Carbohydrate	Pentose Phosphate Pathway	1763	219	439236	ribose 1-phosphate	60	1.292	0.9137	0.8002	0.9982	0.9581	1.3458	1.2066	1.5766	1.794	1.4734	1.7934	1.0784	1.1658	1.7423	1.6801	1.7567	1.6707	0.9242	0.869	0.9887	0.9211	0.9713	1.163	1.3041	0.9163	1.3494	0.7338	1.4426	0.9357	0.9304	1.0897	1.0154	1.5178	0.7232	1.4698	0.9515	0.7786	0.8212	0.8968	0.9015	1.0734	0.961	1.0357
Amino Acid	Methionine, Cysteine, SAM and Taurine Metabolism	18374	100000039	158980	methionine sulfoxide	60	1.7437	1.9569	1.2221	1.6536	1.5272	0.7384	0.8235	1.1049	0.8979	1.0636	1.0211	0.7358	0.7548	0.8574	0.9665	1.1004	1.3252	0.826	0.8225	0.7466	0.8588	0.9885	1.496	1.199	1.2196	1.3493	1.6562	1.3126	1.1687	1.5951	1.3217	0.9346	1.1086	2.1436	1.0209	0.6737	0.918	0.6408	0.6722	0.5749	0.5219	0.5058	0.9111
Lipid	Medium Chain Fatty Acid	1642	888	2969	caprate (10:0)	60	0.7357	0.8954	0.9988	0.8068	0.6453	1.1732	0.8874	0.9323	1.2886	1.2283	0.9075	1.0623	0.946	1.3173	0.9396	1.4858	0.7523	1.2412	0.8372	0.8986	0.6725	0.9688	0.764	0.7725	0.7118	0.712	0.964	0.9553	0.7662	1.0124	1.0213	1.1243	1.1817	1.1496	0.9104	1.5586	1.1423	1.1961	1.2807	1.177	1.1158	1.4167	1.0449
Lipid	Sphingomyelins	52436	100008955	NA	tricosanoyl sphingomyelin (d18:1/23:0)*	60	1.1511	0.8838	0.5538	0.7959	0.8298	1.0401	0.9374	1.2933	1.1625	1.0017	0.8617	0.6678	0.8598	1.258	1.3095	1.2288	1.1416	0.8272	0.6862	0.8421	0.7667	0.5596	0.6418	1.2541	0.732	1.0743	0.666	1.4013	0.8946	0.6727	1.3056	1.0782	1.3749	1.3439	1.3388	0.9615	1.1335	0.8882	0.962	0.8306	1.0378	0.8444	0.9898
Lipid	Lysophospholipid	34214	100001654	121596217	1-arachidonoyl-GPI* (20:4)*	60	0.6594	1.157	0.8248	0.7386	0.6663	0.7685	0.7941	0.991	1.5934	1.6569	0.8226	1.0337	1.0773	1.6292	0.7228	0.9048	0.5842	1.231	0.8276	0.7351	0.3845	0.7341	1.3708	0.4927	1.1651	0.8018	1.1112	1.009	0.7086	0.8074	1.1008	1.2745	1.4709	0.9783	1.4082	1.1799	0.8416	2.4914	1.2336	1.1049	0.8391	1.2378	1.7338
Lipid	Sphingomyelins	48490	100006290	44260124	sphingomyelin (d18:1/20:0, d16:1/22:0)*	60	0.9476	1.124	0.9409	0.932	0.9822	1.0096	1.0359	0.9177	0.8385	0.935	0.8887	1.0436	1.0633	1.0114	0.9219	0.9587	0.8923	1.1125	0.9539	1.0213	0.9405	0.8922	0.9704	0.8409	0.9767	0.7971	1.006	0.9121	1.0354	0.9778	0.9089	1.1301	0.8915	1.0129	1.0433	1.2462	0.8908	1.0479	0.8368	1.1302	0.8911	1.1278	1.0946
Amino Acid	Lysine Metabolism	15685	100000054	3032849	5-hydroxylysine	60	0.8818	1.5738	0.675	1.08	1.1264	0.7946	1.4225	1.4928	1.2899	0.4576	0.8259	0.7038	0.9364	1.2167	0.7559	0.6975	0.7429	0.7725	0.7694	0.7798	0.5851	1.0021	0.955	1.0582	0.8697	0.6664	0.7717	1.0413	1.0044	0.659	2.1431	1.6455	1.6466	1.3442	1.1309	1.3715	1.0958	0.9455	1.4416	0.9559	1.0589	0.824	1.3607
Carbohydrate	Glycolysis, Gluconeogenesis, and Pyruvate Metabolism	48990	823	1060	pyruvate	60	1.1435	0.7334	1.2259	0.6303	0.6579	0.7634	1.1854	1.0333	0.9099	0.6899	1.3349	0.6224	1.2638	0.5802	1.1221	0.6944	1.3626	0.685	1.2529	0.6394	1.0133	0.6138	1.0352	1.0148	0.9181	0.8031	1.2313	0.6322	0.8309	0.9211	1.874	0.7307	0.9763	1.1855	1.6999	0.7845	4.1581	0.9381	1.6769	1.0856	1.0931	0.7766	1.08
Lipid	Monoacylglycerol	52432	100008953	53480960	2-palmitoleoylglycerol (16:1)*	60	0.3472	0.9021	0.9199	0.1399	1.1561	0.939	0.6208	0.9389	2.5006	4.2919	3.4441	1.4566	1.4372	1.0073	0.8456	1.3007	0.7579	1.1173	0.2603	0.4491	0.3933	0.3553	2.0061	0.1914	1.3079	0.643	1.007	0.468	0.1948	0.5606	0.475	0.993	1.8937	0.6847	0.9436	2.0492	3.0522	3.8627	2.5192	1.7501	2.0258	2.0939	1.6146
Amino Acid	Methionine, Cysteine, SAM and Taurine Metabolism	56	279	67678	cystine	60	1.2489	1.3715	0.9449	1.2092	0.9614	0.9152	1.0658	1.1338	1.0749	0.6795	0.9059	0.8891	0.859	1.2311	0.8773	0.9781	0.8638	0.9886	0.8285	0.9115	0.9497	0.8965	1.1136	0.9547	0.7173	0.5558	0.9768	0.8801	0.706	1.006	1.4965	1.5065	1.6172	1.0416	1.0426	1.6429	0.6466	1.2949	1.0783	1.1139	0.8954	1.1696	1.3686
Lipid	Endocannabinoid	39835	100003239	14504290	N-palmitoyltaurine	60	1.1783	0.8454	0.9349	0.4597	0.5988	0.9441	0.7887	2.0784	2.7343	1.5623	1.5223	1.2138	1.4765	1.5507	0.5908	0.7857	0.57	2.0796	0.4983	0.4612	0.1788	0.4955	1.1911	0.5649	0.9578	0.5976	1.5961	0.5994	0.4373	0.5141	2.3576	0.9929	1.9667	1.0071	1.4015	1.1793	3.0585	2.0541	2.7844	1.4216	1.0571	1.342	1.8323
Amino Acid	Alanine and Aspartate Metabolism	1126	811	5950	alanine	60	1.2734	1.3264	0.9811	1.0018	1.0862	0.9034	0.9671	1.1629	1.1041	0.9861	1.0662	0.9385	0.9526	1.0345	0.9572	0.9597	0.8722	0.8351	1.0866	0.8406	0.7612	0.7358	0.9982	0.8933	0.9394	0.7498	1.234	0.9175	0.8701	0.8762	1.3736	1.0089	1.1214	1.3022	1.011	1.1724	1.1823	1.0788	1.1917	1.108	0.9763	0.9538	1.1076
Lipid	Ceramides	57432	100015735	NA	ceramide (d18:1/14:0, d16:1/16:0)*	60	1.0311	0.7888	1.0587	0.717	0.7784	1.3992	0.7787	0.8342	1.0858	1.5108	1.6512	0.9803	1.0368	1.2035	1.0474	1.0381	1.0711	0.7541	0.7365	0.6204	0.7718	0.7114	0.8297	0.8277	0.659	0.678	0.9156	0.938	0.5226	0.9249	1.0789	0.8954	1.3947	1.4927	1.2205	1.1341	1.6882	0.924	1.3776	1.0817	1.1409	1.3261	0.8796
Amino Acid	Methionine, Cysteine, SAM and Taurine Metabolism	1868	800	5862	cysteine	60	1.254	1.1203	0.6325	0.79	0.7868	0.5976	0.829	1.331	1.0442	0.8749	0.5875	0.7635	0.6799	0.9743	1.0486	0.7839	1.2205	0.6719	1.1355	1.2432	0.9755	1.0721	0.9319	1.1245	0.8912	0.8704	0.5382	0.8207	0.69	0.9911	0.8201	1.1962	1.6304	1.2916	1.1949	0.8168	1.0323	1.7334	0.7881	1.6016	1.3363	1.1386	1.0551
Lipid	Fatty Acid, Branched	38296	100002356	3083779	(16 or 17)-methylstearate (a19:0 or i19:0)	60	0.6304	0.8736	0.9121	0.6737	0.7671	0.7354	0.827	1.1102	2.276	1.348	1.2371	0.7213	0.9895	1.2337	0.8056	0.8204	0.8846	1.3073	0.769	0.8488	0.5028	0.6005	1.2516	0.7273	1.2929	1.0105	1.1054	1.2133	0.5928	0.5693	1.3726	1.514	2.1723	1.1301	0.967	0.7816	1.2086	3.0677	1.471	1.0927	0.9471	0.8002	2.1906
Amino Acid	Glycine, Serine and Threonine Metabolism	3141	799	247	betaine	60	0.877	1.0664	1.0452	0.7857	1.2035	0.8203	0.85	0.8101	0.9701	0.9254	0.8359	0.8963	1.051	0.8855	1.1117	0.9103	0.8827	1.0006	1.1136	0.945	1.1705	0.7439	0.9552	0.967	1.0251	0.8795	1.0463	1.0564	0.9682	0.8585	0.8652	0.9994	0.8144	1.0392	0.9284	1.0094	0.8469	0.9741	0.9409	1.0243	0.9143	0.8875	1.0784
Lipid	Monoacylglycerol	21127	100000827	14900	1-palmitoylglycerol (16:0)	60	0.8492	0.5573	0.658	0.4081	0.4822	0.6388	0.5891	1.2081	1.8343	1.7204	1.2291	1.1485	1.114	1.3855	1.0555	0.758	0.8074	1.0093	0.5649	0.5708	0.3535	0.5262	1.0058	0.4957	0.6927	0.7657	0.722	1.101	0.4936	1.155	0.7794	0.9942	1.7008	1.1528	1.5639	1.1312	0.8138	3.2868	1.3836	1.6118	1.083	1.3691	1.2756
Lipid	Lysophospholipid	54885	100009227	NA	1-linoleoyl-GPG (18:2)*	60	0.4491	0.6908	0.8242	0.3649	0.625	0.6801	0.3682	0.951	1.5867	2.3598	0.7592	1.1951	0.7736	1.2005	0.8112	0.9454	0.4536	0.9982	0.6492	1.0018	0.1642	0.8844	1.4517	0.5503	1.4692	0.9858	1.3977	0.9542	0.5039	1.4831	0.7375	2.0059	2.2683	1.109	1.8426	1.2522	0.6358	2.6554	1.1098	1.3399	0.8368	1.275	2.0299
Nucleotide	Pyrimidine Metabolism, Thymine containing	604	882	1135	thymine	57	1.6273	1.8184	1.249	1.3313	1.7422	2.0702	1.22	2.216	1.5063	0.7573	1.2779	0.9091	0.6173	1.5335	1.1674	1.0694	0.7581	1.2244	1.188	1.2195	0.7948	0.7704	0.975	1.1546	0.6594	0.5447	0.8812	1.20586	1.1219	1.0658	1.1853	0.4648	1.2956	1.243	0.9457	0.901	0.9033	0.5699	0.6233	0.6059	1.7014	0.6917	1.253
Lipid	Sphingomyelins	57480	100015790	NA	sphingomyelin (d18:2/21:0, d16:2/23:0)*	60	0.6999	0.7998	0.8447	0.5723	0.716	1.0688	0.5519	0.6772	0.9326	1.2393	1.0248	1.007	0.8887	0.7996	1.1253	0.8466	0.784	1.2194	0.8264	1.1839	0.6952	0.8225	0.9491	0.8717	0.9876	0.9901	1.4626	0.8314	0.7265	1.0298	0.833	1.4196	1.3342	1.0608	1.172	1.4933	1.0084	1.0065	1.0405	0.9278	0.7922	0.818	1.1835
Peptide	Gamma-glutamyl Amino Acid	1778	1036	123938	gamma-glutamylcysteine	59	1.5063	1.4295	0.3909	0.776	0.7906	0.4549	0.7226	1.1765	0.94	0.7487	0.4419	0.9732	0.3617	1.1577	1.1272	0.6768	1.0935	0.5415	0.925036	1.8971	1.435	0.9554	0.9082	0.9965	0.8461	0.5679	0.1654	0.6475	0.6027	1.0176	0.7214	1.9014	1.6371	0.6065	1.2185	1.3002	0.1654	4.084	0.9149	2.3435	2.4205	1.6579	1.5007
Lipid	Medium Chain Fatty Acid	62873	100002796	5282726	cis-4-decenoate (10:1n6)*	60	0.829	0.8549	0.7263	1.4741	0.7707	1.1969	0.522	0.864	0.8443	1.069	0.6839	0.7579	0.4948	1.0995	0.7249	1.0711	0.445	1.6962	0.8011	1.0553	0.7274	1.0036	0.3102	1.6195	0.727	0.6554	1.0654	1.035	0.7453	0.9212	0.9964	1.3655	1.1388	2.1276	0.649	1.8098	0.9918	1.606	1.0689	1.3551	0.8038	2.0939	0.5434
Xenobiotics	Chemical	27728	100001029	2526;3611397	glycerol 2-phosphate	60	1.1088	1.1793	0.8804	0.6574	1.4641	0.6189	0.9452	1.528	1.4155	1.0072	0.8328	0.9664	0.9815	1.1549	1.0293	0.9162	0.7836	0.7283	1.0399	0.7538	0.6751	0.5741	1.0958	0.602	0.7331	0.5864	0.6468	0.7277	0.6091	0.7362	0.6907	0.9734	1.1781	1.5632	1.0628	1.3305	1.3569	0.9195	0.7323	1.0984	1.0573	1.1114	1.4786
Peptide	Gamma-glutamyl Amino Acid	44872	100001313	7009567	gamma-glutamylmethionine	60	1.3703	1.1671	0.9291	1.2682	1.1734	0.9491	0.9527	1.2627	1.05	0.6292	0.8456	0.9038	0.6973	1.0483	0.7529	0.7433	0.8311	0.8315	0.7745	0.9123	0.7471	0.736	0.9266	1.0204	1.1033	0.8535	1.1241	0.832	0.9323	0.9015	0.9045	1.0241	1.1525	1.3555	1.0921	1.1412	0.6858	1.1269	1.0734	0.9913	0.7048	0.8069	1.0087
Amino Acid	Glutamate Metabolism	15720	100000282	70914	N-acetylglutamate	60	1.3403	1.8027	0.4742	1.7301	2.07	0.7182	0.5514	1.0428	0.9187	0.4491	0.6468	0.5596	0.2941	0.7084	0.5485	0.9685	1.9286	0.3913	0.6519	0.8322	0.5783	0.6958	0.8595	1.1865	1.4457	0.5751	0.7781	0.9444	0.6636	1.6976	1.2581	1.1506	1.2334	2.8878	2.9601	0.6632	0.5479	0.9774	0.8504	0.6985	0.8437	0.9193	1.3229
Lipid	Fatty Acid Metabolism (Acyl Carnitine, Hydroxy)	61839	100019800	126456228	3-hydroxypalmitoylcarnitine	60	1.0687	2.0083	1.9353	0.9396	1.8094	1.0922	0.9332	2.6228	1.2087	1.0749	0.7943	1.0789	1.8837	1.509	1.5467	2.0406	1.6159	1.0555	1.4589	1.0323	0.7047	0.5307	1.6151	0.9008	1.3739	0.6775	2.3943	0.8466	0.7691	1.088	0.3824	0.8912	0.8967	0.7888	0.7729	0.9677	0.9037	0.6565	0.8351	0.7522	0.8148	0.5863	1.1723
Lipid	Fatty Acid Metabolism (Acyl Glycine)	62064	100020211	NA	3-hydroxybutyroylglycine	60	0.6565	0.8883	1.5208	1.6133	1.2854	1.1116	0.9657	1.462	1.1142	1.1747	1.2684	1.2994	1.1153	1.205	0.9853	1.0487	1.3559	1.0015	1.0488	0.8107	1.0185	1.4135	1.5262	1.03	0.6642	1.3942	0.8334	1.5924	1.3523	1.7426	1.0505	0.9127	0.8876	1.1031	1.2929	0.94	0.9651	0.8899	0.9499	1.1744	0.8751	0.9699	0.7873
Carbohydrate	Aminosugar Metabolism	48149	1215	123826	N-acetylglucosaminylasparagine	56	1.381	1.0243	0.5133	0.4063	0.8538	1.1491	0.767	0.9818	0.9206	1.0201	0.7352	0.4063	0.8664	0.872	0.9504	1.1458	0.9853	0.4063	0.5312	0.4063	0.4826	0.9114	0.939616	1.1182	1.1086	1.0345	0.8303	1.266	0.5967	0.7508	1.1003	1.03406	1.5128	1.1501	1.469	1.0308	0.8245	0.5007	0.88472	1.0222	0.962	0.9323	1.2234
Lipid	Sphingomyelins	52437	100008957	85336023	sphingomyelin (d18:2/24:1, d18:1/24:2)*	60	1.1124	1.0697	0.8187	1.033	1.0982	0.877	1.0918	1.0549	0.9461	0.804	0.7396	0.8728	0.9462	0.9899	0.9695	0.975	1.0471	0.9593	0.9936	0.9557	1.0738	0.9451	0.9561	0.8617	0.953	0.9037	0.8943	1.0241	1.0417	0.8547	1.1128	1.0328	1.0006	0.9825	1.135	0.9689	1.0398	1.0549	0.9648	1.101	0.97	1.1137	1.1499
Amino Acid	Methionine, Cysteine, SAM and Taurine Metabolism	42002	100003892	98504	lanthionine	60	1.4134	1.4957	1.0135	0.9669	0.8715	0.8897	1.2183	1.3015	1.3138	0.6086	1.1944	0.8054	1.0089	1.0555	0.9649	0.9006	1.0035	0.7662	0.7219	0.6425	0.7603	0.5806	1.0625	0.7987	0.6982	0.4249	1.2277	0.7038	0.6463	0.8128	1.8828	1.2042	1.1877	1.6117	1.1315	1.5775	1.2569	0.9949	1.1885	1.1176	0.859	0.8439	1.2695
Lipid	Diacylglycerol	46798	100002989	14275396	oleoyl-linoleoyl-glycerol (18:1/18:2) [1]	60	0.5355	0.7695	1.0125	0.5547	0.6839	1.0795	1.0273	0.2712	0.9811	1.0964	1.6514	1.3305	0.9602	0.8326	1.1052	0.7829	0.7733	1.4752	0.9875	0.722	0.7726	0.7739	0.5591	0.6217	1.2181	0.8033	1.1454	0.7272	0.4483	0.9067	1.2066	1.1176	1.0933	0.9541	1.0634	1.8535	1.7711	1.7156	1.6346	1.8895	1.3797	2.1326	1.0363
Xenobiotics	Food Component/Plant	64131	100020377	121667	ethyl beta-glucopyranoside	60	1.0391	2.6127	1.1304	1.6942	2.1939	1.2465	0.9333	1.1255	1.3337	1.6815	0.8629	0.9135	0.8217	0.778	0.8145	1.4855	1.2532	0.8517	0.9048	1.1357	1.3054	1.085	1.5239	0.7827	1.7534	1.3339	0.964	1.4006	1.4165	0.9961	1.1848	1.6111	1.6144	1.5523	0.9657	1.2823	0.6915	1.0118	0.6517	0.6587	0.5466	0.5824	0.9704
Lipid	Lysophospholipid	35819	100001561	122164832	2-palmitoleoyl-GPC* (16:1)*	60	1.2116	1.506	0.6735	0.9565	1.2089	0.9877	0.9295	0.8514	0.7052	1.2522	1.0182	1.113	1.1946	0.9223	0.6502	1.3183	1.0015	0.7312	0.6025	0.6225	1.016	0.6345	0.8763	0.6567	1.1649	0.5369	0.8725	0.7241	0.4793	0.8034	0.9169	0.7805	0.892	1.1427	0.8032	1.501	1.4062	0.9393	1.6909	0.8076	1.2788	1.0129	1.2907
Lipid	Phospholipid Metabolism	1600	1026	1015	phosphoethanolamine (PE)	60	1.1305	0.9717	0.758	0.901	1.0102	0.9603	0.961	1.0181	1.1218	1.0156	0.8672	1.1002	1.0858	1.1222	0.9308	1.0518	0.9138	1.0019	0.9264	1.0378	0.9206	0.7912	0.9399	0.8348	0.817	0.9539	0.8979	0.9472	0.8642	0.8084	0.9926	1.045	0.9445	0.8915	0.9209	1.1624	0.9466	1.0372	0.8916	1.152	1.0316	1.165	1.1506
Amino Acid	Histidine Metabolism	30460	100001051	92105	1-methylhistidine	60	0.4367	1.0234	0.671	0.8426	0.9753	0.5353	1.2777	1.0141	0.5795	0.8208	0.9777	1.7174	1.2023	0.9439	1.103	1.3858	0.9957	1.7786	1.2843	1.9945	1.0395	0.743	1.3168	0.7121	0.783	0.5368	0.9926	0.7161	0.8877	0.8473	0.7904	1.764	1.249	1.0043	0.8642	1.8215	0.756	1.4836	0.8631	1.2852	1.0686	1.541	1.6645
Lipid	Fatty Acid, Monohydroxy	57663	100015637	193484	2-hydroxybehenate	60	0.864	0.8896	0.9148	0.5546	0.5919	0.8842	0.673	1.2862	1.5137	1.4773	1.0005	1.0004	1.2075	1.1701	0.9396	0.8063	0.9146	1.3871	0.868	0.9511	0.4597	0.5703	1.1665	0.5387	1.0001	0.9746	1.1811	0.741	0.6836	0.7673	0.9935	0.8225	1.1013	0.6968	1.0096	1.2016	0.9656	2.7642	1.4298	1.1195	1.3002	0.9797	1.4782
Lipid	Long Chain Saturated Fatty Acid	1358	439	5281	stearate (18:0)	60	0.8151	0.8499	0.8467	0.6944	0.7472	0.8206	0.7505	1.2758	1.5701	1.3162	1.1802	0.8496	1.1313	1.1044	0.8544	0.9242	0.7082	1.2091	0.8286	0.88	0.5222	0.7322	1.1914	0.6412	0.999	0.9763	1.0329	0.9314	0.7447	0.8173	1.1402	1.0279	1.3999	0.9464	1.2881	1.0725	0.9532	2.5017	1.3269	1.0988	1.064	1.0213	1.4833
Lipid	Sphingomyelins	48492	100006294	44260125	behenoyl sphingomyelin (d18:1/22:0)*	60	1.1713	0.8873	0.5987	0.7012	0.7532	1.2194	0.787	1.2283	1.0848	1.1033	1.0242	0.7283	0.7637	1.2843	1.2339	1.4213	1.06	0.7619	0.7477	0.7805	0.7197	0.6561	0.7204	1.1912	0.6512	1.0996	0.6904	1.2023	0.7524	0.7075	1.3016	0.8702	1.1855	1.4356	1.3164	0.9685	1.2936	0.9056	1.0937	0.91	1.1864	0.9276	0.8119
Peptide	Dipeptide	41374	100003589	5488196	phenylalanylalanine	60	1.1103	1.0448	0.5929	1.0352	1.2999	0.7084	1.0543	1.5224	1.0012	0.9407	0.8167	0.8805	0.9206	0.9376	0.7569	0.8545	1.0751	1.0268	1.1512	0.9514	0.7348	0.7071	1.0171	0.8635	0.8896	0.6413	0.6727	0.8407	0.7282	0.849	0.7571	0.9326	1.1124	1.6335	1.0864	0.9098	0.8278	1.0764	0.9045	1.3171	1.3915	1.4937	1.8608
Carbohydrate	Aminosugar Metabolism	42420	100001320	2781043	erythronate*	60	1.3192	1.5728	0.9525	1.0982	1.4651	1.3222	1.1113	1.3422	1.2992	1.1793	0.9985	1.2154	1.153	1.4988	1.1334	1.3324	1.6262	0.9938	0.7653	1.0007	0.8501	0.8708	1.0317	0.8446	1.1372	0.9798	1.0697	0.92	0.8051	1.1058	0.793	0.9074	1.1494	1.3282	0.9993	1.1259	0.7629	0.7336	0.6128	0.8306	0.947	1.0201	1.2863
Lipid	Phospholipid Metabolism	34396	267	1014	phosphocholine	60	1.2276	1.3572	1.1663	1.391	0.8689	1.0769	1.1829	1.2812	1.115	0.7601	1.0716	1.1989	1.1405	1.4049	0.961	0.9773	0.857	0.9044	0.8609	1.0027	1.4076	1.1251	1.2264	1.1656	0.9973	0.7908	0.8215	1.6607	1.2542	1.0349	1.0562	1.0946	0.9724	1.0598	0.958	0.8335	0.8576	0.9064	0.9066	0.9904	0.9294	0.9426	1.2421
Lipid	Phosphatidylglycerol (PG)	52623	100001866	24779551	1-stearoyl-2-oleoyl-GPG (18:0/18:1)	60	0.9023	0.9571	0.7429	0.8373	0.4452	0.8904	1.0447	1.0348	0.9666	0.8624	0.9498	0.8103	1.0255	1.1417	1.0107	1.06	1.0861	1.1916	1.0127	1.1031	0.8812	0.8565	0.9784	0.8775	0.8952	0.8251	0.9088	0.9738	0.7888	0.9076	1.0128	1.1022	1.1898	0.9918	1.035	1.1417	0.9404	0.9852	0.8787	1.082	1.0082	1.0211	1.2224
Peptide	Gamma-glutamyl Amino Acid	37063	100001843	440103	gamma-glutamylalanine	57	1.9217	0.9083	0.6352	0.4742	0.9501	1.5874	0.7085	1.0021	0.8774	0.8536	1.1228	0.999947	0.9603	1.39	0.8476	0.4742	1.0999	0.8257	0.7198	0.6611	0.6879	0.4742	0.4742	1.2425	0.9697	0.738	1.6644	0.5249	0.5659	0.5205	2.2878	0.7159	1.0426	0.5274	0.6751	1.4821	1.0977	1.22426	2.7054	0.9381	1.13936	0.9208	0.6797
Lipid	Monoacylglycerol	62431	100020746	NA	1-meadoylglycerol (20:3n9)*	60	0.7766	0.8723	0.946	0.4395	0.6374	0.8661	0.5226	1.7047	2.1496	1.0789	2.1613	0.9771	1.7019	0.9411	1.0806	0.9961	0.7998	0.9646	0.695	1.0655	0.3102	0.3425	1.4878	0.9678	0.4075	1.0659	0.4176	0.8263	0.3805	0.5846	1.448	1.6486	2.8458	0.8648	1.7732	1.1816	1.7877	3.1144	2.035	1.0039	1.2529	1.0794	1.6392
Peptide	Gamma-glutamyl Amino Acid	18369	1268	151023	gamma-glutamylleucine	60	1.1612	1.1645	0.6369	1.0125	0.9984	0.8759	1.0016	1.2443	1.258	0.7826	0.8738	0.982	0.9409	1.3561	0.945	0.9733	0.8832	0.947	0.7742	0.9796	0.8314	0.5385	0.8401	0.9628	0.8879	0.6145	1.0726	0.7821	0.7785	1.0428	1.1827	1.059	1.1235	0.84	1.3192	1.4576	0.7952	1.1895	1.1984	1.2754	1.0618	1.0761	1.033
Cofactors and Vitamins	Thiamine Metabolism	5341	873	1130	thiamin (Vitamin B1)	60	1.5531	1.7369	0.9584	1.1066	1.3214	0.7522	1.153	1.2321	1.2828	0.7066	0.8222	0.7311	0.9268	1.0442	0.9558	0.7592	0.85	0.8284	0.8534	0.7451	0.7844	0.695	1.1742	0.8085	0.9148	0.6745	1.0395	0.9429	0.8768	0.8721	1.6135	1.4718	1.5602	2.237	1.2554	1.1155	1.3817	0.9688	0.9319	1.0217	0.8313	0.8247	1.4713
Lipid	Lysophospholipid	34061	100001551	24779476	1-arachidonoyl-GPC* (20:4)*	60	0.8731	0.9533	0.721	0.8737	0.6763	0.6861	0.8133	1.2593	1.5001	1.0916	0.6558	0.7804	1.0919	1.3686	0.6279	1.0601	0.7279	1.1326	0.8859	0.6439	0.4492	0.5752	1.3689	0.4891	1.0425	0.8166	0.8314	0.9901	0.7285	0.5965	1.1215	1.0187	1.168	0.8257	1.5141	1.0399	0.6557	2.3571	1.0391	0.9898	1.0191	1.0543	1.7801
Lipid	Fatty Acid, Monohydroxy	52938	100008933	5282907	3-hydroxystearate	60	1.0713	1.1859	0.889	0.6672	0.9154	0.8454	0.7729	1.146	1.2103	1.2296	1.043	0.7806	1.0386	0.9927	0.7367	0.928	0.8902	1.1389	0.785	0.774	0.6513	0.6171	0.9996	0.7997	2.0469	0.7729	1.1771	0.8205	0.6034	0.7426	1.5052	0.9594	1.5273	1.2048	1.3194	0.9698	1.332	1.6794	2.0504	0.8203	0.9543	0.8764	1.0932
Lipid	Ceramides	57434	100015737	NA	ceramide (d18:1/17:0, d17:1/18:0)*	60	0.5221	1.1507	0.8824	0.9532	0.9985	0.7361	1.1431	0.7191	0.8674	0.9183	0.6157	1.0015	0.9678	0.891	0.8208	0.5219	0.662	1.1278	1.0202	1.1866	0.6402	0.8783	1.0792	0.6033	1.0713	0.6301	0.9945	1.0321	1.0775	1.0861	1.1201	2.2894	1.7094	1.5346	0.9954	1.8296	0.924	1.2072	0.8078	1.5214	0.7319	1.1668	1.6862
Lipid	Diacylglycerol	57449	100010950	6438587	stearoyl-arachidonoyl-glycerol (18:0/20:4) [2]*	60	1.1054	0.8652	0.6538	0.9694	1.2034	0.5725	0.8347	1.0332	0.8733	0.6544	0.9004	0.7675	0.9435	0.911	1.0108	0.8122	1.0484	0.7854	1.0609	1.1118	0.8347	0.8025	0.9894	0.9447	0.5334	0.7812	0.7765	0.967	1.0988	0.8741	1.3346	0.9952	0.8907	1.0153	1.2299	1.1335	1.0236	1.0472	0.627	1.0444	0.9574	1.0388	1.0443
Lipid	Long Chain Polyunsaturated Fatty Acid (n3 and n6)	18467	2050	446284	eicosapentaenoate (EPA; 20:5n3)	60	0.8692	0.888	0.7407	0.7758	0.5875	0.6926	0.661	1.5634	2.066	1.5042	1.8296	0.9741	1.7428	1.4261	0.6992	0.9882	0.4624	1.1208	0.6764	0.6634	0.3083	0.5205	1.4206	0.4181	0.7241	0.7891	0.9786	0.986	0.5548	0.7589	1.0375	1.1067	1.7629	1.1547	1.0754	1.2172	0.9812	4.2916	1.5421	1.0118	1.3198	2.4877	1.7788
Amino Acid	Polyamine Metabolism	603	507	1103	spermine	60	0.713	1.1391	1.1932	1.1276	1.3245	1.359	1.7126	1.4332	1.4346	0.7947	1.3828	1.2162	1.4435	1.2731	0.9624	0.9786	0.8902	1.1854	0.895	0.9545	0.9152	0.8559	1.4159	1.201	1.1921	0.9177	1.0191	1.2273	1.0256	0.9234	0.8209	0.7827	0.7679	0.9053	0.8182	1.2564	1.0229	0.9971	0.8703	1.0373	0.739	1.2857	1.364
Lipid	Lysophospholipid	19324	100000656	71581135;42607495	1-stearoyl-GPI (18:0)	60	0.9549	1.1668	0.9874	0.6354	0.6651	0.6882	0.7691	1.0356	1.5148	1.516	0.8218	0.7552	0.9814	1.1158	0.7968	0.7569	0.821	1.2467	1.0704	0.615	0.4159	0.629	1.6209	0.6122	1.3239	0.9169	1.2714	0.8261	0.7147	0.7507	1.369	1.1887	1.8924	1.0415	1.8446	0.9452	0.9587	2.4387	1.3912	1.0511	0.9361	1.0399	1.6896
Lipid	Long Chain Polyunsaturated Fatty Acid (n3 and n6)	1110	229	444899	arachidonate (20:4n6)	60	0.8283	0.9669	0.7129	0.6098	0.5402	0.752	0.5384	1.1499	2.0262	1.5206	1.2767	0.7407	1.1644	1.0646	0.7183	0.9677	0.6556	1.4929	0.6967	0.7353	0.3591	0.4786	1.5468	0.3573	0.9909	0.8614	1.0241	0.8552	0.6101	0.6987	1.1119	1.0091	1.6545	0.9284	1.3492	1.1381	0.7947	3.5853	1.3983	1.1251	1.0492	1.2862	1.6634
Lipid	Inositol Metabolism	37112	100001859	NA	chiro-inositol	60	2.1267	1.7688	1.313	2.0342	1.6086	0.6312	0.7478	0.7402	0.2341	0.3958	0.5227	0.2597	0.1868	0.2376	0.3044	0.2597	0.5807	0.4445	0.2763	0.2923	1.2591	1.4571	1.3567	1.4336	1.7452	1.7841	0.846	0.9748	0.9687	1.1385	2.9417	1.3533	2.286	1.439	2.0839	1.0552	1.2224	1.0252	0.6629	0.5364	0.0914	0.1162	0.6009
Lipid	Monoacylglycerol	34397	100001433	16019980;5282281	1-arachidonylglycerol (20:4)	60	0.6924	0.6629	0.7933	0.6185	1.0064	0.7207	0.9155	0.9584	3.1123	1.2075	1.3054	0.9551	1.4797	1.1512	0.9936	0.8795	0.7719	1.2172	0.8676	0.6242	0.3672	0.6171	1.2382	0.4018	0.3328	0.896	1.0752	0.9676	0.7886	0.7078	1.2017	1.1737	1.4464	0.9873	1.7895	1.8794	0.8636	2.9288	1.439	1.2487	0.9849	0.5778	1.5875
Cofactors and Vitamins	Hemoglobin and Porphyrin Metabolism	43807	1090	5280352	bilirubin	60	0.8815	0.7475	0.5656	0.5328	0.877	1.4871	0.6917	1.357	1.6605	0.83	0.7663	0.963	0.9971	1.2657	1.0029	1.1582	1.038	1.0175	1.026	0.8025	1.3921	0.526	0.9601	0.5	0.5848	0.37	0.6962	0.6594	0.5012	0.5577	1.1928	0.7803	0.7602	1.1431	1.4197	1.1271	0.7008	1.3135	0.9504	1.0432	1.6151	1.3214	1.7972
Lipid	Endocannabinoid	39730	100003240	168274	N-stearoyltaurine	60	0.7776	0.7306	0.7913	0.7291	0.7601	0.7654	0.7243	1.5698	2.003	1.3365	1.0563	0.9081	1.0199	1.293	0.6509	0.9878	0.628	1.3598	0.8368	0.6778	0.3443	0.5819	1.0533	0.5535	1.0864	0.8271	1.2215	0.8747	0.5754	0.818	1.6297	0.9501	1.4945	0.8411	1.1492	1.0334	1.6205	2.248	1.9511	1.0763	1.0236	1.1377	1.7741
Lipid	Fatty Acid Metabolism (Acyl Carnitine, Long Chain Saturated)	57512	100004054	53477803	margaroylcarnitine (C17)*	60	0.7023	1.2871	1.0213	0.91	1.3466	1.2048	1.8045	1.7252	1.5069	0.8123	0.965	1.3131	1.5377	1.7654	1.7073	1.473	0.721	1.6154	1.3587	1.0471	1.0176	0.7666	1.2526	0.9163	1.1676	0.8736	2.6809	1.4068	0.9009	0.9824	0.613	1.2325	0.9268	0.6842	0.5958	1.0501	0.8826	0.6954	0.9038	0.9417	0.7245	0.9616	1.3692
Lipid	Phosphatidylinositol (PI)	52450	1528	46891795	1-palmitoyl-2-linoleoyl-GPI (16:0/18:2)	60	1.2537	1.4047	0.9922	1.2503	1.1095	1.0106	1.0883	1.3587	0.9135	0.919	0.9772	0.9889	0.8852	1.107	0.9489	0.7155	0.5206	0.6472	0.6529	0.7301	0.7102	0.8534	0.9237	1.2252	0.9564	0.9899	0.9963	0.9682	0.9653	0.8737	1.4024	1.1298	1.2468	1.313	1.5971	1.4468	1.3474	1.3652	1.0987	1.1229	0.7812	0.9168	1.0037
Amino Acid	Urea cycle; Arginine and Proline Metabolism	57461	100002769	160437	argininate*	50	2.867	1.4808	0.7423	0.8647	1.1979	0.689814	0.7449	1.121	0.6054	0.784367	0.683609	0.2532	0.3298	0.3746	0.6267	0.2532	0.5102	0.2532	0.2532	0.3567	0.2532	0.2532	0.8129	1.8081	1.3719	0.6116	1.8876	0.802	0.9071	1.038	3.0157	0.962	1.47056	1.166	1.51363	1.23427	0.7425	1.08192	1.20457	1.4466	0.803842	0.6119	1.3338
Lipid	Monoacylglycerol	52431	100008952	NA	1-palmitoleoylglycerol (16:1)*	59	0.1808	0.6735	0.8942	0.1808	0.7325	1.0521	0.8096	0.9538	2.4896	2.269	3.1217	1.5188	1.5016	1.1389	0.8131	1.2869	0.7701	1.4173	0.2199	0.5282	0.473	0.2379	0.7386	0.2265	1	0.7127	1.2221	0.4714	0.25	0.7989	0.6407	1.21825	1.335	0.8426	0.8948	2.3134	2.5644	3.2589	2.3217	1.6981	1.4425	1.8217	1.2707
Amino Acid	Urea cycle; Arginine and Proline Metabolism	2132	391	9750	citrulline	60	2.1453	1.0903	0.8103	0.7003	1.1196	0.8645	0.7419	0.8233	0.9848	0.8301	0.8866	0.8947	0.817	0.7639	1.0461	0.7619	1.0596	0.64	0.9759	0.9852	0.789	0.5055	0.7032	0.8664	1.1869	0.6675	1.4057	0.6389	0.8737	0.7569	1.7176	0.8413	0.556	1.1428	0.8847	1.3773	1.2196	1.0036	1.2177	1.0099	1.2701	0.9738	1.0494
Lipid	Plasmalogen	52673	100009002	52925126	1-(1-enyl-palmitoyl)-2-arachidonoyl-GPE (P-16:0/20:4)*	60	0.9967	0.9063	0.9106	1.0459	0.985	0.9665	0.9439	0.8819	0.9041	0.7269	0.9306	1.0033	1.0291	0.9389	1.0099	0.949	1.0384	0.9868	1.0349	1.0495	1.0611	0.8631	0.8638	0.8993	0.93	0.8807	0.9305	0.8899	1.0171	0.9136	0.912	0.8767	0.7603	0.9741	0.9414	1.1105	0.9627	0.9833	1.014	0.9923	1.0685	1.0761	0.965
Lipid	Long Chain Saturated Fatty Acid	1336	424	985	palmitate (16:0)	60	0.8476	0.9233	0.863	0.6193	0.6986	0.8092	0.7126	1.1429	1.8427	1.4813	1.3625	0.9044	1.2005	1.2051	0.8477	0.9444	0.6433	1.2245	0.7346	0.7266	0.4611	0.6586	1.259	0.5721	1.0052	0.8755	1.0401	0.9399	0.6755	0.7504	1.1035	1.0214	1.4977	0.9948	1.3598	1.1446	1.1354	2.7894	1.6247	1.1935	1.2044	1.3375	1.4928
Amino Acid	Alanine and Aspartate Metabolism	62060	100020205	15991574	hydroxyasparagine	60	0.4917	0.949	0.5344	0.5476	0.9054	0.8887	1.542	1.0973	1.1978	1.2275	1.1706	1.2859	1.6904	1.3248	1.0799	1.2895	0.9497	1.1622	0.9435	0.8842	0.4303	0.5815	0.9542	0.724	0.6237	0.5773	0.799	0.7126	0.7191	0.5455	0.9161	1.5124	0.8337	0.93	0.82	1.44	0.8271	1.2813	0.9098	1.3978	1.3526	1.5804	1.8628
Lipid	Fatty Acid Metabolism (Acyl Carnitine, Medium Chain)	33936	100001247	11953814;123701	octanoylcarnitine (C8)	60	0.8888	1.46	1.0314	0.6617	0.8417	1.043	1.255	1.078	1.1526	0.8511	0.8567	1.4293	1.5421	1.2254	1.4974	2.0931	0.8512	1.4402	0.8942	1.7012	1.2146	1.1565	1.0014	0.9981	1.819	1.1167	1.8353	1.0645	0.9851	1.0666	0.5908	0.9422	0.6304	0.5897	0.7739	1.0575	0.4377	1.494	0.995	1.0929	0.944	2.2075	0.7907
Peptide	Gamma-glutamyl Amino Acid	2734	1102	94340	gamma-glutamyltyrosine	60	1.2748	1.427	0.714	0.9338	1.0298	0.8302	0.9464	1.2728	1.2281	0.7932	0.871	0.9245	0.7799	1.3834	0.9222	0.9756	1.0274	0.7851	0.8885	1.0099	0.8034	0.5362	0.8451	0.843	0.94	0.6223	0.9998	0.7505	0.7244	0.9635	1.1298	1.167	1.3316	0.9916	1.3888	1.4043	0.8649	1.1152	1.2182	1.1697	1.1005	1.1491	1.0606
Lipid	Phospholipid Metabolism	37455	100001620	123874	glycerophosphoethanolamine	60	0.9012	0.623	0.9057	0.58	1.127	0.7806	0.7219	0.6	0.7138	1.4002	0.9627	0.9934	1.0079	0.7413	1.0819	0.8645	0.9503	0.8394	1.0754	0.9155	0.7792	0.7364	0.9263	1.0936	1.0066	1.2776	0.8399	0.7733	0.7721	0.9145	0.6116	1.068	1.0521	0.5088	0.9312	1.0585	0.7733	1.1642	1.0266	1.087	1.3009	1.1735	0.8785
Nucleotide	Pyrimidine Metabolism, Cytidine containing	35132	100001466	14237477	3-methylcytidine	50	2.1633	1.42731	0.4212	0.743812	0.575	0.4212	0.4212	1.2082	1.6955	0.824663	0.822589	0.62515	0.4631	1.482	0.839048	0.9771	1.3455	0.4212	0.4212	0.4612	0.4212	0.4584	0.4212	0.8742	0.6603	0.5783	0.7188	0.5134	0.4212	0.4212	1.2935	0.6011	1.19289	1.3673	1.5757	1.29564	1.0506	0.4834	0.909467	1.1006	0.9752	1.2577	1.9692
Amino Acid	Histidine Metabolism	61868	100001668	440569	1-ribosyl-imidazoleacetate*	60	1.4476	0.7928	0.6307	0.8762	1.0941	0.9812	0.6667	1.0376	1.3404	0.8181	0.6449	0.6477	0.5548	0.6987	0.5919	0.8538	0.9192	0.8771	0.6378	1.3546	0.5637	0.4526	0.7054	2.2187	1.0188	0.5914	1.3384	0.8178	0.7236	1.3852	1.6466	1.1503	1.4383	1.5273	1.6572	1.1634	1.1145	1.026	0.8455	2.447	0.9684	0.6276	1.3293
Nucleotide	Purine Metabolism, Adenine containing	32342	209	6083	AMP	60	0.6725	0.7617	0.8461	0.8727	1.0861	1.1165	0.8725	0.7128	0.6789	0.9791	1.1077	1.2848	1.2356	1.0698	1.0054	1.0939	0.9872	1.255	1.0779	1.3335	1.1602	1.1397	0.8389	1.3446	1.2469	1.3698	0.8782	1.2749	1.2179	1.2176	0.384	0.945	0.4107	0.3359	0.7025	0.9483	0.2863	1.0242	0.779	0.7108	1.0168	1.0781	0.6981
Lipid	Fatty Acid, Amino	43761	100004542	227939	2-aminoheptanoate	60	2.8223	3.0479	2.3673	1.8815	3.6165	0.9268	1.1818	0.9568	1.1489	0.7675	0.9016	0.6502	0.4979	0.6308	1.3354	1.1173	3.5198	0.9127	0.893	0.4745	1.7654	1.3775	2.25	0.7163	2.2135	1.5153	1.003	1.7287	1.3675	2.1925	1.652	1.0761	1.6041	0.7497	0.9181	0.7448	0.6246	0.846	0.6989	0.7117	0.6677	0.3967	0.9403
Lipid	Long Chain Monounsaturated Fatty Acid	33971	100001278	5312435	10-heptadecenoate (17:1n7)	60	0.7961	0.9358	0.9096	0.5386	0.704	0.9295	0.7231	1.2159	1.8397	1.7694	1.4022	0.9246	1.0726	1.024	0.8253	0.9732	0.7811	1.3413	0.7636	0.7292	0.6316	0.5758	1.0137	0.5606	1.0585	0.9016	1.1131	0.8395	0.5748	0.7239	0.9888	1.0602	1.5872	0.978	1.3418	1.2282	1.3338	2.7041	1.7704	1.1348	1.2032	1.1866	1.6896
Lipid	Phosphatidylglycerol (PG)	52448	100000641	70789105	1-palmitoyl-2-oleoyl-GPG (16:0/18:1)	60	1.1117	1.2372	0.8792	0.9982	1.1765	1.1162	1.1404	1.1372	1.0891	1.0345	1.0727	1.1901	1.2073	1.2949	1.1694	1.3225	1.3516	1.2068	1.0018	1.027	1.0888	0.9797	1.2211	0.8784	1.0293	0.8092	0.9844	0.9351	0.9674	0.9502	0.9036	0.8913	0.9198	0.8857	0.8863	1.0403	0.95	0.8311	0.7363	0.9908	0.9115	0.9928	1.1147
Amino Acid	Glutathione Metabolism	62103	100002466	22833544	cysteinylglycine disulfide*	60	0.5524	0.6759	0.725	0.8966	1.3142	1.408	0.6362	0.5933	0.4732	0.9318	0.94	1.0695	0.9282	0.8294	0.8391	0.9701	1.182	1.1397	0.7523	0.9973	0.7606	0.5895	0.5831	0.8015	1.5339	1.1755	1.9716	0.8265	0.7914	0.908	0.7766	1.1829	0.6271	0.5312	0.7752	1.7305	0.3671	1.4334	1.6658	0.8929	1.3034	1.5785	0.9962
Xenobiotics	Chemical	44552	100004568	119083	S-(3-hydroxypropyl)mercapturic acid (HPMA)	60	1.8627	2.0195	0.862	1.0995	1.9944	0.9445	0.9584	1.768	2.2015	1.3528	0.9439	0.82	0.8593	1.536	1.0439	1.5201	1.5867	0.9433	1.0265	1.5039	0.6409	0.7935	1.0676	1.5497	1.1281	0.9432	1.2258	1.0843	0.9378	1.2496	1.2244	0.8906	0.9975	0.9163	1.0025	1.0402	0.8402	0.8032	0.768	1.175	0.7596	0.8923	1.0807
Nucleotide	Purine and Pyrimidine Metabolism	37070	100001805	13130	methylphosphate	60	0.9934	1.3117	1.014	1.0673	1.0562	0.9337	1.2255	1.2969	1.151	0.8779	1.0964	1.0451	1.1342	1.0874	1.0061	1.0576	1.2425	1.0818	0.9321	0.8504	0.8797	1.0224	1.1932	1.1097	1.0827	0.8493	1.1639	1.1114	0.868	1.0623	1.0338	0.9756	1.0511	1.0391	1.0563	0.9193	0.9939	0.7216	0.9118	0.8547	0.8825	0.8703	1.0671
Amino Acid	Lysine Metabolism	62860	100003415	164795	N6-methyllysine	60	1.131	1.4673	0.8412	1.4306	1.4245	0.8108	1.0319	1.0485	0.9327	0.7499	0.9241	0.7929	0.8231	1.0633	0.7377	0.7636	0.7894	0.6564	0.7261	0.8209	0.7794	0.9992	1.1741	1.1384	0.8941	0.814	1.0662	1.0151	0.909	0.8423	1.9679	1.5703	1.5574	1.2216	1.2435	1.1885	0.917	1.1126	1.4196	1.1178	0.8285	0.7566	0.9314
Amino Acid	Glycine, Serine and Threonine Metabolism	27710	100001006	10972	N-acetylglycine	60	0.3377	1.1312	1.4575	1.1995	0.7594	1.7638	0.991	1.2122	1.1601	0.7389	1.5118	1.5022	1.2366	1.4744	1.6692	1.503	0.8088	0.921	1.3521	1.0854	1.6325	1.3187	1.0255	0.8657	0.8952	1.2808	0.4827	1.4604	0.9157	1.2842	0.4032	0.825	0.4391	1.182	1.2047	0.5261	0.6451	1.092	0.9136	0.7272	1.1479	1.1022	0.5885
Amino Acid	Alanine and Aspartate Metabolism	63151	100020371	5488191	N,N-dimethylalanine	60	0.9144	1.6126	2.1303	1.6769	1.3114	10.3896	2.2618	1.2239	0.9389	1.0972	2.0316	11.9495	1.9732	1.5614	0.9032	1.1246	1.5731	9.9256	6.8525	0.7257	0.8244	1.3118	1.4465	0.8499	1.0162	1.1829	1.019	1.2848	0.8357	0.9249	0.6854	0.7479	0.9162	0.9838	0.7534	1.7062	0.8904	2.0171	1.2289	0.7356	0.5405	0.9522	1.0546
Nucleotide	Purine Metabolism, Adenine containing	15691	1214	159296	adenosine 3',5'-diphosphate	60	0.6444	0.7684	1.0555	1.1369	0.917	0.9935	1.0763	1.2013	0.8121	1.4141	0.9313	1.3164	1.0228	1.4311	1.1417	1.3789	1.0977	1.0505	1.1073	1.2729	0.8293	1.2254	1.1301	1.5346	1.331	1.182	0.7892	1.3722	0.8488	1.1039	0.7032	1.1245	1.137	0.2192	0.7705	0.8987	0.3761	0.8716	0.9646	0.7145	0.7614	1.3005	0.6772
Lipid	Phosphatidylinositol (PI)	52449	100000616	NA	1-stearoyl-2-arachidonoyl-GPI (18:0/20:4)	60	0.9199	1.0072	0.9577	0.9317	1.0218	0.9458	1.0419	0.9031	0.9087	0.8165	0.9413	0.9602	0.9384	0.9677	0.9966	0.9039	0.9959	1.0732	0.9987	1.0039	1.0141	0.9428	1.012	0.8668	0.9862	0.8398	0.9019	0.9555	1.0084	0.9523	1.014	1.0247	1.0108	1.0225	1.0013	1.155	1.029	1.0466	0.9599	1.0573	0.9653	1.0947	1.1233
Lipid	Sphingomyelins	42459	100004329	NA	sphingomyelin (d18:2/16:0, d18:1/16:1)*	60	1.0019	1.1891	0.8674	1.1456	1.0659	0.9568	1.0197	0.9992	0.848	0.8068	0.919	0.8977	1.0021	1.0603	0.8747	0.9614	1.0073	0.9252	0.9425	0.9509	0.8478	0.88	0.9569	0.9058	0.9613	0.783	0.8549	0.9575	0.9156	0.8559	1.1103	1.0008	1.0504	0.9688	1.1607	1.2334	0.9502	1.0331	0.8827	1.0522	0.9395	1.0302	1.1746
Amino Acid	Polyamine Metabolism	37496	192	122356	N-acetylputrescine	60	2.338	1.8516	0.8055	0.8125	1.297	1.3785	1.0183	1.5651	2.1833	1.23	1.1139	1.162	0.9973	0.9957	1.1056	1.0322	1.5488	1.2832	1.0056	0.8849	0.6294	0.6836	0.8736	1.2583	1.3044	1.3765	1.2327	0.9985	0.912	2.2532	1.1958	0.6478	0.8571	0.4884	1.0469	1.0015	0.4696	0.5781	0.5069	0.9638	0.5166	0.9398	0.7195
Carbohydrate	Aminosugar Metabolism	46539	100006435	84265;439174	N-acetylglucosamine/N-acetylgalactosamine	60	1.516	1.1034	0.7338	0.8742	0.6864	0.8651	1.1589	1.3917	1.1475	0.8514	1.1091	0.9891	1.0443	1.1411	0.9235	0.849	0.8458	1.0109	0.7841	0.7016	0.6483	0.729	0.9092	0.6552	0.6288	0.5015	1.3777	0.8726	0.7339	0.87	1.9442	1.1158	1.554	1.4987	1.0383	1.0982	1.6886	1.061	1.3125	1.1435	1.138	1.1643	1.4727
Amino Acid	Guanidino and Acetamido Metabolism	32446	100001212	439918	guanidinosuccinate	57	2.2522	1.9087	1.3932	1.2314	1.5245	1.166	0.851	0.8792	1.1635	1.6011	1.0677	1.1349	0.7048	0.829	1.004	0.9725	1.2513	0.8728	0.6967	0.7598	1.2815	1.4542	2.0901	1.0091	1.9234	1.6863	1.4214	1	0.9609	1.7092	0.9363	0.3832	1.1685	0.9055	1.6084	1.0108	1.0401	0.7786	0.4361	0.7105	0.7022	0.5031	0.8605
Amino Acid	Methionine, Cysteine, SAM and Taurine Metabolism	15915	1263	34755	S-adenosylmethionine (SAM)	60	1.1067	1.1547	1.0026	0.9607	1.1075	1.0404	1.0354	0.9976	1.1901	1.0358	1.1677	1.0092	1.0345	1.2111	1.1645	1.2401	0.944	0.9129	0.8235	0.8928	0.9295	1.0527	1.0984	1.1095	1.0134	1.0615	0.8504	1.2675	1.0233	1.2332	0.8224	0.9681	1.1269	0.9925	1.0531	1.0559	0.758	0.9025	0.7828	0.9778	0.798	0.9116	0.8157
Lipid	Fatty Acid, Monohydroxy	21158	100000882	16064	3-hydroxymyristate	60	0.9257	1.0492	0.983	0.881	0.8137	0.8223	0.7997	1.298	1.2231	0.9675	0.971	0.9393	1.0482	1.0866	0.9386	1.1234	0.8891	1.0763	1.0081	0.8845	0.757	0.707	0.9589	0.7642	0.8495	0.7787	0.9228	0.9319	0.704	0.9368	1.0909	1.0054	1.1127	1.5982	1.0016	1.0475	1.3694	1.2345	1.3752	1.0344	1.1747	0.9714	1.1121
Lipid	Sphingomyelins	57478	100015792	NA	sphingomyelin (d18:1/25:0, d19:0/24:1, d20:1/23:0, d19:1/24:0)*	60	0.9209	0.8964	0.4614	0.6608	0.9209	0.8548	1.0279	1.402	1.1119	0.6997	0.4983	0.531	0.7335	1.297	1.1662	1.1723	1.059	0.9963	0.6983	0.7794	0.931	0.5448	0.6219	0.9938	0.697	0.9885	0.7116	1.6412	1.0858	0.5498	1.7136	1.4786	1.5258	1.3181	0.9612	1.0689	0.8974	0.8167	1.0412	0.7868	0.8617	0.836	1.5513
Nucleotide	Pyrimidine Metabolism, Thymine containing	1566	1114	64956	3-aminoisobutyrate	60	1.4504	2.286	1.1887	1.5109	2.1066	0.8494	1.4096	1.347	1.2435	0.9769	1.0032	0.7727	0.8432	1.0686	0.8889	1.021	0.9968	0.7749	0.7209	0.8716	1.3844	1.2342	1.2945	1.1446	1.2931	1.2682	0.8558	1.2305	1.3302	1.2195	1.3026	1.5027	1.5644	1.4351	1.3902	0.8263	0.7725	0.6279	0.5057	0.5894	0.4754	0.5562	0.6221
Amino Acid	Polyamine Metabolism	1419	212	439176	5-methylthioadenosine (MTA)	60	1.0225	1.4864	1.0302	1.0765	1.1386	1.1604	0.8596	1.3688	1.496	1.3364	1.3119	1.0578	0.9856	1.1996	1.2003	1.3346	1.0355	0.945	0.7927	0.9325	0.7595	0.898	1.1547	1.1381	1.0575	1.1856	1.2111	1.0925	0.8484	1.1545	1.0056	1.118	1.1653	0.9876	1.0088	1.1914	0.7866	0.958	0.8734	0.9707	0.7091	0.8328	0.9065
Amino Acid	Methionine, Cysteine, SAM and Taurine Metabolism	15705	310	439258	cystathionine	60	1.7027	2.2396	0.7596	1.5888	1.129	1.2328	1.1128	1.2697	1.4415	0.9605	1.2762	0.8883	0.8388	1.1045	1.1824	1.018	0.8472	0.6396	1.0274	0.8389	0.8178	0.8381	0.9855	1.1417	1.1294	1.1176	1.0734	1.2435	1.0587	1.0274	1.158	0.7681	0.8155	1.0145	1.0427	1.2246	0.8397	1.0332	0.8697	0.8046	0.7662	0.6396	0.6444
Peptide	Dipeptide	18357	100000487	2724807	glycylvaline	60	2.2228	1.7306	0.8618	1.1906	1.6814	0.786	1.1751	1.584	1.5782	0.7505	1.0872	0.7696	0.8884	0.9499	0.8677	0.868	0.5588	0.5346	0.7309	0.648	0.6115	0.5151	0.8986	0.6325	0.7354	0.4716	1.1896	0.6497	0.7413	0.7227	1.6324	1.4352	1.3546	1.9045	0.929	1.3049	0.9256	1.304	1.0227	1.4907	1.241	1.2201	1.9304
Lipid	Sphingosines	57428	100015723	14767871	hexadecasphingosine (d16:1)*	60	0.9845	1.1693	1.2785	0.7193	1.1149	1.4106	0.8039	1.0275	1.3084	2.5831	1.4936	2.1343	1.1659	0.944	1.0766	1.2423	1.0567	0.914	0.882	1.296	0.759	1.4331	1.7176	0.9304	1.5836	1.7097	1.8559	1.2037	1.0994	1.645	0.6838	1.4743	1.7756	0.7604	1.0022	1.11	1.0329	0.8882	0.8263	0.8939	0.8593	1.2567	1.054
Lipid	Phosphatidylethanolamine (PE)	19263	1526	5283496	1-palmitoyl-2-oleoyl-GPE (16:0/18:1)	60	0.9088	1.0522	0.848	1.1479	1.0615	0.8916	1.1715	0.9352	0.8906	0.7791	0.9664	1.0298	1.1647	0.9929	1.0001	0.909	1.0014	0.9374	0.9203	0.8349	1.1809	0.8238	0.9022	0.8184	0.9016	0.8149	0.7976	0.9851	1.0544	0.7773	1.081	1.0084	0.8779	1.0733	0.974	1.1221	0.9907	1.0988	0.9999	1.0736	1.1177	1.2683	1.188
Lipid	Sphingolipid Synthesis	57426	100015643	6449795	sphingadienine	60	0.752	1.3531	1.5103	0.4859	1.0822	1.9214	0.5499	0.9522	1.6978	3.6355	1.5592	2.4733	1.2348	1.2767	1.6451	1.6234	1.168	0.9973	0.8019	1.7354	0.398	2.1315	2.6198	1.0271	2.2046	2.2444	2.7678	1.3129	0.7374	2.3643	0.5615	1.6397	2.0299	0.8406	0.7948	1.0846	1.0343	0.8723	0.7859	1.0027	0.7944	0.9051	1.1318
Lipid	Phospholipid Metabolism	34418	1220	13804	CDP-choline	60	0.7537	0.8118	0.4807	1.2274	1.2682	0.6815	1.3095	1.2494	0.8129	1.0815	0.8532	1.1881	1.1373	1.5341	1.0505	1.3341	1.0428	1.0316	0.8852	1.3314	0.9681	1.1836	1.4981	1.8255	1.2539	1.221	0.5314	1.6167	0.9006	1.2946	0.4481	1.1817	0.5031	0.355	0.7574	0.7109	0.3409	0.8548	0.6074	0.6878	0.8199	1.0445	0.7149
Lipid	Sphingomyelins	42463	100004328	11433862	sphingomyelin (d18:1/14:0, d16:1/16:0)*	60	1.1117	1.0774	0.9285	1.0761	1.0178	0.9781	0.9818	0.9129	0.7995	0.8921	0.9919	1.0583	1.0239	1.0407	0.8831	1.0608	1.0201	0.7963	0.7769	0.7446	0.9941	0.7742	0.8734	0.767	0.9363	0.756	0.8118	0.8778	0.8027	0.8318	1.0775	0.8451	1.0356	1.0422	1.2254	1.0735	1.0635	1.0104	0.8656	1.0401	1.0188	1.2274	1.1263
Peptide	Dipeptide	34398	100001258	92843	glycylleucine	59	2.2218	1.3492	0.5599	1.164	1.5099	0.6518	1.0451	1.1131	1.3565	0.6982	0.7484	0.7334	0.8993	1	0.7062	0.5315	0.4254	0.3564	0.8464	0.6481	0.6642	0.3991	0.8715	0.502	0.6458	0.3564	1.2361	0.6188	0.8156	0.5739	1.5432	1.3077	1.2455	1.5099	0.9284	1.1888	0.6697	1.1169	0.9742	1.2681	1.4578	1.2676	1.35713
Amino Acid	Histidine Metabolism	15716	100000263	793	imidazole lactate	60	1.889	1.0979	0.5387	0.7281	1.2888	0.9636	0.9331	1.9292	3.3711	2.6958	1.7826	1.2171	0.9021	1.8218	1.411	1.4723	2.1255	1.2628	1.4298	1.2504	0.4755	0.5721	1.3054	1.586	1.0397	1.0795	1.6535	0.9332	0.8458	1.6526	1.8485	0.573	0.8514	0.4669	0.6355	1.1757	1.0498	0.9618	1.5135	1.2875	0.659	0.5411	0.6256
Cofactors and Vitamins	Ascorbate and Aldarate Metabolism	46957	100001586	152304	gulonate*	60	2.1994	2.1619	1.9926	1.0615	1.7039	1.0522	1.7764	1.3426	2.2363	0.7923	1.7297	0.8967	1.806	1.1365	1.3434	0.938	1.8433	0.7975	1.5633	0.8949	1.3183	0.7114	1.4325	0.8552	1.3521	0.6167	1.2246	0.7999	1.2963	1.021	1.3281	0.6425	1.3092	1.1151	1.4647	0.6497	1.4474	0.5037	0.979	0.6353	0.9671	0.4893	0.8038
Nucleotide	Pyrimidine Metabolism, Uracil containing	5345	870	6031	uridine 5'-diphosphate (UDP)	58	0.3063	0.5759	0.684	0.9715	1.2001	1.1315	0.8985	1.2025	0.8761	0.9341	1.0056	1.3902	1.1142	1.6038	1.0304	1.2596	0.8551	1.246	1.0775	1.603	1.2012	1.8025	1.3081	2.3065	1.4095	1.7177	0.4202	1.5166	1.1977	1.6761	0.4418	1.3588	0.571	0.2191	0.6573	0.8497	0.2191	0.9715	0.62	0.6925	0.8682	1.2117	0.6476
Lipid	Ceramides	54979	1547	5283565	N-stearoyl-sphingosine (d18:1/18:0)*	60	0.8901	0.9731	0.8482	0.744	0.7738	1.1533	0.8192	0.8876	0.8079	1.1008	1.2683	1.0389	0.8767	1.2089	1.0852	1.0895	0.8494	1.0496	0.8085	0.961	0.5853	0.7453	0.8201	0.764	0.7647	0.7516	0.7673	0.7527	0.6717	1.1268	0.9044	1.0215	1.0306	1.358	1.1127	1.2447	1.1107	1.0363	1.0121	1.0337	0.9367	0.9749	0.871
Lipid	Sphingosines	17747	297	5280335	sphingosine	60	0.7891	1.2703	1.5499	0.5874	1.0188	1.8009	0.7036	0.9354	1.6017	2.8813	1.594	2.0877	1.2971	1.2899	1.548	1.3448	1.0365	1.0794	0.8292	1.3466	0.5274	1.8736	2.1356	0.978	1.7265	1.7828	2.2098	1.336	0.8124	1.9584	0.642	1.4874	1.5033	0.8401	0.8626	1.1516	0.9539	0.9652	0.8725	1.1066	0.8173	1.0432	1.191
Lipid	Monoacylglycerol	48341	100006121	NA	1-dihomo-linolenylglycerol (20:3)	60	0.7182	0.8729	0.9767	0.4947	0.9221	0.7234	0.8007	1.1743	2.653	1.4963	1.3268	0.86	1.7504	1.0587	0.8596	0.8953	0.8188	0.9298	0.8412	0.7591	0.4203	0.5519	1.6304	0.7133	0.2317	0.9318	0.5577	0.8146	0.4923	0.6888	1.5902	1.6602	2.4841	0.9405	1.9308	1.4996	1.3736	3.9774	1.7622	1.1403	1.4124	0.5482	2.1285
Lipid	Sphingomyelins	57477	100006296	NA	sphingomyelin (d18:1/22:2, d18:2/22:1, d16:1/24:2)*	60	0.9362	0.998	0.7988	0.662	0.5936	1.1152	0.8045	0.7308	0.9816	1.0191	1.1385	0.9381	0.742	0.8443	1.0206	1.153	0.9279	1.3032	0.7165	0.8137	0.7902	1.1424	1.016	0.7445	0.8126	0.8839	1.1232	0.7131	0.5736	1.0636	0.8239	0.9766	1.0637	0.926	0.9268	1.4418	1.238	0.9649	0.9566	1.2122	0.8345	1.0795	0.9444
Lipid	Fatty Acid, Monohydroxy	22001	100000773	26613	3-hydroxyoctanoate	60	0.7552	0.7882	1.0178	0.6073	0.513	0.9556	0.8276	1.0104	1.5083	0.8685	0.8164	1.1393	0.9483	1.0215	0.9908	1.4377	0.9476	1.3512	0.9181	0.948	0.6592	0.8081	0.5239	0.8231	0.8586	0.7823	0.9822	0.8584	0.762	0.9165	0.8885	1.222	1.113	1.1874	0.9366	1.2437	1.3431	1.1041	1.6074	1.4945	1.0147	1.4184	1.0092
Lipid	Monoacylglycerol	19266	100000584	5282280	2-arachidonoylglycerol (20:4)	60	0.7799	0.711	0.6336	0.5182	1.0137	0.4881	0.9521	1.1905	2.8822	1.1117	1.1048	0.6973	1.3061	0.9217	0.8752	0.7443	0.7931	0.9293	0.8256	0.6811	0.3339	0.5754	1.2229	0.482	0.5576	0.868	0.7856	0.9401	0.6913	0.7002	1.0009	1.1191	1.5604	0.874	1.3259	1.4721	0.8753	3.2017	1.1777	1.0565	1.0769	0.8113	1.6629
Lipid	Long Chain Saturated Fatty Acid	1121	891	10465	margarate (17:0)	60	0.8106	0.8541	0.738	0.6226	0.6884	0.7014	0.6985	1.2749	1.8386	1.2215	0.9625	0.7434	1.0633	1.0814	0.8202	0.8232	0.6818	1.1898	0.828	0.7859	0.5279	0.6667	1.1605	0.6169	1.1103	0.9313	1.1139	1.0537	0.8443	0.7656	1.2395	1.4056	1.7721	1.1066	1.4823	1.0907	1.0225	2.6655	1.5536	1.1537	0.9615	0.9353	1.7194
Lipid	Sphingolipid Synthesis	17769	313	3126	sphinganine	60	0.9122	1.4122	2.1747	0.6656	1.1902	1.956	0.713	0.7882	1.3081	5.385	2.3353	2.672	1.0673	1.007	1.7331	1.6502	0.9524	1.1809	0.729	1.4887	0.7516	2.5849	2.4242	1.3961	1.883	3.3152	4.4181	1.1256	0.8422	3.615	0.8932	1.9242	1.9445	0.9795	0.9745	1.0118	0.993	0.8562	0.7896	1.0779	0.7529	0.7906	0.8474
Lipid	Monoacylglycerol	35153	100001481	53480995	1-docosahexaenoylglycerol (22:6)	60	0.5969	0.6352	0.8347	0.6145	0.8427	0.6496	1.0021	0.8572	2.9696	1.3268	1.6031	0.9865	1.4506	1.1602	0.9859	0.8938	0.7105	1.2472	0.916	0.5224	0.3261	0.7038	1.2415	0.451	0.4914	0.8062	1.1288	0.9938	0.7669	0.6858	1.1018	1.3244	1.651	0.9022	1.0764	1.8409	1.0226	3.4433	1.9184	1.7198	1.6656	1.6892	1.6204
Lipid	Diacylglycerol	57373	100015618	9543827	palmitoyl-docosahexaenoyl-glycerol (16:0/22:6) [1]*	60	1.6674	0.9893	1.1941	1.5281	1.0304	1.1537	1.1547	1.3725	1.3855	0.8202	1.459	0.9325	1.1573	1.7579	1.424	1.1124	1.3636	1.0025	1.1055	0.9668	1.1476	1.113	1.2853	1.4624	0.4507	1.0304	0.8584	1.8914	1.4972	0.917	1.7183	0.7704	0.9085	0.8155	0.7908	0.8445	1.1642	0.8425	0.7426	0.9575	1.065	0.9739	0.7527
Lipid	Diacylglycerol	54956	100010923	9543796	linoleoyl-arachidonoyl-glycerol (18:2/20:4) [2]*	60	1.317	0.9007	0.8583	0.7825	0.9618	0.7837	1.1239	1.0349	1.2117	0.819	1.1934	0.9241	1.1142	0.9642	1.2101	0.7413	0.8642	1.0314	1.1669	0.748	0.6173	0.624	0.933	0.795	0.5655	0.73	1.1054	0.8762	0.8415	0.8196	1.5599	1.2719	1.3652	1.3541	1.2128	1.184	1.4999	1.2739	1.2053	1.6349	1.0509	1.7548	1.0625
Amino Acid	Urea cycle; Arginine and Proline Metabolism	43591	100004575	65977	N2,N5-diacetylornithine	60	2.2541	1.4803	1.0253	1.4289	1.341	1.1202	0.9937	1.1683	1.2789	0.9187	1.0093	1.0819	1.0323	1.022	0.8386	0.9994	1.3177	0.8583	0.8841	0.9961	1.3295	1.1746	1.1227	0.8305	0.8256	1.2797	1.3284	1.0006	1.0247	1.5031	1.1474	1.0078	1.2021	1.2434	0.8659	0.9261	0.8615	0.6498	0.7122	1.0172	0.7267	0.6171	0.9818
Lipid	Phosphatidylinositol (PI)	52467	100008993	NA	1-palmitoyl-2-arachidonoyl-GPI (16:0/20:4)*	60	1.167	1.4251	1.0235	1.2216	1.1941	1.0294	1.278	1.2017	1.0499	0.9213	1.0476	1.1179	1.1353	1.124	1.0524	1.1313	0.8229	0.9089	0.8161	0.9384	0.9778	1.0313	1.2801	1.0279	1.0019	0.8773	1.0318	1.0317	1.1597	0.9523	1.0611	0.8951	0.9234	0.7908	0.9621	1.111	1.0614	0.9981	0.8338	0.8955	0.8133	0.9778	1.0859
Carbohydrate	Nucleotide Sugar	2763	1097	17473	UDP-glucuronate	60	0.2113	0.5379	0.8764	1.0608	1.0788	1.3574	1.0106	0.6725	0.6922	0.7495	1.2742	1.6372	1.2776	1.5577	1.0967	1.3018	1.0103	1.4379	1.0301	1.6503	1.5556	2.0537	1.0028	1.8658	1.0731	1.377	0.4594	1.5661	1.5532	1.4553	0.2639	1.2228	0.3518	0.3061	0.8321	0.9139	0.3009	0.9759	0.662	0.5006	0.8896	1.3138	0.5092
Lipid	Ceramides	57697	100015642	72715801	N-(2-hydroxypalmitoyl)-sphingosine (d18:1/16:0(2OH))	59	0.2096	2.0539	6.2818	0.4826	1.1338	2.8149	0.4398	0.2962	0.9005	5.3758	4.9304	4.6143	1.9882	0.7841	1.4822	1.4008	0.8893	2.9419	1.5018	1.9697	0.6318	7.5938	7.2357	1.4296	3.6118	2.8909	3.20554	1.1324	0.892	4.583	0.3436	2.8957	1.9417	0.4812	0.5063	2.6474	0.8527	0.9212	1.0503	0.6914	0.2576	0.4544	0.6166
Lipid	Sphingomyelins	57482	100015791	NA	sphingomyelin (d18:2/23:1)*	60	0.8932	0.768	0.8866	0.9737	0.6997	0.8337	0.7522	0.9901	0.9301	1.1313	0.7761	0.7804	0.7616	0.8849	1.0955	1.0228	0.9137	0.9446	1.1609	1.2363	1.1178	0.9381	1.0692	0.736	0.901	0.9612	1.3561	0.9426	0.7771	0.9966	1.2156	1.0321	0.9913	0.9559	0.9368	1.0987	1.084	1.1054	1.0445	1.0859	1.0034	1.1014	1.0584
Lipid	Monoacylglycerol	35625	100001618	10957631	1-myristoylglycerol (14:0)	60	0.6807	0.6775	0.6954	0.4151	0.4893	0.9324	0.6872	1.1626	2.017	1.7695	2.1482	1.0465	1.2977	1.0732	0.8494	0.9114	0.6285	1.128	0.4952	0.6498	0.4866	0.4253	0.9997	0.5709	0.6698	1.35	0.855	0.7788	0.465	0.6701	0.7708	1.1685	1.5533	0.7719	1.0003	1.6665	2.0221	4.433	1.9644	1.773	1.5499	2.4224	1.4247
Amino Acid	Tryptophan Metabolism	52749	100008931	2733785	indoxyl glucuronide	59	2.0601	0.3853	0.3413	0.1577	0.7752	1.0857	1.559	1.0778	1.5159	0.1942	1.3572	0.2797	0.7373	0.2222	0.93	0.2674	0.9838	1.0944	0.4635	0.6826	0.3541	0.1577	0.4069	1.0585	0.375	0.3126	1.0821	0.3376	0.3997	1.1074	2.5262	0.922225	1.2046	0.5619	1.496	3.4991	1.4303	3.366	6.1243	1.8445	1.1413	2.4354	1.0068
Lipid	Long Chain Monounsaturated Fatty Acid	52285	100008930	637517;445639;5281127;5282761	oleate/vaccenate (18:1)	60	0.6809	0.7472	0.676	0.4063	0.4931	0.7543	0.5719	1.0628	1.9838	1.8042	1.5417	0.8598	1.1404	1.1174	0.7354	0.9859	0.6016	1.2064	0.6363	0.56	0.3742	0.4585	1.0141	0.3291	1.0474	0.7033	1.0589	0.6773	0.4689	0.5905	0.8847	0.968	1.5932	1.1293	1.2406	1.1988	1.1801	3.5346	2.0314	1.2799	1.3436	1.5077	1.5467
Amino Acid	Leucine, Isoleucine and Valine Metabolism	33441	100001055	168379	isobutyrylcarnitine (C4)	54	3.7989	1.2241	1.3421	0.677	1.4618	1.0408	1.0725	1.4495	2.5344	0.9755	1.2325	1.0569	0.7467	1.1211	0.9987	1.3975	1.0013	1.1908	0.7621	1.1445	0.8112	1.0108	1.1979	1.0098	1.2763	1.3024	7.0632	1.01338	0.8936	1.59501	1.5277	0.3902	0.2459	0.1882	0.4343	0.6492	0.5563	0.3233	1.2325	0.7629	0.4418	0.1882	0.1882
Nucleotide	Pyrimidine Metabolism, Cytidine containing	2372	282	6131	CMP	60	1.2047	1.2868	0.9147	1.2063	1.4013	0.9433	1.2182	1.3297	1.0477	0.9005	0.9898	1.0991	0.9913	1.1697	0.9004	1.1246	1.0355	1.0491	0.9027	1.1981	1.1441	1.0508	1.1947	1.0971	1.1502	1.0959	0.9871	1.2024	1.0548	1.0958	0.9551	1.1883	1.0745	0.8984	0.9716	0.9248	0.7013	0.9525	0.7937	0.9974	0.9423	1.0319	0.9337
Lipid	Lysophospholipid	35186	100001571	42607465	1-arachidonoyl-GPE (20:4n6)*	60	0.9282	1.0857	0.7502	0.7567	0.7605	0.7126	0.8021	1.1522	1.5879	1.2201	0.8375	0.7691	1.1057	1.3638	0.7448	0.9205	0.6611	1.0257	0.9206	0.6172	0.4812	0.5642	1.3533	0.6471	1.0515	0.8449	0.8144	0.9513	0.7096	0.687	1.219	1.0386	1.3503	0.9244	1.6537	1.1723	0.9934	2.3468	1.2909	1.0057	1.1091	1.1097	1.7196
Lipid	Endocannabinoid	39732	100003119	6437033	N-oleoyltaurine	59	0.9325	0.6698	0.5315	0.3392	0.4946	0.6775	0.7306	1.8949	2.1996	1.2565	1.44868	0.977	1.1082	1.1461	0.4961	0.6838	0.3953	1.6704	0.4841	0.4452	0.3145	0.3273	1.039	0.3444	0.7908	0.4144	1.6697	0.4784	0.3145	0.3917	1.997	0.9359	1.9178	0.9511	1.2715	1.2169	2.7034	2.3589	2.4367	1.121	1	1.3878	1.8627
Lipid	Long Chain Saturated Fatty Acid	1356	892	12591	nonadecanoate (19:0)	60	0.7628	0.8459	0.777	0.5609	0.7525	0.7066	0.7231	1.1424	1.8265	1.2826	0.968	0.7615	1.0779	1.0211	0.8786	0.7805	0.6826	1.256	0.8379	0.9447	0.4468	0.5427	1.2184	0.6195	1.2762	0.9731	1.2202	1.138	0.7954	0.676	1.3906	1.9571	2.5181	1.174	1.3758	1.2324	0.994	2.797	1.7291	1.1845	0.9746	0.8148	2.1922
Peptide	Dipeptide	40008	100003169	342532	isoleucylglycine	60	1.7725	1.2243	0.7931	0.9797	1.2229	0.8033	0.8654	1.2674	1.0644	0.97	0.7629	0.6709	0.8107	0.9496	0.8196	0.7686	0.743	0.8625	1.0042	0.8494	0.7372	0.6048	0.8843	0.7618	0.8877	0.6614	1.2048	0.7518	0.7384	0.7151	1.292	0.9003	1.2818	1.7464	0.9633	1.0384	0.919	1.1792	1.0025	1.3343	1.4662	1.3035	1.6793
Lipid	Fatty Acid, Monohydroxy	61700	100019892	5225199	2-hydroxyarachidate*	60	0.6683	0.7345	0.8922	0.4595	0.6213	1.0284	0.5067	1.0316	1.3414	1.1859	0.9466	0.9716	1.2197	1.1597	0.7677	0.8133	0.647	1.5507	1.1314	0.8369	0.6861	0.4872	0.9707	0.6378	1.0443	0.8143	1.1087	0.6369	0.5953	0.903	0.787	0.9504	1.0799	0.9422	0.8228	1.3043	1.165	2.5943	1.5618	1.2023	1.1581	1.2494	1.6087
Peptide	Dipeptide	40475	100003641	136487	valylglycine	60	1.6397	1.2189	0.6956	0.9294	1.1947	0.6648	0.9011	1.515	1.097	0.9685	0.8072	0.7067	0.8711	1.0843	0.8986	0.6873	0.9385	0.8002	1.1474	0.7748	0.5778	0.6615	0.9362	0.765	0.8176	0.6303	0.9287	0.6767	0.6714	0.6832	1.2012	0.8717	1.2545	1.5515	1.0592	1.1196	1.0648	1.1125	0.9068	1.3302	1.3759	1.3544	1.8519
Lipid	Lysophospholipid	34419	100001395	11988421	1-linoleoyl-GPC (18:2)	60	1.4379	1.2958	0.7311	1.1287	1.2011	0.9656	1.287	1.1577	1.0189	0.686	0.6242	0.6952	0.9553	1.0571	0.8192	0.827	0.5235	0.5873	0.7964	0.6311	0.5485	0.5497	0.8679	0.7833	0.9234	0.6982	0.7705	1.0235	0.8672	0.6536	1.2856	1.1353	1.1955	1.1208	1.2344	1.5933	0.9904	1.1518	1.2395	1.0514	0.9586	0.9966	1.5256
Lipid	Fatty Acid Metabolism (Acyl Glycine)	32462	1506	6433346	N-linoleoylglycine	60	0.5659	0.9519	0.6694	0.6021	0.492	0.6226	0.653	1.444	1.7718	1.1735	1.2438	0.634	1.0383	1.3317	0.8027	0.7275	0.4458	1.1445	0.6871	0.592	0.3015	0.472	1.3498	0.5319	0.7994	0.7581	1.2129	0.9492	0.4733	0.7662	1.4654	1.1645	2.0223	1.8093	1.9565	1.4834	1.2429	3.2112	1.6087	1.0664	0.8719	1.1226	1.6872
Lipid	Phosphatidylethanolamine (PE)	53189	100009222	348279332	1-linoleoyl-2-arachidonoyl-GPE (18:2/20:4)*	60	1.1399	0.9962	0.7446	1.2772	1.0933	0.7461	1.2246	1.0829	0.7738	0.5894	0.5135	0.635	0.7613	0.9311	0.8124	0.6776	0.6869	0.7641	1.1233	1.1336	0.9286	0.6869	0.8195	0.9129	0.9883	0.7631	0.7858	0.971	1.2301	0.8199	1.0805	1.0134	0.7667	1.2389	1.111	1.2364	1.0265	1.2332	0.9141	1.3171	0.9318	1.0873	0.9656
Lipid	Sterol	47890	100005999	15571093	7-hydroxycholesterol (alpha or beta)	60	1.2512	1.5159	1.0351	1.3842	1.3302	0.9791	0.9949	1.0597	0.9581	1.2088	0.9373	1.1097	1.0533	1.0289	1.0851	1.0733	1.1901	1.1421	0.9979	0.8458	1.082	0.8675	1.4834	1.1844	1.259	0.8759	1.1174	0.9306	1.0258	1.0699	1.0026	0.9715	1.0412	0.7616	1.0885	0.9608	0.8915	0.826	0.6492	0.8463	0.6098	0.6359	0.7277
Energy	TCA Cycle	15729	2053	14925	tricarballylate	60	1.8485	2.6476	0.902	1.5253	2.1134	1.4895	0.7223	0.9767	0.8081	2.103	1.0321	1.0636	0.902	1.0398	0.9391	1.4054	1.1296	0.6244	0.6805	1.0953	0.496	1.9399	2.6567	1.6113	1.5997	3.2366	1.003	1.847	1.0934	1.2291	1.2512	0.9526	1.3089	0.6795	1.0257	1.2256	0.7197	0.8408	0.3533	0.2085	0.1511	0.115	0.8155
Lipid	Monoacylglycerol	48675	100006352	46896303	2-docosahexaenoylglycerol (22:6)*	60	0.7553	0.8002	0.8361	0.4589	0.8606	0.5161	0.8634	0.9931	2.69	1.2603	1.4627	0.7629	1.3847	0.9649	0.9083	0.9326	0.6953	0.8282	0.8526	0.5355	0.3114	0.5622	1.3814	0.5245	0.5841	0.8072	0.9541	1.0482	0.6493	0.5945	1.101	1.2844	1.9145	0.7353	1.0277	1.1885	1.0521	3.7268	1.5817	1.6905	1.8433	1.9573	1.909
Amino Acid	Lysine Metabolism	46227	100005373	9839580	fructosyllysine	60	2.752	3.1046	1.2243	1.9604	1.8146	0.8967	0.8957	1.4401	1.6699	1.1466	0.753	0.7793	0.6699	1.0874	1.0576	1.097	0.9447	0.6794	0.4807	0.6487	0.8299	0.954	1.3025	1.5645	1.9027	1.9013	2.0006	1.7514	1.5788	1.6078	1.6767	0.8707	1.046	1.1764	1.1234	0.8491	0.7747	0.764	0.7131	0.5473	0.3448	0.4034	0.8705
Lipid	Long Chain Polyunsaturated Fatty Acid (n3 and n6)	32980	100001193	5497181;5282844	adrenate (22:4n6)	60	0.7522	0.7546	0.6356	0.3742	0.6238	0.62	0.549	1.067	2.3107	1.1228	1.6921	0.7944	1.4503	1.1895	0.5857	1.0141	0.7455	1.1284	0.7605	0.5877	0.3736	0.4178	1.6142	0.4368	1.0777	1.6681	0.7847	0.7786	0.4689	0.6941	0.7782	1.5729	1.9539	0.9386	1.3124	0.9481	0.7681	3.6406	1.8724	1.222	2.0024	2.1584	1.7587
Lipid	Phosphatidylserine (PS)	19261	1531	5283499	1-palmitoyl-2-oleoyl-GPS (16:0/18:1)	60	0.8941	1.0445	0.8892	0.959	1.0407	1.0665	1.0237	0.8861	0.8647	0.785	0.8946	1.0527	1.0768	1.0118	0.9605	0.9223	1.016	1.0251	0.8643	0.8488	1.0409	0.8501	0.8404	0.8159	0.8972	0.7976	0.8119	0.9057	0.8839	0.8665	1.017	0.9719	0.9668	1.0269	1.0292	1.1124	1.0515	0.9882	0.9029	1.0447	1.0772	1.1679	1.057
Lipid	Plasmalogen	52689	100009014	NA	1-(1-enyl-palmitoyl)-2-arachidonoyl-GPC (P-16:0/20:4)*	60	1.0673	1.0377	0.854	1.0187	0.8936	0.8936	0.89	0.848	0.877	0.7095	0.7367	1.0317	0.9064	0.7972	0.9201	0.801	1.0352	1.0616	0.9466	1.0669	1.0299	0.7055	0.8644	0.7093	1.0413	0.8714	0.972	0.762	0.9879	0.8771	0.88	0.8995	0.7682	0.9533	1.0246	1.1279	0.9239	1.062	0.876	1.0958	1.0637	1.018	1.0776
Amino Acid	Glutathione Metabolism	35159	100001437	3080690	cysteine-glutathione disulfide	60	0.5196	0.7047	0.553	0.8731	1.576	0.9829	0.4611	0.3703	0.4541	0.8217	0.6429	1.3302	1.0171	0.6801	0.9629	0.6192	1.4348	0.8082	1.1107	1.0676	0.8288	0.4188	0.5325	0.7078	2.3251	1.3571	1.7068	0.6762	0.9656	0.7303	0.5745	1.0607	0.4541	0.4877	0.9044	1.4979	0.3418	2.6217	2.7172	0.8444	2.6706	2.512	0.9121
Lipid	Long Chain Monounsaturated Fatty Acid	33972	100001277	5312513	10-nonadecenoate (19:1n9)	60	0.699	0.799	0.705	0.4844	0.6617	0.6996	0.7368	1.2189	2.0604	1.5219	1.1612	0.8497	1.0843	1.0455	0.8556	0.865	0.6573	1.1926	0.8052	0.7282	0.4916	0.51	1.0228	0.4373	1.2152	0.8183	1.039	0.9184	0.5633	0.6752	0.9241	1.4505	1.7566	1.0946	1.2589	1.1827	1.0514	3.0763	1.8595	1.2056	1.3196	1.319	1.8476
Amino Acid	Lysine Metabolism	44664	100001593	71317118	glutarylcarnitine (C5-DC)	60	1.3816	1.4136	1.4208	1.3141	3.0618	0.9955	1.2268	1.1005	1.8056	1.199	1.2293	0.7673	0.804	1.2248	1.4088	1.2917	2.3177	0.7117	0.6827	0.6526	1.9773	1.5451	1.4395	0.8476	1.0045	1.6185	1.0211	1.8904	1.0072	1.3218	1.7581	1.6119	1.3053	0.9073	0.5267	0.6151	0.7473	0.7113	0.6524	0.7502	0.7021	0.9748	0.6837
Lipid	Long Chain Monounsaturated Fatty Acid	33447	452	445638	palmitoleate (16:1n7)	60	0.5212	0.8371	0.6996	0.3979	0.5364	0.9606	0.6376	0.8923	1.7461	2.3728	2.5075	1.331	1.2815	1.2434	0.7176	1.2639	0.5818	1.2634	0.5536	0.5537	0.5302	0.4435	0.7918	0.3113	1.0094	0.5256	1.0262	0.605	0.4036	0.6423	0.6867	0.9556	1.5422	1.2079	1.1087	1.8292	2.039	3.6951	2.5445	1.6996	1.8289	2.4736	1.5686
Lipid	Plasmalogen	52478	100009007	34779384	1-(1-enyl-palmitoyl)-2-oleoyl-GPC (P-16:0/18:1)*	60	1.0426	0.8563	0.9768	0.9059	1.0287	0.9529	0.9493	0.867	0.8106	0.7643	0.806	1.0473	0.8863	0.7807	1.1202	0.8875	1.1891	0.8628	1.1213	0.9479	1.0426	0.6506	0.7086	0.8521	1.0279	1.0636	0.9407	0.765	0.786	0.8949	0.92	0.6447	0.8046	1.0542	0.9674	1.0456	0.8733	0.9455	1.0274	0.9544	1.3239	1.1044	1.0577
Lipid	Fatty Acid Metabolism (Acyl Carnitine, Monounsaturated)	48182	100006051	129691961	myristoleoylcarnitine (C14:1)*	60	0.6975	1.6227	1.0359	0.6515	0.7742	1.3597	1.5553	1.8929	1.5132	1.3998	1.7488	1.8149	1.588	2.304	1.2515	2.3134	0.8424	2.301	0.9954	1.0326	1.1932	0.9526	1.6478	0.7527	1.0092	0.9795	2.0299	1.1881	0.6255	0.7267	0.6093	1.002	0.7242	0.433	0.4525	1.5488	0.7569	0.7427	0.6251	1.122	0.8136	1.1991	0.9242
Lipid	Long Chain Polyunsaturated Fatty Acid (n3 and n6)	35718	100001739	5280581	dihomolinolenate (20:3n3 or 3n6)	60	0.8487	0.927	0.8563	0.5147	0.6811	0.7607	0.6275	1.2917	2.0885	1.5527	1.4312	0.8588	1.3294	1.0739	0.6468	0.8345	0.5977	1.0742	0.5692	0.5653	0.3095	0.5171	1.3901	0.3822	0.7717	0.7154	0.892	0.8341	0.5125	0.6175	1.1714	1.1218	1.9878	1.1331	1.4326	1.2434	1.2101	3.9942	1.8646	1.2629	1.3186	1.7738	1.6334
Lipid	Fatty Acid Metabolism (also BCAA Metabolism)	32412	100001054	439829	butyrylcarnitine (C4)	59	1.1006	0.7766	0.6166	0.7602	1.0087	0.6931	1	0.8627	0.9408	1.0453	0.8686	1.5188	1.1229	0.9531	1.5256	1.653	1.1209	1.1263	0.9821	1.3178	1.2349	1.1426	1.1647	1.3773	1.3315	1.3447	1.7111	1.5142	1.1958	1.3356	0.4213	1.0009	0.2986	0.1527	0.5244	0.5969	0.1034	0.7476	0.7431	0.8809	0.6635	1.0282	0.5741
Lipid	Fatty Acid Metabolism (Acyl Carnitine, Hydroxy)	62557	100020825	NA	3-hydroxyhexanoylcarnitine (1)	59	1.1817	0.5712	0.7266	0.3142	0.3831	0.8797	0.765	0.5013	1.2803	1.0643	0.8309	1	1.2701	1.1688	1.0629	1.6485	0.8087	1.4557	0.6263	1.0275	0.6311	0.6278	0.5819	0.6097	0.7511	0.7151	1.7259	0.3142	0.4316	0.4831	1.0069	1.1143	0.9232	0.9376	0.7784	2.1692	0.9851	1.4354	1.724	1.763	1.9689	1.703	0.9849
Carbohydrate	Fructose, Mannose and Galactose Metabolism	48153	803	185698;82308;18950;439680	mannose	60	1.1993	1.2246	0.8116	0.8048	1.1334	0.7958	0.8477	0.7835	1.2482	1.0847	0.999	0.8931	0.9792	0.8418	0.89	0.9701	1.0425	0.6089	1.0181	0.7609	0.7092	0.6476	1.001	0.5893	1.0424	0.6176	0.9033	0.7109	0.6633	0.8675	0.9904	1.0444	1.5222	1.9673	1.3771	1.2614	1.8701	1.0134	1.0709	1.1299	1.3365	1.1766	1.4272
Amino Acid	Glutathione Metabolism	35637	278	439498	cysteinylglycine	60	0.7965	0.9422	0.5332	0.8012	1.053	0.7741	0.5001	0.8003	0.4536	1.0403	0.4942	1.008	0.6114	0.6721	0.8167	0.6513	1.4834	0.8927	1.267	1.4974	0.9106	0.7566	0.5309	0.8523	1.5616	1.2718	0.8837	0.6306	0.7457	0.8887	0.7449	1.1146	0.7289	0.4481	0.8578	1.2394	0.3235	2.9035	1.5565	1.4839	1.8717	1.8437	1.0447
Amino Acid	Polyamine Metabolism	485	50	1102	spermidine	60	0.6063	0.8685	1.2091	1.1077	1.1938	1.0854	1.798	1.117	1.31	0.6587	1.2587	1.1591	1.1341	1.1036	1.2288	1.2971	0.9654	1.4506	1.4849	1.1726	1.1651	1.1615	1.0407	0.9312	1.1341	1.0314	0.789	0.9951	1.2041	0.7998	0.6965	0.8933	0.6578	0.7674	0.7598	0.9822	0.8576	1.0064	1.0485	1.0623	0.918	1.0049	1.0064
Lipid	Phosphatidylethanolamine (PE)	42449	100001870	9546747	1-palmitoyl-2-linoleoyl-GPE (16:0/18:2)	60	0.9351	0.9827	0.8023	1.1925	0.9878	0.8773	1.1619	1.1198	0.9724	0.7257	0.9655	0.8259	1.0485	1.0286	0.9778	0.8424	0.636	0.7951	0.8524	0.8564	0.8146	0.8788	0.7915	1.0474	1.0747	0.7468	0.8118	0.9934	1.0101	0.7889	1.1564	1.0292	0.9766	1.2192	1.1562	1.1758	1.1123	1.2024	1.3951	1.0812	1.005	1.1287	1.1698
Amino Acid	Polyamine Metabolism	57814	100016038	123689;496	(N(1) + N(8))-acetylspermidine	60	0.9029	1.2233	0.8286	0.8916	1.2721	1.1409	1.1453	1.6112	2.3053	1.0596	1.0837	1.1227	0.9516	1.7598	2.182	1.6299	1.1797	1.0301	1.1313	1.4558	0.726	0.7728	1.0224	1.2218	0.9554	1.4031	0.791	1.1108	1.025	1.2047	0.7291	0.8427	1.1785	0.9776	0.7969	1.1056	0.5366	1.1029	0.9457	0.8364	0.8379	0.9367	0.9288
Lipid	Phosphatidylcholine (PC)	53195	100009139	24778634	1-myristoyl-2-arachidonoyl-GPC (14:0/20:4)*	60	1.0693	1.0627	0.7048	1.0452	1.0815	0.7887	0.9915	1.1023	0.9157	0.8124	0.7926	1.0441	0.8909	1.0482	0.8172	1.1304	0.8559	0.796	0.7963	0.7178	1.2832	0.6649	0.6798	0.604	1.0042	0.566	0.7262	0.7051	0.8546	0.8594	1.057	0.7722	0.8517	1.1249	0.9183	0.9743	1.0786	1.1081	1.0096	1.2031	1.1922	1.5368	1.2539
Carbohydrate	Fructose, Mannose and Galactose Metabolism	15706	100000300	123912	galactose 1-phosphate	60	1.6871	1.0475	0.9268	0.8212	0.9974	0.9428	0.9953	1.1205	1.4745	1.0026	0.9863	0.8887	0.8157	0.7054	1.0734	0.744	1.1247	0.6108	0.7887	0.7189	0.7361	0.6149	0.7193	0.5746	0.9793	0.7196	1.2625	0.8247	0.726	0.7109	1.7643	0.9479	1.7184	1.0056	0.9627	1.2662	1.3208	0.923	1.5009	0.9326	1.293	1.2058	1.2508
Xenobiotics	Food Component/Plant	33009	100001550	441447	homostachydrine*	60	0.7707	1.3748	0.7348	0.576	1.6375	0.5021	0.5501	0.4885	0.9949	0.9341	0.6429	0.3561	0.8586	0.3723	0.787	1.0051	0.8639	0.6437	0.51	1.0317	1.1368	0.6965	1.0656	0.9738	0.9404	0.8181	1.0579	0.764	0.7167	0.745	0.7893	1.3504	1.1235	2.378	1.9786	0.6004	0.4353	1.1597	0.9823	1.6236	0.5999	0.5789	1.3651
Lipid	Carnitine Metabolism	36747	100001662	22620	deoxycarnitine	60	0.9899	0.9924	0.8517	1.0411	0.9549	0.8026	0.7444	0.9062	1.0973	1.0394	0.7782	1.0486	0.8751	1.1129	0.7652	0.9626	0.8849	0.8877	0.7491	0.7724	0.9018	0.652	1.0651	0.8284	0.7498	0.9647	1.0762	1.101	0.8983	0.762	1.0931	1.3916	1.1882	0.934	1.0903	1.2358	0.6475	0.9117	0.785	1.235	1.2021	1.0951	1.3586
Amino Acid	Tryptophan Metabolism	18349	100000463	92904	indolelactate	60	7.5562	4.3793	1.733	1.7467	7.034	1.2086	0.7951	1.1774	2.9543	2.0153	0.8877	0.5732	0.6637	0.7425	0.7245	1.8027	1.2693	1.0717	0.7884	2.1046	0.656	1.9546	2.4653	2.2925	2.6421	6.0493	5.0428	0.8751	1.8744	4.5466	1.5874	0.3056	0.9605	0.197	0.7628	0.7153	0.3687	0.5458	0.4384	1.0395	0.1256	0.2992	0.6943
Amino Acid	Leucine, Isoleucine and Valine Metabolism	46537	100001300	99823	alpha-hydroxyisovalerate	60	3.1506	1.8949	1.1651	1.1277	2.1563	0.9823	1.0568	1.0029	2.5829	1.2535	1.0147	0.994	0.9648	1.0815	1.1476	1.8219	1.5481	0.7783	1.244	1.1562	0.9281	0.9996	1.4862	1.0753	1.2764	1.2096	3.2508	0.945	0.7735	1.1645	1.2899	0.5013	1.0862	0.542	0.6641	0.7713	0.5393	0.6231	1.0487	0.7607	0.6336	0.5796	0.5892
Amino Acid	Lysine Metabolism	36751	100001721	92907	N2-acetyllysine	60	2.2496	1.5158	1.3784	1.2927	1.6209	1.265	0.8485	1.0973	0.7966	1.3689	0.8566	1.1223	0.964	0.7599	1.1974	1.1069	1.3722	0.8657	0.9203	1.0388	1.1725	1.0612	1.0264	1.1887	1.2508	2.1481	1.4679	1.134	1.0723	1.4592	0.8031	0.9049	0.7598	0.6569	0.9327	0.9736	0.7122	0.9577	0.7337	0.9316	0.6644	0.757	0.7007
Lipid	Dihydroceramides	52604	100009028	5283572	N-palmitoyl-sphinganine (d18:0/16:0)	60	1.0728	1.235	0.8799	1.0156	1.1364	0.985	1.2936	0.8384	0.8141	0.974	1.1506	0.8759	0.8732	0.9125	0.8128	0.8113	0.8452	1.19	0.8017	0.713	0.8338	0.93	1.0666	0.8407	0.6557	0.8819	1.0007	0.8395	0.8025	0.9866	1.576	1.6594	1.8002	1.8008	1.4071	1.2023	1.5299	0.9851	1.0017	1.2056	0.8161	0.9993	1.0793
Cofactors and Vitamins	Nicotinate and Nicotinamide Metabolism	22152	1312	14180	nicotinamide ribonucleotide (NMN)	60	1.3773	1.1111	1.0788	1.0497	1.4438	1.3728	1.5154	1.349	1.1418	0.7509	1.273	1.5118	1.1994	1.6555	0.7597	1.0162	0.7367	1.2289	0.6303	0.9206	1.1443	0.9456	1.0867	1.6384	1.0325	1.0732	1.3764	1.6	1.1685	1.1614	1.4634	0.7563	0.7461	0.4681	0.6567	0.6513	0.9494	0.6065	0.6853	0.7951	0.398	0.8294	0.5597
Lipid	Diacylglycerol	57368	100015617	NA	stearoyl-docosahexaenoyl-glycerol (18:0/22:6) [2]*	60	1.5803	1.3932	1.1562	1.7094	1.6493	0.8071	1.2961	1.2804	1.2181	0.8104	1.2269	0.8651	1.3123	1.3013	1.2662	0.9343	1.3563	1.0403	1.5033	1.2455	1.2587	1.0859	1.4386	1.2225	0.6519	0.9802	0.9771	1.4483	1.7582	0.9436	1.3966	0.8816	0.8137	0.7336	0.8485	0.8855	0.9829	0.8641	0.6252	1.043	0.9331	1.0418	0.9305
Carbohydrate	Glycolysis, Gluconeogenesis, and Pyruvate Metabolism	20675	100000580	64960	1,5-anhydroglucitol (1,5-AG)	60	1.3808	1.3956	0.8988	0.7571	1.4963	1.0765	0.6972	0.6203	1.4813	0.8448	0.56	0.6396	0.8915	0.6076	0.6516	0.9824	0.702	0.5522	0.8699	0.5554	0.4022	1.0645	0.7023	0.6866	1.2249	0.492	1.027	0.6515	0.5745	0.6449	1.4405	1.2568	1.8993	0.8707	0.8843	1.3375	1.3078	1.0582	1.2484	1.2195	1.0176	0.8974	1.1795
Amino Acid	Leucine, Isoleucine and Valine Metabolism	45095	100001509	6426901	2-methylbutyrylcarnitine (C5)	57	2.8411	1.3223	0.7956	1.4366	1.1999	0.741	1.3526	1.5682	1.5014	0.9786	1.1917	1.0146	1.5274	0.7859	1.1919	1.7658	1.5252	1.1162	1.0916	0.9094	1.2138	0.8621	1.2613	0.6857	0.8569	1.3528	3.3859	1.3157	1.1646	1.25362	1.333	1	0.4466	0.32	0.551	0.6306	0.32	0.5617	0.7579	0.4081	0.5072	0.4157	0.8555
Lipid	Lysophospholipid	19260	100000630	85036846	1-oleoyl-GPS (18:1)	60	0.7761	1.1964	0.878	0.4926	0.7172	0.468	0.7335	1.1744	1.5676	1.3017	0.6434	0.8818	0.8871	1.4658	0.6246	0.8417	0.609	0.8576	0.9656	0.4569	0.3407	0.3221	1.4463	0.4139	0.9968	0.7337	0.6267	0.8729	0.5556	0.6525	1.3312	1.1285	1.5456	1.0032	2.0846	1.2617	0.773	3.2472	1.2744	1.0662	0.9498	0.9901	2.0101
Amino Acid	Glutamate Metabolism	33943	100001253	182230	N-acetylglutamine	60	1.7211	1.3117	1.3887	1.0319	1.0056	1.9171	1.4513	1.4656	2.154	0.6115	1.2196	1.4543	1.1515	1.7635	1.4546	1.7476	1.33	1.3681	1.5422	1.6262	1.7037	0.5815	0.8028	0.8769	0.8125	0.3847	1.3066	1.0227	0.6622	1.1646	1.0916	0.7206	0.6696	0.7481	0.8764	0.9403	0.5414	0.9035	1.1645	0.7915	0.7834	0.8291	0.7686
Amino Acid	Leucine, Isoleucine and Valine Metabolism	31928	100001155	193872	2-methylbutyrylglycine (C5)	60	2.2679	1.3802	1.1123	1.2674	1.0009	1.4399	1.3256	1.7944	2.8267	1.6069	1.7845	1.5105	1.5397	1.5763	1.1383	1.2326	1.4465	1.6871	1.4655	0.8812	0.6588	0.9163	1.4142	2.3466	0.9918	0.8825	2.6522	0.8209	0.8026	2.4614	1.1205	0.5548	0.7057	0.7264	0.8008	0.8075	1.5204	0.7482	0.9991	1.2653	0.4447	0.7414	0.6744
Lipid	Diacylglycerol	57374	100015619	9543827	palmitoyl-docosahexaenoyl-glycerol (16:0/22:6) [2]*	60	1.4858	1.3145	1.203	1.7486	1.4109	0.8122	1.3367	1.0835	0.9913	0.7623	1.0811	1.0457	1.2595	1.256	1.2299	0.9073	1.1998	1.0087	1.3331	1.022	1.2992	1.1774	1.4063	1.2214	0.6799	0.9332	1.0218	1.2988	1.3064	1.0475	1.2281	0.9201	0.8188	0.6663	0.6903	0.9271	0.8939	0.9701	0.7211	1.1051	0.9804	1.318	0.9001
Lipid	Fatty Acid Metabolism (Acyl Carnitine, Dicarboxylate)	52988	100006614	71296139	adipoylcarnitine (C6-DC)	60	0.7512	0.7768	0.6642	0.5492	0.7192	0.942	1.2556	1.0224	1.797	0.7737	1.6921	1.0677	0.9422	1.1967	0.9798	1.1954	1.1193	0.9946	0.58	0.6414	0.8189	0.6201	0.5434	0.4287	0.5596	0.6478	0.8768	0.8139	0.5159	0.6221	1.3511	1.9373	1.1893	1.5392	0.7834	1.736	1.3552	1.5797	1.3856	1.58	1.7685	2.8173	1.4276
Lipid	Phosphatidylcholine (PC)	52452	100008980	6441487	1-stearoyl-2-linoleoyl-GPC (18:0/18:2)*	60	0.8925	0.9745	0.7391	1.0336	1.1211	0.8305	1.16	1.1106	0.8948	0.7212	0.7654	0.7994	1.0182	0.8962	0.8959	0.7266	0.7132	0.8552	0.9613	0.8927	0.7625	0.6796	0.797	0.9266	1.002	0.8272	0.8048	0.9289	1.0382	0.7031	1.0702	1.0713	0.9533	1.0716	1.0442	1.0803	0.9561	1.173	1.0806	1.1255	1.0096	1.1477	1.1382
Lipid	Fatty Acid Metabolism (Acyl Carnitine, Long Chain Saturated)	34409	100001391	3006797	stearoylcarnitine (C18)	60	1.1375	1.6027	1.2615	0.9349	1.2956	1.0304	1.3299	1.4906	1.2756	1.0073	1.1737	1.1455	1.3469	1.2635	1.456	1.6419	1.1005	1.5392	1.3251	1.1996	1.0806	0.8619	1.4059	0.9457	1.0898	0.9941	2.2716	1.1648	0.8846	0.9836	0.767	0.8648	0.8637	0.5398	0.6538	0.8765	0.6247	0.7041	0.7955	0.8382	0.7969	0.9877	0.9271
Lipid	Long Chain Monounsaturated Fatty Acid	52674	100001231	5281120	nervonate (24:1n9)*	60	0.7741	0.7683	0.7139	0.4958	0.565	0.6993	0.5951	1.0933	1.7073	1.3617	1.0224	0.8313	1.0435	1.0598	0.7002	0.8443	0.6644	1.0435	0.6618	0.682	0.2955	0.515	1.2637	0.3493	0.8699	0.816	1.0741	0.7806	0.4956	0.7337	1.2534	1.4297	2.0528	1.0154	1.1335	1.069	0.9397	3.2797	1.4876	1.3266	1.0426	1.3032	1.8511
Lipid	Diacylglycerol	57406	100015681	NA	palmitoleoyl-arachidonoyl-glycerol (16:1/20:4) [2]*	60	1.0631	0.7163	0.6785	0.8332	1.306	0.5729	0.7318	0.5698	1.2225	1.1898	1.6864	0.4443	1.2918	0.7559	0.9189	0.8781	0.9189	0.8284	0.7541	0.52	0.5147	0.9401	1.0653	0.6445	0.541	0.9137	0.7062	0.6468	0.5933	0.7939	1.4365	1.6027	1.9226	1.2276	1.8919	1.9038	1.258	1.3807	1.1728	1.4496	1.5014	2.5018	1.2875
Lipid	Ceramides	57416	100015609	NA	N-palmitoyl-sphingadienine (d18:2/16:0)*	60	0.8883	1.0405	0.966	0.777	0.845	1.1901	0.7853	0.8297	0.9718	1.1034	1.2711	0.927	0.9429	1.0432	0.9518	0.8789	0.9008	0.8021	0.832	0.7868	0.6058	0.8719	1.0567	0.7557	0.9578	0.717	0.9402	0.9051	0.6918	0.957	1.0965	1.0636	1.3373	1.4166	1.2308	1.3133	1.44	1.0656	1.2955	1.0796	1.1148	1.0477	1.0668
Lipid	Monoacylglycerol	34383	100001408	137938	2-myristoylglycerol (14:0)	60	0.6214	0.6218	0.8366	0.3519	0.4812	0.7363	0.5459	1.0769	2.1448	1.8865	2.2471	1.1388	1.0555	0.821	0.9706	0.9583	0.7973	0.8848	0.4228	0.6998	0.379	0.2321	1.1443	0.3813	0.535	0.6418	0.8495	0.6739	0.4568	0.5115	0.7917	1.2458	1.9844	0.9047	1.122	1.5479	1.9314	4.0017	2.0649	1.9661	1.7529	2.302	1.5815
Carbohydrate	Aminosugar Metabolism	15443	100000257	441478;94715;23677976;65041;444791	glucuronate	60	0.8345	1.2873	1.155	1.0883	1.0272	1.0561	1.1913	1.3604	1.4006	0.8746	1.1084	1.1118	1.569	1.1662	1.2685	1.2839	1.9425	1.0136	1.3304	1.2322	1.0523	0.8764	1.1834	1.0333	1.2134	0.8145	0.715	1.0243	1.0741	1.2174	0.4783	0.7613	0.7979	1.4528	1.1794	0.6524	0.9662	0.6609	0.636	0.5703	0.908	0.7883	0.9864
Lipid	Lysophospholipid	36594	100001778	11124828	1-linoleoyl-GPI* (18:2)*	60	0.6415	1.0162	0.7392	0.6541	0.6083	0.6852	0.6065	1.0088	1.4897	1.7374	0.7654	0.8537	0.8958	1.5376	0.6235	0.6002	0.3014	0.9039	0.7196	0.5888	0.2296	0.5869	1.1287	0.4732	1.3738	0.8725	1.1751	0.8477	0.5897	0.6405	1.3234	1.382	1.7531	1.2417	2.0158	1.5814	1.0369	3.2782	1.6848	1.31	0.8443	1.1628	1.9054
Nucleotide	Pyrimidine Metabolism, Cytidine containing	2841	280	6132	cytidine diphosphate	58	0.6588	0.9173	0.8863	1.1513	1.3729	0.8265	1.4882	1.9099	0.91	0.9904	1.0209	1.3598	1.191	1.3838	1.0967	1.4632	1.2092	1.0793	1.1191	1.1348	1.055	1.3631	1.7257	2.3255	1.6798	1.5603	0.4184	1.6344	0.9655	1.2602	0.5842	1.2867	0.8179	0.4184	0.8151	0.6622	0.5162	0.6592	0.4853	0.6498	0.5976	0.9059	0.639
Amino Acid	Urea cycle; Arginine and Proline Metabolism	1493	444	6262	ornithine	60	1.3342	1.4156	0.7172	1.0187	1.1209	0.6619	0.9025	1.4351	1.1385	0.8982	0.9292	0.7276	0.8256	0.9735	0.7937	0.7341	0.7068	0.7492	0.8487	0.7868	0.5808	0.5642	0.6953	0.6553	0.8274	0.6094	1.1786	0.764	0.7876	0.6766	2.2539	1.2306	1.2276	1.678	1.3813	1.2259	1.539	0.943	1.3212	1.156	1.0784	0.826	1.408
Lipid	Fatty Acid, Monohydroxy	53230	100006367	151492	3-hydroxyhexanoate	58	1.0131	0.8336	0.758701	0.6735	0.4346	0.6783	0.7661	0.5929	1.2209	0.7389	0.6363	0.7603	0.8348	2.2821	1.0304	1.1911	0.5274	1.0863	0.7503	0.8171	0.7513	0.7183	0.4947	0.5468	0.4911	0.5702	1.1109	0.7386	0.757536	0.4959	1.009	1.8385	1.2595	1.2757	0.6486	1.8459	1.6125	1.3512	2.8983	1.2594	1.3679	2.4268	1.0106
Lipid	Medium Chain Fatty Acid	33968	100001232	5312378	5-dodecenoate (12:1n7)	60	0.4988	0.736	0.9992	0.6597	0.5232	1.0685	0.9343	0.6391	1.1997	1.0983	1.2958	1.286	0.8993	1.369	0.7524	1.3835	0.6505	1.561	0.7478	0.7402	0.7594	0.7109	0.6165	0.5654	0.4785	0.6357	0.8472	0.6769	0.613	0.6426	1.0605	1.0986	1.1737	1.5217	0.9382	2.7202	2.041	1.3841	1.575	2.0552	1.5499	2.7833	1.0571
Lipid	Diacylglycerol	46799	100002990	71433693	oleoyl-linoleoyl-glycerol (18:1/18:2) [2]	60	0.6762	0.7724	0.8277	0.4831	0.7447	0.8863	1.0922	0.7796	0.909	1.0662	1.2231	0.9773	0.8625	0.9249	1.1859	1.0013	0.8541	1.0684	0.9987	0.6442	0.7031	0.5701	0.575	0.747	1.2875	0.8524	1.0046	0.6819	0.5193	0.8109	1.1278	1.0953	1.2718	1.3269	1.2861	1.3895	1.7442	1.352	1.7556	1.5208	1.4302	1.8814	0.8942
Lipid	Phosphatidylinositol (PI)	52726	100009181	NA	1-stearoyl-2-oleoyl-GPI (18:0/18:1)*	60	0.8929	0.9957	1.0862	0.7922	0.843	1.3106	0.8967	0.7304	0.8305	0.9155	1.4032	1.1361	0.933	0.9996	0.8967	0.7315	0.7895	1.0661	0.9978	0.697	0.9019	0.8694	0.9265	0.9537	0.8985	0.9988	0.971	0.7846	0.9384	0.877	1.1179	1.1192	1.1278	1.0004	1.0269	1.5138	1.2488	1.274	1.1805	1.1079	1.1658	1.2715	0.9684
Lipid	Sphingomyelins	57483	100015793	NA	sphingomyelin (d17:2/16:0, d18:2/15:0)*	60	1.095	1.1262	0.625	0.778	1.0175	1.0353	1.0409	1.0052	0.7688	0.7555	0.617	0.8954	0.8066	0.9933	0.8252	0.9104	1.0682	0.8861	0.8364	0.9245	0.7904	0.6995	0.7674	0.8483	1.0119	0.6863	0.9198	1.042	0.9867	0.6304	1.2544	1.352	1.3443	1.1833	1.4457	1.3182	1.1089	1.0506	0.8953	0.9339	0.8263	0.9709	1.2186
Lipid	Monoacylglycerol	21184	100000924	5283468	1-oleoylglycerol (18:1)	60	0.7065	0.9275	0.6912	0.3208	0.4751	0.7195	0.6564	0.7948	2.4081	1.8863	1.5555	1.0715	1.6484	0.9826	0.8375	0.8524	0.6902	1.2355	0.8922	0.4516	0.3319	0.3992	1.2038	0.5918	0.9488	0.6594	0.8141	0.686	0.4041	0.599	0.8427	1.3376	1.884	0.9781	1.614	1.7274	1.3926	4.5935	2.2706	1.5173	2.0594	2.2547	1.4879
Cofactors and Vitamins	Folate Metabolism	18330	1244	3729	5-methyltetrahydrofolate (5MeTHF)	60	1.0814	1.1305	1.0431	0.8993	1.0712	0.7257	1.0737	0.9082	1.1365	0.6868	0.8212	0.8793	0.8425	0.8713	0.6204	0.6908	0.8109	0.9201	1.017	0.8002	0.8611	0.6667	0.9203	0.4651	0.916	0.4933	1.2485	0.8031	0.8517	0.7173	1.4761	1.1037	1.1432	1.3371	1.0072	1.1735	0.9796	1.1675	1.1093	1.4675	1.1096	1.1544	1.474
Lipid	Phosphatidylserine (PS)	19265	100000639	9547087	1-stearoyl-2-oleoyl-GPS (18:0/18:1)	60	0.9664	0.9938	0.8344	0.8717	0.9177	0.9883	0.9962	1.0126	0.8464	0.77	0.782	0.9695	0.9302	1.0246	1.017	0.7819	1.072	1.0031	0.9599	0.9404	0.9103	0.7271	0.7629	0.9124	0.9009	0.871	0.8434	0.8902	0.9642	0.7835	1.0377	0.9599	0.8647	1.0267	1.0084	1.096	1.0872	0.9947	0.9322	1.007	1.0832	1.037	1.0363
Lipid	Long Chain Polyunsaturated Fatty Acid (n3 and n6)	57810	100015785	11792612	nisinate (24:6n3)	60	0.5955	0.6933	0.555	0.4518	0.6339	0.8	0.8642	1.5012	2.2525	1.3947	1.5332	0.9668	1.5175	1.5053	0.7351	1.0332	0.6438	1.0722	0.6945	0.5727	0.3136	0.4543	0.9488	0.3246	0.8558	0.7235	0.7072	0.8399	0.4477	0.6081	0.9333	1.2753	1.9407	1.1502	1.0897	1.4614	1.2189	4.3366	2.1817	1.7841	2.0973	3.2134	2.0041
Lipid	Plasmalogen	52475	100008999	9547058	1-(1-enyl-stearoyl)-2-arachidonoyl-GPE (P-18:0/20:4)*	60	0.9341	0.9263	0.8358	1.1031	1.0283	0.7791	0.9487	0.8844	0.7781	0.69	0.752	0.9437	1.051	0.8979	0.9636	0.818	0.9867	1.0429	1.0743	1.0255	0.9928	0.7645	0.8592	0.8201	0.9145	0.8749	0.8332	0.9028	1.1653	0.864	0.9846	0.9139	0.7733	1.0578	0.9791	1.1008	0.9253	1.1312	1.0515	1.0036	1.1746	1.1925	1.1057
Lipid	Phosphatidylethanolamine (PE)	52465	100008991	9546799	1-palmitoyl-2-docosahexaenoyl-GPE (16:0/22:6)*	60	1.1965	1.2055	0.93	1.5783	1.2777	0.8611	1.4765	1.1758	1.0768	0.7445	0.9118	1.059	1.1308	1.2191	1.1413	1.036	1.1869	1.114	1.2068	1.0842	1.5298	1.1072	1.0614	1.0992	1.0281	0.9697	0.9946	1.3081	1.4782	1.0685	1.0211	0.9004	0.7614	0.7961	0.817	0.8156	0.8268	0.9087	0.7588	0.9315	1.0054	0.9812	1.0684
Energy	TCA Cycle	63258	100021130	313489	carboxysuccinate	60	1.6868	1.6247	0.8206	1.0823	2.1231	1.3085	1.0093	1.0623	0.9969	3.102	1.1144	0.8095	1.2643	1.2088	1.0599	1.8423	0.7684	0.8274	0.7257	1.3939	0.3937	1.7751	2.7281	2.0331	1.4104	3.5829	1.0106	1.355	1.2454	1.0935	1.0031	0.8288	1.3157	0.6276	0.9523	0.828	0.7341	0.4561	0.2719	0.2288	0.2067	0.1911	0.6501
Lipid	Monoacylglycerol	34393	100001435	53480978	1-linolenoylglycerol (18:3)	60	0.5719	0.6929	0.8544	0.3701	0.6838	0.755	0.9461	1.2604	1.8904	1.3671	1.5915	0.8519	1.1183	0.9341	0.9636	0.9211	0.7007	1.1181	0.5772	0.7625	0.6243	0.649	0.9954	0.5438	0.9727	0.9256	0.8701	0.8882	0.3732	0.8022	1.2725	1.2815	2.0031	0.9618	1.3107	1.8089	1.8013	3.5042	2.4173	1.4123	1.5385	1.7342	1.3115
Lipid	Long Chain Saturated Fatty Acid	1118	893	10467	arachidate (20:0)	60	0.7285	0.7089	0.7666	0.5974	0.7751	0.7552	0.7182	0.861	1.5468	1.2354	1.2195	0.7348	0.9859	0.9629	0.7545	0.7412	0.6712	0.9367	0.7959	0.7599	0.4536	0.611	1.0537	0.5399	1.0141	0.8725	1.0939	0.8196	0.6284	0.7658	1.0668	1.2158	1.6492	1.1677	1.4864	1.1149	0.9846	2.7057	1.6252	1.2817	1.1089	1.0197	1.5276
Amino Acid	Glycine, Serine and Threonine Metabolism	5086	806	673	dimethylglycine	60	1.6517	2.0798	1.3312	1.2466	2.0542	0.8647	1.1193	1.4173	1.5027	1.074	1.0104	0.7907	0.715	1.0425	0.8923	1.1896	1.4633	1.0352	1.1136	1.2743	0.9776	1.1535	1.4966	1.136	1.733	1.0641	1.4075	1.0928	1.1649	1.5687	1.351	0.5512	1.005	0.6535	0.7659	0.5676	0.4678	0.5571	0.6998	0.8103	0.4093	0.2693	0.4871
Lipid	Lysoplasmalogen	39270	100003000	NA	1-(1-enyl-palmitoyl)-GPE (P-16:0)*	60	1.0242	1.0511	0.8227	1.016	0.9079	0.9678	1.0558	0.9647	0.8857	0.7303	0.7801	0.9619	0.9985	0.9484	0.9801	0.9409	1.0506	0.893	0.8973	0.866	0.7859	0.7131	1.0115	0.6958	0.9262	0.8053	0.8576	0.853	0.8393	0.8642	0.9723	1.0225	1.0635	1.073	1.1303	1.4544	0.9958	1.0015	1.0486	1.0466	1.0539	1.079	1.1902
Lipid	Long Chain Polyunsaturated Fatty Acid (n3 and n6)	32504	100001181	6441454	docosapentaenoate (DPA; 22:5n3)	60	0.5695	0.7724	0.7979	0.4474	0.5993	0.7794	0.5932	1.147	1.7541	1.254	1.479	0.9347	1.1491	1.0504	0.6999	0.8009	0.5469	0.962	0.5473	0.5694	0.2854	0.4696	1.1432	0.3748	0.7053	0.644	0.7412	0.8303	0.4289	0.6878	0.8704	1.1565	2.2263	1.2236	1.5218	1.2539	1.0664	3.8365	1.7368	1.1408	1.4303	2.074	1.8548
Lipid	Long Chain Saturated Fatty Acid	12125	314	8215	behenate (22:0)*	60	0.8213	0.7678	0.7827	0.5261	0.6208	0.6913	0.5265	0.8641	1.372	1.3166	1.0323	0.7527	0.9981	0.8982	0.75	0.8091	0.6718	0.9539	0.6869	0.7476	0.4042	0.5402	1.0382	0.505	0.9759	0.9011	1.2394	0.7826	0.5691	0.823	1.1462	1.2846	1.7423	1.1248	1.2497	1.0286	1.0019	3.1331	1.5361	1.2056	1.0495	1.0456	1.5254
Xenobiotics	Food Component/Plant	37459	100002154	5351619	ergothioneine	60	0.8578	0.8959	0.8902	0.7399	0.9786	0.814	0.797	0.575	0.8251	0.8026	0.9543	1.0214	1.2512	0.8309	1.0748	0.8429	0.9562	1.2048	1.1719	0.8949	0.8643	0.5679	0.8715	0.7036	0.8285	0.7594	0.9103	0.9703	1.0259	0.7934	0.6792	0.9654	0.6544	1.047	1.1586	1.436	0.8216	1.1279	0.8834	1.1612	1.1599	1.1793	1.3272
Amino Acid	Histidine Metabolism	33946	100001293	75619	N-acetylhistidine	60	2.5435	1.5872	1.0122	1.6532	2.0331	1.4301	1.2674	1.3633	1.2859	0.9755	1.0225	1.2464	1.1814	1.4839	0.8186	1.3698	1.255	1.1189	0.8549	1.2346	0.9878	1.042	1.2077	1.0495	1.0614	1.1358	1.1722	1.1395	0.795	1.3374	1.0797	0.6664	0.7832	0.5492	0.882	0.6769	0.4808	0.8084	0.6463	0.8451	0.4415	0.7772	0.6588
Lipid	Fatty Acid, Amino	43343	100004227	69522	2-aminooctanoate	51	1.4199	2.7538	1.4842	1.6165	4.6873	1.023	1.2231	0.7139	2.1348	1.3001	0.792	0.6957	0.7175	0.6972	0.746	1.4788	1.8557	0.6662	0.9426	1.05163	1.8015	1.37927	2.5763	0.6634	1.59303	2.1213	1.9132	1.35649	1.2478	1.66315	1.1865	1.0795	1.8011	0.5738	0.6127	0.8771	0.4408	0.6685	0.4408	0.4408	0.4999	0.4408	0.4408
Lipid	Fatty Acid Metabolism (Acyl Carnitine, Long Chain Saturated)	57522	100015842	123132011	pentadecanoylcarnitine (C15)*	59	0.4942	1.5385	1.2648	0.8119	1.7648	1.2049	1.2379	2.0939	1.4733	1.159	1.3262	1.5005	1.2635	1.679	1.2644	1.5309	0.7798	1.5885	1.3526	1.2726	1.409	1.1748	1.3522	0.9136	1.2626	1	2.3704	1.2298	0.6501	1.0851	0.6112	1.3518	0.785	0.6632	1.2566	0.9715	0.7438	0.4562	0.6102	1.0183	0.7051	0.8535	1.297
Lipid	Long Chain Polyunsaturated Fatty Acid (n3 and n6)	1105	180	5280450	linoleate (18:2n6)	60	0.6909	0.7635	0.6263	0.4181	0.4762	0.6459	0.5638	1.0471	2.0269	1.384	1.1813	0.645	0.9079	1.0109	0.6666	0.7297	0.3741	1.1135	0.5997	0.5636	0.2575	0.3983	0.9637	0.3185	0.9257	0.7599	1.0013	0.7502	0.4937	0.5785	1.181	1.2197	2.0598	1.4062	1.7159	1.3882	1.0851	4.4911	2.2241	1.4892	1.2206	1.471	1.8194
Lipid	Fatty Acid Metabolism (Acyl Carnitine, Medium Chain)	33941	100001251	10245190	decanoylcarnitine (C10)	60	0.6236	1.4471	1.1399	0.7289	0.8679	1.1398	1.3615	1.857	1.8393	1.1752	1.3677	1.4029	1.6014	1.7265	1.5577	2.4063	1.2654	2.0596	1.4238	1.2458	0.9827	0.9551	1.2886	1.3712	1.1441	1.1368	1.6671	1.1311	0.7631	0.9503	0.5663	0.9572	0.8188	0.6243	0.7237	1.2027	0.4827	0.8143	0.689	0.893	0.8083	1.3361	0.9866
Cofactors and Vitamins	Nicotinate and Nicotinamide Metabolism	5278	1310	5892	NAD+	60	1.2901	1.3021	1.0476	1.227	1.2176	1.1609	1.1813	1.0952	1.1164	0.9594	1.2113	1.1921	1.1837	1.3841	0.9717	1.0785	0.7271	0.9636	0.8821	1.0112	1.0822	1.1374	1.0898	1.1779	0.9655	1.0248	1.0553	1.3862	1.3512	1.0662	1.1643	0.9526	0.8992	0.5998	0.9916	0.8824	0.6621	0.8554	0.7869	0.9135	0.6885	0.908	0.7917
Lipid	Diacylglycerol	54968	100010941	9543729	linoleoyl-linoleoyl-glycerol (18:2/18:2) [1]*	60	0.6222	0.6703	0.9634	0.6194	0.7423	0.8852	1.1664	0.7765	1.0302	0.9517	1.4974	1.1642	0.9351	0.8431	1.0607	0.5558	0.5582	1.1105	0.9389	0.6434	0.5894	0.6742	0.6328	0.8548	0.8387	0.8695	1.1406	0.7991	0.7637	0.8617	1.7082	1.9114	1.5141	1.6964	1.5279	2.0223	2.0215	1.9847	1.92	2.2108	1.2915	2.2853	1.1837
Lipid	Long Chain Polyunsaturated Fatty Acid (n3 and n6)	34035	100001337	5280933;5280934	linolenate (18:3n3 or 3n6)	60	0.7038	0.7384	0.633	0.4505	0.4954	0.5963	0.5242	0.9252	1.9173	1.4411	1.3109	0.6786	0.8791	1.0123	0.615	0.7582	0.3364	1.0864	0.606	0.5697	0.3227	0.4373	0.9877	0.3587	0.7805	0.7165	1.1367	0.9319	0.5279	0.7024	1.3457	1.2761	2.3087	1.8111	1.7517	1.5363	1.3014	5.3396	2.182	1.4855	1.1517	1.7702	1.5973
Lipid	Fatty Acid, Dihydroxy	46286	100002844	16061148	19,20-DiHDPA	60	1.0346	1.5108	1.9204	0.7562	1.1228	0.9923	0.6944	0.7289	1.4006	1.4406	1.4697	1.3992	1.1668	1.2599	1.1342	1.1844	1.011	1.5483	0.9723	1.0352	0.8172	1.5666	1.7505	1.0227	1.1982	1.0077	1.6857	1.2664	1.0543	1.8532	0.831	1.1406	1.4997	0.93	0.7691	1.0088	1.2448	0.6931	0.9239	0.5945	0.5725	0.6837	0.6373
Lipid	Fatty Acid, Monohydroxy	61697	100019890	5282921	3-hydroxybehenate*	59	0.8871	0.7261	0.9705	0.2594	0.6105	0.9679	0.3892	0.772	1.5341	1.0914	1.2071	0.9454	0.8662	1.0631	0.842631	0.8942	0.6283	1.0963	0.6117	0.5898	0.2746	0.5006	1.0643	0.5077	0.7376	0.6913	1.4895	0.7836	0.2594	0.6423	1.7744	0.7866	2.3504	1.2692	2.0292	1.5069	1.3113	2.1479	1.6756	1.2954	1.132	0.6822	1.289
Amino Acid	Urea cycle; Arginine and Proline Metabolism	33953	100001266	67427	N-acetylarginine	60	3.1465	1.9817	1.1448	1.5802	1.3651	1.047	1.0885	1.8664	1.4274	1.0857	0.9959	1.0323	1.185	1.2278	1.0881	1.0068	1.158	0.698	0.9138	0.8853	0.7087	1.0344	1.4342	1.1165	1.0607	1.2449	1.7921	1.3203	1.0041	1.4995	0.9712	0.6176	0.7911	1.0526	0.896	0.7379	0.7316	0.4276	0.6274	0.9191	0.4734	0.6692	0.7178
Lipid	Fatty Acid Metabolism (Acyl Choline)	53261	100009332	122198216	arachidonoylcholine	58	1.3363	1.2356	1.289	0.9361	1.4679	1.0669	2.0841	2.307	1.4841	0.9706	1.4165	1.9903	1.6392	1.6161	1.4229	0.9921	1.048	1.9251	1.867	0.83	0.9692	0.951	1.4192	1.0103	1.0516	0.7632	1.3782	1.25169	1.0079	1.09339	1.5891	0.6652	0.6396	0.6872	0.5526	0.6507	1.6444	0.3492	0.6244	0.7061	0.3974	0.6647	0.7438
Lipid	Hexosylceramides (HCER)	57595	100015882	NA	glycosyl ceramide (d18:1/20:0, d16:1/22:0)*	60	0.8519	1.019	0.8305	0.8407	0.7656	0.9971	0.6771	0.859	0.6697	0.8965	0.9457	1.0514	0.7796	1.1013	0.9384	1.0764	0.8925	1.0029	0.7182	1.0055	0.4662	0.6649	0.7482	0.8719	0.8958	0.7512	0.9319	0.7767	0.7078	1.0068	1.0216	0.9708	0.8915	1.067	1.0842	1.262	0.9708	1.0047	1.0121	0.8671	0.9561	1.0821	1.054
Lipid	Ceramides	57440	100015755	NA	ceramide (d18:1/20:0, d16:1/22:0, d20:1/18:0)*	60	0.7553	0.8871	0.7474	0.7475	0.6567	1.2379	0.7459	0.8604	0.717	0.9916	1.1351	0.9051	0.8724	1.0647	1.0603	1.049	0.8084	1.0717	0.7829	0.885	0.5442	0.7265	0.7584	0.77	0.6887	0.7694	0.7602	0.6872	0.6279	1.0707	0.9226	1.0166	1.0084	1.5438	1.1175	1.5776	1.192	1.1227	0.9818	1.2049	0.9007	1.1938	0.8772
Lipid	Phosphatidylcholine (PC)	42446	1537	5287971	1-palmitoyl-2-linoleoyl-GPC (16:0/18:2)	60	0.891	1.0213	0.8696	1.0774	1.0293	0.8451	1.1747	1.1396	1.0278	0.8014	0.8253	0.8337	0.9522	0.9529	0.9143	0.7646	0.6566	0.8307	0.8812	0.8452	0.787	0.742	0.7944	0.9039	0.9325	0.7814	0.9084	0.9735	0.9712	0.7844	1.1517	1.135	1.0512	1.1671	1.2254	1.1714	1.0497	1.2536	1.123	1.0661	0.9787	1.054	1.168
Lipid	Phosphatidylcholine (PC)	19130	100000657	452110	1,2-dipalmitoyl-GPC (16:0/16:0)	60	1.1636	1.3432	0.9768	1.2361	1.2196	0.9501	1.2921	1.1526	1.0924	0.9215	1.0417	1.162	1.0575	1.1218	1.0378	1.0973	1.0685	1.071	0.9828	1.0411	1.1478	1.1245	1.1739	1.0088	0.999	0.8976	1.0745	1.1699	1.0954	1.1006	1.0101	0.9685	0.9344	0.965	0.9187	0.9125	0.8906	0.953	0.8059	1.0106	0.8598	0.9855	1.0965
Amino Acid	Methionine, Cysteine, SAM and Taurine Metabolism	35660	100001645	13538	cyano-alanine	60	0.7343	0.8704	0.5359	0.5779	0.9253	0.688	1.0103	1.0529	1.0694	0.9143	1.0633	0.8503	1.0603	0.9112	0.9952	1.099	0.9408	1.0048	0.8734	0.7927	0.7742	0.7582	1.0629	0.9657	0.7086	0.6883	0.7849	0.8206	0.8021	0.7697	1.2959	1.2556	1.161	1.1696	1.0917	1.4111	1.0983	0.9895	0.9218	1.4273	0.9627	0.9588	1.5874
Amino Acid	Methionine, Cysteine, SAM and Taurine Metabolism	1589	1083	448580	N-acetylmethionine	60	0.8991	1.1987	0.6313	1.0306	1.1612	0.7243	1.0847	1.2505	0.8088	0.6318	0.6573	0.8102	0.7491	0.9922	0.6898	0.8188	0.7063	0.7976	0.653	0.8407	0.7148	0.7974	0.8689	0.745	0.7486	0.6558	0.5913	0.9274	0.6275	0.7525	1.0521	1.2861	1.3096	1.1226	1.1927	1.2317	0.6702	1.1996	0.8768	1.186	1.0082	1.2977	1.3412
Lipid	Long Chain Monounsaturated Fatty Acid	1552	1087	8216;5281116	erucate (22:1n9)	60	0.7544	0.6085	0.7986	0.4644	0.5682	0.7577	0.6871	0.9476	1.8624	1.5019	1.1816	0.6881	0.9867	0.8777	0.6616	0.8156	0.6829	1.1315	0.8717	0.555	0.4012	0.5535	1.1259	0.3598	0.6202	1.0133	1.0585	0.7951	0.6325	0.7242	1.3393	1.6271	2.4739	1.4542	1.8784	1.3994	1.1064	3.2946	1.8239	1.6242	1.1638	0.819	1.8894
Lipid	Long Chain Saturated Fatty Acid	1365	519	11005	myristate (14:0)	60	0.6244	0.8359	0.7548	0.6477	0.6291	0.8618	0.6898	1.0084	1.56	1.6412	1.622	0.9916	1.1751	1.2284	0.8813	1.0184	0.6334	1.2213	0.7467	0.7245	0.5894	0.5492	0.8424	0.5488	0.9475	0.6991	0.9662	0.8073	0.6125	0.7276	0.9267	1.1604	1.5885	1.4137	1.2902	1.4302	1.8778	3.5028	2.1013	1.5292	1.5623	2.4791	1.5665
Lipid	Lysophospholipid	45951	100005350	NA	1-linolenoyl-GPC (18:3)*	60	1.2937	1.2732	0.6894	1.4685	1.1753	0.8441	1.2192	1.1915	0.9402	0.638	0.5304	0.6635	0.802	0.9382	0.7242	0.7938	0.6116	0.5821	0.6765	0.7127	0.6752	0.7262	1.0363	0.7852	1.1765	0.8341	0.8355	1.098	0.9601	0.7161	1.4279	1.3934	1.4513	1.7687	1.7334	1.4113	0.9812	1.4233	1.0479	1.0947	0.8441	0.9858	1.4506
Lipid	Fatty Acid Metabolism (Acyl Carnitine, Monounsaturated)	53223	100009406	71464547	palmitoleoylcarnitine (C16:1)*	60	0.5	1.7364	1.0581	0.6822	1.4883	1.8978	1.517	1.9646	1.9521	2.0875	3.2242	2.5101	2.4373	2.5296	1.3982	2.7388	0.9995	2.3852	0.8746	0.9643	1.4776	0.9157	2.2716	0.7224	1.3136	0.7552	1.7719	1.0426	0.4899	1.0613	0.3299	0.8134	0.7873	0.301	0.4886	1.4941	0.6536	0.6643	0.5903	1.021	0.6687	1.3358	1.0163
Lipid	Phosphatidylcholine (PC)	52610	100008915	6441886	1-palmitoyl-2-docosahexaenoyl-GPC (16:0/22:6)	60	1.1153	1.2499	0.9773	1.2354	1.2308	0.9783	1.3421	1.0882	1.0964	0.841	1.0045	1.0318	1.0762	1.1837	1.1611	1.0729	1.1704	0.9862	1.1225	1.0367	1.1728	1.0036	1.03	1.0006	1.0029	1.0004	1.0625	1.1039	1.1555	1.0353	1.0812	0.9627	0.9996	0.8393	0.8865	0.8693	0.8376	0.846	0.7295	0.9212	0.9138	0.9596	1.0309
Amino Acid	Creatine Metabolism	43802	344	763	guanidinoacetate	60	1.6145	1.6993	1.0205	1.142	1.5159	1.1838	1.1541	1.6085	1.7958	1.7911	1.2744	1.0491	1.2577	1.3712	1.2115	1.2173	0.933	0.9853	0.7987	0.9263	0.9694	0.8165	1.0451	0.9465	1.0809	1.2616	1.331	1.5465	1.1987	1.3582	1.0224	0.9299	0.9588	1.0459	1.0918	1.0766	0.8223	0.7812	0.6639	1.0147	0.8534	0.8597	1.2696
Lipid	Phosphatidylcholine (PC)	52603	100008903	5288075	1,2-dilinoleoyl-GPC (18:2/18:2)	60	0.9777	0.9968	0.7218	1.107	0.9428	0.8076	1.2444	1.1702	0.9897	0.729	0.7505	0.7411	0.8841	0.8622	0.8671	0.568	0.4774	0.7625	0.9102	0.801	0.6685	0.6639	0.706	0.9604	0.9525	0.8514	0.9217	1.005	1.0422	0.7233	1.2128	1.1987	1.1154	1.3708	1.4738	1.2652	1.0194	1.388	1.255	1.2059	0.8951	1.0185	1.1322
Lipid	Ceramides	57372	100015624	NA	N-behenoyl-sphingadienine (d18:2/22:0)*	60	0.811	0.8148	0.7852	0.6125	0.7375	1.0067	0.6543	0.8322	1.0481	0.902	1.1094	0.8522	0.926	1.1377	1.2168	1.0223	0.8709	0.8995	0.9693	1.0227	0.6372	0.7245	0.913	0.8113	0.7324	0.8154	0.7554	0.8407	0.7663	0.983	0.9395	0.9912	1.148	1.7582	1.287	1.3702	1.4849	1.2506	1.2298	1.352	1.1327	1.2317	0.9922
Lipid	Monoacylglycerol	21232	100000943	5319879	2-oleoylglycerol (18:1)	60	0.3697	0.6766	0.6695	0.2449	0.5211	0.6729	0.7744	0.7271	1.9849	1.8938	1.2342	0.9112	0.8202	0.8524	0.7746	0.9646	0.7849	1.0352	0.6657	0.4016	0.3319	0.5369	0.8975	0.4877	1.2854	0.5564	0.9208	0.5335	0.3238	0.5008	0.8142	1.2917	2.3639	0.9906	1.1831	1.6221	1.3256	4.2096	2.0861	1.5116	1.6487	2.7009	1.8859
Lipid	Fatty Acid Synthesis	37059	100001526	22833583	malonylcarnitine	60	1.1918	1.2807	0.8838	0.992	1.198	1.1063	1.035	1.0318	1.2444	1.5827	1.4879	1.3884	1.2545	1.2909	1.2497	1.306	0.9811	1.008	0.8209	1.0844	0.8298	0.916	1.2689	1.0399	1.3558	1.153	1.2014	1.209	0.9425	1.0256	0.5363	0.7846	0.7812	0.6152	0.6657	1.1271	0.5496	0.9525	1.0642	0.8689	0.7991	0.9296	0.8463
Nucleotide	Purine Metabolism, (Hypo)Xanthine/Inosine containing	3147	1004	1188	xanthine	60	1.4116	1.4133	1.2354	1.1461	1.2248	0.998	1.3443	1.1896	1.3108	1.1038	1.3148	0.9108	1.2997	1.0721	1.1679	1.1058	1.0834	0.8612	1.1142	0.9361	1.2132	0.9135	1.3627	0.8531	1.0776	0.8914	1.1791	1.0195	1.1802	0.9978	1.0858	0.6992	1.002	1.0252	0.9605	0.6392	1.1261	0.6842	0.8694	0.7077	0.828	0.5967	1.0198
Lipid	Lysophospholipid	36600	100001570	52925130	1-linoleoyl-GPE (18:2)*	60	1.1081	1.0476	0.701	1.1097	1.0348	0.8308	1.1005	1.0614	1.007	0.7721	0.6621	0.7401	1.0243	0.9083	0.8975	0.7282	0.5869	0.6833	0.796	0.8025	0.5842	0.5864	0.8504	0.8867	0.9991	0.6634	0.8721	1.0009	0.8881	0.6249	1.3189	1.0511	1.2626	1.2449	1.3437	1.6764	1.2037	1.3547	1.3036	1.1057	1.0409	0.9377	1.4324
Lipid	Endocannabinoid	61826	100005814	52922081	N-linoleoyltaurine*	60	1.0242	0.7466	0.5613	0.3149	0.5657	0.5227	0.6794	1.8173	2.1434	0.9758	1.0866	0.788	0.8939	1.1432	0.4752	0.6162	0.3805	1.3321	0.4114	0.4095	0.13	0.2642	0.8378	0.4119	0.6515	0.5204	1.5193	0.5745	0.3729	0.4595	2.1627	1.3241	2.7773	1.519	1.725	1.3786	2.3836	2.9123	2.3854	1.4313	0.8238	1.3312	2.1289
Lipid	Long Chain Polyunsaturated Fatty Acid (n3 and n6)	17805	1231	6439848	dihomolinoleate (20:2n6)	60	0.7032	0.7687	0.6156	0.495	0.578	0.606	0.5475	1.0657	1.9392	1.1712	0.9567	0.6654	0.9401	0.9628	0.6416	0.6594	0.4595	0.9595	0.6585	0.6879	0.324	0.435	1.0508	0.4039	0.9961	0.6995	0.8714	0.8768	0.5829	0.694	1.1358	1.4182	2.0422	1.3742	1.9196	1.3961	1.1115	4.1548	2.0707	1.5645	1.2421	1.3386	1.9398
Lipid	Phosphatidylethanolamine (PE)	53174	100009217	9546812	1,2-dilinoleoyl-GPE (18:2/18:2)*	60	0.9042	0.7803	0.6878	1.2968	1.0552	0.6212	1.2062	1.1034	0.9311	0.5413	0.4933	0.5463	0.828	0.7981	0.7006	0.4366	0.3556	0.6265	0.8996	0.7913	0.6323	0.5944	0.5336	0.9937	1.1824	0.8603	0.819	1.0063	1.1319	0.6303	1.3054	1.1068	0.9008	1.5632	1.6875	1.3677	1.0189	1.7379	1.4445	1.3599	0.878	1.0983	1.4575
Lipid	Lysophospholipid	43676	100004606	NA	1-linoleoyl-GPS (18:2)*	60	0.6555	0.9544	0.7315	0.6055	0.7401	0.5944	0.7181	1.1146	1.4944	1.2338	0.6032	0.71	0.9806	1.392	0.6773	0.7865	0.405	1.0796	0.8266	0.6559	0.3215	0.4857	0.9615	0.4055	1.108	0.7052	0.9936	0.8503	0.5225	0.6753	1.3962	1.4292	1.7497	1.3001	2.1451	1.8872	0.8906	3.286	1.6558	1.1839	1.0235	1.2988	2.0274
Lipid	Phospholipid Metabolism	57404	100015666	3081457	glycerophosphoserine*	60	1.203	1.1949	0.8318	1.0306	1.0338	0.8034	0.7711	1.0564	0.8241	0.829	0.8254	0.8965	0.786	1.0813	0.8721	0.7632	0.8755	0.8304	0.8756	0.8194	0.7422	0.7896	0.8014	0.8524	0.8419	0.9315	1.0958	0.8712	0.7603	0.7823	1.4656	1.2925	1.3303	0.9866	1.1947	1.2579	0.9759	1.0154	1.0045	1.0915	0.9068	0.8077	1.0467
Lipid	Diacylglycerol	54964	100010927	9543737	linoleoyl-linolenoyl-glycerol (18:2/18:3) [2]*	60	0.8209	0.6848	0.8356	0.4267	0.7802	0.8673	1.1141	0.6799	1.0946	0.9488	1.2366	0.7715	0.7183	0.8602	1.0067	0.9933	0.6175	0.9489	0.8353	0.539	0.6471	0.5704	0.5184	0.9903	1.401	1.1189	1.1084	0.9236	0.6593	0.8171	1.7622	1.3823	1.9623	1.8811	2.0252	1.5758	2.3561	1.6423	2.2872	1.9349	1.5593	1.6718	0.8342
Lipid	Lysoplasmalogen	39271	100003001	NA	1-(1-enyl-stearoyl)-GPE (P-18:0)*	60	0.982	1.0193	0.7702	0.9951	0.8953	1.0078	0.8971	0.9045	0.9416	0.6899	0.6975	0.9315	0.9701	0.8571	0.9146	0.8266	1.0481	0.931	0.9858	0.9503	0.8451	0.6913	0.9709	0.8158	1.0795	0.79	0.8785	0.847	0.976	0.783	1.395	1.1138	1.2173	1.1378	1.2636	1.3018	1.0731	1.0463	1.0278	1.0532	1.1163	1.0717	1.2641
Amino Acid	Tyrosine Metabolism	32197	240	9378	3-(4-hydroxyphenyl)lactate (HPLA)	60	10.896	3.738	1.632	1.6048	4.0776	1.1502	0.6424	1.0177	3.4121	1.7184	1.6856	0.4182	0.525	0.7296	0.9823	1.3024	1.7202	1.1143	2.0767	1.8074	0.8075	1.6549	2.3517	2.5371	2.6264	5.2683	6.8735	1.1373	2.3111	5.6625	1.9996	0.1403	0.4827	0.2292	0.3983	0.2776	0.3634	0.3283	0.5756	0.5343	0.0927	0.2225	0.232
Lipid	Long Chain Monounsaturated Fatty Acid	33587	100001335	5282769;5282768;94159	eicosenoate (20:1n9 or 1n11)	60	0.6311	0.6409	0.6017	0.3803	0.4778	0.7288	0.5479	0.9507	1.7094	1.4212	1.1799	0.7468	0.9711	0.9285	0.6345	0.7506	0.6159	1.1239	0.6021	0.5946	0.2982	0.4111	1.0533	0.3279	0.9893	0.7517	0.9616	0.72	0.4375	0.6056	1.2765	1.8855	2.772	1.3683	1.4718	1.4813	1.1754	3.7574	2.1121	1.5666	1.3648	1.2726	2.1551
Lipid	Sphingomyelins	52435	100008956	134757653	sphingomyelin (d18:2/23:0, d18:1/23:1, d17:1/24:1)*	60	0.9184	0.8321	0.5691	0.7213	0.9354	0.8037	0.8356	0.9679	1.0442	0.8661	0.7396	0.6882	0.7913	0.9924	1.1455	0.8996	0.8672	0.913	0.8923	0.9689	0.787	0.6771	0.7399	1.0654	0.8229	1.042	0.9846	1.2023	0.9371	0.7301	1.3022	1.4383	1.5217	1.3508	1.3674	1.1967	1.1158	1.006	1.0352	0.9417	1.0128	0.8726	1.3544
Lipid	Fatty Acid Metabolism	57750	453	644109	palmitoyl CoA	60	0.8846	1.4715	1.1549	0.8709	1.2094	1.0872	1.4686	2.6264	1.4591	1.2988	1.7877	1.1443	1.5543	1.6877	1.1981	1.4801	1.5492	1.2254	1.3168	0.7823	1.02	1.2502	2.2123	2.707	1.9103	1.183	1.0484	1.2492	0.6739	1.2784	0.8551	1.1051	1.0127	0.433	0.8761	0.6991	0.7881	0.4733	0.7047	0.7076	0.5892	0.8231	0.8524
Lipid	Monoacylglycerol	32506	100000987	5365676	2-linoleoylglycerol (18:2)	60	0.4846	0.6578	0.7106	0.4328	0.7776	0.6301	0.924	0.7847	2.6085	1.3633	1.1968	0.7295	1.0022	0.742	0.8554	0.7758	0.5289	0.8917	0.754	0.4573	0.3553	0.504	0.7995	0.3938	0.7756	0.819	0.9627	0.7135	0.5066	0.6416	1.0996	1.5051	2.1655	1.3228	2.0387	2.1634	1.2898	4.7216	2.3416	1.7854	1.4085	1.1707	1.6824
Lipid	Monoacylglycerol	27447	100001040	5283469	1-linoleoylglycerol (18:2)	60	0.5525	0.6368	0.8146	0.4083	0.6089	0.7725	0.8607	0.9069	2.3886	1.2609	1.2441	0.8815	1.1584	0.9534	0.907	0.73	0.5124	1.0466	0.7069	0.4489	0.2778	0.4752	0.7909	0.3917	0.3964	0.8902	0.9489	0.8068	0.5081	0.54	1.3759	1.525	2.1325	1.1922	2.1197	1.9924	1.3821	4.6377	2.6345	1.8119	1.4672	0.7803	1.703
Lipid	Fatty Acid Metabolism	43840	1830	444493	acetyl-CoA	60	0.5001	1.1213	1.158	1.6494	1.6556	1.2081	1.1374	2.0731	0.8228	1.2569	1.2476	1.1439	1.0877	1.3547	1.0197	1.2327	1.2806	0.9948	0.9474	0.9897	1.1884	1.6833	1.6544	1.7118	1.7179	2.0198	0.5795	2.0835	1.112	1.1368	0.3026	1.011	0.7143	0.5583	0.9249	0.6403	0.4529	0.5293	0.4127	0.583	0.5528	0.6918	0.6266
Lipid	Sphingomyelins	52495	100009025	NA	sphingomyelin (d18:1/21:0, d17:1/22:0, d16:1/23:0)*	60	0.9985	0.9611	0.6455	0.8007	0.9148	0.9966	0.839	1.0541	1.0049	1.007	0.902	0.8703	0.8318	1.0351	1.067	0.9966	0.9539	0.9291	0.8609	0.8624	0.7197	0.6135	0.7193	0.9832	0.763	0.9492	0.9428	1.0744	0.8892	0.7902	1.137	1.3365	1.3109	1.3249	1.1991	1.3192	1.0337	1.0513	0.9603	0.9927	0.9906	0.982	1.1417
Lipid	Ceramides	57442	100015699	NA	N-nervonoyl-sphingadiene (d18:2/24:1)*	60	0.9617	0.9405	0.7198	0.8334	0.8986	0.8711	1.0434	1.0327	1.0714	0.7051	0.8544	0.8388	1.0465	1.1393	1.009	0.8102	1.0708	0.8641	0.9317	0.8445	0.8129	0.7818	0.8678	0.6929	0.6425	0.7129	0.6111	0.947	0.9052	0.7538	1.2458	0.9282	1.0205	1.5128	1.1501	1.0566	1.3567	1.0977	1.1218	1.2532	1.2305	1.2892	1.2145
Lipid	Fatty Acid Metabolism (Acyl Carnitine, Long Chain Saturated)	33952	100001270	6426854	myristoylcarnitine (C14)	60	0.4889	1.3669	1.2182	0.9212	1.2676	1.4333	1.3309	1.9736	1.5476	1.4555	1.8592	1.8795	2.0521	2.1578	1.488	2.3814	0.9812	1.9256	0.9685	1.2977	1.1872	1.0145	1.7565	1.1821	1.3507	0.9255	1.6407	1.3386	0.6429	0.9855	0.3087	0.891	0.7452	0.4745	0.6528	1.1844	0.5277	0.735	0.5782	0.8098	0.8211	1.55	0.8958
Lipid	Phosphatidylcholine (PC)	52611	100008916	24778876	1-stearoyl-2-docosahexaenoyl-GPC (18:0/22:6)	60	1.4074	1.4886	0.9883	1.7467	1.4723	1.0092	1.8358	1.5449	1.2761	0.8576	0.9533	0.8939	1.4041	1.3995	1.3547	1.1742	1.2517	1.148	1.4456	1.1975	1.319	0.9958	1.2456	1.3111	1.103	1.1239	1.0659	1.4997	1.6137	0.8838	1.1861	0.875	0.7342	0.7712	0.791	0.7988	0.7704	0.8368	0.6889	0.8647	1.0051	1.0042	0.9624
Lipid	Long Chain Polyunsaturated Fatty Acid (n3 and n6)	32415	100001182	5282807	docosadienoate (22:2n6)	60	0.8668	0.7833	0.6895	0.4805	0.5738	0.6727	0.6606	1.2001	1.8555	1.204	1.1014	0.7141	0.9411	0.9165	0.6554	0.6231	0.5165	0.8439	0.5961	0.6016	0.3582	0.3357	0.9959	0.4153	0.7966	0.7943	1.0565	0.8477	0.5214	0.6745	1.6479	1.4957	2.0771	1.3091	1.6017	1.2494	1.262	3.5452	2.2943	1.6772	1.2369	1.4086	1.9073
Lipid	Sphingomyelins	47154	100005985	NA	sphingomyelin (d18:2/14:0, d18:1/14:1)*	60	1.1534	1.095	0.5654	0.8038	0.9579	0.886	0.7291	0.9701	0.7087	0.9026	1.0514	0.9261	0.8782	1.0813	0.7478	1.157	0.9056	0.6912	0.6281	0.7115	0.5357	0.6359	0.8413	0.5788	0.9591	0.6265	0.6917	0.6775	0.5664	0.74	1.0247	0.9859	1.4648	1.2498	1.2059	1.159	1.141	1.0141	1.0523	1.0778	1.1337	1.434	1.265
Amino Acid	Histidine Metabolism	43255	100004299	53859791	N-acetyl-1-methylhistidine*	56	0.9712	1.1854	0.5076	0.9205	1.217	1.6339	1.937	1.453	1.5689	1.4262	1.3904	2.4056	2.1348	2.3214	1.6231	3.7706	2.6539	2.2196	1.52791	2.4564	1.2453	1.2407	1.1764	0.5685	0.8298	1.2531	0.8775	1.3958	0.9441	1.42873	0.4416	0.7669	0.5024	0.3287	0.4794	0.653	0.3287	0.6873	0.3319	0.6787	0.7831	1.3809	1.0288
Lipid	Long Chain Polyunsaturated Fatty Acid (n3 and n6)	33969	100001229	5312508	stearidonate (18:4n3)	60	0.586	0.6168	0.6543	0.6402	0.5618	0.7251	0.6633	0.7586	1.3129	1.1774	1.1158	0.9001	1.0082	1.1885	0.6748	0.7181	0.4534	1.0931	0.5484	0.6275	0.3826	0.5547	0.8742	0.4069	0.5596	0.6856	0.723	1.136	0.6195	0.8884	1.376	1.3507	1.9344	2.0675	1.5489	1.7643	1.537	3.6953	1.812	1.5191	1.3378	2.5814	1.2998
Amino Acid	Lysine Metabolism	57687	100015962	14274897	N,N,N-trimethyl-5-aminovalerate	60	0.9496	1.4699	1.6219	1.1329	1.4716	3.7058	2.3524	1.7367	1.5139	1.1267	1.3304	3.9389	1.2591	1.3985	1.4043	1.2031	0.67	4.156	2.7889	1.6307	1.4906	1.0561	1.2612	0.7832	0.6928	0.7148	1.5716	1.5688	1.1794	1.189	0.4172	0.8307	0.4617	0.4115	0.3137	0.602	0.2647	1.7332	1.3799	0.4393	1.5502	0.8421	0.4515
Lipid	Phosphatidylcholine (PC)	52697	100009130	24778955	1-oleoyl-2-docosahexaenoyl-GPC (18:1/22:6)*	60	1.2665	1.3445	0.9469	1.3455	1.1847	1.1201	1.2877	1.6741	1.1532	1.1493	1.161	1.1824	1.2961	1.4669	1.2266	1.439	1.6369	1.1255	1.1404	1.0861	1.249	0.9588	1.2728	1.0046	1.0656	1.2294	1.1668	1.0513	1.19	0.9285	0.9708	0.8563	0.7921	0.8759	0.8624	0.9247	0.7892	0.701	0.7209	0.9275	0.9954	0.8183	0.7837
Cofactors and Vitamins	Pantothenate and CoA Metabolism	54675	100010805	193680	3'-dephospho-acetyl-CoA	60	0.4166	1.2155	1.0765	1.9078	2.0236	1.164	1.6457	2.7361	0.8474	1.5341	1.4765	1.0937	1.2918	1.3504	1.0627	1.356	1.758	1.3969	1.092	1.1097	1.1798	2.152	2.4963	2.3424	2.2646	1.8055	0.494	2.4127	0.9165	1.1797	0.2521	0.9981	0.7625	0.4317	1.0352	0.4879	0.5339	0.4069	0.3128	0.3811	0.5164	0.6974	0.6339
Lipid	Long Chain Polyunsaturated Fatty Acid (n3 and n6)	62850	100020343	5312409	tetradecadienoate (14:2)*	60	0.5432	0.7362	0.8667	0.7679	0.4538	1.0031	1.0713	0.9858	1.326	0.8077	1.0371	0.9676	0.9259	1.4215	0.8977	0.9453	0.5393	1.666	0.8794	0.8527	0.5931	0.6791	0.5639	0.643	0.4912	0.5958	0.9608	0.9969	0.668	0.5953	1.375	1.5601	1.4712	2.086	1.1316	1.8776	1.9428	1.6582	1.7464	1.9465	1.4826	2.4102	1.2704
Lipid	Diacylglycerol	54969	100010942	9543729	linoleoyl-linoleoyl-glycerol (18:2/18:2) [2]*	60	0.753	0.7355	0.8055	0.5248	0.7594	0.9107	1.0266	0.9262	1.0001	0.937	1.0253	0.8459	0.6927	0.9409	1.2253	0.7101	0.568	0.936	1.0262	0.6531	0.4876	0.5753	0.5249	0.9382	1.072	0.903	1.0746	0.8519	0.5712	0.7895	1.642	1.506	1.8423	1.7168	1.7663	1.5334	1.9373	1.7418	1.9869	1.8839	1.2964	1.7123	0.954
Cofactors and Vitamins	Riboflavin Metabolism	2134	327	643975	FAD	60	1.1039	1.3127	0.998	1.233	1.0951	1.0337	1.1932	1.2309	1.1258	1.0738	1.1308	1.0318	1.1491	1.1908	1.0718	1.1732	0.9238	1.0443	0.9365	1.0225	1.0254	1.0806	1.172	1.1382	1.0331	0.9805	1.0243	1.1841	1.0619	1.004	1.002	0.9891	1.0127	0.9477	1.0042	1.0215	0.8778	0.9437	0.7789	0.949	0.7891	0.9403	0.893
Amino Acid	Histidine Metabolism	43493	100002500	439233	formiminoglutamate	60	0.9148	0.8769	0.7093	0.9123	0.8212	0.8241	1.2801	1.417	1.3459	0.6748	1.0596	0.4376	0.7135	0.6974	0.7197	0.5903	0.992	0.6262	0.9914	0.8862	0.4523	0.6097	0.4438	0.804	0.57	0.4828	0.6541	0.5287	0.4244	0.588	2.0051	2.5304	2.1919	1.8723	2.5169	1.3395	0.7779	1.4676	1.6672	1.2334	1.1079	0.8791	1.9203
Lipid	Phosphatidylethanolamine (PE)	52466	100008992	9546798	1-stearoyl-2-docosahexaenoyl-GPE (18:0/22:6)*	60	1.1929	1.2083	1.0899	1.4208	1.2933	0.9261	1.4986	1.1377	1.1389	0.7554	1.038	0.9211	1.1692	1.2463	1.2487	1.0173	1.3007	1.233	1.435	1.2192	1.4804	1.0874	1.1825	1.2753	0.9984	1.0975	1.0016	1.4914	1.5945	1.1797	1.0035	0.8828	0.7716	0.7944	0.7706	0.7351	0.8744	0.8633	0.798	0.8939	0.952	0.832	0.9425
Lipid	Phosphatidylcholine (PC)	53180	100009345	52922452	1-palmitoleoyl-2-linolenoyl-GPC (16:1/18:3)*	60	0.8812	0.9965	0.6993	0.582	1.0503	1.1062	1.4176	1.0405	0.947	1.0035	1.1401	0.9495	0.8448	0.9296	0.6916	0.6692	0.371	0.8134	0.574	0.6329	0.8418	0.6087	0.6401	0.8181	0.9933	0.7208	1.3732	0.8372	0.8086	0.6958	1.8128	1.2917	1.9129	2.114	1.8734	1.4897	2.1194	1.636	1.5969	1.7936	0.8526	1.1433	1.3162
Lipid	Fatty Acid Metabolism (Acyl Glycine)	36768	100001451	4737557	valerylglycine (C5)	60	0.9222	1.3295	0.9089	1.632	1.1353	1.4414	1.6033	1.6238	1.1678	1.7818	1.7836	1.6687	1.7436	1.7152	1.2258	1.5106	1.502	1.687	1.462	0.9214	0.9561	1.5641	2.0114	1.0325	1.048	1.3401	0.6661	1.0611	1.135	1.7725	0.5896	0.8615	0.8006	0.8819	0.9748	0.7785	0.799	0.6242	0.3652	0.8246	0.4068	0.5487	0.7109
Lipid	Fatty Acid Metabolism (also BCAA Metabolism)	31850	100001151	88412	butyrylglycine (C4)	60	0.6757	1.5885	1.3907	1.5606	1.2443	1.4208	1.1804	1.6552	1.4635	1.7308	1.7421	1.6523	1.4598	1.5158	1.2287	1.6582	1.5583	1.4069	1.7434	0.7729	0.7528	1.2992	1.6815	1.2058	1.2002	1.2395	0.6534	1.1543	1.1373	1.8331	0.3931	0.7431	0.7083	0.8104	1.0541	0.6413	0.6982	0.747	0.4846	0.8451	0.4963	0.649	0.6037
Amino Acid	Alanine and Aspartate Metabolism	33942	100001257	99715	N-acetylasparagine	60	1.1216	2.0611	1.3927	1.7132	1.3597	1.0222	1.3291	2.0692	1.1854	1.0688	1.1361	1.2643	1.3755	1.42	1.1768	1.1851	1.2088	0.8639	1.2555	1.0016	1.6506	1.0801	1.8079	0.9261	1.1557	1.1118	0.9253	1.3997	0.9984	1.2246	0.8444	0.725	0.7801	1.1999	1.1225	0.5912	0.8156	0.7195	0.678	0.6948	0.6911	0.7116	0.8224
Lipid	Hexosylceramides (HCER)	57421	100015625	NA	glycosyl-N-behenoyl-sphingadienine (d18:2/22:0)*	60	0.8738	0.7288	0.6967	0.6342	0.6797	0.8981	0.7607	0.9028	0.8593	0.8329	0.9003	0.9472	0.8427	0.895	1.0152	1.0948	0.8668	0.9311	0.7904	1.1288	0.7237	0.8029	0.8914	0.8907	0.8011	0.8261	0.9708	0.8224	0.7949	0.8385	1.0547	0.8928	1.0421	1.326	1.0418	1.3168	1.2837	0.9848	1.2159	1.1073	1.133	1.1258	1.2899
Lipid	Phosphatidylserine (PS)	53009	100000642	9547091	1-stearoyl-2-linoleoyl-GPS (18:0/18:2)	60	0.8069	0.9212	0.8094	0.981	1.0662	0.8902	0.9956	1.0171	0.865	0.7702	0.8498	0.775	1.0017	0.9544	0.9331	0.7828	0.7325	1.0046	0.9851	0.9983	0.736	0.7888	0.767	0.9879	0.9582	0.8004	0.8967	0.8782	0.9468	0.8118	1.098	1.1827	1.052	1.2105	1.2465	1.4126	1.1183	1.2278	1.1781	1.1244	1.0732	1.1137	1.2027
Lipid	Monoacylglycerol	62450	100020771	NA	2-dihomo-linoleoylglycerol (20:2)*	59	0.5601	0.7792	0.5753	0.371	0.5927	0.5269	0.6743	1	2.3911	1.1809	1.14885	0.4795	0.9674	0.8003	0.7606	0.4614	0.7098	0.9801	0.8411	0.7243	0.371	0.3938	0.7842	0.4661	0.559	0.8251	0.6599	0.9689	0.7445	0.6124	1.4954	1.8127	2.692	1.4803	2.3347	1.7196	1.2551	4.7834	1.6919	2.0873	1.8214	1.4405	2.3147
Lipid	Phosphatidylethanolamine (PE)	42448	100001856	9546742	1-stearoyl-2-oleoyl-GPE (18:0/18:1)	60	0.87	0.8983	0.7462	0.9751	0.9565	0.8753	1.079	0.8944	0.8315	0.6629	0.7866	0.879	1.0038	0.8365	0.8805	0.7443	0.9094	0.8805	0.8653	0.8917	0.9962	0.7256	0.8977	0.7831	0.7879	0.7775	0.7446	0.8489	1.0807	0.7543	1.0791	1.0489	0.806	1.1112	1.0681	1.125	1.1696	1.185	1.0248	1.0211	1.1	1.1936	1.153
Lipid	Fatty Acid Metabolism (also BCAA Metabolism)	46323	100000355	92753	propionyl CoA	60	0.9249	0.9122	0.9756	1.618	1.47	1.6122	1.1779	1.259	1.0068	1.068	1.4626	1.3506	1.3551	1.9797	1.3059	1.8338	1.3268	1.1094	1.1719	1.8156	1.9486	2.0887	1.8016	2.5292	1.4813	2.2623	0.4465	1.9922	1.3715	1.5122	0.5707	1.0936	0.4216	0.6338	0.8839	0.7827	0.5743	0.6299	0.5577	0.8934	0.4826	0.9311	0.516
Lipid	Hexosylceramides (HCER)	57451	100015700	NA	glycosyl-N-nervonoyl-sphingadienine (d18:2/24:1)*	60	1.0009	0.7041	0.7	0.7887	0.7187	0.9349	1.0022	0.9997	0.9585	0.7179	0.8374	0.9704	0.8412	0.9621	1.0003	0.9574	1.0519	0.9724	0.8584	0.8781	0.8387	0.8513	0.874	0.8586	0.6479	0.7338	0.7852	0.9016	0.8542	0.6714	1.264	0.9577	1.065	1.4373	1.0564	1.1759	1.2448	0.9292	1.1471	1.2587	1.1424	1.1693	1.4203
Lipid	Fatty Acid Metabolism (Acyl Carnitine, Monounsaturated)	35160	100001501	6441392	oleoylcarnitine (C18:1)	60	0.8952	1.6234	0.8775	1.1131	1.5532	1.4038	1.2013	2.1494	1.8113	1.5964	1.9219	1.4838	1.9141	2.3339	1.6364	2.497	0.978	2.0256	1.2653	1.0592	1.2098	1.0708	2.7634	1.2631	1.3566	1.1161	1.6276	1.3771	0.5081	1.0943	0.5133	0.9525	0.808	0.4031	0.5139	0.8823	0.4937	0.6029	0.5629	0.7153	0.7277	1.1175	0.7587
Amino Acid	Glutathione Metabolism	1494	1021	439685;7405	5-oxoproline	60	0.7928	1.0942	0.9238	0.8907	0.8214	0.9217	1.0176	1.1117	1.1146	0.6605	1.0058	0.701	0.6985	1.0555	0.8749	0.8004	0.6804	0.8723	0.6402	0.7097	0.7769	0.5793	0.7897	0.8292	0.6642	0.4124	0.9452	0.7458	0.6198	0.7721	1.7941	1.4752	1.6956	1.3919	1.4704	1.7313	1.3713	1.1981	1.3321	1.2325	1.039	1.0803	1.1901
Lipid	Diacylglycerol	54947	100010921	NA	stearoyl-linoleoyl-glycerol (18:0/18:2) [2]*	60	1.0589	0.7403	0.7715	0.9445	1.0178	0.658	0.89	1.0431	0.8858	0.6684	0.8454	0.6506	0.9173	0.923	0.9241	0.5881	0.7763	0.5801	0.9544	0.842	0.6405	0.6025	0.6209	0.6962	0.8057	0.9434	0.7589	1.0355	1.0008	0.7323	1.6316	1.0097	1.1618	1.3753	1.5142	1.4118	1.4167	1.3079	1.2177	1.2968	1.038	1.3501	0.9992
Lipid	Lysoplasmalogen	44621	100005372	NA	1-(1-enyl-oleoyl)-GPE (P-18:1)*	60	0.9533	0.9304	0.7013	0.9722	0.7735	1.134	0.8906	0.9073	0.8866	0.7992	0.792	0.9092	1.0586	0.8776	0.8862	0.9147	1.003	0.7738	0.8442	0.8345	0.8048	0.6954	0.9406	0.6562	0.7274	0.7023	0.8047	0.8567	0.7336	0.6908	1.1451	1.1781	1.3062	1.2288	1.3139	1.428	1.1417	1.2506	1.0177	1.1052	1.0688	1.1029	1.3345
Lipid	Fatty Acid Metabolism (Acyl Carnitine, Polyunsaturated)	46223	100003151	6450015	linoleoylcarnitine (C18:2)*	60	0.8761	1.8293	1.0559	1.2845	1.7428	1.1855	1.5554	2.5104	1.9227	1.2987	1.4268	1.2768	1.6022	2.0785	1.4739	1.7818	0.6221	1.744	1.2656	0.9846	1.0813	1.0685	2.7207	1.555	1.9397	1.2398	1.7775	1.657	0.747	1.2276	0.5026	1.0154	0.7713	0.3177	0.5765	0.7249	0.2938	0.5531	0.408	0.7157	0.3718	0.7705	0.8562
Lipid	Fatty Acid Metabolism (Acyl Carnitine, Long Chain Saturated)	44681	100000776	461	palmitoylcarnitine (C16)	60	0.8431	2.0155	1.271	1.312	1.4023	1.2431	1.3993	1.8141	1.6525	1.194	1.7016	1.6186	1.7986	2.347	1.6775	2.2048	0.8305	1.8347	1.085	1.0643	1.2285	1.1369	2.4502	1.3032	1.4927	1.0153	2.3979	1.4102	0.8474	1.1259	0.5081	0.8951	0.7155	0.4814	0.5445	0.9847	0.4772	0.6558	0.6166	0.789	0.7817	1.0928	0.9272
Lipid	Phosphatidylcholine (PC)	53176	100009343	52922731	1-linoleoyl-2-linolenoyl-GPC (18:2/18:3)*	60	0.8681	0.9522	0.7871	0.8297	0.9451	0.7519	1.302	0.8481	0.8219	0.5279	0.5596	0.543	0.5493	0.7114	0.5955	0.379	0.4198	0.6491	0.7188	0.6232	0.7478	0.5789	0.5279	1.0275	1.0921	1.0248	1.0016	1.0876	1.1293	0.5538	1.7929	1.6885	1.7704	2.3372	2.4156	1.1411	1.3214	1.7212	1.3253	1.4486	0.655	0.9984	1.1737
Lipid	Fatty Acid Metabolism (Acyl Glycine)	61785	100016110	6303498	2-butenoylglycine	60	1.1334	1.971	1.6548	2.0608	1.8329	1.5421	1.156	1.5144	1.3172	1.8798	1.4555	1.7909	1.5575	1.4017	1.2918	1.6296	1.7408	1.3349	1.3522	0.7524	1.0514	2.1586	2.1886	0.9486	1.5166	1.8973	0.8941	1.5806	1.6219	2.3789	0.587	0.6622	0.4187	0.812	1.3389	0.404	0.834	0.5428	0.7623	0.9138	0.5528	0.7401	0.4295
Lipid	Fatty Acid Metabolism (also BCAA Metabolism)	31932	100001150	98681	propionylglycine (C3)	60	0.4301	1.3654	1.162	1.8397	1.1196	1.8382	1.4428	1.6933	1.1266	0.9756	2.1294	1.6431	1.6382	1.8854	1.7579	1.2926	1.135	1.8258	1.6682	1.0915	2.1244	1.7806	1.6907	1.44	1.4371	2.02	0.3898	1.8699	1.3765	1.7224	0.269	0.465	0.5529	0.9554	1.0244	0.6802	0.608	0.365	0.1811	0.492	0.2658	0.2436	0.4224
Lipid	Fatty Acid Metabolism (Acyl Carnitine, Short Chain)	32198	100000802	7045767	acetylcarnitine (C2)	60	0.5868	1.4304	0.9892	1.2141	1.4539	1.0201	0.9101	2.5596	1.151	1.3992	1.2064	1.2117	1.0585	1.4463	1.4035	1.7359	1.6458	1.2467	1.254	1.2719	1.5737	1.7083	1.7938	1.2833	1.6779	1.8185	1.1223	2.0634	1.0108	1.2403	0.3148	0.9196	0.6712	0.303	0.6626	0.5231	0.2606	0.5155	0.3816	0.5158	0.6525	0.4953	0.6338
Amino Acid	Leucine, Isoleucine and Valine Metabolism	1587	1082	70912	N-acetylleucine	60	1.0444	2.8873	1.3192	2.1922	1.9093	1.141	1.5179	2.6756	1.1447	1.1695	1.1291	1.3673	1.5271	1.7277	1.0866	1.3359	1.3943	0.8426	1.1753	1.0407	1.5571	1.4749	2.061	0.9593	1.3777	1.2254	0.9338	1.7973	1.2283	1.231	0.8305	0.7436	0.8002	0.9455	1.0527	0.571	0.6834	0.559	0.4449	0.6131	0.5311	0.5894	0.7508
Lipid	Long Chain Polyunsaturated Fatty Acid (n3 and n6)	57652	100009394	13932172	hexadecadienoate (16:2n6)	60	0.6022	0.6165	0.63	0.4132	0.4106	0.7425	0.6448	0.8174	1.524	1.1882	1.0742	0.7435	0.8296	1.1103	0.6885	0.5827	0.351	1.1891	0.6983	0.5708	0.2969	0.3674	0.6473	0.3364	0.4898	0.4743	0.8806	0.6911	0.4937	0.6468	1.5826	1.6477	2.3958	2.6265	1.9227	2.0482	1.839	4.2866	2.4518	1.9461	1.6369	2.316	1.8006
Lipid	Monoacylglycerol	35103	100001483	NA	1-dihomo-linoleoylglycerol (20:2)	59	0.5446	0.5187	0.5822	0.4087	0.5516	0.5515	0.6269	0.9325	2.2868	0.9369	1.25253	0.6696	0.9598	0.9712	0.7715	0.4848	0.4204	1	0.6688	0.5868	0.3008	0.3008	0.7268	0.4465	0.6038	0.722	0.5608	1.0333	0.5792	0.5964	1.7296	1.8266	2.0689	1.3339	2.1665	1.8952	1.2934	4.2607	2.3852	1.9965	1.5345	2.2838	2.1056
Lipid	Phosphatidylinositol (PI)	57375	100009169	NA	1,2-dipalmitoyl-GPI (16:0/16:0)*	60	2.1928	2.222	1.4275	1.6847	1.0759	1.6241	1.1086	1.483	1.2089	1.4951	1.913	1.6555	1.4779	1.3928	1.4257	1.2655	0.9857	1.1026	0.8318	0.5797	1.1657	1.6618	1.6018	1.7108	1.3039	1.4092	1.1141	1.4578	1.3389	1.6356	0.8434	0.6634	0.8519	0.9152	0.998	1.1622	0.8339	0.8568	0.9109	0.742	0.4716	0.568	0.5737
Amino Acid	Glutamate Metabolism	54923	100003271	189741	beta-citrylglutamate	60	0.7708	0.5951	1.381	0.6256	0.6248	1.0641	0.931	0.7125	0.6772	0.6646	0.9163	0.9765	1.0577	0.9314	0.9934	0.7756	0.9509	1.0066	0.829	0.7454	0.6904	0.6026	0.7291	0.5192	0.5968	0.4811	0.6007	0.5135	0.5324	0.5422	0.715	0.9857	0.9674	1.3608	1.173	1.3758	1.2195	1.2608	1.1222	1.3069	1.5166	2.0989	1.1669
Lipid	Long Chain Polyunsaturated Fatty Acid (n3 and n6)	57651	100009393	91820460	hexadecatrienoate (16:3n3)	60	0.5716	0.6168	0.8203	0.4562	0.3889	0.9266	0.9715	0.5779	1.4082	0.8735	0.9611	0.839	0.7441	1.2109	0.6354	0.6776	0.3183	1.2953	0.7847	0.7102	0.4835	0.4487	0.5088	0.3775	0.4174	0.445	1.0242	0.8149	0.5786	0.6357	1.5329	2.0663	2.2522	2.8618	2.118	2.5308	2.0583	2.9122	2.2165	2.0427	1.3953	2.1718	1.3684
Nucleotide	Pyrimidine Metabolism, Cytidine containing	35130	100001413	107461	N4-acetylcytidine	60	0.8065	0.8788	0.5787	0.741	0.7893	0.8566	0.8903	0.8943	1.1358	0.6474	0.751	1.0096	0.893	1.0331	0.7752	0.8628	0.9265	1.0058	0.7786	0.9125	0.7617	0.7399	0.8223	0.6954	0.8066	0.6892	0.606	0.8621	0.7297	0.7308	1.0549	1.4116	1.1516	1.0462	1.1074	1.5246	0.9083	1.36	1.0528	1.4811	1.1598	1.5738	1.4902
Lipid	Lactosylceramides (LCER)	57599	100015743	NA	lactosyl-N-lignoceroyl-sphingadienine (d18:2/24:0)*	60	0.8081	0.6716	0.6135	1.1164	0.9798	0.5875	0.8491	1.0721	0.8306	0.6437	0.5132	0.6772	0.7366	0.771	0.7677	0.8686	0.8286	0.6957	0.7969	1.068	0.719	0.7992	0.7917	0.9015	0.7553	0.7835	0.7173	0.9377	0.9723	0.8116	1.1867	0.9443	1.0918	1.3529	1.1888	0.8523	1.3049	1.427	1.3305	1.3331	1.2868	1.3822	1.4899
Amino Acid	Polyamine Metabolism	1408	49	1045	putrescine	60	1.8825	2.0229	1.3223	0.9448	1.7265	1.4101	1.0114	1.2941	2.0178	2.1382	1.2923	1.0372	1.1999	1.2479	1.7052	1.3059	1.3736	1.2522	1.5522	0.9945	0.9963	1.2219	1.4581	1.1918	1.4361	1.6736	1.4329	1.3035	1.3053	1.9605	0.5088	0.7377	1.0635	0.617	0.9801	0.8695	0.8122	0.4762	0.6035	0.7828	0.4145	0.5252	0.5339
Lipid	Dihydrosphingomyelins	57476	100015786	NA	sphingomyelin (d18:0/20:0, d16:0/22:0)*	60	0.8311	1.0706	0.6295	0.9532	0.9094	0.8235	0.9728	0.9087	0.786	0.6339	0.7687	0.7323	0.8829	1.037	0.8257	0.8688	0.7429	0.8145	0.6693	0.7628	0.6142	0.6534	0.7039	0.7491	0.7312	0.6001	0.6427	0.8628	0.655	0.7684	1.0863	1.4246	1.25	1.4545	1.41	1.5146	1.1617	1.2756	0.8518	1.3701	0.9261	1.4473	1.1889
Lipid	Dihydrosphingomyelins	57331	100009026	44260132	behenoyl dihydrosphingomyelin (d18:0/22:0)*	60	0.9181	0.9005	0.5205	0.8711	0.677	0.7744	0.9076	1.0104	0.7939	0.6177	0.7323	0.6409	0.6643	1.0038	0.7802	1.0496	0.8118	0.72	0.6319	0.6167	0.6374	0.6024	0.5832	0.7299	0.5535	0.5832	0.4477	0.8201	0.5896	0.6086	1.2191	1.0511	1.156	1.4671	1.2988	1.1767	1.207	1.107	0.9962	1.2614	1.0882	1.2503	0.9261
Energy	TCA Cycle	37058	100001948	71464481	succinylcarnitine (C4-DC)	58	1.9492	2.1114	0.8842	2.1836	2.1618	1.0962	1.0354	1.0806	1.7885	1.7158	1.3859	1.1796	0.8846	1.9293	1.9742	3.1176	1.116	1.1466	1.33562	1.8494	1.5752	1.7042	2.4877	1.7411	2.0188	1.7671	0.9646	1.6552	1.522	1.7387	0.4521	0.5668	0.527	0.2821	0.3876	0.7875	0.1696	0.4633	0.2829	0.6121	0.1696	0.4487	0.7281
Lipid	Fatty Acid Metabolism (also BCAA Metabolism)	32452	100001162	107738	propionylcarnitine (C3)	60	0.8333	1.1784	1.0806	1.2082	1.2193	1.318	0.974	1.5567	1.1356	1.3619	1.4916	1.3172	1.4101	2.1064	1.9238	2.4959	1.9444	1.2601	1.5588	1.9731	2.6633	1.8057	2.0082	1.6637	1.4194	2.2949	0.9163	2.0564	1.316	1.3539	0.6266	0.9692	0.4893	0.5553	0.6037	0.6943	0.4652	0.6828	0.5236	0.7967	0.6055	0.7613	0.5636
Lipid	Fatty Acid Metabolism (Acyl Carnitine, Polyunsaturated)	57521	100015840	NA	dihomo-linolenoylcarnitine (C20:3n3 or 6)*	60	1.6947	2.8526	1.6584	1.7595	1.9731	1.3784	1.8875	2.6565	1.3733	1.4068	1.7098	1.5822	1.932	2.1304	1.6803	2.2348	1.4622	1.67	1.2734	1.1564	1.4898	1.3256	2.6031	1.5925	1.5324	1.0968	2.6598	1.6512	0.9	1.1496	0.881	0.8983	0.87	0.7583	0.6562	0.8905	0.7152	0.6421	0.4883	0.6441	0.5228	0.8365	0.9032
Lipid	Fatty Acid Metabolism (Acyl Carnitine, Polyunsaturated)	57518	100015837	136212424	arachidonoylcarnitine (C20:4)	60	1.3164	2.0049	1.2875	1.2	1.3669	1.0238	1.3353	1.9811	1.4679	0.9762	1.2709	1.2558	1.4727	1.5242	1.6998	1.8332	1.4243	1.6485	1.1495	1.1437	1.3371	1.0258	2.1802	1.2373	1.2551	1.1025	1.9987	1.4387	0.8801	1.1656	0.7214	0.7591	0.8273	0.6321	0.6075	0.7825	0.5831	0.4991	0.4301	0.6706	0.5046	0.6291	0.7925
Nucleotide	Purine Metabolism, Guanine containing	1573	1099	6802	guanosine	60	0.8534	0.7904	0.4666	0.6796	0.7587	0.8839	0.81	1.0118	1.0962	0.7268	0.7305	0.9212	0.8027	0.9882	0.7515	0.8584	0.8558	0.835	0.7093	0.8205	0.6057	0.6283	0.7347	0.7158	0.686	0.6952	0.5146	0.8285	0.6097	0.6712	1.0631	1.305	1.3673	1.1281	1.3446	1.5705	1.0226	1.2414	1.0417	1.4602	1.2157	1.4342	1.4228
Lipid	Phosphatidylinositol (PI)	52468	100008994	NA	1-stearoyl-2-linoleoyl-GPI (18:0/18:2)	60	0.8197	0.8662	0.7404	0.8689	0.8685	0.8588	0.941	1.0449	0.862	0.7588	0.8936	0.7697	0.8183	1.0683	0.945	0.6726	0.6545	0.7749	0.8047	0.8395	0.5699	0.6608	0.7257	0.9135	0.9551	0.834	0.8061	0.7989	0.885	0.6879	1.3305	1.1699	1.2443	1.348	1.5349	1.5666	1.4378	1.4952	1.4988	1.4041	1.1231	1.125	1.3931
Lipid	Plasmalogen	52682	100009009	24779386	1-(1-enyl-palmitoyl)-2-linoleoyl-GPC (P-16:0/18:2)*	60	0.7773	0.7504	0.8041	0.7461	0.7567	0.748	0.8269	0.8869	0.7511	0.5647	0.6425	0.8036	0.8441	0.6457	0.9995	0.5746	0.7297	0.8455	0.9809	0.9165	0.6473	0.6226	0.565	0.8971	1.0775	0.7734	0.8616	0.7396	0.6773	0.6861	1.184	1.1168	1.0348	1.3745	1.3306	1.3663	1.102	1.3875	1.4747	1.1593	1.2992	1.2548	1.2621
Xenobiotics	Food Component/Plant	63359	100021140	NA	levulinoylcarnitine	60	1.0103	1.4044	1.4214	1.4475	1.7701	1.3463	1.6442	1.9297	1.8962	2.0895	3.012	2.0199	1.5025	1.9454	1.8351	1.6836	0.9975	1.4177	1.2329	1.2541	1.1351	1.3411	1.9929	1.252	0.9732	2.0417	1.8653	1.7504	0.9678	1.4821	0.782	0.9317	1.0331	0.6339	0.6036	1.2185	0.6866	0.7683	0.5645	0.8022	0.6987	0.9896	0.7991
Lipid	Fatty Acid Metabolism (Acyl Carnitine, Long Chain Saturated)	57516	100015835	53477828	cerotoylcarnitine (C26)*	52	1.0625	1.2372	1.2316	1.4693	1.1001	0.8878	1.5367	1.2902	1.143	0.5045	1.0483	0.9284	1.1786	1.2258	1.3835	1.6431	1.7159	1.2661	1.11031	1.12906	1.4349	1.247	1.2721	0.9244	0.9796	1.142	1.3047	1.2637	1.16588	1.0709	0.5888	0.6528	0.5916	0.5106	0.422	0.422	0.422	0.4749	0.422	0.5941	0.6897	0.5413	0.8949
Amino Acid	Leucine, Isoleucine and Valine Metabolism	35433	100001594	NA	beta-hydroxyisovaleroylcarnitine	60	1.5238	1.9111	1.2487	1.5367	2.2321	1.0169	1.668	1.757	1.7844	1.2209	1.4753	1.0367	1.4989	1.6544	1.4722	1.5492	1.095	1.1182	1.4521	1.2467	1.3224	1.0893	1.6051	1.9852	1.5482	1.282	1.3827	1.8564	1.5885	1.4977	0.7886	0.928	0.977	0.7125	0.9529	0.6949	0.5488	0.7093	0.5743	0.9831	0.6873	0.8899	0.8152
Lipid	Carnitine Metabolism	15500	100000007	288	carnitine	60	1.2333	1.6522	1.1481	1.585	1.3601	0.9395	1.2474	1.4523	1.3513	1.1556	1.3859	1.1393	1.1428	1.4659	1.5292	1.731	1.2848	1.3761	1.099	1.4747	1.7356	1.2398	1.6407	1.0605	1.0817	1.2105	1.6399	1.495	1.234	1.1861	0.74	0.8188	0.7273	0.7757	0.6412	0.7634	0.5159	0.7793	0.5584	0.765	0.7502	0.8366	0.8582
Lipid	Plasmalogen	52677	100009069	52925127	1-(1-enyl-palmitoyl)-2-linoleoyl-GPE (P-16:0/18:2)*	60	0.8929	0.7582	0.7097	0.8326	0.9331	0.8183	0.8824	1.0269	0.8019	0.8008	0.7508	0.8895	0.9261	0.9656	0.9108	0.8324	0.7953	0.8432	0.9256	0.9731	0.8239	0.7494	0.7622	0.8829	0.9619	0.8532	0.7934	0.9346	0.9454	0.7628	1.2582	1.0766	1.1091	1.4018	1.3695	1.2815	1.2108	1.3814	1.3504	1.2684	1.2173	1.347	1.3296
Lipid	Fatty Acid Metabolism (Acyl Carnitine, Polyunsaturated)	57523	100015845	NA	docosahexaenoylcarnitine (C22:6)*	60	1.5033	2.6641	1.5587	2.5497	2.2914	0.9298	1.97	2.0873	1.5181	1.0702	1.185	1.3063	1.8283	2.1625	1.6498	2.7329	1.2255	1.4213	1.44	1.2571	2.0575	1.3806	3.5624	1.606	1.9531	1.3402	1.9024	2.2126	1.3813	1.4555	0.4183	0.5487	0.4369	0.263	0.326	0.3734	0.2737	0.3459	0.1748	0.3559	0.2797	0.3688	0.6123
Cofactors and Vitamins	Riboflavin Metabolism	15797	100000251	643976	FMN	60	0.6916	0.8864	0.6076	0.8271	0.6606	0.7472	0.7929	1.0797	0.7735	0.7733	0.6988	0.8111	0.7693	0.9137	0.6518	0.7832	0.7307	0.6649	0.6066	0.6405	0.6262	0.7194	0.6956	0.761	0.7027	0.6634	0.6261	0.8158	0.6698	0.7319	1.3622	1.293	1.2725	1.3588	1.3683	1.3359	1.3103	1.2815	0.9456	1.4222	1.1394	1.5108	1.4437
Lipid	Plasmalogen	52614	100008919	42607457	1-(1-enyl-stearoyl)-2-oleoyl-GPE (P-18:0/18:1)	60	0.6933	0.6899	0.796	0.632	0.8461	0.8585	0.7329	0.8222	0.7726	0.8882	0.8322	0.8611	0.8193	0.8082	0.9503	0.738	1.025	0.8683	0.8849	0.975	0.7604	0.7429	0.8438	0.9094	0.903	0.9363	0.8776	0.855	0.8395	0.7421	1.3728	1.3892	1.5121	1.4302	1.4679	1.411	1.4473	1.403	1.4394	1.2087	1.4728	1.2868	1.3224
Lipid	Phosphatidylethanolamine (PE)	53209	100009220	52922113	1-oleoyl-2-docosahexaenoyl-GPE (18:1/22:6)*	60	1.1697	1.1538	1.0839	1.3352	1.1632	1.111	1.2417	1.3365	1.3148	1.1653	1.1637	1.1847	1.3066	1.361	1.3389	1.2438	1.284	1.2138	1.2112	1.22	1.2479	1.2756	1.2297	1.143	1.0739	1.2059	1.165	1.3217	1.333	1.2448	0.7918	0.7523	0.6823	0.7864	0.7965	0.7574	0.7871	0.847	0.7053	0.8327	0.8208	0.8399	0.9261
Nucleotide	Purine Metabolism, Guanine containing	32352	172	135398634	guanine	60	0.6319	0.6792	0.3093	0.4351	0.5101	0.7541	0.4573	0.8723	0.791	0.475	0.4827	0.8743	0.4895	0.7379	0.5663	0.5905	0.7181	0.7424	0.5367	0.6949	0.3734	0.4356	0.4552	0.5517	0.4984	0.5467	0.4114	0.6584	0.4112	0.497	1.5161	1.8694	1.4751	2.1921	1.6888	2.0722	1.8227	1.8663	1.4772	2.109	1.6855	1.8959	1.599
Lipid	Phosphatidylglycerol (PG)	52625	100000652	11846227	1,2-dipalmitoyl-GPG (16:0/16:0)	60	2.0995	2.3514	1.3348	2.093	1.7904	1.6999	1.8674	2.1267	2.2651	2.1761	2.3444	2.1165	1.9462	2.0641	2.7409	2.47	2.035	1.977	1.4053	1.8897	1.3489	1.9752	2.4574	1.7021	1.3918	1.1872	2.0193	2.0685	1.7521	1.8041	0.5844	0.5657	0.5702	0.6936	0.6015	0.6488	0.6023	0.6051	0.5651	0.7327	0.6441	0.5915	0.7731
[truncated: 53 more columns]
