# Supplementary material for: Multiomics reveals multilevel control of renal and systemic metabolism by the renal tubular circadian clock
Source: J Clin Invest. 2023 Apr 17;133(8):e167133. doi: 10.1172/JCI167133 (PMC10104904; doi:10.1172/JCI167133)
Supplement: Supplemental table 6 [file jci-133-167133-s081.xlsx]

## Sheet: all
Supplementary Table 6: Plasma Metabolomic data analysed for changes in circadian rhythm and mean expression using DryR and Limma
Component					Individual processed values in CTRL																														Individual processed values in cKOt
COMP_ID	PrettyLabel	Class	Name	num_nonmissing_values	ZT0_C1	ZT0_C2	ZT0_C3	ZT0_C4	ZT0_C5	ZT04_C2	ZT04_C3	ZT04_C4	ZT04_C5	ZT04_C6	ZT08_C1	ZT08_C2	ZT08_C4	ZT08_C5	ZT08_C6	ZT12_C1	ZT12_C2	ZT12_C3	ZT12_C5	ZT12_C6	ZT16_C1	ZT16_C2	ZT16_C4	ZT16_C5	ZT16_C6	ZT20_C1	ZT20_C2	ZT20_C3	ZT20_C4	ZT20_C5	ZT0_KO1	ZT0_KO3	ZT0_KO4	ZT0_KO5	ZT0_KO6	ZT04_KO1	ZT04_KO2	ZT04_KO3	ZT04_KO4	ZT04_KO5	ZT08_KO2	ZT08_KO3	ZT08_KO4	ZT08_KO5	ZT08_KO6
C0	C0	Acylcarnitines	Carnitine	60	14.6805	14.4848	14.2099	14.2788	14.3644	14.2684	14.5275	14.6004	14.9852	14.6564	14.5241	14.3518	14.58	14.9284	14.844	14.7828	14.4865	14.2366	14.3882	14.8088	14.6183	14.7693	14.3318	14.7221	14.3204	14.403	14.4142	14.5599	14.3248	14.3476	13.7744	13.5646	13.3947	13.0813	13.2111	13.5048	13.2634	13.6469	13.5376	13.6633	13.7852	14.0177	14.0464	13.5462	13.5348
C2	C2	Acylcarnitines	Acetylcarnitine	60	12.6486	12.4798	12.0025	12.2547	12.1209	12.318	12.8924	12.5918	13.0086	12.8196	12.4643	12.2544	12.0821	12.6357	12.5324	12.2164	12.438	12.031	11.9647	12.7764	12.6373	12.7686	12.2222	12.6616	12.2868	12.0028	12.3143	12.2015	12.1586	12.403	11.7703	11.4346	11.1529	10.973	10.941	11.5546	11.4294	11.7245	11.7432	12.1485	12.1812	12.1472	11.6506	11.6348	12.3326
C3	C3	Acylcarnitines	Propionylcarnitine	60	8.02237	8.23362	7.26679	7.91886	8.04439	7.34873	8.50779	8.14975	8.224	7.52356	7.54689	6.76818	6.93074	7.45943	7.63662	7.56224	7.59246	7.19967	7	8.0607	8.76155	8.71081	7.82655	8.49185	7.94251	8.26209	8.10852	8.18488	8.54689	7.98868	7.67948	6.93074	6.54365	6.63662	7.04439	6.85798	7.03342	6.89482	6.70044	7.30378	6.56026	6.93074	6.85798	6.78136	6.84549
C4	C4	Acylcarnitines	Butyrylcarnitine	60	8.8392	7.77479	7.34873	7.49985	8.10329	7.04439	8.12412	8.33985	8.36194	8.32193	7.32193	6.9542	7.16993	7.97154	8.40939	8.46352	7.88874	7.01123	7.04439	8.71081	8.86728	9.06609	7.45943	8.83289	8.42206	7.65821	7.94837	8.75822	8.55842	8.56224	7.15987	7.20945	6.3644	8.17493	8.19476	6.40956	7.8392	5.94345	6.59231	8.19967	6.83289	6.37278	8.23362	6.40786	8.47573
C16	C16	Acylcarnitines	Hexadecanoyl-carnitine	60	6.41937	6.57818	6.44774	6.24812	6.64328	7.61471	7.44294	7.43463	7.82655	7.70044	8.2384	7.5157	7.2854	7.96578	7.66534	6.91886	6.88264	7.22882	6.78136	7.25739	6.72792	6.22766	6.26021	6.58556	6.55857	6.5601	6.84549	6.83289	6.43946	6.50446	6.58646	7.25739	6.61088	6.78136	6.25153	7.29462	7.97154	7.74819	7.9542	7.89482	8.12412	8.71768	6.97728	8.0607	8.33985
C3.DC.C4.OH	C3-DC (C4-OH)	Acylcarnitines	Malonylcarnitine (Hydroxybutyrylcarnitine)	60	8.70736	6.78136	6.47881	6.91886	7.79442	6.82018	7	7.91886	8.29002	8.32193	6.72792	6.65821	6.76818	8.04985	8.40088	8.35315	7.02237	6.28021	6.35878	8.73132	8.57365	8.78136	6.44444	8.6865	8.53916	6.80735	7.85798	8.68299	8.57365	8.57743	6.96578	6.96578	6.48156	8.36632	8.37938	6.57546	8.33985	6.41735	6.59649	8.5812	6.6865	6.88264	8.49586	6.41143	8.71081
TMAO	TMAO	Amine oxides	Trimethylamine N-oxide	60	11.6344	11.9737	12.824	12.8624	11.4954	12.7934	12.6566	12.5591	11.3526	7.35755	11.4803	12.1264	11.444	11.0795	9.48583	8.31288	11.2906	11.2027	11.204	9.13699	10.3912	12.2515	11.8914	11.6622	11.9564	12.224	11.8918	11.7599	12.245	11.4793	12.6963	12.7095	12.4841	12.0563	12.5387	12.1517	9.82496	12.9065	12.92	7.81378	11.5382	11.6371	12.1558	11.8541	11.403
Creatinine	Creatinine	Amino acid related	Creatinine	60	12.7478	12.6869	12.6915	12.7653	12.4168	13.0056	12.7119	12.6915	12.9491	12.7232	12.7052	12.5519	12.8291	12.8416	12.4307	12.5341	12.666	12.4362	12.265	12.6777	12.3775	12.8355	12.4391	12.5031	12.5892	12.3691	12.4553	12.3253	12.5367	12.3487	13.3473	13.1394	12.8208	13.0546	12.8208	12.9851	12.9549	13.4444	13.2369	13.1443	13.1105	13.2131	13.1986	12.9434	13.1105
SDMA	SDMA	Amino acid related	Symmetric dimethylarginine	60	7.40939	7.62936	7.20945	7.56224	7.19967	7.88874	7.70736	7.70044	7.98868	7.76818	7.48382	7.65821	7.70044	8.00562	7.77479	7.19967	7.63662	6.98868	7.32193	7.86419	7.20945	7.62936	7.10852	7.12928	7.33985	7.22882	7.15987	7.19967	7.19967	7.22882	8.13443	7.7211	7.85798	7.59246	7.53916	7.69349	7.83289	8.03892	8.10329	7.94251	8.0607	8.08215	7.98299	7.94837	7.62205
PAG	PAG	Amino acid related	Phenylacetyl-glycine	60	8.53528	7.98868	9.03067	8.18982	8.40514	11.6303	9.20212	10.0701	10.6421	10.1984	10.5157	10.102	9.83605	9.86573	10.6211	9.62022	9.7039	9.94544	9.23362	10.388	8.19476	8.36194	8.68299	8.01123	7.87036	8.19476	7.96	8.3837	7.83289	7.97154	8.82337	9.66178	8.98584	9.74315	8.36632	11.7296	10.4357	12.5941	11.8368	9.83289	11.0741	11.3231	10.1935	10.988	10.2515
3.Met.His	3-Met-His	Amino acid related	3-Methylhistidine	60	9.79442	9.9263	9.79766	9.65464	9.65642	10.5275	10.2715	10.3354	10.7194	11.0993	10.5353	10.6457	10.69	10.4512	10.7549	10.8065	10.8971	10.7074	10.3587	11.0007	9.80896	10.3242	10.3015	9.58871	9.85331	10.1849	10.1228	9.66711	9.87498	9.98157	10.255	10.4929	10.1459	10.5641	9.87958	10.5661	10.3387	10.7582	10.5699	10.9679	11.0161	11.0808	11.0961	10.6266	10.9069
Taurine	Taurine	Amino acid related	Taurine	60	18.5815	18.4625	18.3577	18.6597	18.2013	18.5121	18.3577	18.7825	18.6796	18.5342	18.5472	18.6273	18.6914	18.5385	18.3074	18.0986	18.5385	17.9816	18.1678	18.1508	17.9093	18.5899	18.2816	18.1565	18.2177	18.3724	18.467	18.1508	18.1103	18.2764	18.8991	18.7715	18.6436	18.4205	18.6756	18.9622	18.7789	18.7677	18.6108	18.7972	18.7825	18.8153	18.7109	18.7453	18.4762
Kynurenine	Kynurenine	Amino acid related	Kynurenine	60	9.56415	9.22641	9.51373	9.42206	9.00562	9.2384	8.96	9.21917	9.18735	9.01681	9.30834	9.39017	8.45943	9.07948	8.97728	9.25503	9.43254	8.92778	8.67596	9.22882	9.02791	9.51175	9.24793	8.66888	9.20457	9.224	8.76818	8.70044	9.16491	9.31741	9.50978	9.57743	9.00562	9.56224	9.75656	8.93074	9.3015	9.46557	9.16993	9.51767	9.07948	9.49785	9.20945	8.99152	9.57365
ADMA	ADMA	Amino acid related	Asymmetric dimethylarginine	60	9.47776	9.43045	8.90087	9.32418	9.08215	9.54882	9.49386	9.54303	9.64926	9.56986	9.35094	9.50581	9.35755	9.54496	9.47168	8.81057	8.87652	8.52356	8.81698	9.22882	8.98299	9.50581	8.85487	9	9.33985	9.15987	9.00562	9.34651	9.11114	9.2384	9.85643	9.44708	9.35755	9.4818	9.23362	9.56415	9.54689	9.71425	9.70044	9.65284	9.61102	9.63481	9.63844	9.45327	9.37287
Anserine	Anserine	Amino acid related	L-Anserine	60	9.97871	10.1497	9.99294	9.91737	9.39017	10.2131	10.1712	9.9629	9.93958	9.91439	9.85798	10.1923	10.1176	9.81057	9.57365	9.54496	9.83289	9.56796	9.68475	9.95128	9.69697	10.102	9.79442	9.57365	9.18239	9.41151	9.67419	9.30834	9.57175	9.56224	10.2082	9.86109	9.59991	10.098	9.86573	10.1712	9.82177	10.2143	10.3106	10.255	10.1485	10.1923	10.4645	9.92481	10.2408
alpha.AAA	alpha-AAA	Amino acid related	alpha-Aminoadipic acid	60	13.7596	13.421	13.1251	13.4196	14.1656	12.8884	13.1765	12.9166	12.605	13.567	12.9507	12.6806	12.814	12.5447	12.7572	12.0543	12.6445	11.8884	12.3699	12.0105	11.7977	12.8551	12.4346	12.0147	12.5137	12.9014	12.7787	12.4134	12.4346	13.198	14.1381	14.0816	13.4089	13.6983	13.2225	13.1855	13.343	13.4346	12.9944	13.1782	12.5615	13.1655	12.8527	13.2956	13.5393
Cit	Cit	Amino acid related	Citrulline	60	16.729	16.4002	15.8998	16.0341	15.8248	16.1062	15.6998	16.0754	16.0873	16.1341	15.7814	15.8724	15.6556	15.7755	15.9132	15.4342	16.0439	15.4078	15.3614	15.9788	16.2255	16.4267	15.8834	15.8862	16.1039	16.0341	15.7517	15.7244	16.0067	16.1749	16.8361	15.9239	15.7636	16.3094	16.1569	16.0897	16.0192	16.3575	16.0488	16.2233	16.0017	16.0414	16.3751	15.9659	15.5967
Carnosine	Carnosine	Amino acid related	Carnosine	60	9.94398	10.0728	9.94691	9.8857	9.71081	9.87191	10.2107	9.78136	9.89936	9.66	9.38802	9.60363	10.0265	9.62022	9.56224	9.2384	9.57743	9.31967	9.67948	10.0861	9.41151	10.1573	9.48583	9.39874	9.20701	9.31967	9.61655	9.29232	9.64746	9.19722	10.2143	9.98157	9.62022	9.64566	9.90539	9.88111	9.59805	9.93517	10.0607	9.96867	10.0168	10.0348	10.4522	10.0098	10.1861
1.Met.His	1-Met-His	Amino acid related	1-Methylhistidine	60	10.4179	10.6439	10.3945	10.3783	10.2796	11.4205	11.4289	11.2095	11.4268	11.2877	11.357	11.6284	11.5656	11.7288	11.5632	11.605	11.7541	11.4491	11.2556	11.8823	10.8765	11.4067	10.7099	10.6768	10.5333	10.2324	10.5118	10.4502	10.5718	10.3794	11.1649	11.2246	11.0049	10.9908	10.3276	11.1472	10.8588	11.4666	11.3977	11.2174	11.8692	11.8222	11.8138	11.4367	11.8289
5.AVA	5-AVA	Amino acid related	5-Aminovaleric acid	60	7.89482	7.82655	7.07682	7.05528	8.73471	6.55228	12.8849	12.6106	5.53823	5.78424	7.25739	5.67525	10.5226	11.6294	5.54967	6.27445	10.4062	6.02813	5.27836	7.10852	8.96867	8.09803	6.80735	6.65821	6.94251	9.01959	7.05528	6.91886	7.46761	7.90087	8.69697	11.3066	9.76487	7.24793	7.41785	7.45943	9.85643	12.0119	11.7065	6.67243	11.2685	11.227	5.95303	6.55444	6.54535
Betaine	Betaine	Amino acid related	Betaine	60	15.709	15.3864	15.3429	14.9811	14.8771	15.0543	15.0773	14.7163	15.2872	15.4944	14.9228	14.9618	14.8592	14.7478	15.2364	14.7508	15.0444	14.9528	14.8277	15.2486	15.6745	15.6769	15.3247	15.1082	15.2963	15.1458	14.9569	15.1092	15.0101	15.0385	15.3161	14.9643	15.1779	14.8062	14.7692	14.5808	14.8704	15.2821	15.1054	15.2633	14.7371	14.733	15.0683	14.9165	14.3223
HCys	HCys	Amino acid related	Homocysteine	60	12.3693	12.5725	12.5243	12.8035	12.2494	12.2764	11.8673	11.9958	12.1687	12.2703	12.2303	11.8206	11.8082	12.0203	11.8158	11.6804	12.1341	11.5507	11.7453	11.7108	11.6702	12.2174	12.1411	12.0154	12.432	12.1225	12.0248	12.0144	12.3407	12.3581	12.1357	12.1485	11.8842	12.8148	11.9469	12.0447	12.0536	12.2547	12.2267	11.3225	11.5985	12.279	12.1283	12.0851	11.8895
Orn	Orn	Amino acid related	Ornithine	60	16.7978	16.8974	16.4986	16.7359	16.4452	15.8059	15.6694	15.6978	15.9366	16.3745	16.1049	15.7495	15.7152	15.3855	16.0592	15.0427	16.0673	15.3941	15.4742	15.7562	16.3701	16.7928	16.5617	16.0148	16.4006	16.7444	15.9921	16.1996	16.5006	16.689	17.1049	16.4986	16.6258	16.5324	16.1746	16.0148	15.6978	16.0204	15.596	15.7697	15.3048	15.4114	16.2886	15.6441	15.3985
Cystine	Cystine	Amino acid related	Cystine	60	13.6131	13.1748	13.6801	13.5839	13.9065	14.3353	13.6995	13.786	13.9985	14.4943	13.873	14.2077	14.0122	14.0724	13.3117	13.0957	13.3965	13.7317	13.6526	13.389	12.5036	13.6908	13.9897	13.2257	13.8457	13.9756	13.4975	13.8402	13.3076	13.9492	13.1082	13.4795	13.3775	13.5836	13.0459	13.3975	13.901	14.2442	14.0824	14.3499	13.9725	14.2611	14.1453	14.4124	13.869
AABA	AABA	Amino acid related	alpha-Amino-butyric acid	60	12.7983	12.6707	12.2494	12.6682	12.1491	11.7993	12.5718	11.6957	11.6839	11.7557	11.7099	11.2808	11.8025	10.983	11.556	10.6402	11.6546	11.0147	11.0014	11.1267	11.7283	12.2755	12.0556	11.6738	12.27	12.4602	11.656	11.5479	11.7528	12.1507	12.7305	11.5459	11.87	12.007	12.4315	11.6891	11.7423	12.0543	11.6856	11.6957	11.2408	11.6917	11.0835	11.0091	10.9076
Sarcosine	Sarcosine	Amino acid related	Sarcosine	60	11.716	11.178	10.7372	11.3869	10.683	10.2324	9.70044	10.0362	9.96867	10.5812	9.74315	9.56796	9.24793	9.37287	9.58308	9.53916	10.7985	9.89785	9.95128	10.3934	11.0314	12.1389	11.178	10.7582	11.2538	11.1066	10.2796	10.1306	10.9241	11.3805	11.5929	10.0293	10.6275	11.0485	11.2461	9.59991	10.5934	10.7048	10.2288	10.716	9.17243	9.5812	9.67419	9.55075	9.08215
ProBetaine	ProBetaine	Amino acid related	Proline betaine	60	9.31061	9.33985	9.12928	9.12153	9.10591	8.66534	8.92481	8.56224	8.85798	9.33985	8.59619	8.24317	8.54303	8.07682	8.36194	8.49185	8.79766	8.33539	8.12412	9.2738	8.98299	9.94251	9.06878	9.40301	9.31515	9.0634	8.82018	8.65821	8.93958	9.27845	9.01402	8.87958	9.11374	9.46557	9.2738	8.20945	8.54689	9.17742	8.86109	8.72792	7.62936	7.86419	9.19967	8.45943	8.64746
Met.SO	Met-SO	Amino acid related	Methionine-Sulfoxide	60	12.9897	13.0895	12.9442	13.1472	12.6562	10.9643	10.9715	11.2186	10.7056	11.9233	11.258	10.7457	10.2854	9.86419	11.5517	10.8595	12.5852	11.4778	11.6434	11.8297	12.7901	13.4345	12.911	12.3066	12.8952	13.32	12.1724	12.3066	12.7651	13.2383	13.1246	12.021	12.7237	12.9578	12.5584	11.2015	10.9715	11.7727	10.6046	10.8665	9.76487	9.88874	11.4635	10.0875	9.34873
HArg	HArg	Amino acid related	Homoarginine	60	8.84862	8.90689	8.57743	8.91289	8.71768	8.87036	8.60363	8.7039	8.92481	8.98868	8.7211	8.3837	9.02514	8.12928	8.75154	7.35755	8.45121	7.32193	8.27612	8.08215	7.48382	8.18488	7.93074	7.39232	8.43045	8.35755	8.11374	8.224	8.24317	8.07146	9.15482	8.37938	8.52356	8.22882	8	8.66534	8.55842	8.72792	8.87344	8.84235	8.60733	8.53916	8.6865	8.62571	8.40514
t4.OH.Pro	t4-OH-Pro	Amino acid related	trans-4-Hydroxyproline	60	14.2055	14.3016	13.7283	14.0009	14.2544	14.4136	14.3475	14.222	14.6634	14.8014	14.3094	14.0199	14.2383	14.4767	14.7904	13.9224	14.2055	13.85	14.2055	14.5039	13.7959	14.2782	14.1634	14.0009	14.456	14.1376	13.807	13.8605	13.85	13.9021	14.5954	14.4136	14.2463	14.0387	13.8605	14.1288	14.1024	14.3475	14.6205	14.2624	14.2782	14.3699	14.3475	14.3624	13.9424
Cys	Cys	Amino acids	Cysteine	60	15.5147	15.3845	15.5462	15.4002	15.2842	15.7535	15.4033	15.3127	15.4933	15.7602	15.5292	15.678	15.5711	15.7254	15.3393	15.3637	15.4252	15.5738	15.4643	15.397	15.1689	15.4588	15.7162	15.1781	15.4715	15.2514	15.4867	15.5253	15.2665	15.5677	15.0245	15.1636	15.0551	15.1824	15	15.0918	15.2141	15.5707	15.6485	15.1103	15.2056	15.5376	15.3384	15.4774	15.268
His	His	Amino acids	Histidine	60	16.8241	16.7048	16.469	16.4438	16.4379	16.469	16.0392	16.2263	16.43	16.5127	16.2756	16.3189	16.3486	16.005	16.2778	16.1776	16.3104	16.2931	16.0521	16.3147	16.6851	16.6867	16.7859	16.3082	16.5368	16.5731	16.2865	16.2952	16.2756	16.5275	16.9426	16.3528	16.5033	16.3919	16.3189	16.3465	16.3507	16.5477	16.5784	16.7114	16.2623	16.5386	16.6566	16.43	16.0521
Thr	Thr	Amino acids	Threonine	60	17.7177	17.7177	17.2681	17.4966	17.202	17.2244	16.9435	17.1209	17.2132	17.5857	17.1209	16.8602	16.784	16.6549	17.1327	16.6614	17.1089	16.6647	16.4613	16.9569	17.3209	17.6366	17.5683	17.0222	17.5507	17.4115	17.0968	17.0094	17.2244	17.4688	17.5239	16.8019	16.8314	17.1445	17.202	16.9702	16.8299	16.9702	16.6939	17.0222	16.3599	16.7208	16.8049	16.5401	16.3879
Trp	Trp	Amino acids	Tryptophan	60	16.442	16.411	16.2779	16.3314	16.1775	15.9755	16.0269	15.9805	16.1042	16.2819	15.8882	15.8009	15.553	15.8177	15.8829	16.3642	16.3793	16.2657	15.8829	16.3197	16.6823	16.4036	16.5463	16.1019	16.1775	16.1513	16.2473	15.9605	16.3565	16.5745	16.3217	15.8909	15.6405	15.9351	16.3392	15.4599	15.9529	15.9248	15.5958	16.0904	15.4491	15.93	16.1155	15.7229	16.296
Arg	Arg	Amino acids	Arginine	60	17.4031	17.6376	17.186	17.5825	17.0161	17.0839	16.6855	16.9739	16.6158	17.0571	16.675	16.6011	16.6448	16.0891	16.5173	15.5368	16.371	15.9066	15.7914	16.4095	16.5579	16.9479	16.6732	16.4573	17.293	17.4242	16.8361	16.8749	17.1983	17.3157	17.7995	17.1359	17.1486	17.1612	17.0299	17.1486	17.0022	17.1486	17.097	17.0839	16.5749	16.6176	17.0161	16.7619	16.4796
Glu	Glu	Amino acids	Glutamic Acid	60	14.9003	14.8007	14.9612	14.9558	14.5353	14.8367	14.8775	14.6608	14.6608	14.6202	14.7763	14.8889	14.6474	14.3817	14.5425	14.2368	14.6338	14.4605	14.3898	14.4528	15.168	14.9503	14.8308	14.3654	14.4682	14.3571	14.8188	14.3068	14.5353	14.5059	15.2547	15.0145	14.8659	14.4834	14.9116	15.2458	14.8188	15.0197	14.8068	15.0145	14.7763	14.7068	14.6474	14.906	14.7947
Leu	Leu	Amino acids	Leucine	60	17.65	17.7687	17.3985	17.6251	17.5651	17.1177	16.7003	16.8427	17.21	17.5825	17.2322	17.1413	16.8296	16.7318	17.0317	16.7595	17.5997	16.9802	17.019	17.0692	17.8061	17.7066	17.9537	17.2541	17.5739	17.9062	17.2756	17.21	17.5564	17.8993	17.7611	16.9537	17.0815	17.4562	17.4467	17.1875	17.0317	17.1295	16.8993	17.0568	16.5651	16.7271	17.2756	16.9131	16.3807
Asn	Asn	Amino acids	Asparagine	60	16.0454	15.9228	15.4235	15.8084	15.4126	15.717	15.2386	15.6319	15.6992	16.2262	15.6505	15.5971	15.2831	15.3906	15.8547	15.1231	15.6536	15.0825	15.2262	15.5809	16.3088	16.2468	15.7462	15.2304	15.844	16.0454	15.2137	15.3607	15.4199	15.7577	16.154	15.1756	15.1452	15.4803	15.6505	15.299	15.2137	15.4271	15.3379	15.5548	14.9279	15.3682	15.4557	15.2262	14.9482
Met	Met	Amino acids	Methionine	60	17.069	16.9365	16.6318	17.0816	16.5196	16.1406	15.8478	16.1357	16.1089	16.6455	16.0891	15.7907	15.7752	15.6889	16.1668	15.5252	16.2293	15.9113	15.8625	16.2202	16.527	17.094	16.7215	16.4	16.769	16.991	16.4239	16.3129	16.7231	16.7876	17.0816	16.099	16.42	17.1064	16.6318	15.9694	15.9909	16.3509	15.8566	16.1333	15.5178	15.827	16.332	15.5508	15.315
Ala	Ala	Amino acids	Alanine	60	19.3809	19.1159	18.6613	19.0702	18.7984	18.9906	18.6489	18.9236	19.1367	19.6132	19.0293	18.9133	18.5234	18.7872	19.2144	18.1718	18.7098	18.0325	18.206	18.5897	19.1861	19.4251	18.8854	18.5279	19.0357	18.9542	18.6364	18.6736	18.4867	19.1485	19.4154	18.4586	18.5723	19.0069	18.8606	18.7796	19.0069	19.0483	19.1543	19.0671	18.5897	18.889	18.6448	18.5723	18.3404
Gly	Gly	Amino acids	Glycine	60	18.358	18.1519	17.5258	17.8921	17.4662	17.7206	17.3766	17.9429	18.3152	18.4399	17.7636	17.7422	17.5258	17.9492	18.5006	17.8594	17.575	17.583	17.7278	18.016	18.1519	18.281	17.8461	17.583	17.9554	17.8791	17.8327	17.7636	17.661	17.9241	18.2307	17.4921	17.5424	17.7777	17.9616	17.8527	17.7206	17.9799	17.7777	18.1997	17.8856	18.0041	17.9554	17.8123	17.7059
Asp	Asp	Amino acids	Aspartic Acid	60	13.4134	13.4097	13.7577	13.6098	12.9421	12.9447	13.0835	13.5783	12.9317	13.1948	13.2589	13.35	13.05	13.0009	13.0998	12.6771	13.05	12.6032	12.6771	12.8836	13.5631	13.6309	13.1926	12.7971	13.1207	13.0109	13.2272	12.9832	13.1322	13.0763	13.5699	13.6817	13.4152	12.5866	13.3887	14.0572	13.148	13.0427	12.8646	13.1706	12.9291	12.8283	12.8646	12.9857	12.8619
Lys	Lys	Amino acids	Lysine	60	18.6651	18.5886	18.1415	18.5381	18.2184	18.2501	17.9229	18.1245	18.1639	18.3942	18.0119	17.814	17.842	17.821	18.0484	17.2396	17.734	17.1415	17.3115	17.6884	17.6414	18.4499	18.0664	17.601	18.1859	18.5296	17.7114	18.1073	18.1015	18.4223	18.7636	18.1245	18.0782	18.1415	17.936	18.1015	17.9489	18.1015	18.0242	18.0424	17.5079	17.7636	17.987	17.6807	17.3115
Val	Val	Amino acids	Valine	60	17.8843	17.9228	17.6134	17.6898	17.7337	17.366	17.1343	17.1011	17.4562	17.5817	17.2396	17.0786	17.1667	17.0899	17.2396	17.2498	17.6521	17.1774	16.9228	17.366	17.8712	17.7337	18.0087	17.4908	17.7046	17.9164	17.3378	17.2896	17.6056	17.9847	17.8843	17.4208	17.3378	17.6445	17.6597	17.2088	17.2896	17.4118	17.0206	17.4993	16.9354	17.1343	17.4649	17.0672	17.0441
Pro	Pro	Amino acids	Proline	60	17.7982	17.5395	17.1245	17.4326	17.113	17.0541	16.6786	16.8337	16.9154	17.5481	17.2867	16.6739	16.335	16.2826	17.0176	16.1806	17.1472	16.4546	16.5684	16.8751	17.5818	17.9087	17.4418	16.8614	17.4601	17.4959	16.7367	16.9021	16.9416	17.4781	17.717	16.7322	16.9416	17.3271	17.1359	16.711	16.7751	17.1584	16.8196	16.7619	16.1222	16.4215	16.7367	16.3508	16.1629
Phe	Phe	Amino acids	Phenylalanine	60	16.6317	16.7119	16.4238	16.5383	16.3829	16.1456	15.8963	16.0609	16.0797	16.2954	16.2444	15.9277	15.8204	15.7578	16.1005	16.1005	16.6349	16.2066	16.2044	16.2994	17.0562	16.9584	16.7837	16.1545	16.5144	16.5298	16.2465	16.13	16.4238	16.7979	16.6877	16.0444	16.1073	16.5651	16.3271	16.0491	15.9508	16.3677	16.0515	16.1916	15.8036	16.1255	16.2507	15.938	15.8643
Ser	Ser	Amino acids	Serine	60	17.3234	17.1917	16.7292	17.1155	16.6952	17.0111	16.8724	16.9244	17.0584	17.5881	17.0111	16.8185	16.8987	16.8322	17.2438	16.5897	16.5571	16.5571	16.6262	16.8856	17.2438	17.5305	17.1155	16.6604	17.1811	17.2641	16.7409	16.7027	16.8047	17.035	17.2941	16.7278	16.7012	16.8322	16.7767	16.7438	16.7071	16.9869	16.7907	17.0584	16.5929	16.9746	16.8856	16.8856	16.3195
Tyr	Tyr	Amino acids	Tyrosine	60	17.1918	17.2352	16.6309	17.0653	16.7598	16.3814	15.9811	16.362	16.4456	16.5195	16.5159	15.889	15.9319	15.8863	16.3581	16.194	17.1357	16.0749	16.4965	16.3462	16.8726	17.1918	16.7936	15.8644	16.5593	17.0532	16.4308	16.2753	17.0653	17.2352	17.2028	16.4195	16.4658	17.3581	16.9658	16.5	16.5317	16.6598	16.2564	16.647	15.8588	16.1539	16.3853	16.0605	16.0337
Gln	Gln	Amino acids	Glutamine	60	19.373	19.2389	19.1912	19.2064	18.9624	19.4194	19.2039	19.1758	19.4496	19.4707	19.2874	19.5915	19.1861	19.3662	19.5019	19.1018	19.1472	19.1988	19.055	19.0606	19.5162	19.719	19.3063	19.0578	19.1836	19.1525	19.08	19.2945	18.8952	19.1367	19.5799	19.0409	19.2039	19.0466	19.1367	19.3063	19.0662	19.4538	19.4496	19.1836	19.2969	19.3204	19.224	19.2584	18.9743
Ile	Ile	Amino acids	Isoleucine	60	16.578	16.7289	16.2878	16.4772	16.4131	16.3095	15.9317	15.9866	16.4841	16.5251	16.2082	16.0581	16.0604	15.9594	16.0108	15.9087	16.433	16.0558	15.9644	16.1635	16.7621	16.5251	16.8853	16.2332	16.5116	16.7391	16.1935	16.1635	16.4131	16.8318	16.7478	16.1307	16.0084	16.3366	16.2537	16.3819	16.2798	16.4095	16.0394	16.4702	15.9914	16.1285	16.4841	16.227	15.8454
TCA	TCA	Bile acids	Taurocholic acid	60	8.03892	7.07682	6.62205	7.39232	6.9542	6.58241	8.06609	7.7879	7.39232	6.59036	7.22882	5.99684	5.29536	7.37504	8.27146	7.29462	7.85798	6.59559	7.12928	9.42626	15.2341	7.32193	7.22882	7.62936	6.65821	8.40514	9.20212	7.66534	7.35755	7.77479	8.31288	7.76155	7.18982	6.08895	6.54241	7.25739	8.19476	6.89482	5.97842	9.25267	7.5157	6.5935	7.25739	6.80735	8.10329
TMCA	TMCA	Bile acids	Tauromuricholic acids	60	9.83447	8.71768	6.60526	8.37938	7.70736	7.01123	9.32643	9.2738	9.0634	7.67948	8.50779	6.54612	6.97728	8.7039	9.31741	8.62205	8.15482	6.71425	7.34873	10.5479	15.4193	9.05257	7.53916	9.03342	8.29462	9.28077	9.73809	8.78463	8.98868	8.75154	9.87191	7.8392	8.05528	7.8392	8.03892	7.99435	9.53916	7.76155	6.72792	10.0014	8.38802	8.75489	8.84862	6.82018	9.32193
GABA	GABA	Biogenic amines	gamma-Amino-butyric acid	60	7.89482	7.77479	8	7.96	7.50779	7.48382	7.56224	7.19967	7.56224	7.33985	7.7879	7.49985	7.5157	7.41785	7.26679	7.24793	7.36632	7.26679	6.93074	7.05528	8.81378	7.79442	7.48382	7.21917	7.69349	8.13443	7.14975	7.2854	7.53138	7.63662	8.04439	8	7.93074	7.67243	8.14466	8.27612	7.74147	8.224	7.33092	7.99435	7.58496	7.81378	7.35755	7.65821	7.33985
Spermidine	Spermidine	Biogenic amines	Spermidine	60	9.52748	9.54496	9.54689	9.48985	9.19229	9.39446	9.86573	9.35094	9.99152	9.24555	9.24793	9.64024	9.92333	9.24555	9.71939	9.09276	9.37938	9.34873	9.3015	9.51373	9.5812	10.0512	9.26444	9.17991	9.37069	9.37938	9.71596	9.32867	9.71596	9.13699	9.51373	9.79604	9.20701	9.11114	9.47371	9.88722	9.56033	9.85643	9.69174	9.77314	9.89785	9.68124	9.73471	9.73809	9.84235
Histamine	Histamine	Biogenic amines	Histamine	60	10.2923	9.17742	9.13443	9.94251	8.98299	9.15482	9.54882	9.29002	8.98299	10.0154	9.48382	9.56796	9.01959	9.14211	10.0485	9.11374	9.41785	9.02237	9.48784	9.60548	9.73809	10.3487	9.58871	9.91737	9.48784	9.51767	10.3026	9.61655	9.62022	8.90087	10.1662	9.81698	9.13186	9.08215	9.76818	10.1561	9.32193	9.94544	9.60733	10.0914	10.0293	9.29921	9.82972	9.52943	10.0993
beta.Ala	beta-Ala	Biogenic amines	beta-Alanine	60	10.0634	10.7822	10	10.4848	10.5127	10.0348	10.6847	10.4019	10.0593	9.783	11.1163	10.5831	10.2819	10.2715	9.92778	9.63662	9.93958	9.87344	9.94691	10.3332	10.3783	10.4115	10.0498	10.2288	10.4929	9.75322	9.90388	10.3004	10.3038	9.59619	10.9607	10.9388	10.6457	10.0553	10.2703	11.6475	10.0251	10.445	10.4788	10.3354	10.1189	9.75822	10.7065	10.2586	10.098
Putrescine	Putrescine	Biogenic amines	Putrescine	60	8.72792	9.41785	8.70736	8.93369	9.03067	9.54303	10.1163	9.34651	9.67243	9.06609	9.34651	9.26444	9.50978	8.54689	8.97154	8.64386	9.45738	9.22882	9.16993	9.04712	9.03617	9.04439	9.31061	9.03342	9.16491	9.04439	9.02237	8.84235	9.26209	9.05257	9.30606	9.39446	9.07948	8.84862	9.11114	9.75154	8.98584	9.82018	9.29692	9.17493	9.10066	9.46352	9.20212	9.17243	9.48784
Serotonin	Serotonin	Biogenic amines	Serotonin	60	9.08481	9.71596	8.69697	9.41574	7.85798	8.20457	8.99435	8.60733	7.57743	8.69349	12.0417	11.8392	9.90388	7.5157	8.92778	7.72792	8.77808	6.58015	8.25267	8.36194	9.41996	11.557	8.25739	8.28077	8.23362	8.60733	8.42206	6.01257	8.8009	8.89178	8.7211	9.21432	7.47573	7.29462	9.91737	13.8735	7.64386	7.43463	7.90087	8.8392	8.57365	7.14975	8.17493	8.44708	8.54689
H1	H1	Carbohydrates and related	Hexose	60	23.3672	23.5698	23.9186	23.7762	23.7535	24.2857	23.737	23.6788	23.6656	23.8075	23.938	24.0431	24.4011	24.2804	23.678	24.1639	24.0795	23.796	24.0725	23.592	23.4175	23.3983	23.7939	23.5945	24.005	23.3495	23.6983	23.4053	23.3818	23.5126	23.6492	23.9133	23.8316	23.5416	23.5588	23.6599	23.6984	23.8974	23.7354	23.612	23.6345	24.1689	23.8789	23.7088	23.6171
AconAcid	AconAcid	Carboxylic acids	Aconitic acid	60	10.1824	9.92035	9.18735	9.5157	9.70908	10.1586	9.8392	9.84549	9.94544	10.2656	9.81698	9.61471	9.28309	9.23122	9.09803	9.03617	9.80574	9.04985	9.17742	9.68475	9.93369	10.6312	9.50779	9.74987	9.91588	9.53333	9.39446	9.42626	9.77808	9.97011	10.8572	9.84078	9.45738	10.8517	10.0389	10.0539	10.5934	10.7134	9.93369	10.3072	10.0154	10.3443	9.90689	9.80413	10.4357
Lac	Lac	Carboxylic acids	Lactic acid	60	23.1646	21.8091	21.3633	22.0426	21.6223	22.9983	22.6439	22.7225	22.961	22.9921	22.6564	22.4563	21.0008	21.1235	21.8738	20.8514	21.9661	21.7075	21.276	21.8554	22.8385	23.1629	22.3539	22.4782	22.1717	21.6178	22.31	22.1252	21.8573	22.4661	23.6319	21.4183	21.0908	22.2762	22.0738	22.9661	23.2332	23.2646	23.4024	23.1639	22.7371	22.5074	21.7361	22.547	22.8681
Cer.d18.2.24.0	Cer(d18:2/24:0)	Ceramides	Ceramide (d18:2/24:0)	60	6.48478	6.2589	6.97728	6.75489	7.03342	6.74147	6.98868	6.59753	6.43179	6.83289	6.9542	6.48414	6.10329	6.47881	6.18329	6.21374	6.45681	6.34979	6.50446	5.70266	7.43463	6.65821	7.5157	6.57243	5.85723	6.93074	6.53931	6.88264	6.48253	6.48075	6.5598	6.4793	5.95117	6.6125	5.76527	6.75489	6.47298	6.72792	7.16993	6.87036	6.64328	6.88264	4.99186	6.56575	6.15967
Cer.d18.1.24.0	Cer(d18:1/24:0)	Ceramides	Ceramide (d18:1/24:0)	60	9.36851	9.95274	9.8933	9.69174	10.2336	9.71596	9.98299	9.67243	9.50184	9.64746	9.86109	9.49185	9.61839	9.9901	9.34873	9.03067	8.90388	9.01959	8.89482	9.3837	9.69	9.7211	10.115	10.0458	9.55075	9.97011	9.59619	9.82177	9.61839	9.52943	9.31061	10.0993	9.69174	9.46352	9.23601	9.60918	9.68475	9.5411	9.65105	9.52943	9.75656	9.72451	9.26444	9.54496	9.64024
Cer.d18.2.24.1	Cer(d18:2/24:1)	Ceramides	Ceramide (d18:2/24:1)	60	6.9542	6.84549	6.76818	6.58601	6.25512	7.30378	7.31288	6.80735	6.76818	7.7879	7.7211	7.25739	7.36632	6.6865	6.94251	6.76818	7.03342	7.20945	6.61338	6.11624	7.40939	6.21393	7.44294	6.16048	5.71809	6.78136	6.4031	6.19002	5.78398	6.41971	6.4545	6.72792	6.26641	5.25172	6.17891	7.10852	7.53138	6.78136	7.27612	7.31288	7.55459	6.87036	7.04439	6.88264	7.07682
Cer.d18.1.24.1	Cer(d18:1/24:1)	Ceramides	Ceramide (d18:1/24:1)	60	9.93958	10.0028	10.0755	9.59432	9.93811	10.5008	10.388	10.1898	10.1072	10.7202	10.6036	10.7398	10.5527	10.2981	10.1434	10.1948	10.5708	10.1824	10.0755	9.38586	10.3641	9.9263	10.4553	9.24079	9.00843	10.2095	9.65821	9.86573	9.07146	9.63662	9.47371	10.1421	9.70217	9.75489	9.14211	10.0056	10.3276	10.1306	10.5333	10.5127	10.5831	10.69	10.0954	10.2372	10.3487
Cer.d18.2.22.0	Cer(d18:2/22:0)	Ceramides	Ceramide (d18:2/22:0)	60	8.48382	7.94837	8.27146	7.88264	7.75489	8.40088	7.63662	7.59246	6.57319	8.26209	8.21917	8.00562	7.61471	7.40088	7.33985	7.53916	7.81378	7.98299	7.34873	7.13955	8.32643	7.50779	8.74819	7.74147	7.5157	7.54689	7.82655	7.33985	7.26679	8.10852	7.50779	7.99435	7.09803	7.70736	7.35755	8.04985	7.85175	7.61471	8.20945	8.02237	8.31288	7.98299	7.54689	8.01123	7.90689
Cer.d18.1.22.0	Cer(d18:1/22:0)	Ceramides	Ceramide (d18:1/22:0)	60	9.80735	10.2796	10.4919	10.1611	10.1935	10.6573	10.3264	10.0941	9.31288	10.3934	10.6147	10.3772	10.1189	10.4512	10.0607	9.90087	9.96	10.0112	9.76487	9.72451	10.0888	9.98584	10.6502	10.128	10.0782	10.137	10.0042	9.97585	9.73132	10.1586	9.91588	10.5108	10.1997	10.0539	9.71768	10.341	10.403	10.3185	10.8361	10.3117	10.5527	10.8074	10.0539	10.4625	10.3231
Cer.d18.1.16.0	Cer(d18:1/16:0)	Ceramides	Ceramide (d18:1/16:0)	60	7.8009	7.43463	7.07682	7.07682	7.2384	7.45943	7.2854	7.05528	6.88264	7.66534	7.12928	7.42626	6.74147	7.16993	6.3658	6.4888	7.11894	6.80735	7.09803	6.74147	8	7.39232	7.6865	7.33092	7.53916	7.88874	7.71425	7.33092	6.83289	7.37504	7.05528	7.19967	7.15987	6.83289	7.20945	7.16993	7.11894	7.07682	7.40939	7.27612	7.13955	6.75489	6.6865	6.52152	6.75489
Cer.d18.1.20.0	Cer(d18:1/20:0)	Ceramides	Ceramide (d18:1/20:0)	60	6.79442	6.53341	7.06609	6.60541	6.40224	6.88264	6.455	5.7811	6.85798	6.85798	7.67243	7.02237	6.74147	6.41735	6.38836	6.61368	6.91886	6.49873	7.04439	5.51065	6.72792	6.23132	7.12928	6.54319	6.71425	6.45302	6.71425	6.33235	6.01033	6.46385	6.02768	6.65821	6.2075	6.24031	6.29756	6.65821	6.94251	6.75489	6.88264	6.59723	7.43463	7.25739	6.50239	6.94251	6.26828
Cer.d18.1.23.0	Cer(d18:1/23:0)	Ceramides	Ceramide (d18:1/23:0)	60	8.2384	8.45121	8.64746	8.08215	8.59246	8.45943	8.85487	8.41363	8.00562	8.11894	8.45943	8.47573	8.26679	8.86109	7.96	7.78136	7.94837	8.04985	7.56224	7.80735	8.45121	8.45533	8.79116	8.38802	8.44708	8.69697	8.8392	8.32193	7.90689	8.32193	7.89482	9.09803	8.59991	8.37069	8.01123	8.42206	8.73809	8.45943	8.633	8.40514	8.61839	8.27612	8.30378	8.25267	8.38802
CE.18.0	CE(18:0)	Cholesteryl esters	Cholesteryl ester 18:0	60	11.1966	10.774	10.7013	10.7313	11.2644	11.0091	11.584	11.896	11.5182	11.2234	10.7879	10.8106	11.1749	10.9715	11.0539	10.8154	10.9484	10.5565	10.0444	10.2958	11.0532	11.5727	11.6777	10.0182	10.2969	10.3608	10.5784	10.5651	10.3707	10.9773	11.4476	11.7035	12.2	11.4273	10.3998	11.9099	11.7099	11.2155	11.3443	11.676	11.4533	11.058	11.5008	11.2167	10.8122
CE.22.2	CE(22:2)	Cholesteryl esters	Cholesteryl ester 22:2	60	7.32193	6.9542	6.36212	7.74819	6.98868	7.62205	7.6865	7.57743	8.03342	7.75489	7.3837	6.94251	7.70044	7.74147	7.18982	7.75489	8.07682	8.27612	8.03342	7.56224	7.08746	7.43463	8.21432	8.15482	7.13955	7.9542	7.40939	7.82018	7.67948	7.90087	7.49185	8.28077	7.61471	7.53138	7.93074	8.25739	8.31288	7.97154	8.57743	8.16993	7.59246	8.24793	8.31741	7.87036	7.9542
CE.18.2	CE(18:2)	Cholesteryl esters	Cholesteryl ester 18:2	60	18.8117	18.8275	18.8991	18.8778	19.2694	19.0008	19.3367	19.9717	19.1508	19.2109	18.9059	19.017	19.087	18.9737	18.4992	18.6885	18.9386	18.3911	18.3117	18.4885	19.2944	19.6886	19.7515	18.475	18.6022	18.8702	18.6735	18.6128	18.8228	19.3912	19.4755	19.4596	20.1893	19.585	18.8342	19.6975	19.4686	19.1448	19.2667	19.5437	18.9353	19.0294	19.1831	18.9164	18.9981
CE.18.1	CE(18:1)	Cholesteryl esters	Cholesteryl ester 18:1	60	15.5217	15.5679	15.3524	15.3572	16.0984	15.6813	16.4169	16.7765	16.2667	16.0741	15.8474	15.8513	16.076	15.8049	15.4008	15.904	15.9813	15.4546	15.1244	15.1811	16.2155	16.6602	16.712	14.5764	14.9428	15.4949	15.2736	15.0841	15.0545	16.0471	16.0581	16.5592	17.2868	16.2011	14.9273	16.7432	16.5287	15.7881	15.9881	16.5285	16.0846	16.112	16.2591	15.7877	15.6382
CE.20.5	CE(20:5)	Cholesteryl esters	Cholesteryl ester 20:5	60	13.8839	13.9486	14.2414	13.7369	14.8653	14.3384	14.354	15.2119	13.8097	14.6535	14.8973	14.9246	15.0056	14.2235	13.2599	14.0775	14.3002	13.6091	13.1614	13.0121	14.2386	14.4413	15.0996	13.1335	13.1553	14.233	13.7998	13.7172	13.3292	14.459	13.5027	13.7755	14.3009	13.9163	12.9882	14.4595	13.8849	13.4006	13.5954	13.581	13.9459	14.216	13.603	13.8791	13.63
CE.16.0	CE(16:0)	Cholesteryl esters	Cholesteryl ester 16:0	60	14.7409	14.5528	14.6688	14.6439	15.0016	14.8549	15.2277	15.5881	15.1109	15.144	14.7413	14.8515	14.8068	14.8232	14.555	14.7202	14.8199	14.4335	14.1827	14.2441	15.239	15.6574	15.6434	14.0599	14.1141	14.5669	14.3582	14.3378	14.3401	15.1459	14.997	15.216	15.7533	15.0545	14.2917	15.3542	15.2651	14.7523	14.8975	15.1358	15.0326	14.9623	14.8273	14.6323	14.6507
CE.14.0	CE(14:0)	Cholesteryl esters	Cholesteryl ester 14:0	60	11.5216	11.4767	11.1267	11.0451	11.4878	11.6786	11.5575	11.9658	11.3537	11.9611	11.7048	11.908	11.4346	11.5319	11.2402	11.6443	11.8427	11.1466	10.8265	10.952	12.0798	12.0154	12.2128	10.9359	11.1599	11.0154	11.0795	10.9844	11.1026	11.783	11.6416	11.5333	12.0785	11.9524	10.744	11.9058	11.6658	11.3987	11.1699	11.8439	11.5299	11.6786	11.2288	11.3174	11.4533
CE.20.3	CE(20:3)	Cholesteryl esters	Cholesteryl ester 20:3	60	13.5049	13.53	13.8278	13.3703	14.1673	14.1204	13.8788	14.5993	13.9322	14.3775	14.5329	14.5329	14.4114	13.777	13.4521	14.2075	14.7246	13.5824	13.1267	12.908	14.5945	14.7981	15.2577	12.6463	12.5519	13.2099	13.1458	12.8188	12.7661	14.3796	13.5546	13.7749	14.5511	13.6195	12.8519	14.0733	13.7074	13.2805	13.3432	13.4863	13.5784	13.998	13.0604	13.5361	13.3315
CE.22.6	CE(22:6)	Cholesteryl esters	Cholesteryl ester 22:6	60	16.3506	16.6648	16.8367	16.5931	16.872	17.0471	17.0085	17.4716	16.5587	17.1696	17.1012	17.1346	16.8882	16.9916	16.5042	16.9399	17.383	16.6399	16.4804	16.5575	17.1919	17.6238	17.8073	16.0857	16.4725	16.6673	16.404	16.4058	16.4048	17.4367	16.8782	16.9786	17.8823	16.9081	16.3068	17.2291	16.9134	16.6675	16.7616	16.8432	16.913	17.0799	16.7536	16.8343	16.5398
CE.22.5	CE(22:5)	Cholesteryl esters	Cholesteryl ester 22:5	60	11.411	11.5976	11.8467	11.5392	12.1402	11.7112	11.9189	12.4674	11.933	12.341	12.2207	12.258	11.8906	11.8975	11.3348	11.9961	12.5565	11.4686	11.3625	10.7903	12.5452	12.5658	13.1794	11.0881	10.8803	11.5362	11.0654	11.4868	10.9758	12.2396	11.3864	11.6096	12.3061	11.2958	10.4979	12.0324	11.543	11.3078	11.3365	11.6834	11.6434	12.0286	11.4742	11.3415	11.412
CE.18.3	CE(18:3)	Cholesteryl esters	Cholesteryl ester 18:3	60	13.8917	14.3682	14.3411	14.2284	14.9245	14.4957	14.9858	15.364	14.3118	14.5474	14.6054	14.3312	14.4861	14.4471	13.7287	13.9468	14.3547	13.7025	13.7486	13.8208	14.4811	14.8035	15.0408	13.8828	14.0795	14.3946	13.9562	14.0396	14.2531	14.7804	14.4657	14.6515	15.2906	14.6657	13.9448	14.9568	14.5232	14.1353	14.3507	14.3799	14.1684	14.4022	14.3919	14.2744	14.0059
CE.17.1	CE(17:1)	Cholesteryl esters	Cholesteryl ester 17:1	60	9.36851	9.96578	10.3859	10.218	10.8463	10.4189	11.3157	11.3493	10.8688	10.5255	10.7177	10.3923	10.7279	10.4315	9.97441	10.3998	10.5943	10.0688	9.20945	9.61471	10.8634	11.279	11.375	9.91737	9.26209	9.92184	9.87344	9.98014	9.76155	10.5999	10.0498	10.4378	10.9751	9.94983	9.13186	10.9016	9.98299	9.83447	9.82814	10.0954	10.446	10.1861	10.8202	10.0042	10.0485
CE.16.1	CE(16:1)	Cholesteryl esters	Cholesteryl ester 16:1	60	14.7159	14.886	15.2002	14.547	15.5757	15.4667	15.5567	15.5911	14.951	15.5994	15.9311	15.6055	15.7709	15.0513	14.3439	15.3948	15.5171	14.6929	13.6224	13.9261	15.9238	15.7672	16.4213	13.4988	13.9616	14.6184	14.3473	14.2031	13.7033	15.4282	14.3177	14.8708	15.752	14.9377	13.0198	15.5893	15.213	14.2879	14.6434	14.939	15.166	15.4776	15.0359	14.9822	14.6275
CE.20.4	CE(20:4)	Cholesteryl esters	Cholesteryl ester 20:4	60	18.4823	18.6962	18.996	18.5761	19.0096	19.0902	19.0729	19.5588	18.7615	19.4102	19.1327	19.2063	18.9821	19.1093	18.5715	19.124	19.5693	18.8173	18.6796	18.6647	19.4175	19.7605	19.9969	18.115	18.5046	18.9759	18.6602	18.5659	18.6182	19.589	18.8864	18.9163	19.7995	18.9426	18.223	19.188	19.017	18.6554	18.7711	19.0925	18.9011	19.2089	18.7806	18.8538	18.6615
p.Cresol.SO4	p-Cresol-SO4	Cresols	p-Cresol sulfate	60	6.84549	6.87036	6.91886	6.72792	6.97728	7.6865	6.14731	13.148	7.67243	7.62936	7	6.42777	6.91886	13.5707	7.04439	8.17991	11.8549	6.72792	6.55873	8.25267	6.49522	7.43463	6.35138	7	7.39232	11.2544	6.29057	7.49185	7.50779	6.84549	7.85798	7.39232	6.90689	8.00562	7.44294	6.82018	7.53916	7.8392	6.29811	7.76818	10.3208	10.6101	7.89482	6.85798	7.35755
DG.18.2.18.2	DG(18:2_18:2)	Diglycerides	Diacylglyceride (18:2_18:2)	60	12.2327	11.8273	11.1331	11.9887	11.0505	12.4466	12.4437	12.5793	12.9054	11.8349	10.825	11.2491	10.6275	12.8742	11.255	10.9549	10.0362	10.5275	11.1504	11.4142	12.5838	11.6439	11.6983	12.2624	11.3315	11.2046	12.9041	12.101	11.6524	11.2288	13.4576	12.8001	12.4396	12.923	12.0393	13.027	13.4025	12.8279	12.5694	12.9138	12.1215	11.4268	13.0903	11.7981	11.8796
DG.18.2.20.4	DG(18:2_20:4)	Diglycerides	Diacylglyceride (18:2_20:4)	60	7.34873	7.70736	7.17991	8.54303	7.60733	8.66178	8.51175	8.97154	8.3837	8.40514	7.14975	7.40939	7.75489	8.56605	8.21432	7.94837	7.57743	8.19967	7.82655	8.35755	8.42626	8.5157	8.07682	7.72792	8.42206	7.65821	8.24317	8.53528	8.47978	8.27146	8.65464	8.81698	8.18982	8.15482	8.19967	8.45533	8.56605	8.18982	7.94837	8.48382	8.07146	8.60733	8.36632	8.30834	8.45943
DG.18.1.18.1	DG(18:1_18:1)	Diglycerides	Diacylglyceride (18:1_18:1)	60	10.944	10.42	10.1674	10.5584	10.6375	11.4157	10.544	10.9211	10.4325	11.0327	9.95128	10.4221	10.8471	10.6393	9.11894	10.0014	9.70217	9.65821	8.52748	8.76818	11.1586	10.6812	11.6078	9.58308	9.13955	9.48583	10.4147	9.92184	9.633	9.79279	10.1923	10.6348	9.76321	10.3376	9.04985	11.0126	11.4331	10.3219	9.84706	10.4105	10.3685	9.99577	10.2348	10.1357	9.73132
DG.18.1.18.2	DG(18:1_18:2)	Diglycerides	Diacylglyceride (18:1_18:2)	60	12.2694	12.1991	11.66	12.3046	11.9388	13.1163	12.7822	12.783	12.6893	12.3089	11.3597	12.0179	12.0795	12.9991	11.1202	11.4215	11.1699	11.1415	11.0042	11.5098	12.5725	11.9215	12.3004	11.683	11.5201	11.6152	12.6359	12.0947	11.6653	11.6609	12.7746	12.7725	12.0895	12.7805	11.6724	13.2226	13.5641	12.87	12.4783	12.9121	12.3435	11.8431	12.6972	12.2255	12.1408
DG.17.0.18.1	DG(17:0_18:1)	Diglycerides	Diacylglyceride (17:0_18:1)	60	9.25267	9.64926	9.12153	8.78136	9.33316	9.59059	9.30378	9.44087	9.59059	9.93369	9.57743	9.73978	9.90689	9.17991	9.67243	9.96867	9.86419	9.51373	9.30606	9.28309	9.44915	9.31515	9.77314	8.9542	8.70044	8.93369	8.90087	9.2503	9.03617	8.98868	9.53528	9.40939	9.20701	9.33539	8.88264	9.51373	9.79604	10.0471	9.56986	9.72792	9.97441	9.8857	9.67243	9.96723	10.0688
DG.16.0.18.2	DG(16:0_18:2)	Diglycerides	Diacylglyceride (16:0_18:2)	60	11.3309	10.9031	10.6751	11.1235	10.8564	11.6234	11.6008	11.6013	11.4221	11.0035	10.0512	10.3309	10.3465	11.2491	9.71425	10.1098	9.80574	10.0471	9.93369	10.1699	11.7099	10.9084	11.2515	10.8681	10.3815	10.6662	11.5038	11.0014	10.5068	10.4083	11.7805	11.4903	11.0928	11.395	10.1874	11.8049	12.2131	11.5551	11.2149	11.3821	11.275	10.6636	11.2348	10.9687	10.703
Hex2Cer.d18.1.22.0	Hex2Cer(d18:1/22:0)	Dihexosylceramides	Dihexosylceramide (d18:1/22:0)	60	5.66107	6.01992	6.80735	5.94251	5.27202	6.90689	5.92695	5.6453	6.22805	6.65821	6.75489	6.54859	7.05528	6.76818	6.16892	6.49394	6.49633	6.37051	5.53107	6.1643	6.31306	5.90304	6.48575	6.28114	6.14608	6.15198	5.48896	6.26885	5.95327	6.36036	6.43613	7.27612	6.89482	6.76818	6.30561	6.00988	6.36982	6.39232	7.30378	6.85798	7	7.04439	6.41532	7.27612	6.80735
Hex2Cer.d18.1.16.0	Hex2Cer(d18:1/16:0)	Dihexosylceramides	Dihexosylceramide (d18:1/16:0)	60	6.67243	7.24793	6.53403	6.88264	6.38301	5.50494	6.02791	6.45533	6.20731	7.04439	6.63546	4.97177	6.96578	6.12433	6.05115	6.22497	6.83289	6.35279	6.45648	6.67243	6.65821	6.63081	6.6865	7.17991	7.12928	6.54936	6.31034	6.76818	6.28873	6.1983	6.64328	6.97728	7	6.633	6.28503	7.16993	6.83289	6.6865	6.23707	6.94251	6.06437	6.9542	7.09803	6.70044	6.12412
Hex2Cer.d18.1.24.1	Hex2Cer(d18:1/24:1)	Dihexosylceramides	Dihexosylceramide (d18:1/24:1)	60	6.05311	5.56407	5.76208	4.6792	5.81609	6.38509	6.14914	5.48896	5.68454	6.26903	6.23592	4.94064	6.15299	5.24565	5.96093	6.03782	5.64818	5.91456	6.70044	5.70846	5.44195	5.94462	6.22246	4.38474	5.41007	5.35509	5.27389	4.96486	5.65793	5.51191	5.26978	4.81609	5.85425	4.82833	4.93216	5.10643	5.12516	5.65621	5.88411	5.8125	6.25248	5.8301	5.63749	5.89433	6.35632
DHA	DHA	Fatty acids	Docosahexaenoic acid	60	11.42	11.4803	11.4828	11.3487	10.983	13.0248	12.85	12.4215	13.6111	12.3418	12.4409	13.1548	12.8382	13.3029	12.0522	12.3473	12.1219	12.7099	12.2261	12.059	12.0904	11.4757	11.5231	10.8781	11.2234	11.2222	12.4244	12.097	11.6393	11.3554	12.5531	12.6991	12.0413	12.2958	12.2273	13.7741	13.0517	12.922	13.2017	13.5523	13.3613	13.1602	12.962	13.5109	13.036
FA.18.2	FA(18:2)	Fatty acids	Octadecadienoate	60	14.1414	14.0299	13.7793	13.6342	13.0914	14.7725	14.8909	13.9026	15.4765	14.0592	13.719	14.3381	13.7679	14.8085	13.4529	13.7746	12.5861	13.9157	13.8675	13.8489	14.3491	12.6841	13.3429	13.65	12.9938	13.2988	15.0461	13.9044	13.1269	12.8331	14.5866	14.4757	13.7856	14.4166	14.2675	15.4656	14.3403	14.9537	13.071	15.3006	14.714	14.2722	14.5662	14.8729	14.4623
EPA	EPA	Fatty acids	Eicosapentaenoic acid	60	8.51175	8.83605	8.59246	8.59991	8.3966	9.42206	8.93074	9.17243	9.32867	8.96578	9.02514	9.62753	8.98014	9.77972	8.7039	8.82018	8.38802	9.11114	8.67948	8.64386	8.93958	7.82655	8.49185	8.37938	8.67243	8.71425	9.16742	8.77808	8.42206	8.51964	8.73809	9.14975	8.40939	9.11634	8.72792	9.90839	9.28309	9.06878	9.30378	9.40088	9.92184	9.75989	9.28309	9.48382	8.98299
AA	AA	Fatty acids	Arachidonic acid	60	12.1917	12.3443	12.1643	12.056	11.9204	12.7555	12.7252	12.5505	13.3034	12.7524	12.77	12.8206	12.3211	12.9151	12.4729	12.7688	12.7688	12.8539	12.545	12.4969	12.7134	12.0647	12.3647	11.5172	11.8619	11.9748	12.5127	12.407	12.0914	12.1196	12.3273	12.6303	12.2258	12.3742	12.258	13.4161	12.6071	12.7192	12.0954	13.1853	12.8188	12.8132	12.7134	12.9602	12.8188
HexCer.d18.2.16.0	HexCer(d18:2/16:0)	Hexosylceramides	Hexosylceramide (d18:2/16:0)	60	2.7137	2.66221	2.08066	1.69153	2.1375	2.69153	2.86592	2.88947	2.18587	3.16027	3.28392	2.56803	2.65306	2.75275	2.05658	2.93734	3.54597	3.31904	2.79077	3.09424	2.67356	2.51602	3.39643	2.01436	2.09761	2.57289	2.59216	3.37573	2.9782	2.93923	2.28983	2.20477	3.27202	3.02857	2.39232	2.28096	3.26153	3.41414	3.35755	2.98914	2.87971	3.52732	3.04789	3.25248	3.24031
HexCer.d18.2.20.0	HexCer(d18:2/20:0)	Hexosylceramides	Hexosylceramide (d18:2/20:0)	60	3.84197	4.19456	3.51728	3.14078	2.63923	4	2.30159	2.49825	3.88362	3.82579	4.5435	4.43429	3.60051	3.47768	3.58736	3.46989	3.76871	3.84499	3.82477	3.08236	3.12102	3.6893	3.87676	3.6241	3.16672	3.72901	3.81865	2.26903	3.23266	3.71809	2.95977	1.39506	2.58015	1.95977	2.1177	2.854	3.88362	3.41819	3.94767	4.09761	4.55152	4.10098	3.37712	3.1635	3.44361
HexCer.d18.1.24.0	HexCer(d18:1/24:0)	Hexosylceramides	Hexosylceramide (d18:1/24:0)	60	9.76487	9.89936	9.42206	9.62753	9.64566	9.79928	9.58308	9.66711	9.62571	9.71081	9.90989	9.74315	9.98584	9.79279	9.82337	9.39017	9.80735	9.52748	9.41785	9.57365	9.64024	9.68299	9.84706	9.45533	9.32418	9.87805	9.41363	9.29921	9.27146	9.44501	9.54689	9.55842	9.46761	8.95128	9.50184	9.62753	9.30834	9.60363	9.7211	9.56796	9.78463	9.96	9.59432	9.71425	9.56033
HexCer.d18.1.22.0	HexCer(d18:1/22:0)	Hexosylceramides	Hexosylceramide (d18:1/22:0)	60	12.1743	12.2609	12.4035	11.9954	11.9611	12.7901	12.2198	12.3663	11.9697	12.5433	12.7914	12.7634	12.5932	12.3655	12.2986	12.1115	12.5292	12.2779	12.1759	12.0021	12.2116	12.1494	12.7981	11.73	11.9215	12.1453	12.1802	11.7515	11.5741	12.416	12.041	11.9683	12.4755	11.5957	11.8591	12.681	12.3603	12.2107	12.7033	12.5668	12.8482	13.0447	12.1383	12.7803	12.5073
HexCer.d18.1.18.0	HexCer(d18:1/18:0)	Hexosylceramides	Hexosylceramide (d18:1/18:0)	60	8.55842	8.93958	9.16239	8.33985	8.27612	9.19229	8.56605	8.2854	8.39232	8.81698	9	9.07948	8.73809	9.11634	8.91289	8.94251	9.31741	8.92778	8.98299	8.56224	8.23362	8.56224	8.85487	8.12412	8.25739	8.40088	8.56986	8.50779	7.78136	8.79116	8.21432	8.2854	8.5812	8.00562	8.30378	8.63662	8.67948	8.69349	8.9542	8.89482	8.97154	9.35315	8.65821	9.0954	8.67596
HexCer.d18.1.20.0	HexCer(d18:1/20:0)	Hexosylceramides	Hexosylceramide (d18:1/20:0)	60	8.59619	8.633	8.92778	8.63662	8.45943	9.03342	8.5157	8.3837	8.60733	9.0954	9.37721	9.66534	9.03892	8.98299	8.86109	8.74147	8.97154	8.87652	9.01123	8.49586	8.47168	8.81057	9.25739	8.07146	8.33092	8.7211	8.8009	7.88874	7.96578	9.08746	8.51175	8.27612	8.75154	7.97154	7.93074	8.59991	8.50383	8.43463	8.69349	8.82972	9.30834	9.633	8.42206	9.23601	8.59619
HexCer.d18.1.18.1	HexCer(d18:1/18:1)	Hexosylceramides	Hexosylceramide (d18:1/18:1)	60	6.49313	6.36089	6.67243	5.1014	5.79597	6.03782	6.03738	5.65707	5.63198	6.65821	6.41971	6.85798	6.00742	6.36054	5.9939	5.69961	6.32679	5.99594	6.37643	6.08151	6.08215	6.05094	5.82502	5.53013	6.0798	5.59694	6.37434	5.72274	5.18903	6.34713	6.00518	5.5744	5.73904	5.47346	5.89409	6.05593	6.31506	5.95373	6.37417	5.4591	6.01078	6.4446	6.22824	6.26266	6.61412
HexCer.d18.2.24.0	HexCer(d18:2/24:0)	Hexosylceramides	Hexosylceramide (d18:2/24:0)	60	8.37938	8.37938	8.15482	8.31741	8.52356	8.80735	8.09276	8.61839	7.54689	9.04985	8.62205	8.77479	8.75154	8.33985	8.56224	8.33092	8.46352	8.79442	8.30378	8.66178	8.44294	8.19967	8.45943	7.58496	8.11894	8.95128	8.40088	8.09803	7.90689	8.12412	8.56986	8.11374	8.46761	7.82018	8.60363	8.35315	8.57365	8.49185	7.66534	8.75822	8.62936	8.81698	8.40939	8.43045	8.34873
HexCer.d18.1.16.0	HexCer(d18:1/16:0)	Hexosylceramides	Hexosylceramide (d18:1/16:0)	60	9.51373	9.2738	9.40939	9.10066	9.01123	9.68825	9.37287	9.44501	8.96578	9.78627	9.69	9.56224	9.36194	9.37504	9.10066	9.32418	9.74315	9.32193	9.42417	9.26679	9.30834	9.35535	9.48583	9.03892	9.57175	9.81858	8.92481	9.17742	8.91588	9.35975	9.13443	9.15987	9.40088	8.84235	9.01402	9.15482	9.19967	9.03342	9.15987	9.37287	9.53138	9.40301	9.5157	9.09803	9.2384
HexCer.d18.1.23.0	HexCer(d18:1/23:0)	Hexosylceramides	Hexosylceramide (d18:1/23:0)	60	9.76984	9.83605	9.633	9.35535	9.71081	9.96	9.92184	9.47978	9.87958	10.2958	9.71596	9.8933	9.55651	9.86264	9.85331	9.88722	9.89026	9.41363	9.67066	9.46964	9.46148	9.71939	10.1383	9.47168	9.89633	9.92926	9.70044	9.71768	9.49185	9.84235	9.59059	9.92184	10.2228	8.87036	9.17991	10.0526	9.65105	9.55075	9.93369	9.51373	10.0647	10.0901	9.68475	9.9901	9.78627
HexCer.d18.2.22.0	HexCer(d18:2/22:0)	Hexosylceramides	Hexosylceramide (d18:2/22:0)	60	9.10852	8.90689	9.88722	8.85487	8.83289	9.92926	9.21675	9.04712	9.23601	10.1176	10.0993	9.63662	9.56605	9.45738	9.32867	9.17493	9.65642	9.53528	9.62022	8.97728	9.34207	9.13955	10.2456	8.60363	9.05257	9.39232	9.41151	8.87958	8.0607	9.60363	8.84549	9.03067	8.92481	8.61839	8.94544	9.70217	9.71939	9.37504	9.82814	9.63481	9.71081	10.1267	8.97441	9.91139	9.32643
HexCer.d18.1.24.1	HexCer(d18:1/24:1)	Hexosylceramides	Hexosylceramide (d18:1/24:1)	60	12.31	12.2656	12.1338	11.5901	11.6711	12.5147	12.2641	12.1529	12.3923	12.8424	12.7035	12.62	12.6241	12.2851	12.4681	12.2758	12.8484	12.4686	12.4569	11.9359	12.3518	12.2644	12.6806	11.5474	11.7818	12.3851	11.7703	11.7432	11.3298	11.9578	12.0802	11.902	12.1315	11.6152	11.7859	12.0987	12.1861	12.2735	12.388	12.5974	12.8244	12.6863	12.2691	12.4755	12.3859
Ind.SO4	Ind-SO4	Indoles and derivatives	Indoxyl sulfate	60	13.8376	13.5841	14.159	14.0928	14.0806	15.5097	14.9883	14.8878	14.4361	13.2829	14.378	14.1595	14.8504	13.9598	14.6088	13.7602	14.1594	13.9207	13.3903	14.0778	13.5441	13.8283	14.1396	13.6587	13.8266	13.8153	13.3119	13.8917	13.8798	13.4599	14.5644	14.5939	14.2338	14.204	14.9171	15.3045	13.8093	15.7272	14.7101	13.3711	14.9413	15.0175	14.4177	14.545	14.0739
3.IAA	3-IAA	Indoles and derivatives	Indoleacetic acid	60	8.3443	8.55459	8.96867	9.10852	7.84549	9.07414	8.49185	8.62205	8.10329	8.30834	7.8392	7.74819	7.58496	8.25739	7.35755	7.45121	8.10852	7.79442	7.03342	8.32643	8.19476	8.69349	8.87652	8.66178	8.51175	8.18488	8.36194	8.37069	8.51175	8.29002	9.08746	8.25739	8.05528	8.94251	8.94837	8.03892	8.12928	8.35755	8.17991	8.11894	7.14975	7.08746	8.47168	7.41785	7.77479
3.IPA	3-IPA	Indoles and derivatives	Indolepropionic acid	60	7.96578	8.12928	8.96578	9.41363	9.91439	7.7211	7.78136	7.25739	10.0098	6.57046	7.29462	6.97728	7.04439	6.54319	9.3966	6.33468	9.71939	6.90689	6.75489	6.47314	10.7457	10.69	8.37504	10.5651	10.6101	7.93664	9.19722	9.66888	9.76487	10.0848	8.29921	9.81698	9.51767	10.0028	10.6528	7.65105	6.93074	7.8392	7.10852	6.07895	8.5157	9.10329	6.50795	6.44128	5.65019
lysoPC.a.C18.2	lysoPC a C18:2	Lysophosphatidyl-cholines	Lysophosphatidyl-choline a C18:2	60	17.329	17.3083	17.3887	17.217	17.2119	17.3768	17.2299	17.3108	17.3203	17.373	17.4392	17.3085	17.2564	17.0817	17.2196	16.8883	16.991	17.0834	16.9743	17.0026	17.2925	17.2041	17.5075	16.9931	17.107	17.2132	17.4246	17.2326	17.0035	17.2869	17.556	17.4603	17.4667	17.3618	17.3561	17.5753	17.3912	17.735	17.7249	17.7472	17.4146	17.4599	17.4266	17.4827	17.3887
lysoPC.a.C24.0	lysoPC a C24:0	Lysophosphatidyl-cholines	Lysophosphatidyl-choline a C24:0	60	9.224	9.28309	9.21189	9.22159	9.10852	9.0954	9.1472	9.61287	9.29921	9.24555	9.04712	9.13443	9.0607	9.40088	9.05257	9.11634	8.92184	8.97441	9.11634	9.15228	9.44708	9.66888	9.56415	9.02791	9.15482	9.09011	9.20945	9.2384	9.15735	9.20212	9.64566	9.52552	9.54689	9.40939	9.26679	9.29462	9.33316	9.47371	9.44915	9.60548	9.24317	9.3966	9.49985	9.34873	9.56415
lysoPC.a.C18.1	lysoPC a C18:1	Lysophosphatidyl-cholines	Lysophosphatidyl-choline a C18:1	60	15.7503	15.8454	15.7442	15.4453	15.7732	16.1542	15.8405	15.6954	16.0206	16.3219	16.4821	16.2951	16.4454	15.7787	15.8483	16.0312	16.3495	15.9241	15.4915	15.3281	16.0547	15.7464	16.3845	14.9498	14.9805	15.1993	15.5219	15.381	15.0146	15.6453	15.2992	15.4813	15.4941	15.3675	14.8988	15.8006	15.6094	15.7327	15.7808	15.8697	15.9711	16.1944	15.7324	15.8934	15.8082
lysoPC.a.C17.0	lysoPC a C17:0	Lysophosphatidyl-cholines	Lysophosphatidyl-choline a C17:0	60	11.374	11.4398	11.5093	11.2726	11.6808	11.4998	11.4331	11.6834	11.568	11.5971	11.268	11.5048	11.314	11.6083	11.4661	11.6069	11.6156	11.525	11.4979	11.8182	11.7607	11.7715	11.526	11.4481	11.6839	11.3015	11.7211	11.9207	11.7043	11.4722	11.8971	12.1399	12.0785	11.6671	11.5172	11.8262	11.7232	11.5058	11.5845	11.6371	11.568	11.3875	11.8937	11.4783	11.6746
lysoPC.a.C16.1	lysoPC a C16:1	Lysophosphatidyl-cholines	Lysophosphatidyl-choline a C16:1	60	12.7181	12.7366	12.658	12.0782	12.8773	13.0678	12.8821	12.6928	13.0194	13.5878	13.9207	13.6641	13.6092	12.9848	12.8811	13.3907	13.5198	13.1816	12.2571	12.3966	13.2928	12.7334	13.4273	11.7653	11.7879	12.1108	12.5132	12.2297	11.7528	12.5591	12.1267	12.4186	12.3726	12.4215	11.7883	13.1154	12.9524	12.7682	12.8617	13.0222	13.0992	13.4821	12.8922	13.2938	12.9735
lysoPC.a.C20.3	lysoPC a C20:3	Lysophosphatidyl-cholines	Lysophosphatidyl-choline a C20:3	60	13.1344	13.0396	13.2973	12.695	13.0553	13.5823	13.2757	13.379	13.4498	13.7258	13.8528	13.9855	14.1091	13.2448	13.1526	13.1815	13.6642	13.2605	12.8531	12.5591	13.3301	12.6762	13.8036	11.9719	12.1248	12.5553	12.8798	12.7979	12.2372	13.0599	12.8374	13.2239	12.7979	12.6495	12.3429	13.5237	13.2403	13.3761	13.4875	13.4932	13.503	13.6729	13.0246	13.6083	13.217
lysoPC.a.C16.0	lysoPC a C16:0	Lysophosphatidyl-cholines	Lysophosphatidyl-choline a C16:0	60	17.8321	17.9355	17.8807	17.6713	17.9203	17.902	17.7271	17.7899	17.8666	18.0066	17.9903	17.8996	17.8155	17.8012	17.835	17.7938	17.9969	17.7333	17.5743	17.825	17.9784	17.9838	18.1371	17.476	17.5756	17.4863	17.7027	17.6976	17.5616	17.8416	17.8577	17.8537	17.831	17.5792	17.4838	17.9264	17.6775	17.7735	17.7385	17.6814	17.7555	17.8556	17.7701	17.7759	17.6717
lysoPC.a.C26.1	lysoPC a C26:1	Lysophosphatidyl-cholines	Lysophosphatidyl-choline a C26:1	60	7.64386	7.30378	7.03342	7.20945	7.67948	7.40088	7.44294	7.65821	7.67243	7.27612	7.2384	7.74147	7.12928	7.31288	7.57743	7.14975	6.9542	6.59694	6.84549	7.78136	7.97728	7.81378	7.96578	7.50779	7	6.87036	7.83289	7.53138	6.9542	6.97728	7.47573	7.76818	7.54689	7.89482	7.30378	7.16993	7.5157	7.81378	7.61471	7.50779	7.25739	7.43463	7.17991	8.17493	7.39232
lysoPC.a.C28.1	lysoPC a C28:1	Lysophosphatidyl-cholines	Lysophosphatidyl-choline a C28:1	60	7.45121	7.70044	7.62205	7.60733	7.65105	7.41785	7.74819	8.03892	7.48382	8.22882	7.70044	7.8009	7.70044	7.9542	7.76818	7.69349	7.9542	7.87652	7.17991	8.06609	8.16491	8.29462	8.27146	7.5157	7.22882	7.7879	7.90087	7.63662	7.53138	7.99435	8.07682	8.24793	8.224	7.47573	7.16993	7.96578	8.02237	8.11374	7.89482	7.73471	7.49185	7.88264	7.43463	7.8392	7.58496
lysoPC.a.C26.0	lysoPC a C26:0	Lysophosphatidyl-cholines	Lysophosphatidyl-choline a C26:0	60	7.27612	7.27612	7.22882	7.04439	7.33985	7.20945	7.12928	8.15482	7.93074	7.9542	7.33092	7.80735	7.70044	7.74819	7.14975	7.70044	7.5157	6.90689	7.35755	7.35755	7.93074	8.15987	7.92481	7.63662	7.01123	7.76818	7.77479	7.46761	7.56224	7.56986	7.62936	7.82655	7.7879	7.49185	7.42626	7.52356	7.31288	7.81378	7.76155	7.42626	7	7.75489	7.33985	7.81378	7.40088
lysoPC.a.C20.4	lysoPC a C20:4	Lysophosphatidyl-cholines	Lysophosphatidyl-choline a C20:4	60	15.2301	15.2432	15.406	14.9743	14.9961	15.8559	15.4338	15.5332	15.8608	16.0402	16.0825	16.1697	15.807	15.8086	15.8407	15.9284	16.2451	15.9169	15.7919	15.5755	15.6296	15.3677	15.8561	14.4817	14.7635	15.0895	15.4925	15.2938	14.9163	15.4976	15.309	15.527	15.3499	15.1556	15.042	15.8536	15.5812	15.921	15.8726	16.161	16.0578	16.1622	15.7594	16.021	15.8285
lysoPC.a.C14.0	lysoPC a C14:0	Lysophosphatidyl-cholines	Lysophosphatidyl-choline a C14:0	60	12.7296	12.4062	12.4445	12.2647	12.545	12.6933	12.4344	12.8094	12.8719	13.117	12.9244	12.7787	12.815	12.8813	12.7353	12.9846	13.0284	12.7211	12.3476	12.5517	12.9775	12.6066	12.8474	12.1494	12.258	12.3092	12.5875	12.4263	12.2107	12.6036	12.8059	12.6779	12.5932	12.6684	12.4398	12.7328	12.9381	12.9451	12.7482	13.0272	12.6129	12.9607	12.8851	12.8273	12.6948
lysoPC.a.C18.0	lysoPC a C18:0	Lysophosphatidyl-cholines	Lysophosphatidyl-choline a C18:0	60	16.2311	16.5004	16.6007	16.3116	16.4652	16.5613	16.2808	16.6085	16.3012	16.5876	16.7103	16.7424	16.4684	16.6193	16.2417	16.4	16.6755	16.3524	16.4971	16.5131	16.3296	16.4385	16.6262	16.2145	16.4034	16.3315	16.2217	16.3933	16.2132	16.402	16.4544	16.6283	16.7913	16.268	16.2216	16.6594	16.2634	16.3888	16.361	16.3373	16.4912	16.6067	16.5058	16.3248	16.2751
Kynurenine.Tryptophan.ratio	Kynurenine/Tryptophan	Metabolite ratios	Kynurenine/Tryptophan Ratio	60	3.08798	2.78122	3.20163	3.05641	2.79393	3.22865	2.89885	3.20446	3.04897	2.70066	3.3859	3.55503	2.87222	3.22756	3.06016	2.85664	3.01902	2.62786	2.75884	2.8749	2.31141	3.07396	2.66741	2.53278	2.99288	3.03853	2.48671	2.70572	2.77417	2.70866	3.1539	3.65236	3.33094	3.59293	3.38313	3.43664	3.31436	3.50654	3.53993	3.39303	3.59612	3.53366	3.05973	3.23439	3.24347
PC.aa.C42.4	PC aa C42:4	Phosphatidyl-cholines	Phosphatidyl-choline aa C42:4	60	7.84549	8.20457	8.12928	7.66534	7.96578	8.37938	8.14975	8.224	7.87036	8.70044	8.44294	8.11894	8.33985	8.37069	8.27146	8.29462	8.3443	8.02237	8.03892	8.27612	8.17991	7.79442	8.48382	8.07682	8.01123	8.01123	8.07682	8.33985	7.82655	7.97154	9.01123	9.0634	8.5812	8.6865	8.49586	8.90989	9.03617	8.93664	9.11114	9.20945	8.55842	8.90989	9.03617	8.92481	8.83289
PC.aa.C40.2	PC aa C40:2	Phosphatidyl-cholines	Phosphatidyl-choline aa C40:2	60	8.49185	8.77149	8.84235	8.42206	8.61839	8.96867	8.43879	8.58871	8.37504	8.8857	8.82018	8.66888	8.92778	8.64746	8.42626	8.2384	8.56605	8.54303	7.99435	8.47978	8.85798	8.36194	8.89178	8.67596	8.67948	8.5157	8.69	8.65821	8.29002	8.47573	9.64746	9.69	9.15735	9.27612	9.16993	9.43463	9.60548	9.39874	9.78136	9.66534	9.17991	9.2384	9.59432	9.2854	9.49386
PC.ae.C42.1	PC ae C42:1	Phosphatidyl-cholines	Phosphatidyl-choline ae C42:1	60	8.7039	8.81698	8.76487	8.32193	8.61102	9.11114	9.17991	9.07948	9.37287	9.62753	9.24555	9.54496	9.34651	9.45121	9.46557	9.40939	9.91439	9.48985	9.57932	9.29462	9.29002	9.01123	9.14211	8.33092	8.41363	8.46352	8.72451	9.12412	8.82018	8.77808	9.57743	9.96145	9.43671	9.48583	9.11114	9.57365	9.80413	9.94105	10.2119	10.1293	9.86419	9.8392	9.94251	9.77643	9.74819
PC.aa.C36.0	PC aa C36:0	Phosphatidyl-cholines	Phosphatidyl-choline aa C36:0	60	10.3095	9.92035	10.4263	9.70908	9.99294	10.4666	10.1241	9.99435	9.81218	10.2656	10.4686	10.255	10.2432	10.3783	10.2095	9.5411	10.0539	10.2644	10.275	10.0941	10.1611	10.1007	10.3015	10.1611	10.0485	10.2021	10.2691	10.0375	10.2586	9.97871	10.8611	10.5226	10.1724	9.9263	10.4625	10.2819	10.6257	10.6411	10.3815	10.3185	10.4491	10.6119	10.6339	10.5167	10.3083
PC.ae.C34.2	PC ae C34:2	Phosphatidyl-cholines	Phosphatidyl-choline ae C34:2	60	12.0631	12.2621	12.3537	12.2753	12.2609	12.3163	12.4078	12.1652	12.1219	11.9947	11.9385	11.956	11.8321	12.1494	12.1225	11.6344	11.7499	12.0014	11.809	12.2107	12.508	12.2633	12.3429	12.5639	12.5589	12.3371	12.5167	12.5311	12.3435	12.2366	13.03	12.6225	12.5584	12.4946	12.5672	12.4571	12.5105	12.5828	12.5857	12.581	12.0845	12.1036	12.5105	12.3298	12.3295
PC.aa.C42.6	PC aa C42:6	Phosphatidyl-cholines	Phosphatidyl-choline aa C42:6	60	9.30606	9.85487	10.0471	9.60363	9.93664	10.3783	10.1948	10.2808	9.79279	10.1228	10.1228	10.0795	10.2923	10.3805	9.83289	9.86109	10.1421	9.91886	9.67419	10.0154	9.97728	9.59432	10.137	9.91588	9.72451	9.45327	9.72622	10.0688	9.86573	9.78136	10.5479	10.8734	10.6008	10.4757	9.99718	10.623	10.6493	10.4737	10.8626	10.8549	10.3955	10.5859	10.6707	10.6275	10.5147
PC.aa.C42.1	PC aa C42:1	Phosphatidyl-cholines	Phosphatidyl-choline aa C42:1	60	6.78136	6.67243	6.84549	6.45006	7.05528	6.93074	6.65821	6.40139	6.83289	6.72792	6.56407	6.91886	6.42945	6.85798	6.57577	6.4065	6.32391	6.2077	6.26059	7	6.71425	6.60333	6.70044	6.26529	6.96578	6.40088	6.57016	6.72792	6.59619	6.67243	7.26679	6.94251	6.87036	6.67243	6.75489	6.85798	7.16993	6.90689	7.15987	6.90689	7.19967	7.33985	6.97728	7.06609	7.03342
PC.aa.C42.2	PC aa C42:2	Phosphatidyl-cholines	Phosphatidyl-choline aa C42:2	60	7.78136	7.75489	7.74819	7.33985	7.66534	7.86419	7.75489	7.8392	7.48382	7.82018	7.71425	7.63662	7.94251	7.62205	7.7879	7.35755	7.3837	7.55459	7.35755	7.46761	7.92481	7.48382	7.83289	7.76818	7.49985	7.7211	7.69349	7.89482	7.65105	7.60733	8.45121	8.31741	7.86419	8.01123	8.02791	8	8.22882	7.93074	8.06609	8.40088	7.75489	8.01681	8.36632	7.99435	7.91289
PC.aa.C40.3	PC aa C40:3	Phosphatidyl-cholines	Phosphatidyl-choline aa C40:3	60	8.99152	9.35535	9.47776	8.90989	9.17991	9.86419	9.3966	9.42206	9.16742	9.74315	9.90238	9.66888	9.91886	9.70044	9.39874	9.31288	9.59246	9.54882	9.23122	9.36194	9.56605	9.03892	9.76487	9.11114	9.02514	8.85487	9.06878	9.44294	8.94837	9.00562	10.0389	10.0901	9.64926	9.82337	9.3966	10.1046	10.0728	9.92778	10.2668	10.4429	9.98157	10.1176	10.1787	10.115	10.1344
PC.ae.C40.2	PC ae C40:2	Phosphatidyl-cholines	Phosphatidyl-choline ae C40:2	60	8.98868	9.00843	9.16491	8.86109	9.1472	9.31061	9.24555	9.43879	9.10591	9.37069	9.17742	9.27612	9.20701	9.33539	9.15228	8.93369	9.21917	9.17991	8.81698	9.17991	9.28309	9.0634	9.43671	9.11894	9.08746	8.84235	9.26209	9.21675	9.09276	9.09803	9.5157	9.55842	9.3443	9.35094	9.16993	9.48784	9.40514	9.46148	9.60363	9.62388	9.31061	9.53528	9.74483	9.61102	9.49985
PC.ae.C36.2	PC ae C36:2	Phosphatidyl-cholines	Phosphatidyl-choline ae C36:2	60	13.5021	13.5606	13.625	13.3348	13.5452	13.3941	13.3745	13.4231	13.1523	13.4142	12.8621	13.1062	13.0116	13.149	13.1718	12.9011	12.9892	13.1426	12.8655	13.3934	13.7658	13.5243	13.6717	13.8051	13.774	13.4588	13.8026	13.8433	13.6563	13.5168	14.0694	13.8984	13.7307	13.713	13.7381	13.449	13.6319	13.5291	13.5503	13.607	13.2017	13.0582	13.691	13.3197	13.3531
PC.aa.C34.1	PC aa C34:1	Phosphatidyl-cholines	Phosphatidyl-choline aa C34:1	60	17.2568	17.4908	17.5723	17.1062	17.4445	17.6398	17.4307	17.2001	17.1822	17.634	17.8022	17.4503	17.751	17.333	17.1714	17.1944	17.3919	16.9745	16.4192	16.6194	17.6931	17.2737	17.9836	16.7652	16.6513	16.8474	17.085	16.9659	16.5917	17.2051	16.6989	16.8424	16.6618	16.6656	16.1423	17.0424	16.9586	16.8834	17.147	16.8112	17.1571	17.5203	16.9127	17.2198	17.0075
PC.aa.C42.5	PC aa C42:5	Phosphatidyl-cholines	Phosphatidyl-choline aa C42:5	60	8.10329	8.27612	8.76818	7.90087	8.45121	9.11634	8.76487	8.50383	8.30378	8.90989	8.98584	9.02514	8.92184	9.01123	8.61471	8.81378	8.99152	8.94837	8.40088	8.58871	8.95128	8.29462	8.91886	8.26679	8.26209	8.08215	8.19967	8.53916	8.11374	8.3837	8.83289	9.17742	8.74147	8.61471	8.38802	9.20457	9.28771	9.10852	9.37938	9.48382	9.28771	9.37504	9.37721	9.25974	9.26679
PC.aa.C32.1	PC aa C32:1	Phosphatidyl-cholines	Phosphatidyl-choline aa C32:1	60	13.0909	13.2886	13.5732	12.7826	13.6076	13.6199	13.4507	13.0686	12.8043	13.7428	14.2112	13.7217	13.8886	13.3414	12.875	13.5589	13.6507	13.2815	12.0634	12.3851	14.255	13.4906	14.3765	12.5333	12.4709	12.8455	12.8072	12.5748	12.118	13.1759	12.0691	12.5125	12.374	12.5997	11.7453	12.8248	13.0698	12.7266	13.0002	12.8232	13.2383	13.716	12.7887	13.3788	13.059
PC.ae.C40.1	PC ae C40:1	Phosphatidyl-cholines	Phosphatidyl-choline ae C40:1	60	11.375	11.5699	11.7181	11.2246	11.42	12.0718	11.9487	11.7756	11.9611	12.3587	12.3236	12.3032	12.1046	12.0802	12.2321	12.25	12.7692	12.4986	12.3581	12.1874	11.9293	11.5594	12.3485	11.0203	11.0721	11.0974	11.8118	11.633	11.2058	11.6466	12.0634	12.1222	11.7871	12.057	11.6362	12.1706	12.2647	12.3883	12.5476	12.6808	12.5831	12.6396	12.4546	12.5875	12.3923
PC.ae.C34.1	PC ae C34:1	Phosphatidyl-cholines	Phosphatidyl-choline ae C34:1	60	11.9564	12.0831	12.1082	11.809	12.1085	12.2228	12.2246	12.03	11.9841	12.2559	12.1577	12.0358	12.1225	12.0182	11.9769	11.9031	12.0868	12.0161	11.6777	11.8234	12.4349	12.1472	12.5319	11.9012	11.8715	11.8514	11.9858	11.9392	11.8029	11.9069	11.9106	11.9069	11.8082	11.6564	11.5309	11.849	11.8506	11.8162	11.8975	11.8486	11.8202	12.0711	11.9039	11.9982	11.9035
PC.aa.C40.4	PC aa C40:4	Phosphatidyl-cholines	Phosphatidyl-choline aa C40:4	60	11.2802	11.5245	11.6804	11.2562	11.7069	12.0851	11.8178	11.9326	11.5088	12.1437	12.0272	11.9651	12.1551	12.0885	11.7082	11.757	12.0478	11.7944	11.5736	11.6248	11.9046	11.4404	12.0116	11.3117	11.236	11.3619	11.4929	11.7134	11.3498	11.7004	11.9719	12.3166	12.0262	11.9333	11.5732	12.0375	12.2986	11.9848	12.3851	12.5253	12.1898	12.5275	12.3052	12.3295	12.2408
PC.aa.C28.1	PC aa C28:1	Phosphatidyl-cholines	Phosphatidyl-choline aa C28:1	60	7.33985	7.27612	7.49185	7.10852	6.91886	7.40088	6.91886	7.05528	7.02237	7.55459	7.40088	7.47573	6.97728	7.29462	7.02237	7.03342	7.37504	7.10852	7.12928	7.19967	7.3837	7.12928	7.33092	7.21917	7.19967	7.17991	7.41785	7.08746	6.82018	7.41785	7.27612	7.2384	7.17991	7.22882	7.26679	7.2384	7.44294	7.29462	7.33092	7.31288	7.39232	7.7211	7.26679	7.42626	7.2384
PC.ae.C40.4	PC ae C40:4	Phosphatidyl-cholines	Phosphatidyl-choline ae C40:4	60	10.9069	10.9858	11.3015	10.8049	11.2276	11.2691	11.2946	11.2929	11.0327	11.4315	10.933	11.4315	11.196	11.4414	11.411	11.3332	11.6684	11.4041	11.3253	11.599	11.7228	11.3376	11.4351	11.0993	11.2294	11.1948	11.3597	11.6569	11.2485	11.2597	11.4696	11.7756	11.617	11.2808	11.0042	11.2726	11.3287	11.4242	11.5196	11.4998	11.3977	11.5584	11.7748	11.5038	11.5675
PC.ae.C32.2	PC ae C32:2	Phosphatidyl-cholines	Phosphatidyl-choline ae C32:2	60	8.02791	8.17493	8.32193	8.14466	7.92481	8.224	8.22882	8.01123	7.83289	7.90087	8.27146	8.16491	8.17493	7.85175	8.01123	7.59246	8.05528	8.09803	7.85175	8.08215	8.32193	7.97154	8.31741	8.20945	8.18982	7.87652	7.91886	8.44294	7.85175	7.9542	8.72451	8.51964	8.31741	8.12928	8.10852	8.03892	8.28077	8.30378	8.27146	8.08746	7.84549	8.02237	8.40088	8.17493	8.21917
PC.ae.C36.5	PC ae C36:5	Phosphatidyl-cholines	Phosphatidyl-choline ae C36:5	60	10.9484	10.9766	11.368	10.9061	10.7748	11.2396	10.9607	10.9958	10.7347	11.0921	10.9352	11.3174	10.6839	11.0272	10.9307	10.6484	11.0961	11.2131	10.9506	11.1273	11.3945	11.3208	11.4949	11.0028	11.2107	11.2306	11.204	11.1799	11.0007	11.4635	11.2198	11	11.0546	11.014	11.0049	10.9285	11.188	11.3934	11.2276	11.1124	11.0464	11.2685	11.3955	11.0492	11.0293
PC.aa.C42.0	PC aa C42:0	Phosphatidyl-cholines	Phosphatidyl-choline aa C42:0	60	7.29462	7.42626	7.33985	7.53138	7.33092	7.59246	7.50779	7.62205	7.11894	7.65105	7.72792	7.31288	7.41785	7.26679	7.40939	7.12928	7.40088	7.40939	6.90689	7.58496	7.6865	7.66534	8.07682	7.65821	7.69349	7.55459	7.3837	7.59991	7.54689	7.90689	7.97728	7.58496	7.61471	7.44294	7.33092	7.55459	7.43463	7.62205	7.67243	7.64386	7.66534	7.70044	7.65821	7.42626	7.31288
PC.ae.C42.3	PC ae C42:3	Phosphatidyl-cholines	Phosphatidyl-choline ae C42:3	60	9.98726	10.0238	10.3264	9.87498	10.062	10.3004	10.1472	9.93958	9.96578	10.4041	10.444	10.3117	10.2021	10.1923	10.2819	10.1396	10.5382	10.341	10.151	10.2527	10.2192	9.89936	10.5546	9.82337	9.82337	9.62571	10.0993	9.86264	9.60548	9.86728	10.4512	10.3399	10.0967	10.2312	9.98299	10.2912	10.3859	10.4645	10.5708	10.5255	10.5953	10.7993	10.5216	10.5469	10.3554
PC.aa.C32.2	PC aa C32:2	Phosphatidyl-cholines	Phosphatidyl-choline aa C32:2	60	10.314	10.3805	10.4168	10.0566	10.7657	10.8517	10.9527	10.9256	10.4512	11.236	11.4625	11.0967	11.3276	11.0105	10.8757	11.0451	11.2125	10.8619	10.3026	10.6733	11.158	10.4409	10.9129	10.0861	10.1649	10.2384	10.4357	10.2691	9.9629	10.4574	10.7245	10.8541	10.6847	10.988	10.5078	10.9425	11.5265	11.0362	11.1935	11.5665	11.0231	11.4051	11.2674	11.3482	11.4057
PC.ae.C42.0	PC ae C42:0	Phosphatidyl-cholines	Phosphatidyl-choline ae C42:0	60	9.14975	9.11634	9.54496	9.10852	9.13186	9.89936	9.61102	9.55459	9.50184	9.98868	9.95855	9.99718	10.0389	9.87652	9.73809	9.8857	10.2095	9.8933	9.42417	9.47168	9.75822	9.44501	9.82496	8.98014	9.12412	9.24317	9.33539	9.41996	9.01959	9.56605	9.79279	9.84862	9.76818	9.63844	9.13699	9.9263	10.0512	9.85798	10.255	10.2889	9.99859	10.007	10.0334	9.96578	10.0182
PC.ae.C38.4	PC ae C38:4	Phosphatidyl-cholines	Phosphatidyl-choline ae C38:4	60	11.9248	12.1821	12.3454	11.8591	12.2113	12.4594	12.3691	12.3587	12.217	12.5596	12.2553	12.5567	12.2509	12.6651	12.5505	12.5805	12.793	12.5442	12.464	12.5981	12.7294	12.4155	12.4979	12.1752	12.3449	12.2195	12.4856	12.5953	12.3457	12.4538	12.4597	12.7381	12.527	12.332	12.1843	12.3818	12.5418	12.4976	12.5925	12.6746	12.5868	12.6974	12.6463	12.6207	12.5994
PC.ae.C36.3	PC ae C36:3	Phosphatidyl-cholines	Phosphatidyl-choline ae C36:3	60	11.102	11.3134	11.3542	11.1478	11.4491	11.3343	11.6119	11.4898	11.2802	11.3487	11.2222	11.1762	11.2644	11.2639	11.2691	10.9844	11.2216	11.3399	11.1649	11.3415	11.6152	11.3326	11.6069	11.3032	11.4147	11.1929	11.3348	11.4702	11.224	11.1427	11.7398	11.6817	11.5033	11.4681	11.4019	11.5285	11.5003	11.5651	11.7381	11.5469	11.227	11.2877	11.6755	11.4481	11.4299
PC.aa.C30.0	PC aa C30:0	Phosphatidyl-cholines	Phosphatidyl-choline aa C30:0	60	9.84078	9.84706	9.72622	9.5216	9.49785	9.74819	9.43671	9.47371	9.26913	9.78953	9.61471	9.44087	9.51964	9.68475	9.43254	9.61102	9.70908	9.55267	9.11634	9.49586	10.0967	9.89026	9.89785	9.51767	9.68124	9.44294	9.5157	9.45121	9.33539	9.62753	9.79604	9.67419	9.66711	9.59059	9.79766	9.47168	9.79279	9.60918	9.54882	9.69	9.47573	9.77314	9.63118	9.45533	9.68124
PC.ae.C38.2	PC ae C38:2	Phosphatidyl-cholines	Phosphatidyl-choline ae C38:2	60	13.1608	13.3462	13.3386	12.919	13.3592	12.9257	13.0509	12.8301	12.7256	13.1084	12.3872	12.7946	12.4694	12.4755	12.7209	12.4173	12.6078	12.7803	12.4564	13.0265	13.518	13.2655	13.592	13.6222	13.5101	13.0868	13.3644	13.646	13.354	13.1662	13.7152	13.4993	13.4823	13.2366	13.2396	13.0563	12.9643	13.1344	12.9416	13.0411	12.6243	12.5732	13.5805	12.7434	12.8679
PC.ae.C40.6	PC ae C40:6	Phosphatidyl-cholines	Phosphatidyl-choline ae C40:6	60	10.5689	10.8049	11.1013	10.5265	10.8564	11.2796	11.0244	11.0119	10.875	11.1984	10.8948	11.2342	10.9723	11.3089	11.1299	11.0203	11.2414	11.0566	11.0881	11.2461	11.3185	10.952	11.1189	10.9278	10.9607	10.7415	11.1273	11.279	11.0028	10.9887	11.2276	11.5088	11.2603	11.014	10.7591	11.0895	11.2046	11.1693	11.3443	11.3832	11.1649	11.3542	11.265	11.2715	11.1434
PC.aa.C36.2	PC aa C36:2	Phosphatidyl-cholines	Phosphatidyl-choline aa C36:2	60	18.2064	18.1877	18.3649	18.0388	18.0182	18.192	17.9427	18.0156	17.6634	18.1405	18.0195	17.9749	17.882	17.9138	17.7939	17.5128	17.7899	17.6776	17.5207	17.8379	18.1064	17.9173	18.3061	18.1765	18.1383	18.1234	18.135	18.1248	17.9759	18.134	18.4932	18.1131	18.064	18.0738	18.2201	18.0884	18.135	18.2	18.1072	18.0646	17.9063	18.0885	18.1226	17.9483	17.8146
PC.aa.C32.3	PC aa C32:3	Phosphatidyl-cholines	Phosphatidyl-choline aa C32:3	60	7.26679	7.27612	7.75489	7.14975	7.3837	7.8392	7.50779	7.70736	7.33092	7.65821	7.7211	7.36632	7.5157	7.53916	7.56986	7.46761	7.73471	7.76155	7.12928	7.57743	7.70044	7.44294	7.57743	7.37504	7.10852	7.14975	7.30378	7.29462	7.20945	7.39232	7.63662	7.53138	7.53138	7.5157	7.10852	7.3837	7.61471	7.70736	7.69349	7.67243	7.54689	7.90087	7.70044	7.53916	7.8392
PC.ae.C36.4	PC ae C36:4	Phosphatidyl-cholines	Phosphatidyl-choline ae C36:4	60	11.8206	12.1911	12.1636	11.8719	12.1994	12.2758	12.1599	11.9204	11.9399	12.1567	12.1799	12.1331	12.1157	12.1948	12.1046	12.1602	12.3421	12.3086	12.101	12.2802	12.6504	12.4422	12.6749	12.2435	12.3185	11.9972	12.2744	12.221	12.0502	12.2729	12.4504	12.3518	12.2897	12.0109	11.9311	12.1299	12.1855	12.284	12.2636	12.3259	12.1796	12.4828	12.2782	12.2889	12.1102
PC.aa.C38.1	PC aa C38:1	Phosphatidyl-cholines	Phosphatidyl-choline aa C38:1	60	8.98299	9.41996	9.75989	9.13443	9.03617	9.63844	9.07948	8.15482	9.20457	9.31741	9.63844	9.46352	9.63844	9.51964	8.87958	8.57743	9.20701	9.14466	8.28077	9.18239	9.46557	8.75489	9.3443	8.80735	8.62571	9	9.32193	9.31741	8.37938	9.19967	8.32193	8.29462	8.08746	8.53138	8.76155	8.69697	8.49985	9.06878	8.9542	7.88264	8.92184	9.12412	8.77149	8.85175	9.19722
PC.ae.C30.0	PC ae C30:0	Phosphatidyl-cholines	Phosphatidyl-choline ae C30:0	60	6.65821	6.93074	6.90689	6.67243	6.57092	6.93074	6.45088	6.57168	6.67243	6.97728	6.80735	6.78136	6.88264	6.98868	6.70044	6.58466	6.65821	6.89482	6.61633	6.85798	6.91886	6.74147	6.72792	6.90689	6.76818	6.70044	6.58436	6.88264	6.70044	6.84549	6.9542	6.76818	6.79442	6.83289	6.65821	6.71425	6.9542	6.88264	6.91886	6.88264	6.59051	7.17991	6.72792	6.6865	6.65821
PC.ae.C34.3	PC ae C34:3	Phosphatidyl-cholines	Phosphatidyl-choline ae C34:3	60	10.2095	10.3354	10.6591	10.5008	10.1421	10.5934	10.5245	10.5746	10.0014	10.2969	10.5127	10.4533	10.2324	10.2738	10.043	9.66178	10.0566	10.341	10.0279	9.95855	10.3129	10.1636	10.6751	10.5216	10.4157	10.5382	10.2216	10.5226	10.2923	10.4168	10.7004	10.3619	10.3399	10.4645	10.4737	10.3815	10.2372	10.7773	10.6221	10.3859	10.1085	10.2842	10.5255	10.3129	10.3805
PC.ae.C44.3	PC ae C44:3	Phosphatidyl-cholines	Phosphatidyl-choline ae C44:3	60	7.73471	7.80735	8.03892	7.56986	7.80735	7.7879	7.61471	7.66534	7.27612	7.79442	7.74147	7.64386	7.62936	7.67948	7.56986	7.35755	7.56224	7.43463	7.30378	7.60733	7.76155	7.40939	7.9542	7.65105	7.84549	7.44294	7.36632	7.49185	7.34873	7.48382	8.27146	7.84549	7.6865	7.74147	7.86419	7.76155	7.74819	7.77479	7.9542	7.78136	7.65821	7.87036	7.82018	7.70044	7.44294
PC.ae.C36.1	PC ae C36:1	Phosphatidyl-cholines	Phosphatidyl-choline ae C36:1	60	11.2819	11.5603	11.568	11.1573	11.6138	11.4813	11.5113	11.3309	11.2372	11.6004	11.3587	11.3526	11.4747	11.4179	11.3504	11.1517	11.3276	11.0701	10.8186	11.1079	11.7871	11.3542	11.7017	11.3371	11.3123	11.144	11.3977	11.5464	11.1861	11.2674	11.4205	11.525	11.2264	11.1978	11.0084	11.1586	11.1504	11.2574	11.2808	11.2544	11.2426	11.4502	11.4163	11.2082	11.2597
PC.aa.C36.6	PC aa C36:6	Phosphatidyl-cholines	Phosphatidyl-choline aa C36:6	60	8.29462	8.48382	8.40088	8.13443	8.56224	9.08215	8.92184	9.10591	8.74819	9.33539	9.43254	9.37504	9.37938	9.40088	8.86419	9.19722	9.54689	9.07682	8.57743	8.73132	9.0607	8.62571	9.22159	8.00562	8.20457	8.40939	8.78136	8.57365	8.29002	8.75822	8.73132	8.88874	8.7879	8.83289	8.3837	9.02791	9.44501	9.11374	9.28309	9.43254	9.17742	9.54303	9.20457	9.40514	9.19722
PC.aa.C38.0	PC aa C38:0	Phosphatidyl-cholines	Phosphatidyl-choline aa C38:0	60	9.96434	10.242	10.2336	9.83447	10.2288	10.5575	10.341	10.1997	9.99152	10.6257	10.5488	10.4767	10.3934	10.3923	10.352	10.2467	10.5708	10.4242	10.2527	10.352	10.5294	10.2842	10.7398	10.102	10.3387	10.1636	10.3309	10.1699	10.0458	10.3287	10.5048	10.5216	10.4346	10.0526	10.1228	10.3129	10.4009	10.4284	10.5343	10.6777	10.5206	10.7134	10.4737	10.5603	10.3061
PC.aa.C36.1	PC aa C36:1	Phosphatidyl-cholines	Phosphatidyl-choline aa C36:1	60	14.7847	15.1346	15.1427	14.788	14.9008	15.2794	14.9253	14.9093	14.4967	15.2144	15.4639	15.336	15.35	14.9303	14.7384	14.6762	15.1309	14.5683	14.1692	14.5231	15.1111	14.8141	15.5401	14.6634	14.709	14.7375	14.5723	14.7753	14.4519	15.008	14.7284	14.6105	14.9213	14.6554	14.2858	14.7076	14.588	14.6064	14.8042	14.7263	14.9924	15.3386	14.737	14.7084	14.5967
PC.aa.C34.2	PC aa C34:2	Phosphatidyl-cholines	Phosphatidyl-choline aa C34:2	60	18.9328	18.92	19.1008	18.8852	18.7698	18.9174	18.7318	18.5266	18.5407	18.7228	18.6113	18.5507	18.5151	18.6608	18.6494	18.2809	18.2589	18.3683	18.1548	18.668	18.783	18.4814	18.8052	18.9278	18.9006	18.6639	18.9486	18.8635	18.6833	18.7439	19.0987	18.8358	18.5764	18.7753	18.8954	18.7313	18.8653	18.9543	18.9605	18.8418	18.6475	18.737	18.7764	18.7389	18.5972
PC.aa.C38.5	PC aa C38:5	Phosphatidyl-cholines	Phosphatidyl-choline aa C38:5	60	14.9582	15.128	15.2738	14.5971	15.0516	15.6782	15.4343	15.2993	15.4616	16.1492	15.9488	16.0788	15.9909	15.6597	15.7114	16.043	16.3864	15.8125	15.3536	15.2506	15.7064	15.1221	15.8757	14.3159	14.3997	14.8305	15.1053	15.1231	14.5639	15.2888	14.8601	15.1462	14.8996	14.9592	14.4721	15.2112	15.4413	15.3186	15.5007	15.661	15.7055	15.9588	15.3465	15.7315	15.558
PC.ae.C34.0	PC ae C34:0	Phosphatidyl-cholines	Phosphatidyl-choline ae C34:0	60	8.89785	8.9629	9.10852	8.81698	8.80413	8.8392	8.66888	8.64386	8.65105	8.9629	8.73132	8.65821	8.45121	8.73471	8.73471	8.76818	8.90689	8.67243	8.45943	8.633	9.39446	9.17742	9.2503	9.09803	9.17493	8.84235	9.16239	9.13443	8.82018	8.94837	9.2384	8.84862	8.8857	8.66534	8.88264	8.79442	8.73809	8.90087	8.68299	8.89482	9.03617	8.77808	8.94837	8.66888	8.64024
PC.aa.C34.4	PC aa C34:4	Phosphatidyl-cholines	Phosphatidyl-choline aa C34:4	60	9.08746	9.49586	9.56986	8.88874	9.60177	10.0375	10.1228	9.91737	9.5157	10.2456	10.4767	10.1085	10.1874	10.1163	9.75489	10.1111	10.543	10.1215	9.59991	9.65284	10.0715	9.46148	9.87652	8.9629	9.07682	9.2384	9.56605	9.47371	9.05257	9.54689	9.54689	9.86109	9.5812	9.82655	9.26913	9.71768	10.218	9.90839	10.2796	10.375	9.93958	10.3998	10.0755	10.4284	10.2958
PC.ae.C44.5	PC ae C44:5	Phosphatidyl-cholines	Phosphatidyl-choline ae C44:5	60	8.87344	8.87344	9.22641	8.67596	8.96578	9.31515	9.18735	8.8392	8.96867	9.29002	9.45943	9.28309	9.11114	9.00562	9.10066	9.13955	9.38154	9.24555	9.0634	9.21189	9.19476	8.90087	9.39232	8.60363	8.84235	8.67243	8.82337	8.8009	8.60733	8.98868	9.24079	9.07948	8.89178	8.93369	8.87344	9.12412	9.11634	9.41996	9.38586	9.25267	9.3443	9.54689	9.37721	9.26679	9.07948
PC.ae.C40.3	PC ae C40:3	Phosphatidyl-cholines	Phosphatidyl-choline ae C40:3	60	8.97154	9.01123	9.25503	8.65464	9.31741	9.38802	9.12153	9.21675	9.03892	9.47573	9.23601	9.48985	9.2738	9.1472	9.21675	9.03067	9.36413	9.07146	8.93958	9.10852	9.69	9.30378	9.67596	8.91289	8.99435	9.02237	9.01123	9.29232	8.94251	9.13699	9.42206	9.61839	9.28077	9.1267	8.8009	9.27845	9.40088	9.1267	9.3443	9.31967	9.36851	9.41363	9.40514	9.19476	9.14211
PC.ae.C38.1	PC ae C38:1	Phosphatidyl-cholines	Phosphatidyl-choline ae C38:1	60	10.0701	10.0795	9.97871	9.61471	10.0634	10.0498	10.0084	9.77314	9.51964	10.2216	9.7039	9.96867	9.76321	9.57932	9.75154	9.42836	9.92481	9.60363	9.29462	9.71253	10.3117	10.1923	10.3859	10.0238	9.86109	9.55651	9.92035	9.88417	9.85643	9.69174	10.1059	9.89936	9.66534	9.47168	9.50581	9.67243	9.79279	9.45533	9.66888	9.45738	9.43463	9.73809	10.014	9.71253	9.44915
PC.ae.C36.0	PC ae C36:0	Phosphatidyl-cholines	Phosphatidyl-choline ae C36:0	60	8.72451	9.01123	9.1472	8.74147	8.93664	8.82337	8.92184	8.61839	8.49985	8.70736	8.67948	8.64746	8.66178	8.54689	8.52748	8.49586	8.79766	8.66534	8.06609	8.60363	9.19476	9.03617	9.24079	9.02514	8.91886	8.78463	8.6865	8.85487	8.60363	8.84549	9.04439	8.86419	8.96	8.51964	8.53138	8.53528	8.61471	8.52748	8.82972	8.90989	8.65821	8.8009	9.01123	8.63662	8.89178
PC.aa.C32.0	PC aa C32:0	Phosphatidyl-cholines	Phosphatidyl-choline aa C32:0	60	13.8412	13.8611	13.9715	13.6275	13.3798	13.7245	13.456	13.2193	13.364	13.8473	13.6889	13.5489	13.2897	13.4019	13.6267	13.3989	13.7365	13.5799	13.2646	13.4684	14.1703	14.1468	14.196	13.5719	13.616	13.4961	13.7099	13.5644	13.371	13.803	13.7339	13.3297	13.3765	13.2516	13.4625	13.3759	13.5067	13.6005	13.5088	13.6617	13.6402	13.6922	13.4684	13.5209	13.411
PC.aa.C36.5	PC aa C36:5	Phosphatidyl-cholines	Phosphatidyl-choline aa C36:5	60	12.994	13.1924	13.3939	12.7944	13.3815	13.4896	13.3486	13.3953	13.0236	13.6487	13.8175	13.6987	13.6807	13.5043	13.1801	13.4149	13.769	13.4013	12.7603	12.917	13.4839	12.9342	13.7575	12.6309	12.6709	12.9482	13.2729	12.9807	12.6036	13.2126	13.0629	13.0708	13.0049	13.2593	12.8019	13.1555	13.3761	13.2639	13.4473	13.5018	13.3801	13.7159	13.3692	13.6972	13.4392
PC.aa.C40.5	PC aa C40:5	Phosphatidyl-cholines	Phosphatidyl-choline aa C40:5	60	11.9607	12.3188	12.4719	11.891	12.242	12.8603	12.4512	12.4587	12.3214	13.0936	13.0686	13.0427	12.9595	12.7692	12.5462	12.7733	13.2688	12.6357	12.2694	12.1167	12.7893	12.1331	12.9061	11.7616	11.7202	12.1102	12.0782	12.3401	11.8384	12.2553	12.1658	12.5164	12.3518	12.0828	11.6667	12.511	12.4181	12.384	12.5847	12.7834	12.9185	13.3163	12.4818	12.7694	12.6926
PC.ae.C30.2	PC ae C30:2	Phosphatidyl-cholines	Phosphatidyl-choline ae C30:2	60	5.69237	5.60674	5.67582	5.54905	5.39163	5.59962	5.62556	5.62819	5.68229	5.95629	5.72301	5.76607	6.0072	5.77768	5.78999	5.56986	5.82146	5.07639	5.73118	5.90183	5.80529	5.48188	6.05333	5.91767	5.84649	5.53947	5.46532	6.1471	5.52576	5.68986	6.31578	6.13832	5.64616	5.50684	6.01346	5.6014	5.80993	5.49633	5.37712	5.56285	5.35085	6.24622	6.03562	5.44062	5.53045
PC.ae.C42.2	PC ae C42:2	Phosphatidyl-cholines	Phosphatidyl-choline ae C42:2	60	8.46761	8.61102	8.83289	8.3966	8.66888	9.04166	8.93074	8.56986	8.77479	9.17493	9.31288	9.35975	9.45327	8.8857	8.80413	8.94251	9.40939	8.90689	8.62205	8.44708	8.90087	8.43879	9.33539	8.13443	8.01123	7.9542	8.45121	8.41785	7.93074	8.51175	8.61471	8.82337	8.59619	8.55842	8.20945	8.75822	9.00843	8.97728	9.06609	9.24793	9.13955	9.40088	8.8392	9.24793	8.93664
PC.aa.C38.3	PC aa C38:3	Phosphatidyl-cholines	Phosphatidyl-choline aa C38:3	60	14.5	14.564	14.9463	14.3673	14.6864	15.0823	14.6693	14.8496	14.6329	15.1053	15.2289	15.2994	15.3514	14.8281	14.5831	14.7355	15.1611	14.6662	14.3446	14.3228	14.8319	14.5055	15.1053	14.3042	14.2281	14.5896	14.4915	14.5793	14.1615	14.6515	14.7482	14.8126	14.6287	14.4685	14.2129	14.7788	14.7549	14.7697	14.8588	14.8732	15.0387	15.2042	14.7416	14.8787	14.6956
PC.ae.C38.0	PC ae C38:0	Phosphatidyl-cholines	Phosphatidyl-choline ae C38:0	60	11.1144	11.3264	11.4599	10.8502	11.3663	12.168	11.8941	11.7764	11.6931	12.4226	12.4821	12.6434	12.371	12.3742	11.9189	12.2697	12.7056	12.1917	11.7657	11.6316	11.7997	11.3123	12.061	10.6321	10.9381	11.0244	11.4914	11.5013	10.8819	11.5864	11.4136	11.6826	11.525	11.7305	11.1299	11.9233	12.0957	11.9473	12.1248	12.3633	12.2597	12.592	12.0841	12.5377	12.1883
PC.aa.C34.3	PC aa C34:3	Phosphatidyl-cholines	Phosphatidyl-choline aa C34:3	60	14.0435	14.4391	14.3869	14.0134	14.5958	14.6732	14.8196	14.5126	14.2792	14.7349	15.0311	14.7977	14.7785	14.8656	14.4154	14.4263	14.6617	14.4926	14.1105	14.2838	14.5364	14.0874	14.4889	13.9656	14.0243	14.0623	14.2561	14.2546	13.859	14.3039	14.2958	14.4592	14.3373	14.5413	14.1298	14.5838	14.6987	14.6179	14.8485	14.8464	14.56	14.938	14.7379	14.9856	14.8116
PC.aa.C36.4	PC aa C36:4	Phosphatidyl-cholines	Phosphatidyl-choline aa C36:4	60	17.4447	17.6098	17.8342	17.4244	17.5359	17.9543	17.6569	17.4748	17.5014	17.9921	17.9108	17.7959	17.7211	17.8305	17.8383	17.7419	18.0192	17.7432	17.4956	17.6878	17.8774	17.5431	18.0179	17.1838	17.3316	17.3737	17.623	17.5802	17.2773	17.7606	17.631	17.5845	17.4156	17.4711	17.3562	17.5242	17.634	17.7046	17.8798	17.7309	17.7415	17.99	17.624	17.8477	17.6249
PC.aa.C40.6	PC aa C40:6	Phosphatidyl-cholines	Phosphatidyl-choline aa C40:6	60	14.2364	14.575	14.9778	14.4769	14.5807	15.3648	14.8588	14.9952	14.5264	15.099	15.2362	15.3461	15.1221	15.3452	14.7916	14.8128	15.2556	14.7279	14.8687	14.8277	14.7609	14.4803	15.0185	14.3665	14.4974	14.7309	14.5993	14.6672	14.3576	14.9023	14.6385	15.0241	14.9137	14.6235	14.3289	14.9459	15.0168	14.9242	15.1395	14.9516	15.2518	15.4604	14.8752	15.0306	14.7222
PC.ae.C38.5	PC ae C38:5	Phosphatidyl-cholines	Phosphatidyl-choline ae C38:5	60	11.8525	11.9535	11.9326	11.6239	11.9769	12.2146	11.9762	11.8595	11.8368	12.2612	12.2825	12.2158	12.129	12.0488	12.0358	12.0795	12.3931	12.2258	11.9374	12.0258	12.4502	12.2568	12.5899	11.9181	12.0362	11.875	12.1098	11.8819	11.8368	12.1567	12.099	12.0539	11.9058	11.7334	11.7207	12.0189	12.0007	12.0272	12.0865	12.1309	12.0961	12.3715	12.0891	12.1399	12.0206
PC.aa.C36.3	PC aa C36:3	Phosphatidyl-cholines	Phosphatidyl-choline aa C36:3	60	16.813	16.7642	16.9764	16.5856	16.6268	16.9451	16.7498	16.6284	16.6279	17.1267	16.9794	16.9559	17.0999	16.5048	16.5495	16.5068	16.8225	16.6061	16.0938	16.2511	16.9471	16.5625	17.1568	16.3584	16.4919	16.492	16.6335	16.5808	16.1984	16.6706	16.9212	16.6585	16.5067	16.6127	16.6521	16.7597	16.8976	16.8082	16.8448	17.0236	16.6629	16.8323	16.7634	16.7471	16.6104
PC.aa.C38.4	PC aa C38:4	Phosphatidyl-cholines	Phosphatidyl-choline aa C38:4	60	16.1473	16.4927	16.8258	16.1432	16.4502	17.1063	16.6671	16.7857	16.451	17.2006	17.1954	17.2596	17.0319	17.2712	17.0116	17.0301	17.4587	16.909	16.9253	16.9066	16.8357	16.4865	16.9668	16.0965	16.2384	16.6715	16.6021	16.6901	16.3231	16.9044	16.4888	16.8028	16.7318	16.5694	16.2548	16.6608	16.8269	16.8781	17.0171	16.9374	17.1577	17.5234	16.7996	17.0532	16.8465
PC.ae.C32.1	PC ae C32:1	Phosphatidyl-cholines	Phosphatidyl-choline ae C32:1	60	9.00562	9.16993	9.35975	9.14975	9.15482	9.3837	9.15482	8.98868	8.84235	9.16993	9.43463	9.23362	9.07414	9.05799	9.20701	9.15482	9.29232	9.12153	8.7879	9.06609	9.54882	9.17493	9.56605	9.18239	9.30834	9.07682	9.21917	8.98868	8.89785	9.14211	9.45943	9.14466	9.17991	9.02514	8.95128	8.81057	9.04439	9.23362	9.03342	9.09011	8.92184	9.31515	9.0634	9.12412	9.09276
PC.ae.C38.3	PC ae C38:3	Phosphatidyl-cholines	Phosphatidyl-choline ae C38:3	60	10.7665	10.8447	10.9687	10.388	10.7707	10.7912	10.7574	10.7541	10.6944	11.1092	10.6073	10.8734	10.9542	10.4919	10.6511	10.5206	10.8704	10.6636	10.224	10.5517	11.0987	10.8154	11.1209	10.6978	10.5507	10.6357	10.7499	10.9665	10.5362	10.7855	10.93	10.9046	10.7296	10.6917	10.5411	10.6627	10.6211	10.7649	10.749	10.8803	10.6519	10.7985	10.9204	10.7117	10.7381
PC.aa.C38.6	PC aa C38:6	Phosphatidyl-cholines	Phosphatidyl-choline aa C38:6	60	16.2536	16.5358	16.798	16.2427	16.3514	17.2215	16.8458	16.7098	16.5955	17.1395	17.1244	17.1447	16.8402	17.1389	16.9314	16.8847	17.1152	16.8265	16.708	16.795	16.8654	16.5371	17.0329	16.0977	16.236	16.2427	16.5898	16.605	16.2361	16.6867	16.4942	16.7313	16.565	16.5727	16.1489	16.8057	16.9079	16.9682	17.1127	16.9144	17.1235	17.2491	16.8257	17.1146	16.7959
PC.ae.C40.5	PC ae C40:5	Phosphatidyl-cholines	Phosphatidyl-choline ae C40:5	60	9.72622	9.76155	9.83763	9.40727	9.91139	10.0848	9.84862	9.92778	9.95565	10.3945	10.0348	10.1293	10.0782	10.0056	9.88417	9.96578	10.3387	10.0661	9.77808	9.87498	10.3421	10.0307	10.2515	9.56796	9.75489	9.77479	9.74987	9.91737	9.68825	9.88874	9.93811	10.0967	9.79116	9.77314	9.34873	9.85487	9.91588	9.91886	9.93517	10.1189	9.89785	10.2761	10.0808	10.0821	9.93221
PC.ae.C38.6	PC ae C38:6	Phosphatidyl-cholines	Phosphatidyl-choline ae C38:6	60	10.8941	11.2808	11.3896	10.8895	11.0881	11.3923	11.227	11.0761	11.1542	11.7112	11.4131	11.3004	11.265	11.3636	11.2894	11.2609	11.4115	11.3603	11.1731	11.4173	11.4517	11.3761	11.8017	11.2348	11.3276	11.3371	11.403	11.2033	11.2336	11.4838	11.4073	11.3869	11.4051	11.0974	10.988	11.1699	11.2348	11.3078	11.3399	11.3783	11.1874	11.3548	11.242	11.3565	11.1799
PC.ae.C44.4	PC ae C44:4	Phosphatidyl-cholines	Phosphatidyl-choline ae C44:4	60	7.66534	7.78136	7.94251	7.59991	7.70044	8.08746	7.78136	7.60733	7.62936	8.24317	8.26679	8.04985	8.10852	7.93074	7.84549	7.7211	8.16491	7.89482	7.48382	7.48382	7.92481	7.46761	8.12412	7.50779	7.55459	7.47573	7.61471	7.56986	7.31288	7.65821	7.93664	7.93664	7.58496	7.7211	7.46761	7.58496	7.86419	7.94837	7.86419	8.01681	7.86419	8.18488	7.82018	8.16491	7.70736
SM.C24.1	SM C24:1	Sphingomyelins	Sphingomyelin C24:1	60	13.5241	13.431	13.0715	13.1474	12.8593	13.0512	13.3482	13.5469	13.5949	13.4982	13.2703	13.3959	13.5159	14.0429	13.9124	13.7249	13.5336	13.373	13.6875	13.8611	13.3422	13.8582	12.9634	13.0454	13.1682	13.4612	12.9618	13.2091	13.1816	13.4235	13.7207	13.6179	13.9752	13.5799	13.491	13.7538	13.6978	13.8653	13.7647	13.8203	13.8582	13.8835	13.8881	13.896	13.9276
SM.C18.1	SM C18:1	Sphingomyelins	Sphingomyelin C18:1	60	9.52943	9.48784	9.37504	9.27845	8.64024	9.27612	8.91588	9.27612	9.29921	9.46964	9.38586	9.43463	9.04439	9.34207	9.26209	9.37504	9.46352	9.224	9.17493	9.31741	9.37721	9.76984	9.40301	9.13699	9.2503	9.44087	9.31741	9.2503	9.02514	9.54882	9.7039	9.23122	9.5157	9.29232	9.35315	9.35094	9.42206	9.52552	9.31288	9.42836	9.31288	9.56986	9.26913	9.33316	9.34207
SM.C16.0	SM C16:0	Sphingomyelins	Sphingomyelin C16:0	60	14.2612	14.1895	14.1175	13.9891	13.7799	14.051	13.8444	14.1688	13.9044	14.32	13.9507	13.9685	13.8744	14.0947	13.8886	13.9428	14.0845	13.8665	13.9236	14.069	14.1339	14.4404	14.1466	14.0473	14.1426	14.2354	13.9306	14.1028	13.9605	14.2905	14.4184	14.0411	14.3721	13.9527	14.2049	14.0476	14.1237	14.1884	14.0074	14.0946	13.9574	14.2392	14.0366	14.0018	13.9088
SM.OH.C22.1	SM (OH) C22:1	Sphingomyelins	Hydroxysphingo-myelin C22:1	60	9.90087	10.3663	10.4189	10.2384	10.5999	9.74987	10.4168	10.5498	10.5167	10.1787	10.2033	10.2969	10.5689	11.0888	10.6891	10.722	10.4645	10.0593	10.4868	10.8719	10.4019	10.375	9.84392	10.5353	10.8146	10.7566	10.3061	10.6777	10.2854	10.3117	10.8796	10.9403	11.4105	10.8106	10.5018	10.7013	10.5196	10.5078	10.7707	10.6284	10.7532	10.7541	10.7549	10.7202	10.8603
SM.C24.0	SM C24:0	Sphingomyelins	Sphingomyelin C24:0	60	12.5591	12.8309	12.6398	12.7296	12.8277	12.7013	12.8836	13.2552	12.6484	12.8744	12.6891	12.685	13.0067	13.1275	12.6384	12.6834	12.6793	12.4576	12.4689	12.8922	12.6959	12.9699	13.0165	12.8784	12.7663	12.8094	12.5018	12.8228	12.7262	12.7196	13.1408	13.2896	13.4318	13.0077	12.7979	13.1752	12.9527	12.9086	13.1214	13.057	12.933	13.1185	13.0683	12.9526	13.0116
SM.C18.0	SM C18:0	Sphingomyelins	Sphingomyelin C18:0	60	10.9218	10.7814	10.5333	10.6511	9.82972	10.3685	10.275	10.3597	10.3772	10.5343	10.5245	10.3902	10.1824	10.4136	10.3576	10.332	10.4878	10.5167	10.3219	10.4635	10.4584	11.056	10.5613	10.341	10.5108	10.5641	10.4094	10.4584	10.3729	10.5981	10.9196	10.3815	10.6248	10.4263	10.4919	10.314	10.4676	10.8186	10.207	10.5906	10.3542	10.6312	10.3977	10.4009	10.5108
SM.C16.1	SM C16:1	Sphingomyelins	Sphingomyelin C16:1	60	11.8853	11.9549	12.0961	11.7254	11.7419	11.9894	11.7279	11.93	11.9118	12.3886	12.1665	11.8364	12.0116	12.0505	12.0074	12	12.0771	12.0137	11.8849	12.0011	12.0213	12.0661	12.3617	11.9215	11.8711	12.1338	12.187	11.952	11.8826	12.3149	12.4086	12.1254	12.4409	11.8471	12.059	12.2155	12.2375	12.1923	12.1163	12.1173	12.0931	12.2512	12.0934	12.1424	12.03
SM.OH.C22.2	SM (OH) C22:2	Sphingomyelins	Hydroxysphingo-myelin C22:2	60	10.3219	10.2384	10.3432	10.2738	10.1749	10.2703	10.2228	10.5421	10.6036	10.6384	10.3004	10.6284	10.5333	10.7099	10.9039	10.8082	10.7805	10.6046	10.5641	10.7022	10.7838	10.8065	10.4221	10.3354	10.4294	10.5821	10.5971	10.744	10.5275	10.4808	10.6724	10.6874	10.8711	10.5068	10.2621	10.7423	10.6944	10.5411	10.5906	10.6321	10.7065	10.6935	10.703	10.7262	10.8258
SM.OH.C16.1	SM (OH) C16:1	Sphingomyelins	Hydroxysphingo-myelin C16:1	60	8.43045	8.38802	8.16491	7.94251	7.72792	7.87036	8.03892	8.32193	8.00562	8.15987	7.87036	7.85175	7.82655	8.15987	7.92481	7.76155	8.07682	7.82655	7.97154	8.14466	8.21432	8.59991	8.10852	8.2384	8.13443	8.04985	8.02237	8.29921	8.20457	8.10329	8.53138	8.10852	8.48784	8.01681	8.33985	8.17991	8.09276	8.26209	7.90689	7.96	7.96	8	8.29921	7.85175	8.20457
SM.OH.C24.1	SM (OH) C24:1	Sphingomyelins	Hydroxysphingo-myelin C24:1	60	7.35755	7.64386	7.63662	7.20945	7.52356	7	7.29462	7.66534	7.83289	7.6865	7.42626	7.57743	7.85798	7.7879	8.02791	7.74819	7.97154	7.56224	7.75489	7.92481	8.00562	7.81378	7.8392	7.15987	7.19967	7.55459	7.78136	7.64386	7.2854	7.46761	7.98299	7.81378	7.89482	7.71425	7.39232	7.02237	7.59991	7.69349	7.7879	7.85798	7.71425	7.54689	8.07682	7.59246	7.69349
SM.OH.C14.1	SM (OH) C14:1	Sphingomyelins	Hydroxysphingo-myelin C14:1	60	10.1687	10.1687	10.2912	10.0593	9.99435	9.93517	9.67243	10.0553	9.89026	10.2935	9.80735	10.1472	9.74483	10.0498	9.93074	9.85019	10.2155	9.83131	9.79279	10.0471	10.3208	10.4491	10.1485	10.1762	10.2491	10.3365	10.2773	10.2726	10.0485	10.2889	10.2515	10.1874	10.4284	9.86264	10.2009	9.89482	9.96723	9.87652	9.8392	10.0458	9.75822	10.062	9.82337	9.76818	9.70736
SM.C20.2	SM C20:2	Sphingomyelins	Sphingomyelin C20:2	60	5.62439	5.39129	4.79961	5.4489	5.13463	4.66505	4.90545	6.04045	6.16591	4.82018	6.04243	6.28207	5.78084	6.25758	5.16068	5.3726	4.44956	5.50875	5.37504	6.70044	5.52763	6.07232	6.53885	3.19061	4.85798	5.70653	6.34323	5.8824	5.62907	5.6865	5.84875	4.38059	4.87971	4.91073	3.56071	6.45483	5.86765	6.29609	4.87036	3.68032	5.9222	6.32823	5.10266	5.04133	4.97499
TG.18.2.38.6	TG(18:2_38:6)	Triglycerides	Triacylglyceride (18:2_38:6)	60	10.7649	10.9248	10.7566	11.2306	10.9315	12.4645	12.2174	12.5551	12.4848	11.4179	10.4707	11.3078	11.2372	13.1954	11.2438	10.6821	9.9629	10.6839	10.8242	11.5594	11.7423	11.0348	10.3106	11.5132	11.3214	11.0035	11.9281	12.2694	11.7224	11.168	12.7676	12.8156	12.7676	12.4936	12.1232	12.7926	12.5068	12.4909	12.6589	12.8895	12.4059	11.5788	13.1898	12.2966	11.9337
TG.20.4.36.4	TG(20:4_36:4)	Triglycerides	Triacylglyceride (20:4_36:4)	60	12.1523	11.941	11.4466	12.0944	11.8037	12.411	12.8299	13.0056	12.822	11.9862	10.7262	11.1351	10.6129	13.407	12.5267	11.4247	11.1013	11.2842	11.7891	12.5527	12.4406	12.3848	11.4115	12.4157	12.2509	12.0478	12.783	12.7341	12.5319	12.1189	13.3053	13.183	13.2774	13.0429	12.7192	12.7091	13.0326	13.0315	13.1583	13.4401	12.5534	11.8564	13.4759	12.3982	12.5003
TG.20.4.36.3	TG(20:4_36:3)	Triglycerides	Triacylglyceride (20:4_36:3)	60	12.73	12.9088	12.4131	13.1061	12.6931	13.5839	13.7311	13.9702	13.5944	13.2467	12.2915	12.4502	12.451	14.2008	13.2326	12.8969	12.1267	12.4663	12.4136	13.0823	13.335	13.2883	12.1718	12.7185	12.8214	12.8382	13.444	13.5172	13.1	13.0604	13.7935	13.8646	13.9521	13.8527	13.0544	13.9709	14.0289	13.5799	13.8622	14.339	13.5944	12.9551	14.2891	13.447	13.452
TG.18.2.38.5	TG(18:2_38:5)	Triglycerides	Triacylglyceride (18:2_38:5)	60	11.7993	11.6266	11.4041	11.9377	11.6184	12.6978	12.9663	12.9778	12.7566	12.1491	10.5613	11.4793	11.3778	13.169	11.7781	11.4099	10.3242	11.1636	10.8065	11.5901	12.2975	11.6448	11.2615	11.6257	11.4393	11.3603	12.5191	12.6821	11.8037	11.5382	12.9674	13.1341	12.8437	12.8106	12.0775	13.0942	12.9674	13.0766	12.9504	13.3375	12.7869	11.7997	13.1429	12.4163	12.3802
TG.20.3.36.4	TG(20:3_36:4)	Triglycerides	Triacylglyceride (20:3_36:4)	60	10.1911	9.73978	9.6865	9.83763	10.0875	10.6475	10.7262	10.9658	10.7228	10.1674	9.10852	9.64205	9.96	11.3415	10.1662	9.58308	8.82655	9.55075	8.80413	9.50581	10.2761	9.62205	9.92184	9.31967	9.31061	9.69	10.7557	10.6883	10.1972	9.91289	11.4727	11.2767	10.8478	11.2981	10.3805	11.3625	11.3134	11.3443	11.0821	11.8572	10.5594	9.35535	11.2779	10.4105	10.3095
TG.22.6.34.3	TG(22:6_34:3)	Triglycerides	Triacylglyceride (22:6_34:3)	60	9.48985	9.71253	9.89026	10.0512	10.3987	12.4351	11.1447	11.8903	11.7237	11.3548	10.3923	11.4594	11.196	12.6255	9.75489	10.0362	9.06878	9.81057	8.67596	9.83289	9.94251	9.41785	8.85798	9.52356	9.27612	9.14211	10.8463	11.1459	9.63844	9.75322	11.4924	11.7826	11.3587	11.4543	10.2586	12.3542	12.1299	11.4858	11.6965	12.0587	11.9155	11.0382	12.242	12.164	11.2125
TG.18.2.38.4	TG(18:2_38:4)	Triglycerides	Triacylglyceride (18:2_38:4)	60	11.5479	11.0464	10.7928	11.6777	11.4273	12.4752	12.6011	12.453	12.4561	11.9144	10.3365	11.268	10.9965	12.5565	11.4278	10.821	10.4481	10.7211	10.1459	10.7649	12.3123	11.4009	11.444	10.9204	10.7855	11.1261	12.1877	12.1561	10.8948	10.9129	12.9489	12.9233	12.3106	12.6981	11.6733	12.7946	13.0225	12.7459	12.6337	13.1702	12.5155	11.374	12.8023	11.9396	11.6821
TG.20.5.36.3	TG(20:5_36:3)	Triglycerides	Triacylglyceride (20:5_36:3)	60	9.99294	10.1935	9.81218	10.3498	9.92035	11.0098	11.0661	11.2935	10.8281	10.5028	9.6987	9.87498	9.33092	11.2952	9.97298	9.88264	9.04439	9.57932	9.25267	9.7364	9.88264	9.93958	9.17742	10.1712	9.89178	10.1098	10.8788	10.4062	10.0755	10.375	10.7004	10.8057	10.6484	10.8971	10.42	10.9979	11.1007	11.0203	11.0855	11.3745	11.4194	10.4388	11.0802	10.8564	10.5245
TG.22.6.34.2	TG(22:6_34:2)	Triglycerides	Triacylglyceride (22:6_34:2)	60	12.2473	12.2414	12.1431	13.3075	12.5245	14.4964	14.0235	14.1713	14.3092	13.4449	12.5245	13.3518	13.2201	14.7997	12.4396	12.1793	11.3559	12.1469	11.4808	12.444	13.0766	12.1836	12.0553	12.2228	12.158	12.0351	13.3465	13.8256	12.7824	12.1098	14.071	14.4469	14.0047	13.9232	12.9207	14.6539	14.4344	14.0675	14.3089	14.275	14.4452	13.3863	14.6912	14.1346	13.338
TG.16.0.40.8	TG(16:0_40:8)	Triglycerides	Triacylglyceride (16:0_40:8)	60	10.137	9.9629	9.8009	10.5887	10.1774	11.6676	11.6904	11.6684	11.6662	10.3454	9.63481	10.1085	10.1111	12.288	9.98299	9.52748	9.10066	9.05257	8.92184	9.9263	10.4998	9.95128	9.89482	9.73978	9.29921	9.55459	10.9535	11.4336	10.1836	10.2935	11.4051	11.7406	11.3864	11.2414	10.341	12.1456	11.8009	11.4252	11.7707	11.6216	11.6878	10.4019	12.1013	11.4445	10.6484
TG.18.0.38.6	TG(18:0_38:6)	Triglycerides	Triacylglyceride (18:0_38:6)	60	8.58496	8.48382	8.96578	8.91886	9.40301	9.25974	9.55459	9.91439	10.0403	9.45533	8.18488	6.83289	8.19476	9.44915	9.14466	8.21917	7.25739	8.43045	8.45121	8.97154	10.1098	8.68299	8.98584	8.31288	8.8392	8.31741	10.0182	9.07948	8.66534	8.48382	9.9542	10.058	9.23362	9.48985	9.50184	9.87344	10.2946	10.0875	9.74819	10.2131	10.0042	8.8392	9.33985	9.67243	9.14466
TG.14.0.36.4	TG(14:0_36:4)	Triglycerides	Triacylglyceride (14:0_36:4)	60	9.74315	9.40939	8.88264	9.55267	9.94837	11.2674	11.3853	11.3476	10.4988	10.5803	9.41574	9.51964	9.70736	11.4257	9.45121	9.15482	8.32193	9.21432	8.05528	9.27845	10.9908	9.36413	9.64024	9.33092	8.59619	9.27845	10.7296	10.1586	9.04166	8.43879	10.8773	11.7989	10.6786	11.0841	8.86728	11.5187	12.042	11.1824	10.8626	11.7789	10.9174	10.1137	11.6239	10.4398	10.4367
TG.20.4.32.1	TG(20:4_32:1)	Triglycerides	Triacylglyceride (20:4_32:1)	60	11.5807	11.4543	11.6069	11.9385	12.346	12.2981	11.5713	11.8872	10.633	12.1092	11.1215	10.9665	11.1396	11.3696	10.3343	11.2444	11.0049	10.8978	9.15482	10.4737	13.2018	12.3183	12.932	11.0987	10.6636	11.0735	11.2131	11.1917	10.3038	11.1293	10.2058	11.8868	10.8948	10.8082	8.76818	11.6804	12.0464	10.4009	10.3343	11.3359	11.1718	10.7524	11.2715	10.7541	10.5859
TG.18.2.36.3	TG(18:2_36:3)	Triglycerides	Triacylglyceride (18:2_36:3)	60	16.3201	15.1012	14.1613	15.8955	15.0308	16.0629	16.1288	15.9878	16.3526	15.4205	13.6986	14.3086	14.2564	16.1162	14.6008	14.2362	12.9942	13.7111	13.7947	14.459	16.7109	15.3131	15.528	15.9946	14.3709	14.5454	17.0233	15.9365	14.7507	14.409	17.1438	16.3635	16.0425	16.5747	15.004	16.5515	16.8597	16.4612	16.2018	16.8014	15.5822	14.4607	16.9194	15.5214	15.1353
TG.16.0.35.2	TG(16:0_35:2)	Triglycerides	Triacylglyceride (16:0_35:2)	60	11.9596	11.056	11.2562	11.6225	12.1624	11.4858	11.5043	11.5343	10.8688	10.8796	9.91588	10.1319	11.0505	10.3531	9.74483	10.1344	10.0607	9.81378	8.67243	9.64926	12.7061	11.7698	12.6083	11.2003	10.1649	10.9708	11.6618	10.774	10.3674	10.6147	10.8001	11.3723	10.421	10.5718	8.90087	11.5162	11.2027	10.446	10.4073	10.8025	10.5362	9.71596	10.7928	10.6457	9.97871
TG.20.4.36.5	TG(20:4_36:5)	Triglycerides	Triacylglyceride (20:4_36:5)	60	9.96145	10.6421	9.90989	10.6275	10.5392	10.1836	10.4929	10.8948	10.3498	10.0688	9.10591	9.51767	8.70044	11.3945	10.2432	9.74987	9.90839	10.0607	10.2408	10.9578	10.7698	10.9425	9.97154	10.9121	11.0808	10.4717	10.5594	10.9944	10.6156	10.8281	10.6609	11.0735	11.1	10.7237	10.5245	10.8242	10.4929	10.6847	10.858	10.941	10.0168	10.42	11.03	9.81378	10.2644
TG.18.1.38.7	TG(18:1_38:7)	Triglycerides	Triacylglyceride (18:1_38:7)	60	9.43671	10.102	9.98014	10.6839	10.3185	11.224	10.5594	10.9484	10.9189	11.1293	10.0485	10.6312	10.2336	11.2384	9.88264	10.1447	9.82337	9.79928	9.68124	10.1523	10.3309	10.4818	10.0914	9.91139	10.0821	10.0238	10.2574	10.7524	9.70217	10.545	10.9352	11.0888	10.375	10.6147	9.87652	11.2101	11.3437	10.7364	10.9622	11.2779	11.1235	10.5048	11.098	10.8925	10.7952
TG.16.0.34.1	TG(16:0_34:1)	Triglycerides	Triacylglyceride (16:0_34:1)	60	15.997	15.4998	15.7838	16.1482	16.7399	15.5095	15.2851	15.1801	14.4612	15.2233	13.835	13.9373	14.5858	14.4747	13.2892	14.1791	14.0968	13.7585	12.2393	13.1389	17.18	16.6368	17.5037	15.4084	14.4457	15.0234	15.4945	14.7126	13.9977	14.7726	14.5685	15.0402	13.8479	14.3614	12.0761	15.2337	15.4655	14.1984	14.4056	14.7715	14.7211	13.9136	14.3502	14.1918	14.2699
TG.18.1.32.0	TG(18:1_32:0)	Triglycerides	Triacylglyceride (18:1_32:0)	60	14.6815	14.1867	14.6447	14.8257	15.4051	14.4806	14.0977	13.9463	13.4638	14.069	12.7626	13.0517	13.4498	13.5356	12.2868	12.9906	12.9048	12.5932	11.4681	12.059	15.813	15.3744	16.1315	14.1168	13.178	13.7595	14.3387	13.586	12.9097	13.5584	13.5269	13.8576	12.7842	13.3447	11.3055	14.1252	14.4101	13.202	13.3119	13.5493	13.4662	13.0163	13.5299	13.2347	12.9796
TG.20.3.34.1	TG(20:3_34:1)	Triglycerides	Triacylglyceride (20:3_34:1)	60	13.2718	12.5031	12.5955	13.1594	13.2592	12.9189	12.7469	12.9533	12.2	13.0706	11.5981	11.7482	12.277	12.357	11.0654	11.736	11.2336	11.544	10.1548	10.9894	13.8085	13.0686	13.9282	11.7155	12.0056	12.354	12.7482	12.3926	11.4315	12.4676	11.9596	12.7039	11.9748	11.9196	10.4778	12.8547	12.8437	11.7822	11.8619	12.0303	11.8971	11.5699	12.1075	11.6843	11.2288
TG.18.0.36.4	TG(18:0_36:4)	Triglycerides	Triacylglyceride (18:0_36:4)	60	12.7232	11.6917	11.3718	12.372	11.5358	12.4276	12.5498	12.9209	13.2012	11.5661	9.62022	10.7507	10.983	12.4442	11	10.4346	9.62205	10.1202	9.95128	11.0098	13.423	12.2073	12.5292	12.5476	11.0546	11.4189	13.5678	12.4658	11.5038	11.0417	13.8465	13.0076	12.5401	12.9767	11.6497	13.0782	13.4238	12.6609	12.6939	13.5191	11.9575	10.8218	13.4703	11.8313	11.5689
TG.18.1.38.6	TG(18:1_38:6)	Triglycerides	Triacylglyceride (18:1_38:6)	60	11.5718	11.3376	11.2234	12.021	11.5694	12.7842	12.3587	12.4919	12.3415	11.9035	10.66	11.6211	11.6528	12.7351	11.5575	11.1917	10.9256	11.0614	10.5906	11.4848	11.8711	11.6416	11.5338	10.8842	11.255	11.1997	12.1699	12.1357	11.3592	11.5622	12.1706	12.6325	12.2073	12.1624	11.1111	12.6662	12.8984	12.3075	12.3396	12.8323	12.3421	11.7262	12.7296	12.0984	11.7887
TG.20.3.36.3	TG(20:3_36:3)	Triglycerides	Triacylglyceride (20:3_36:3)	60	10.8408	11.0021	10.3376	11.2119	11.1111	12.3211	12.203	12.2615	12.169	11.7777	10.1674	10.9556	11.2198	11.9912	10.3826	10.7566	10.374	10.2538	9.59246	10.1824	11.2808	10.5285	10.9993	9.42626	10.0334	10.8486	11.6064	11.6046	10.4909	10.6926	12.1551	11.9755	11.672	11.9676	10.6582	12.4142	12.556	12.1529	12.2738	12.6344	11.8427	10.6466	11.9929	11.5078	10.9396
TG.22.5.34.3	TG(22:5_34:3)	Triglycerides	Triacylglyceride (22:5_34:3)	60	9.82814	9.58308	9.76818	9.45121	9.90388	11.117	11.1485	11.0286	10.7887	10.6591	9.17493	9.84392	10.0375	11.0802	9.07146	9.76155	8.94251	9.40514	8.55842	8.78463	10.1046	9.08746	9.15735	8.58496	8.29462	9.70217	9.57365	10.4491	9.5157	9.54882	10.2252	11.4003	10.7871	10.6294	9.36194	11.2779	11.3977	10.2889	10.4284	11.062	10.4717	9.81057	11.1624	10.4041	10.128
TG.20.4.34.1	TG(20:4_34:1)	Triglycerides	Triacylglyceride (20:4_34:1)	60	14.4571	14.3323	14.1906	14.7393	14.857	14.4977	14.4705	14.3749	13.8331	14.4151	12.8339	13.1262	13.5551	14.2677	13.3105	13.4186	13.5521	13.5567	12.2981	13.2753	15.4997	15.0275	15.2253	14.0504	13.8639	14.2971	14.4005	14.3765	13.7963	14.2631	13.6502	14.278	13.9138	13.7551	12.6253	14.3786	14.0938	13.4668	13.4139	13.6891	13.8317	13.3446	13.8625	13.3015	13.3425
TG.18.3.36.3	TG(18:3_36:3)	Triglycerides	Triacylglyceride (18:3_36:3)	60	13.3218	12.1248	11.3021	12.9889	12.2411	13.0924	13.1608	13.0815	12.9882	12.4924	10.7022	11.592	11.3191	13.2738	11.5831	10.8494	10.1737	10.9787	10.8796	11.4707	13.6961	12.2842	12.4157	13.0154	11.6957	11.88	14.1415	12.8984	12.0014	11.676	13.9359	13.5536	13.0074	13.6863	12.2027	13.6601	13.5738	13.4407	13.1702	13.5376	12.719	11.7009	13.8301	12.5577	12.1513
TG.18.2.34.4	TG(18:2_34:4)	Triglycerides	Triacylglyceride (18:2_34:4)	60	9.99577	9.59059	9.72451	10.3837	10.2204	11.3421	11.647	11.2414	10.3826	10.6248	9.53916	10.3998	9.1267	11.5018	9.32867	9.12412	8.61102	8.84549	8.15987	9.43671	11.1542	9.62571	9.55651	10.2656	9.09011	9.47371	11.0217	10.3696	9.94691	9.04985	11.1923	11.8049	10.7142	11.4873	10.0553	11.6913	11.7883	11.1855	11.2527	11.4025	10.8305	10.2808	11.1935	10.7748	10.8918
TG.18.0.36.5	TG(18:0_36:5)	Triglycerides	Triacylglyceride (18:0_36:5)	60	10.2228	9.55842	8.82018	10.2538	9.61839	9.52748	9.8009	10.0056	9.96723	9.61471	7.76818	8.08215	8.80413	9.09276	7.42626	8.69	7.71425	7.48382	8.66888	8.97728	10.7985	9.33539	10.1548	10.0993	8.85487	9.24555	11.0795	10.1228	9.26209	8.89785	11.0265	10.0941	9.89178	10.4019	8.86419	10.4686	10.3465	10.0238	10.1649	10.3587	9.04712	8.76155	10.3298	9.54496	8.97728
TG.18.3.36.4	TG(18:3_36:4)	Triglycerides	Triacylglyceride (18:3_36:4)	60	12.8271	11.5646	10.6582	12.399	11.0532	12.0042	12.1338	12.334	12.2848	11.3219	9.77314	10.3242	9.65642	12.179	10.8533	10.2216	9.18488	9.94105	10.4115	10.9851	13.2223	11.7838	12.0369	12.6698	11.098	11.1331	13.527	12.4383	11.2396	10.9679	13.6077	12.6551	12.3597	13.0954	11.6022	12.6161	12.6616	12.635	12.378	12.4898	11.3009	10.2527	13.1573	11.3896	10.9958
TG.18.1.32.1	TG(18:1_32:1)	Triglycerides	Triacylglyceride (18:1_32:1)	60	15.3774	14.8108	15.1102	15.0016	16.1679	15.8799	15.266	15.0651	13.8648	15.6753	14.4369	14.7229	15.1493	14.7421	13.0028	14.4046	13.8245	13.8772	11.1699	12.3292	16.5927	15.4563	16.7846	13.7264	13.3412	13.9989	14.6208	14.1286	13.1485	13.8822	13.1137	14.911	13.5485	14.186	11.2503	15.3982	15.7443	14.1273	14.0772	14.5545	14.8855	14.2601	14.0274	14.4655	14.1272
TG.18.2.34.3	TG(18:2_34:3)	Triglycerides	Triacylglyceride (18:2_34:3)	60	13.6061	12.9296	12.6858	13.6489	13.4111	14.866	15.0589	14.5532	14.3725	13.9488	12.9248	13.6027	13.2357	15.2397	12.7192	12.5231	11.3886	12.5043	11.5043	12.6257	14.4451	12.8527	13.0308	13.3814	12.4607	12.697	14.4807	14.0647	12.8281	12.3565	14.5199	15.129	14.2208	14.7413	12.9667	15.1732	15.1512	14.8275	14.8045	14.9724	14.6354	13.641	14.8268	14.3199	14.1702
TG.18.2.36.5	TG(18:2_36:5)	Triglycerides	Triacylglyceride (18:2_36:5)	60	13.5425	12.3979	11.6257	13.1463	12.0529	12.7413	12.9551	12.9855	13.0208	12.3216	10.6733	11.2831	10.445	12.7891	11.6239	11.255	10.3117	10.7665	11.0974	11.7507	13.9249	12.6001	12.6963	13.3252	11.7553	11.883	14.2978	13.0386	12.2506	11.697	14.3552	13.5051	13.1072	13.5762	12.1472	13.4855	13.5706	13.3173	12.9737	13.2104	12.0775	10.9801	13.9677	12.1478	11.9159
TG.18.2.35.3	TG(18:2_35:3)	Triglycerides	Triacylglyceride (18:2_35:3)	60	9.67596	8.8392	7.92481	9.35975	8.5812	10.0782	10.6321	10.2216	10.4115	9.07682	7.94837	8.62205	8.26209	10.3859	7.45121	7.63662	7.83289	7.94837	7.44294	8.56224	10.2726	8.38802	9.2503	9.11894	8.633	8.99152	10.5897	9.90539	8.79766	7.83289	10.7142	10.5925	10.0389	9.99152	8.65464	10.5275	10.2155	10.3365	9.91737	10.1085	9.45533	8.19967	10.7465	9.61655	8.98299
TG.18.2.36.4	TG(18:2_36:4)	Triglycerides	Triacylglyceride (18:2_36:4)	60	16.1739	14.8684	13.9752	15.7135	14.548	15.1321	15.5321	15.4738	15.7484	14.8097	12.9289	13.3859	13.2192	15.2994	14.2239	13.6454	12.3259	13.2745	13.6861	14.3268	16.5583	15.0928	15.3804	15.9028	14.1435	14.3061	16.821	15.4537	14.297	14.1938	16.9268	15.8448	15.6669	16.1851	14.6663	16.0625	16.2245	15.8275	15.645	16.1329	14.6292	13.19	16.595	14.5294	14.275
TG.20.4.32.0	TG(20:4_32:0)	Triglycerides	Triacylglyceride (20:4_32:0)	60	10.7871	10.8619	10.8455	11.3778	11.1655	10.6742	10.5187	10.6439	10.4126	10.5536	9.33762	8.93074	9.25974	10.2131	9.56415	9.83447	9.94837	9.32418	8.46761	9.77314	12.1059	12.0901	11.983	11.0231	10.4388	10.6175	11.0444	10.4939	9.91289	10.3531	9.85798	10.4747	9.56033	9.9571	8.73471	10.3531	10.9701	9.68124	9.94398	10.6546	9.98584	9.67066	10.4898	9.83605	9.60177
TG.18.1.34.1	TG(18:1_34:1)	Triglycerides	Triacylglyceride (18:1_34:1)	60	18.1177	17.1451	17.4104	17.887	18.092	18.041	17.7236	17.5415	16.8045	17.7724	16.3525	16.6223	17.3539	17.2199	15.5967	16.5028	16.048	16.0599	14.1466	15.0284	18.593	17.7556	18.9332	16.3633	15.975	16.5679	17.5636	17.0105	15.9311	16.6887	16.4227	17.2974	16.2826	16.7777	14.6562	17.6564	17.6247	16.7007	16.5707	16.8656	17.0071	16.3732	16.713	16.4732	16.182
TG.18.1.36.4	TG(18:1_36:4)	Triglycerides	Triacylglyceride (18:1_36:4)	60	15.6664	14.5748	13.8454	15.2292	14.6207	15.5972	15.5574	15.5419	15.676	15.022	13.278	13.9488	14.0397	15.5311	14.1443	13.9609	12.8903	13.3761	13.3947	13.8193	16.1121	14.7964	15.1105	15.2681	13.9495	14.2912	16.3273	15.1873	14.1419	14.0357	16.3693	15.7265	15.3238	15.872	14.2811	15.9607	16.2384	15.7883	15.6094	16.1404	15.1539	14.0081	16.2838	14.9255	14.6275
TG.18.3.38.5	TG(18:3_38:5)	Triglycerides	Triacylglyceride (18:3_38:5)	60	8.59619	8.40088	8.51964	9.9571	8.7879	9.97728	9.57554	9.75322	9.42206	9.14466	8.60363	8.43045	8.37069	10.2119	9.20701	8.71768	7.55459	8.48382	8.43463	9.59246	9.42417	9.56986	8.16491	9.47168	9.33316	9.44501	9.67419	9.58871	9.56033	9.24317	9.96434	10.1874	9.96723	9.77972	9.10066	9.50779	9.78627	10.0526	10.0875	9.82337	8.81378	8.79766	9.19476	9.2738	9.33092
TG.20.3.32.1	TG(20:3_32:1)	Triglycerides	Triacylglyceride (20:3_32:1)	60	10.5622	10.4073	9.88874	10.6457	10.9766	10.8082	10.4635	10.5343	9.79442	10.9016	9.75489	9.62388	10.032	10.2597	8.42626	9.90539	8.92184	9.46761	7.40939	8.03892	11.6284	10.8017	11.7262	9.11634	9	9.90689	10.0861	9.49586	8.37938	9.9629	8.58496	10.2912	9.46557	9.53138	8.12412	10.6618	10.6839	9.28077	9.47776	10	9.71253	9.52356	10.0485	9.87036	9.00562
TG.17.0.36.4	TG(17:0_36:4)	Triglycerides	Triacylglyceride (17:0_36:4)	60	9.80413	8.02791	8.71425	9.37287	8.97441	9.18982	9.96145	9.69349	9.91886	8.56986	7.88264	8.28077	8.53138	9.64205	8.87958	8.3966	7.29462	7.3837	7.33092	7.74819	10.6165	8.95128	8.92481	9.90087	9.03617	8.69349	10.8218	9.88111	8.69	9.2854	10.7764	10.9894	10.0553	10.3663	8.72451	10.2923	10.3072	9.93221	9.99152	10.196	9.1472	6.83289	10.5999	9.03342	9.14211
TG.20.5.34.1	TG(20:5_34:1)	Triglycerides	Triacylglyceride (20:5_34:1)	60	11.9922	11.785	12.2309	12.4828	12.6711	12.7303	12.1447	12.2249	11.1059	11.4848	11.0369	11.4742	11.4372	12.3205	10.6321	10.7731	10.2155	10.8431	9.32418	10.3242	12.8009	12.3061	12.462	11.9611	11.5454	11.7541	12.2098	11.9447	11.4089	11.9377	11.0423	12.0526	11.4336	11.6357	10.1306	12.2414	11.8807	11.2402	11.2715	10.9787	11.5201	11.255	11.1662	11.2958	10.796
TG.18.2.34.2	TG(18:2_34:2)	Triglycerides	Triacylglyceride (18:2_34:2)	60	16.3969	15.7081	15.4815	16.4966	16.0995	17.1745	17.306	16.8864	16.8304	16.2442	15.0504	15.6965	15.4933	17.4578	15.287	14.9516	13.917	14.8344	14.2283	15.0999	17.0196	15.6204	15.8247	16.1822	15.028	15.3775	17.0997	16.6192	15.5649	15.057	17.1934	17.5003	16.6879	17.1878	15.3919	17.4436	17.3261	17.1473	17.0517	17.2604	16.9606	15.9032	17.1933	16.5561	16.4075
TG.18.2.36.2	TG(18:2_36:2)	Triglycerides	Triacylglyceride (18:2_36:2)	60	15.4502	14.3632	13.8734	15.0746	14.6126	15.9467	15.7699	15.7164	15.8349	15.379	13.5994	14.449	14.6777	15.6338	14.0842	13.9456	12.9658	13.4844	13.1384	13.7492	15.9122	14.5745	15.1278	15.006	13.7263	13.938	16.1577	15.2783	13.9817	13.965	16.0955	15.8568	15.2372	15.8185	14.0475	16.0996	16.4277	15.7607	15.6716	16.3305	15.4346	14.342	16.2691	15.1695	14.746
TG.16.0.36.4	TG(16:0_36:4)	Triglycerides	Triacylglyceride (16:0_36:4)	60	15.7445	15.0579	14.8652	15.8922	15.336	16.2939	16.5218	16.0423	16.0331	15.1822	13.9895	14.6185	14.1798	16.664	14.6155	14.1429	12.9785	13.8942	13.4246	14.4064	16.259	15.117	15.2965	15.6415	14.5175	14.6791	16.4475	15.906	14.9879	14.5254	16.4923	16.6986	15.9534	16.4016	14.8438	16.6701	16.4741	16.4192	16.2217	16.2979	16.1551	14.9508	16.4049	15.6207	15.5708
TG.16.0.36.2	TG(16:0_36:2)	Triglycerides	Triacylglyceride (16:0_36:2)	60	17.4551	16.4541	16.6925	17.0781	17.4762	17.3058	17.046	16.7735	16.1016	17.0498	15.5856	15.8528	16.6084	16.5496	14.9135	15.654	15.3676	15.2231	13.5033	14.3923	17.9285	17.0079	18.1715	15.6989	15.4017	15.7721	16.8616	16.3081	15.2711	15.9768	15.9126	16.6662	15.7143	16.2222	14.2017	16.9324	16.8336	16.0791	15.8784	16.1466	16.4039	15.6907	16.1948	15.8573	15.5655
TG.18.3.36.2	TG(18:3_36:2)	Triglycerides	Triacylglyceride (18:3_36:2)	60	12.6186	11.5372	10.825	12.357	11.8857	12.884	12.697	12.7353	12.5447	12.1687	10.6733	11.4388	11.4466	12.777	11.0934	10.7649	10.0888	10.3912	9.74987	10.8619	13.0432	11.8126	12.1517	12.2906	10.8742	11.3123	13.317	12.3926	11.3134	11.3548	13.1968	12.8192	12.0951	12.8572	11.2969	13.0312	13.221	12.9885	12.5379	12.9265	12.1911	11.2825	13.2174	12.0324	11.7797
TG.18.1.36.3	TG(18:1_36:3)	Triglycerides	Triacylglyceride (18:1_36:3)	60	16.1327	15.0749	14.7515	15.7562	15.6922	16.8913	16.5595	16.5193	16.4881	16.4171	14.6798	15.4516	15.8019	16.579	14.8758	14.9638	14.0178	14.3031	13.7796	14.2892	16.5818	15.2913	15.8019	15.3336	14.2215	14.6684	16.7548	15.8828	14.5433	14.6926	16.7384	16.4959	15.8309	16.5647	14.7304	16.8666	17.2092	16.5842	16.4589	17.1407	16.4021	15.4801	16.864	16.0892	15.6944
TG.22.5.34.2	TG(22:5_34:2)	Triglycerides	Triacylglyceride (22:5_34:2)	60	12.5892	12.3168	11.96	12.9553	12.6387	13.1033	13.129	13.389	13.0191	12.8437	11.7368	11.9687	12.3231	13.3491	11.5892	11.9285	11.3371	11.8364	10.7879	11.6707	13.081	11.9776	12.1774	11.8478	11.5675	12.294	12.7056	13.0696	12.3348	11.9267	13.1766	13.6754	13.0505	12.9926	11.8564	13.5445	13.3574	12.7657	12.757	13.1272	12.887	11.9604	13.229	12.526	12.06
TG.16.1.36.4	TG(16:1_36:4)	Triglycerides	Triacylglyceride (16:1_36:4)	60	12.3454	11.8646	11.6101	12.0711	12.8049	14.1202	14.0495	13.7437	13.3344	13.2674	12.3276	12.9784	12.5196	14.2338	11.722	11.8431	10.8788	11.7351	10.8345	11.3815	13.3479	11.7134	12.1991	11.3581	11.1183	11.5083	12.9538	12.8178	11.5641	11.4073	12.9067	14.1416	13.043	13.5531	11.679	14.3665	14.3297	13.6756	13.7874	14.1109	13.7009	12.7711	13.8199	13.4512	13.3127
TG.18.2.33.2	TG(18:2_33:2)	Triglycerides	Triacylglyceride (18:2_33:2)	60	10.275	10.043	9.60177	10.5048	9.66178	10.8439	11.1774	11.1805	11.4818	10.1319	9.02237	9.73809	9.64926	10.7944	9.46964	8.83605	8.69	9.01123	8.33985	9.60177	11.5358	9.8392	10.3376	10.6348	8.60363	9.33316	11.7536	10.7632	9.87805	9.43254	11.5464	11.4868	10.858	11.0647	9.21917	11.6096	11.807	10.7928	10.8549	11.8607	10.2288	9.34873	11.4808	10.3869	10.0251
TG.17.2.36.3	TG(17:2_36:3)	Triglycerides	Triacylglyceride (17:2_36:3)	60	9.08746	7.71425	7.76155	8.44708	8.26209	9.75656	8.68299	9.57554	8.60733	8.39232	6.59694	5.60585	8.54303	9.01959	7.59246	8.13443	6.60466	7.93664	7.42626	7.16993	9.36194	8.6865	8.64024	8.57743	7.12928	6.72792	9.64205	8.82337	7.87036	7.41785	8.93958	9.60733	8.73471	9.63844	6.56514	9.64566	9.60918	9.29462	9.35755	9.26913	8.72792	8.26209	9.12928	8.90989	8.34873
TG.18.1.36.6	TG(18:1_36:6)	Triglycerides	Triacylglyceride (18:1_36:6)	60	9.55651	9.32867	8.26679	9.84862	9.65284	10.2703	9.64205	9.87036	9.5411	9.56415	8.02237	8.66888	9.47776	10.0196	8.80413	8.44708	8.18488	8.37504	7.76818	8.53916	10.1523	9.34207	9.36194	9.67772	8.44294	8.75154	10.4686	9.58871	8.91886	8.84549	10.7279	9.84078	9.61471	10.2726	9.16742	10.1898	10.1599	9.45738	9.74483	9.99152	9.92035	9.18239	10.1687	9.19967	9.14211
TG.18.1.36.5	TG(18:1_36:5)	Triglycerides	Triacylglyceride (18:1_36:5)	60	13.3818	12.3061	11.7969	13.0664	12.4956	13.2104	13.2353	13.1723	13.1715	12.7226	11.3061	11.823	11.5309	13.06	11.7657	11.5962	10.8376	11.3559	10.7082	11.7574	13.8346	12.4742	12.7549	13.1472	12.1016	12.042	13.9601	13.071	11.9669	11.9121	14.0129	13.4151	12.9936	13.5489	12.0647	13.5092	13.702	13.2329	13.1614	13.5479	12.7528	11.5793	13.8281	12.4969	12.2408
TG.20.4.34.0	TG(20:4_34:0)	Triglycerides	Triacylglyceride (20:4_34:0)	60	11.6018	11.1586	11.2825	11.5694	11.6479	11.5713	11.1059	11.3998	10.5565	11.3219	9.86419	9.92926	10.3902	11.3718	10.0014	10.5401	10.3015	10.4136	8.8857	10.4471	12.6294	12.0934	12.0654	11.1941	10.8803	11.137	11.2137	11.1415	10.5718	11.1026	10.8273	11.3465	10.7507	10.3674	9.21189	11.1491	11.2802	10.3848	10.6644	11.1357	10.8773	9.94398	11.2282	10.792	10.5157
TG.17.0.36.3	TG(17:0_36:3)	Triglycerides	Triacylglyceride (17:0_36:3)	60	10.2312	9.04985	9.69697	10.0607	10.0755	10.2854	10.6978	10.5353	10.3287	9.61102	8.65464	8.31288	9.36851	9.97298	8.50383	8.07682	8.40088	7.94251	7.85175	8.77808	10.9672	9.72281	9.78136	9.9571	9.34651	9.2384	10.7574	9.95274	9.70736	9.22641	10.9894	11.0821	10.4315	10.4062	9.13699	10.8564	10.8719	10.1662	10.0688	10.69	9.88722	9.13955	10.821	9.84706	9.51767
TG.16.0.33.1	TG(16:0_33:1)	Triglycerides	Triacylglyceride (16:0_33:1)	60	10.1624	8.82018	10.2444	10.4273	10.7682	10.098	8.93664	9.84078	9.98726	9.92926	9.23122	7.67243	9.13955	9.11634	9.43463	8.42206	9.09803	8.71425	9.19967	6.9542	11.5435	11.2216	11.3929	10.9951	8.41363	9.84235	10.3163	9.67243	9.03342	9.03617	10.1573	9.64024	9.32867	10.0674	7.86419	9.783	10.2668	8.41785	9.08481	9.9901	9.36194	7.62936	10.4656	8.97728	9.31288
TG.18.3.36.1	TG(18:3_36:1)	Triglycerides	Triacylglyceride (18:3_36:1)	60	10.9578	9.81698	8.89178	10.623	9.41996	10.9046	10.5353	10.8297	10.3783	10.0715	9.07146	9.24555	9.62205	10.3955	9.45121	9.1472	8.35755	8.60733	8.17991	8.26209	11.2384	10.2574	10.0688	10.5372	9.54689	8.96867	11.1548	10.375	9.54496	9.57743	11.3669	11.0028	10.3026	10.7977	9.35315	10.6618	11.3875	10.6484	10.3343	11.144	10.0265	9.10852	10.9965	9.77149	10.0593
TG.18.3.34.3	TG(18:3_34:3)	Triglycerides	Triacylglyceride (18:3_34:3)	60	10.3587	9.73132	9.68124	10.4747	10.3902	11.8553	11.6133	11.4194	10.6101	10.6821	9.8392	10.4105	9.67066	11.911	9.49386	8.93958	8.44294	9.3966	8.42626	9.56224	11.0417	9.79766	9.84078	10.3674	10.0334	9.53333	11.2324	11.1026	9.79279	9.58496	11.0519	11.8952	10.9374	11.3723	9.63662	11.6991	11.8494	11.5579	11.4173	11.2889	11.1799	10.3465	11.1137	10.8202	11.0049
TG.18.3.34.2	TG(18:3_34:2)	Triglycerides	Triacylglyceride (18:3_34:2)	60	13.3559	12.9254	12.6948	13.6856	13.461	13.927	14.0812	13.7641	13.3008	13.1036	12.0478	12.4826	12.1583	14.1205	11.9024	11.6926	10.9687	11.7061	11.1344	12.0918	14.0205	12.8178	12.8715	13.4335	12.6618	12.4954	14.1368	13.6673	12.8954	12.3471	13.9692	14.3969	13.5468	14.0002	12.7187	14.235	14.0875	13.662	13.7527	13.8413	13.5499	12.5852	13.8567	13.2655	13.1314
TG.18.2.32.2	TG(18:2_32:2)	Triglycerides	Triacylglyceride (18:2_32:2)	60	11.4589	10.8657	10.7474	11.3476	12.0831	13.3669	13.2225	12.8106	12.3247	12.8023	11.8325	12.6225	12.0924	13.198	10.6856	11.0928	10.2192	10.9046	9.79604	10.2831	12.7398	10.9099	11.6479	10.4594	9.90989	10.6609	11.9513	11.6987	10.4189	10.4284	12.1046	13.3183	11.9307	12.474	10.2992	13.3415	13.7162	12.7207	12.5063	13.1499	12.8663	12.1199	12.8805	12.6445	12.545
TG.20.1.34.1	TG(20:1_34:1)	Triglycerides	Triacylglyceride (20:1_34:1)	60	12.5316	11.5953	11.9582	12.5758	13.1881	12.3756	12.3202	12.1046	11.5608	12.5524	10.6448	10.7432	12.0168	11.275	10.3387	10.9787	10.8887	10.8194	9.05799	9.79116	13.4397	12.6558	13.6984	11.599	10.764	11.1898	11.8435	11.5028	10.2167	11.3537	11.6096	12.2146	11.1111	11.66	9.67772	12.4065	12.5555	11.2889	11.3117	12.0512	11.2906	10.668	11.647	10.8439	10.6448
TG.16.0.34.2	TG(16:0_34:2)	Triglycerides	Triacylglyceride (16:0_34:2)	60	16.4668	15.8634	16.1897	16.4838	17.0786	16.577	16.4091	16.0051	15.4065	16.2202	15.0264	15.2497	15.5348	15.6773	14.1686	15.035	14.4903	14.6899	12.6841	13.8346	17.5789	16.5756	17.5916	15.7411	14.658	15.3813	16.2625	15.5576	14.5575	15.101	15.5503	16.1726	14.9992	15.5183	13.2406	16.3835	16.6585	15.4899	15.6823	15.9472	15.9379	15.1582	15.557	15.5382	15.4652
TG.16.1.36.1	TG(16:1_36:1)	Triglycerides	Triacylglyceride (16:1_36:1)	60	12.0755	11.1662	11.2668	11.5807	12.5868	12.9037	12.0941	12.1121	10.983	12.5413	11.1849	11.815	12.437	11.5028	10.2252	11.1415	10.9965	9.94398	9.48985	9.36632	12.791	11.4778	13.1874	10.2527	9.69	10.643	11.368	10.865	9.98299	10.8696	10.4909	12.0296	10.6221	11.2396	9.45121	12.5425	12.902	11.4574	11.4142	11.9794	11.6917	10.8549	11.5641	11.3404	10.9114
TG.18.2.35.2	TG(18:2_35:2)	Triglycerides	Triacylglyceride (18:2_35:2)	60	11.0362	9.9901	9.78953	10.4429	10.3264	11.3509	11.4062	11.4089	11.2668	10.4073	9.38586	9.74987	10.1762	11.032	9.224	9.43045	9.00282	9.55075	8.8857	9.49785	11.6165	10.6366	10.6847	11.0768	9.81858	9.9629	11.8021	11.0168	9.94105	9.71081	11.6983	11.7891	11.1768	11.4147	9.75822	11.733	11.5206	11.0614	11.0203	11.3208	10.5488	9.71081	11.5967	10.218	10.3945
TG.16.0.38.2	TG(16:0_38:2)	Triglycerides	Triacylglyceride (16:0_38:2)	60	12.6616	11.9564	12.1577	12.571	13.2747	12.4949	12.2306	12.4671	11.5294	12.4163	11.0161	10.8895	11.9894	11.3276	10.2691	11.0808	10.7912	10.8711	8.95128	9.82018	13.577	12.8889	13.7544	11.8506	10.9285	11.3537	11.9947	11.8595	10.7748	11.3044	11.8777	12.5536	11.4645	11.8277	10.2408	12.7417	12.453	11.4813	11.4853	11.8684	11.4105	10.3531	12.021	11.2408	10.7271
TG.16.0.36.5	TG(16:0_36:5)	Triglycerides	Triacylglyceride (16:0_36:5)	60	13.1482	12.4891	12.3259	13.4712	12.8876	13.4411	13.5222	13.1327	12.9024	12.481	11.0974	11.7254	11.1774	13.6396	11.6184	11.2544	10.314	11.3537	10.69	11.7665	13.8039	12.7273	12.6651	13.06	12.2161	12.2796	13.8658	13.3228	12.4207	11.8807	13.7031	13.9002	13.0483	13.6443	12.0039	13.74	13.569	13.3151	13.2877	13.3088	13.1852	11.9715	13.3977	12.4785	12.6108
TG.20.3.36.5	TG(20:3_36:5)	Triglycerides	Triacylglyceride (20:3_36:5)	60	8.09803	7.96578	7.05528	7.03342	8.56605	8.35755	8.60363	8.72792	8.2384	8.81378	7.40939	7.48382	7.46761	8.97441	7.73471	7.93664	7.12928	7.17991	6.85798	7.90689	8.60363	8.0607	8.58871	7.66534	8.3966	7.96	8.82018	9.10329	8.62936	8.50383	8.58871	8.61102	8.01123	8.92778	8.29002	9.0954	8.2384	9.07948	8.00562	8.67948	7.88264	8.26209	8.49586	8.26209	8.33539
TG.17.1.36.4	TG(17:1_36:4)	Triglycerides	Triacylglyceride (17:1_36:4)	60	9.22159	8.25267	8.38802	9.06609	9.5157	10.4126	10.2252	10.0688	10.1662	9.60918	8.24317	9.13443	8.79442	9.90539	8.38802	8.46352	7.46761	7.17991	6.97728	7.66534	9.89482	8.90087	9.52552	9.49785	8.51964	8.37938	10.3287	10.1357	8.85798	8.04985	10.0168	10.1124	9.80896	9.9629	8.96578	10.3848	9.74147	9.59805	9.8857	9.80896	9.32418	7.35755	10.1523	9.44501	9.52943
TG.16.1.36.2	TG(16:1_36:2)	Triglycerides	Triacylglyceride (16:1_36:2)	60	14.2582	13.4227	13.5056	13.5525	14.7284	15.5374	14.8224	14.77	13.9078	15.3737	14.1334	14.5911	15.2249	14.3961	12.4229	13.6598	13.2032	13.272	11.0708	11.647	14.9274	13.5264	15.1626	12.0607	12.1447	12.7975	13.9711	13.491	12.3958	13.0758	12.7417	14.3972	13.1573	13.8825	11.6188	15.0018	15.3955	13.9346	13.8781	14.5806	14.4172	13.8594	14.2217	14.1469	13.6784
TG.16.1.38.5	TG(16:1_38:5)	Triglycerides	Triacylglyceride (16:1_38:5)	60	11.0238	10.8971	10.5255	10.5708	11.3454	12.1718	11.6303	11.6271	10.6804	11.7499	10.7245	11.0362	10.8978	11.4062	10.102	10.6751	10.275	10.3276	9.07948	9.69697	11.8098	11.0947	11.4848	9.93369	10.2503	10.8154	10.6821	10.7211	10.1215	10.8265	9.80252	11.461	10.5411	11.0161	9.32867	11.5699	11.7785	10.6439	11.1421	11.4773	11.2633	10.5622	10.9851	10.783	10.9009
TG.20.2.34.1	TG(20:2_34:1)	Triglycerides	Triacylglyceride (20:2_34:1)	60	12.2354	11.638	11.7632	12.0735	12.5048	11.9712	11.858	12.0845	11.1935	12.0858	10.4325	10.5333	11.3848	10.7855	9.89936	10.7805	10.4949	10.6073	9.16993	9.34873	12.7698	12.255	13.1008	11.0244	10.7022	11.5008	11.4268	11.5445	10.5878	10.8376	11.2021	11.7557	11.5023	11.3049	9.50581	12.2294	11.9679	11.2998	11.0748	11.5765	11.2912	10.6202	11.5732	10.9388	10.5255
TG.18.3.33.2	TG(18:3_33:2)	Triglycerides	Triacylglyceride (18:3_33:2)	60	6.89482	5.25739	4.49761	6.46107	6.00023	6.71425	6.50239	7.14975	6.9542	4.75168	3.33342	5.92647	6.45943	7.29462	5.50016	5.60526	3.34056	5.67243	4.90063	5.25814	7.66534	6.28503	6.19417	7.27612	6.44741	6.60318	7.96	7.04439	7.10852	6.24279	7.35755	7.67243	6.3966	7.19967	5.76049	7.19967	7.30378	6.76818	6.6401	7.40939	6.18527	4.99865	7.16993	6.1297	6.36405
TG.16.0.40.7	TG(16:0_40:7)	Triglycerides	Triacylglyceride (16:0_40:7)	60	11.4863	11.2101	11.5798	11.8887	11.6321	12.7281	12.3856	12.3006	11.9908	11.7292	10.9636	11.5196	11.7394	12.6018	11.021	11.0437	10.5765	10.6502	9.61471	10.7657	11.9429	11.5372	11.8738	10.9651	10.341	11.1421	11.8704	11.9844	11.3415	11.1408	11.9986	12.5715	11.9643	12.2061	11.0154	12.695	12.4991	11.9611	12.0731	12.0921	12.3907	11.3636	12.3883	11.905	11.3886
TG.16.0.38.5	TG(16:0_38:5)	Triglycerides	Triacylglyceride (16:0_38:5)	60	12.9567	12.8886	13.1619	13.4877	13.4234	13.3977	13.5077	13.5116	12.5384	12.9766	11.838	11.9737	12.1926	13.3906	11.8029	11.9755	11.813	12.2479	10.6221	11.611	14.0769	13.3266	13.6762	12.7934	12.3247	12.8603	13.1824	13.2096	12.4025	12.7705	12.5777	13.4984	12.685	12.922	11.464	13.3589	13.2293	12.7264	12.6911	12.851	12.8158	12.1121	12.8853	12.5108	12.0372
TG.20.2.34.2	TG(20:2_34:2)	Triglycerides	Triacylglyceride (20:2_34:2)	60	11.856	10.9651	11.2234	11.6069	11.9293	12.0539	12.4229	12.4278	11.7809	11.8906	10.3998	10.8178	11.5088	11.749	10.3498	10.3977	10.2276	10.4094	8.60363	10.3174	12.4041	11.4517	11.9936	11.1427	10.4878	11.3276	11.8467	11.4414	10.7056	10.6671	11.8626	12.5906	11.8692	11.9986	10.4564	12.8098	12.6232	12.03	12.0708	12.5285	11.7482	11.0993	12.2387	11.2288	11.3537
TG.16.1.36.5	TG(16:1_36:5)	Triglycerides	Triacylglyceride (16:1_36:5)	60	9.89936	10.0014	9.59619	10.0334	10.8533	11.6618	11.5831	11.4142	10.0967	10.8494	10.0553	10.6537	10.0888	11.4507	8.76818	9.26913	8.53916	9.45327	8.07146	8.82972	10.9851	9.84392	10.1124	9.56986	9.18488	9.46557	10.5718	10.1548	9.43254	9.51767	10.2204	11.6865	10.6411	11.2981	9.50581	11.6519	11.8537	11.0661	11.0203	11.2963	10.825	10.4367	10.9787	10.9016	10.9129
TG.20.4.36.2	TG(20:4_36:2)	Triglycerides	Triacylglyceride (20:4_36:2)	60	12.9374	12.838	12.2119	13.0439	13.0218	13.4608	13.4497	13.6339	13.3507	13.531	12.0437	12.3712	12.6602	13.5116	12.5969	12.8311	12.4328	12.2333	11.5632	12.6025	13.2805	13.1559	12.9794	12.3737	12.2677	12.8055	13.2158	12.8226	12.3365	12.9828	13.0975	13.2871	13.169	13.0488	12.2137	13.4491	13.5446	12.9555	13.0664	13.7807	13.1194	12.6275	13.6042	12.9224	12.7651
TG.16.1.34.2	TG(16:1_34:2)	Triglycerides	Triacylglyceride (16:1_34:2)	60	14.747	14.3005	14.6119	14.5681	15.7772	16.1728	15.7097	15.2368	14.1172	15.6928	14.6835	15.1599	15.1214	15.0744	12.9697	14.0259	13.4748	13.824	11.0028	12.4388	16.0571	14.5111	15.8349	13.553	12.8759	13.8268	14.5456	14.2368	12.9622	13.5893	13.3727	15.424	13.8314	14.5791	11.92	15.7571	16.1557	14.7524	14.9044	15.181	15.3155	14.6674	14.4551	15.034	14.8322
TG.22.6.34.1	TG(22:6_34:1)	Triglycerides	Triacylglyceride (22:6_34:1)	60	12.9093	12.599	12.6575	13.4148	13.0694	14.5276	13.7927	13.979	13.87	13.3518	12.2805	13.1175	13.4912	14.2991	12.3044	12.717	11.9844	12.0522	10.7985	11.9748	13.4824	12.9794	13.0876	11.9944	12.3348	12.2753	13.3422	13.4562	12.5519	12.3947	13.3666	13.9974	13.325	13.5649	12.0802	14.3121	14.1685	13.5135	13.5425	13.7578	14.0286	13.1989	14.2575	13.6513	12.9473
TG.22.5.32.1	TG(22:5_32:1)	Triglycerides	Triacylglyceride (22:5_32:1)	60	10.7524	9.87344	10.3761	10.6786	10.8313	10.9908	10.5774	10.9809	9.66356	11.0203	9.46761	10.0755	10.2946	10.5018	8.82018	9.97298	9.42206	9.49386	8.26679	9.35755	11.6537	10.5784	11.2946	8.53916	8.54689	10.1007	10.1254	10.2204	9.2854	9.41151	9.91139	10.7322	10.0795	9.80735	7.98868	10.9958	11.2963	9.47776	9.79116	10.3509	10.224	10.0634	10.4522	9.71253	9.19476
TG.18.1.33.3	TG(18:1_33:3)	Triglycerides	Triacylglyceride (18:1_33:3)	60	8.27146	8.43045	7.36632	8.45121	8.16993	8.75154	8.93074	9.22641	8.96578	7.59991	7.67243	7.09803	7.71425	8.06609	6.96578	6.91886	6.51175	7.08746	6.50446	7.94837	9.26913	8.86109	7.85175	8.3966	8.03342	7.40088	9.25974	8.29921	7.56986	6.78136	9.69	9.17493	8.84235	8.80735	7.93074	9.01959	9.21675	8.56986	8.26209	9.1472	8.55075	7.16993	9.17742	8.07682	7.53916
TG.18.1.38.5	TG(18:1_38:5)	Triglycerides	Triacylglyceride (18:1_38:5)	60	12.6946	12.4359	11.8388	12.5725	12.8031	13.1343	13.0504	13.2707	12.8597	13.1124	11.4843	11.9915	12.3382	13.154	11.9399	12.1092	11.6142	11.989	10.5746	11.7245	13.0632	12.596	12.8174	11.5299	11.785	12.3146	12.6633	12.5375	11.9801	12.3614	12.6117	13.3573	12.8009	12.7877	11.8238	13.3329	13.3565	12.7844	12.7901	13.2948	12.8349	12.2134	13.0993	12.5751	12.2819
TG.17.1.36.5	TG(17:1_36:5)	Triglycerides	Triacylglyceride (17:1_36:5)	60	7.50779	8.18982	8.01123	9.00562	8.81698	8.27612	8.72451	9.11894	7.6865	8.90388	7.26679	6.85798	7.88874	9.61287	6.26134	6.79442	8.27146	8.14466	8.09276	7.24793	9.07682	9.14211	6.2182	8.61839	8.01681	7.65821	9.22159	8.91886	8.53916	7.67243	9.3837	9.48985	8.24793	8.3443	6.82018	8.224	9.31967	9.07682	8.32193	9.19967	7.31288	7.34873	9.53333	8.0607	8.79116
TG.16.0.38.4	TG(16:0_38:4)	Triglycerides	Triacylglyceride (16:0_38:4)	60	12.9352	12.4479	12.3677	12.7465	13.2113	13.0666	13.0072	12.8767	12.4375	12.8849	11.1966	11.7436	12.1583	12.6598	11.2246	11.5127	10.8857	11.6569	10.4242	10.6804	13.5189	12.7603	13.3849	11.792	11.3875	12.2116	12.69	12.6638	11.6069	12.0255	12.242	12.9712	12.2877	12.5345	10.7048	13.0778	12.8661	12.7063	12.5751	12.6913	12.3379	11.7818	12.2848	12.1212	11.6165
TG.22.5.34.1	TG(22:5_34:1)	Triglycerides	Triacylglyceride (22:5_34:1)	60	13.1391	12.5355	12.4976	13.3422	12.9269	13.1497	12.8878	13.29	12.341	13.1269	11.4605	11.585	12.4318	12.6348	11.5411	11.9233	11.7719	11.6519	10.4858	11.5689	13.5787	12.7138	13.3267	11.5699	11.5868	12.5684	12.6515	12.8118	12.0126	12.268	12.3081	12.9894	12.6762	12.4569	10.8439	13.2033	13.0813	12.0984	12.0731	12.6662	12.3947	11.7632	12.6604	12.0522	11.6869
TG.17.1.36.3	TG(17:1_36:3)	Triglycerides	Triacylglyceride (17:1_36:3)	60	9.74987	9.45327	9.40301	9.87344	9.81538	11.102	10.9929	10.8642	10.6707	10.1176	8.20457	9.37938	9.77149	10.4502	8.32643	8.96578	8.51964	8.85798	7.50779	8.18488	10.4888	9.34207	9.56033	9.2854	8.8857	9.35315	10.2432	10.2252	9.32867	8.633	10.66	11.0369	10.2992	10.0553	8.10329	11.1124	10.7993	10.0701	10.3597	10.6211	9.9629	8.64024	10.6275	10.115	9.62753
TG.16.0.30.2	TG(16:0_30:2)	Triglycerides	Triacylglyceride (16:0_30:2)	60	8.03342	8.27146	7.10852	9.01681	9.01959	8.98014	7.8392	7.94837	8.61471	8.75154	8.55842	7.86419	8.15482	8.20457	7.53138	6.60925	8.61471	6.87036	7.05528	7.8009	9.50581	8.62205	9.3015	8.48382	7.66534	7.67948	8.08746	7.50779	7.05528	7.91289	8.75154	9.43045	8.43879	8.24317	7.53916	8.51964	9.85798	7.90689	8.75154	8.80735	8.21917	8.16993	8.34873	8.9629	8.16993
TG.16.0.34.3	TG(16:0_34:3)	Triglycerides	Triacylglyceride (16:0_34:3)	60	14.4048	14.1865	14.5252	14.3839	15.3736	15.5655	15.4681	14.8255	13.8811	14.9961	13.9598	14.3569	14.219	14.9858	12.7975	13.4737	12.9194	13.3937	11.1111	12.3092	15.7046	14.3452	15.1735	13.7922	12.9748	13.7021	14.5343	14.1975	12.9346	13.2658	13.7205	15.2844	13.7921	14.4549	11.796	15.4457	15.6463	14.4655	14.7268	14.9134	15.0574	14.3895	14.2183	14.7539	14.6939
TG.20.5.36.2	TG(20:5_36:2)	Triglycerides	Triacylglyceride (20:5_36:2)	60	9.8933	10.352	9.80252	10.7903	10.4147	11.239	11.1523	11.2064	10.6211	10.676	9.87191	9.99435	10.2515	10.9432	10.0182	9.90839	9.03892	9.18239	8.18982	9.28771	10.2946	10.4378	10.341	10.2396	10.1331	10.0914	10.4998	10.2574	9.88111	10.3465	10.332	10.5038	10.5333	10.7237	9.84078	10.9607	10.84	10.1699	10.6027	10.7296	10.9564	10.4263	10.9723	10.5868	10.3095
TG.18.2.30.1	TG(18:2_30:1)	Triglycerides	Triacylglyceride (18:2_30:1)	60	8.50779	8.92481	9.36194	9.60177	10.3815	10.5343	10.0728	10.1824	9.2738	10.6036	9.44087	9.95565	10.2324	10.0512	8.97441	9.20212	8.74819	9.2738	8.36194	8.50779	10.8202	9.44294	9.88264	8.61102	8.11374	8.33985	9.45943	9.1267	8.224	8.62936	9.75656	11.0505	8.99435	9.67419	8.71768	10.6073	11.4979	9.91289	9.76487	10.6591	10.0901	10.1033	10.1241	10.1737	10.236
TG.18.0.34.3	TG(18:0_34:3)	Triglycerides	Triacylglyceride (18:0_34:3)	60	10.374	9.64386	9.06609	10.2992	10.7347	11.0519	10.7665	10.4707	10.2621	10.4336	8.64386	9.56224	9.38154	10.2264	8.62571	8.47978	8.15987	8.44294	7.89482	8.36632	11.1111	9.7211	10.6129	9.77808	8.47168	9.40727	10.7952	10.0914	9.07414	9.33539	10.4305	10.9359	9.6865	10.6439	7.90087	10.764	11.4873	10.1254	10.6821	11.0182	10.5382	9.71768	10.5498	9.77314	9.94691
TG.18.2.32.1	TG(18:2_32:1)	Triglycerides	Triacylglyceride (18:2_32:1)	60	14.0943	13.7478	14.0915	14.0871	14.9826	15.3832	15.1717	14.7255	13.8093	14.7449	13.7138	14.0107	13.9638	14.7824	12.6172	13.3447	12.6913	13.3315	11.1911	12.2079	15.3883	13.9092	14.806	13.2436	12.3861	13.2938	14.1917	13.8789	12.7578	12.9928	13.2773	15.0963	13.5897	14.3132	11.3432	15.1596	15.3963	14.2747	14.4807	14.7694	14.7838	14.1213	14.0411	14.5524	14.3861
TG.20.4.34.3	TG(20:4_34:3)	Triglycerides	Triacylglyceride (20:4_34:3)	60	11.3038	11.2609	11.272	11.3859	11.7313	12.3971	12.5113	12.3685	11.8498	12.2805	11.1706	11.6569	11.021	12.6742	11.633	11.3723	10.9794	11.1861	10.2958	11.363	12.1427	11.7875	11.4833	11.2082	11.1504	11.6935	11.6613	11.821	11.318	11.5328	11.5038	12.4966	12.1494	11.9233	10.8773	12.5843	12.3437	11.842	12.157	12.3103	12.0265	11.6707	12.3457	11.9304	11.7879
TG.18.1.34.3	TG(18:1_34:3)	Triglycerides	Triacylglyceride (18:1_34:3)	60	14.3217	13.6222	13.8506	14.3258	14.7541	16.0205	15.6106	15.22	14.8099	15.3081	14.0364	14.8186	14.7547	15.4743	13.0966	13.6905	12.9412	13.4169	11.7168	12.7918	15.1955	13.6939	14.3693	13.438	12.8811	13.4294	14.7935	14.3555	13.169	13.3821	14.3702	15.355	14.194	14.975	12.8588	15.7289	15.9278	15.0504	15.0647	15.4659	15.2611	14.5419	15.0708	14.9405	14.6288
TG.18.1.35.3	TG(18:1_35:3)	Triglycerides	Triacylglyceride (18:1_35:3)	60	10.2456	9.26209	9.22882	9.75989	10.3955	11.2324	11.0063	11.043	10.69	10.4828	9.24793	9.38586	10.3365	10.6008	8.59991	9.07948	8.29921	8.76155	8.00562	8.31288	10.7936	9.2503	10.3365	9.41574	9.13186	8.97441	10.9607	10.3912	9.15987	8.88264	10.375	11.0735	10.0389	10.7748	8.71768	10.8719	10.8368	10.4502	10.5275	10.8634	10.115	9.07146	10.4346	10.0875	9.25739
TG.22.4.34.2	TG(22:4_34:2)	Triglycerides	Triacylglyceride (22:4_34:2)	60	11.2222	10.6411	10.8455	11.3197	11.1991	11.8182	11.8408	11.8884	10.8588	11.3454	10.2866	10.4305	10.5294	11.6662	10.224	10.7389	10.2586	10.5275	9.40088	10.5411	11.6339	10.9986	11.286	10.6156	10.3576	10.9189	11.3129	11.4035	10.5821	10.8226	10.8154	11.9726	11.6384	11.4579	10.0821	12.0014	11.4914	11.1299	11.2088	11.4466	10.8963	10.3498	11.5177	10.6036	10.5736
TG.18.2.33.1	TG(18:2_33:1)	Triglycerides	Triacylglyceride (18:2_33:1)	60	11.1624	10.5536	10.676	11.3044	11.258	11.2969	11.9256	11.6298	11.679	10.6475	9.45943	10.1724	10.3554	11.5699	9.633	9.99152	9.26209	10.032	8.56986	9.33985	12.0116	10.7846	11.0203	11.0382	10.3837	10.5275	12.0182	11.1124	10.3129	10.0566	11.8174	12.06	10.9986	11.4062	9.32867	11.9897	12.1026	11.2854	11.032	11.8482	11.06	9.98157	11.3998	10.9181	10.4294
TG.16.1.36.3	TG(16:1_36:3)	Triglycerides	Triacylglyceride (16:1_36:3)	60	13.8971	13.3269	13.3414	13.5533	14.4942	15.7876	15.4174	14.9288	14.3522	15.2717	14.0558	14.7978	14.7986	15.2739	12.9293	13.4929	12.7448	13.2732	11.5401	12.1621	14.7169	13.082	14.0745	12.2961	12.2854	12.7649	14.1842	13.9689	12.6863	12.8258	13.6436	15.1149	13.8444	14.6109	12.4566	15.5464	15.7932	14.7614	14.7728	15.2856	14.9574	14.46	14.7856	14.7559	14.4316
TG.16.0.38.3	TG(16:0_38:3)	Triglycerides	Triacylglyceride (16:0_38:3)	60	13.0651	12.3236	12.6638	13.0861	13.4225	13.0434	13.2621	13.0715	12.8212	12.7721	11.3531	11.6325	12.3696	12.3611	10.9359	11.4656	11.1196	11.4737	10.0112	10.7591	13.7982	12.8345	13.3949	12.174	11.5608	12.1415	12.7958	12.537	11.4105	11.8001	12.8893	13.4844	12.5031	12.6867	10.7805	13.5068	13.128	12.6484	12.7773	13.0408	12.4515	11.7121	12.6325	12.0154	11.7432
TG.16.1.38.4	TG(16:1_38:4)	Triglycerides	Triacylglyceride (16:1_38:4)	60	10.4147	9.7039	10.1737	9.80735	10.84	11.7142	11.3259	11.432	10.585	11.0614	10.0928	10.4273	10.8517	10.5981	9.33316	9.87344	9.40939	9.10852	8.09276	9.13955	11.4717	10.1421	10.8971	8.93958	9.27845	9.75322	10.3253	10.1636	8.84549	9.54689	9.85643	11.128	10	10.4388	8.30378	11.412	11.6101	10.6402	10.6742	11.1712	10.858	10.1111	10.8082	10.4868	9.95274
TG.20.3.34.2	TG(20:3_34:2)	Triglycerides	Triacylglyceride (20:3_34:2)	60	12.64	12.1599	12.0718	12.7283	12.7744	13.0382	13.0524	13.2181	12.3663	12.888	11.5479	11.7924	12.2915	12.8246	11.3761	11.2802	11.158	11.4569	10.1124	11.0634	13.2344	12.2146	12.8794	11.2527	11.5708	12.187	12.7205	12.6198	11.6834	12.0614	12.3581	13.2155	12.3775	12.4207	11.0327	13.194	13.0177	12.5304	12.4429	12.6653	12.279	11.8242	12.5824	12.1768	11.8746
TG.18.3.32.1	TG(18:3_32:1)	Triglycerides	Triacylglyceride (18:3_32:1)	60	10.4969	10.1254	10.5157	10.825	11.4949	11.796	11.06	10.7632	9.67772	10.3354	10.0389	10.2726	10.0334	10.9908	8.57365	9.74315	9.45121	9.41785	7.60733	8.93958	11.9484	10.9972	11.1867	10.1485	9.42626	9.72451	10.5765	10.2738	9.27845	9.59991	9.83289	11.4184	9.87652	10.5661	8.43045	11.3647	11.7364	10.4747	10.722	10.5774	10.7372	10.0348	10.5651	10.5098	10.5803
TG.18.1.36.1	TG(18:1_36:1)	Triglycerides	Triacylglyceride (18:1_36:1)	60	13.8492	13.0037	13.2192	13.6209	14.1256	14.1846	13.5925	13.7927	13.5173	13.9985	12.3163	12.909	13.7152	13.1469	11.5013	13.1172	12.399	11.8102	11.9766	11.9392	14.4891	13.7142	14.615	12.9427	11.7838	12.8927	13.8229	13.229	11.7607	12.7503	13.6395	13.7891	13.0014	13.419	11.5157	14.0423	14.4359	13.3403	13.1102	13.934	13.4359	12.8494	13.6303	13.2214	12.6589
TG.16.1.34.3	TG(16:1_34:3)	Triglycerides	Triacylglyceride (16:1_34:3)	60	11.9762	11.3432	11.6755	11.679	13.2037	14.2467	13.5643	13.1312	11.9823	13.7013	12.6878	13.4128	13.0821	13.2095	10.4252	11.5411	10.7549	11.5971	8.7039	9.64386	13.4354	11.5962	12.5713	10.5411	10.4998	11.1699	11.9509	11.6983	10.2192	10.7151	10.8549	13.391	11.7241	12.2677	9.60177	13.7861	14.3957	12.567	12.8001	13.3876	13.2332	12.8995	12.3974	13.264	12.9335
TG.18.1.35.2	TG(18:1_35:2)	Triglycerides	Triacylglyceride (18:1_35:2)	60	11.1693	10.2726	10.4757	10.6493	11.1293	11.7536	11.5265	11.5265	11.3432	11.0967	9.99152	10.1163	10.9009	10.9322	9.35315	10.2095	9.64746	9.84078	8.90388	9.35094	11.8009	10.8673	11.628	10.6175	9.56605	9.99152	11.4903	11.0694	10.2216	9.55651	11.1611	11.5694	10.69	10.8329	8.82655	11.6658	11.6198	10.7515	10.6644	11.3597	10.9001	9.97728	11.3559	10.2726	10.0755
TG.18.3.34.0	TG(18:3_34:0)	Triglycerides	Triacylglyceride (18:3_34:0)	60	10.9099	10.3276	10.0782	11.2674	10.8486	10.809	11.1755	10.8009	10.1163	10.4502	9.48382	9.40727	9.10852	10.5137	9.06609	8.77808	8.83605	8.47168	8.25739	9.22882	11.2837	10.8572	10.8978	10.6129	9.83763	9.95274	11.3106	10.9737	10.0607	9.33316	11.2963	10.9136	10.2432	10.7288	9.47978	11.2923	11.2348	10.3998	10.8765	10.7789	10.4584	9.62022	10.7599	10.2444	10.007
TG.22.6.32.0	TG(22:6_32:0)	Triglycerides	Triacylglyceride (22:6_32:0)	60	9.80896	10.0607	9.57743	10.2538	10.1408	11.0175	10.2877	10.5971	10.7211	10.2228	9.10066	9.67772	9.67419	10.944	9.70044	9.58684	9.29462	8.76818	7.53138	8.55075	10.9315	10.4584	10.4263	9.38586	9.64746	9.26444	10.2228	9.7211	8.81378	9.38802	10.4073	10.8392	10.0126	10.2216	8.20945	10.8634	11.4003	10.1111	10.9024	11.1183	10.9031	10.4533	10.6821	10.5187	10.2312
TG.18.1.34.2	TG(18:1_34:2)	Triglycerides	Triacylglyceride (18:1_34:2)	60	17.3334	16.56	16.7251	17.2376	17.397	18.0671	17.8933	17.4938	17.0708	17.5056	16.1766	16.706	17.1027	17.5911	15.6472	16.0983	15.4106	15.8516	14.3567	15.1203	17.9104	16.742	17.572	16.271	15.6042	16.2497	17.4446	16.9794	15.9197	16.0445	16.9509	17.6212	16.6112	17.235	15.2132	17.9096	17.8427	17.2285	17.0665	17.4076	17.3985	16.5332	17.1988	16.9246	16.674
TG.18.1.36.2	TG(18:1_36:2)	Triglycerides	Triacylglyceride (18:1_36:2)	60	15.8689	14.5934	14.4031	15.2239	15.6096	16.5003	16.0547	16.0583	15.7573	16.2959	14.5018	15.2632	16.0854	15.7168	14.0951	14.8008	13.9886	13.9185	12.5599	13.393	16.0467	14.9298	16.0784	14.1857	13.4264	14.0545	15.8542	15.0722	13.8547	14.2794	15.5066	15.6585	15.0076	15.6855	13.5708	16.1361	16.7074	15.5635	15.5334	16.3211	15.7357	14.9867	15.9191	15.3677	14.8159
TG.18.2.34.1	TG(18:2_34:1)	Triglycerides	Triacylglyceride (18:2_34:1)	60	17.0675	16.3142	16.4306	17.1403	16.9893	17.5088	17.5188	17.1871	16.8697	16.8644	15.6074	16.057	16.1569	17.3843	15.4251	15.5775	14.7566	15.3425	14.1661	15.1113	17.5698	16.5338	16.9702	16.2879	15.5091	15.9362	17.303	16.8575	15.7283	15.7313	16.9416	17.4902	16.5566	17.1022	15.1625	17.6306	17.3665	17.0538	16.9049	17.1041	17.0383	16.1962	17.0298	16.5715	16.411
TG.18.3.34.1	TG(18:3_34:1)	Triglycerides	Triacylglyceride (18:3_34:1)	60	13.9597	13.4482	13.5276	14.3433	14.0383	14.1291	14.1307	13.9627	13.3697	13.264	12.1839	12.5882	12.3412	14.1756	12.0937	12.2479	11.4793	12.0788	11.0934	12.207	14.5027	13.7412	13.9057	13.7049	13.0172	12.9044	14.3311	13.8088	12.9801	12.7396	13.9946	14.2953	13.2659	13.9309	12.3955	14.3496	14.0908	13.8298	13.6513	13.7192	13.7078	12.8088	13.6679	13.2148	12.917
TG.18.2.34.0	TG(18:2_34:0)	Triglycerides	Triacylglyceride (18:2_34:0)	60	13.9337	13.2234	13.255	14.0179	13.845	14.1594	14.0861	13.9905	13.7199	13.4495	12.2234	12.7351	12.7273	14.0551	12.1966	12.4775	11.605	12.2461	11.0119	11.9211	14.5118	13.5741	13.9711	13.3662	12.5135	12.8711	14.1837	13.5319	12.6865	12.6549	13.9628	14.175	13.3973	13.7221	11.9708	14.2522	14.2052	13.7864	13.6192	13.9213	13.6819	12.8242	13.7963	13.2608	13.1043
TG.20.0.32.3	TG(20:0_32:3)	Triglycerides	Triacylglyceride (20:0_32:3)	60	8.78136	7.56224	8.32193	8.79116	8.12412	9.49586	8.89482	8.82972	8.49586	8.11374	8.14975	8.0607	8.08746	9.24317	6.71425	7.7879	7.80735	7.18982	6.97728	7.31288	9.55459	8.69	8.81698	7.96578	7.07682	7.65821	8.73809	7.7879	7.52356	6.64169	8.65821	9.00282	7.63662	8.35315	6.64357	9.2854	9.05528	8.15482	7.75489	9.26913	8.58496	7.53916	9.01402	8.47168	8.47168
TG.16.0.36.3	TG(16:0_36:3)	Triglycerides	Triacylglyceride (16:0_36:3)	60	17.0831	16.3503	16.5929	17.2717	17.1592	17.7434	17.6487	17.2988	17.0019	16.9854	15.6945	16.1954	16.2845	17.5953	15.564	15.7342	14.9341	15.485	14.2029	15.2256	17.6866	16.5655	17.1417	16.2295	15.6729	16.0733	17.299	16.902	15.9469	15.8551	17.0168	17.625	16.4941	17.1735	15.2192	17.7623	17.5203	17.2202	17.0449	17.1326	17.2512	16.3308	17.0785	16.699	16.4454
TG.16.0.38.6	TG(16:0_38:6)	Triglycerides	Triacylglyceride (16:0_38:6)	60	12.0165	12.115	12.0144	12.6425	12.3021	12.7645	12.8977	12.6998	12.1771	12.0032	10.8025	11.2935	11.0314	12.849	11.4435	11.1592	11.021	11.3493	10.0901	11.3625	12.9359	12.0802	12.4556	12.2091	11.7237	11.8269	12.4336	12.4755	11.8757	11.8944	12.1988	12.9091	12.2998	12.327	11.2952	12.5871	12.327	12.0307	12.2225	12.3012	12.0165	11.623	12.5345	12.0133	11.776
TG.20.1.34.2	TG(20:1_34:2)	Triglycerides	Triacylglyceride (20:1_34:2)	60	12.1975	11.3891	11.7822	12.2574	12.6691	12.7553	12.5962	12.544	12.2544	12.4813	11.0133	11.1954	12.0798	11.8803	10.4564	10.8321	10.5962	10.8918	9.07948	10.0014	13.1272	12.0081	12.776	11.5421	10.9322	11.1267	12.3682	11.7469	10.8281	11.0835	12.4936	13.0067	11.8521	12.2467	10.2009	13.1341	13.0529	12.1674	12.1453	12.7351	12.0112	10.9454	12.4856	11.6961	11.4803
TG.22.6.32.1	TG(22:6_32:1)	Triglycerides	Triacylglyceride (22:6_32:1)	60	9.85487	10.2131	10.1762	10.3476	10.7541	12.316	11.3151	11.4497	10.8642	11.3493	10.6812	11.233	11.0244	11.9196	9.39017	9.87191	9.90539	9.8009	8.25739	9.16239	11.3004	10.5859	10.8872	9.03067	9.08215	9.45121	10.2095	10.3641	9.24317	9.62205	10.0417	11.5469	10.2586	10.8329	8.51964	12.0109	12.1867	10.7194	11.2837	11.2155	11.7194	10.8424	11.5718	11.7444	10.5255
TG.20.5.34.2	TG(20:5_34:2)	Triglycerides	Triacylglyceride (20:5_34:2)	60	11.4722	11.3548	11.6917	11.7964	11.7532	12.4406	12.158	12.4479	11.2167	11.3163	11.0168	11.4299	10.9024	12.4123	10.6502	10.7549	10.1536	10.4788	9.45533	10.4696	12.0529	11.2216	11.3089	11.567	11.1762	11.388	11.899	11.908	11.0091	11.1768	11.3487	12.1092	11.2603	11.9024	10.4808	12.327	11.8819	11.7185	11.809	11.5637	12.1765	11.4944	11.2426	11.4645	11.2592
TG.16.0.40.6	TG(16:0_40:6)	Triglycerides	Triacylglyceride (16:0_40:6)	60	11.811	11.5807	11.4635	12.0303	11.8918	12.1513	12.2345	12.1115	11.6519	11.9226	10.4533	10.5285	11.1306	11.9267	10.4574	10.8305	10.6036	10.5127	9.42626	10.545	12.4073	11.792	12.1991	10.8146	10.7465	11.3106	12.0549	12.1228	11.0928	11.2306	11.3247	12.2972	11.8876	11.7453	10.4878	12.2547	12.1293	11.5108	11.5981	11.679	11.8788	10.9607	11.8838	11.4798	10.7457
TG.20.3.34.3	TG(20:3_34:3)	Triglycerides	Triacylglyceride (20:3_34:3)	60	9.94983	9.18239	9.56796	9.5157	10.5118	11.4179	11.1805	11.1504	10.1935	10.4757	9.8009	9.8392	10.1874	10.9024	8.88874	8.93074	9.05257	9.50978	8.12412	8.44294	10.5294	9.56224	10.255	9.16993	8.82018	9.96723	10.4294	10.1137	9.39446	9.69523	9.90238	10.9322	9.89482	10.421	9.01959	10.8956	10.93	10.676	10.3253	10.9773	10.7305	9.61839	10.3332	10.3083	9.34873
TG.20.4.34.2	TG(20:4_34:2)	Triglycerides	Triacylglyceride (20:4_34:2)	60	13.8782	13.9441	13.8703	14.3998	14.2341	14.6184	14.6102	14.6827	13.9642	14.3455	13.1988	13.2315	13.1553	14.8289	13.4585	13.3945	13.1368	13.55	12.7004	13.4332	14.8987	14.2845	14.127	14.0404	13.5964	13.9544	14.3067	14.438	13.8146	13.8324	13.9486	14.7693	14.2104	14.2386	12.9748	14.6174	14.4865	14.0079	14.0978	14.3923	14.2231	13.5422	14.2409	13.8653	13.8936
TG.20.4.32.2	TG(20:4_32:2)	Triglycerides	Triacylglyceride (20:4_32:2)	60	9.00843	9.82177	9.16742	9.32193	10.3663	10.792	10.3354	10.4727	9.80735	10.7381	10.255	9.71253	9.80252	10.4231	9.07414	9.84392	9.44501	9.79116	8.47168	9	10.9694	9.97871	10.218	8.93958	8.82018	9.45327	9.26679	9.48583	8.86419	9.23362	9.25974	10.7091	9.86264	9.88722	8.16491	10.7056	10.7879	9.29232	9.74315	10.66	10.2854	9.71596	10.4666	9.58871	10.0674
TG.22.3.30.2	TG(22:3_30:2)	Triglycerides	Triacylglyceride (22:3_30:2)	60	0.389567	1.60881	0.748461	0.0143553	0.613532	0.910733	0.704872	0.356144	0.555816	0.748461	0.526069	-0.120294	1.0072	0.863938	0.871844	0.31034	0.925999	0.356144	0.286881	0.85599	1.18269	-0.0588937	0.659925	0.422233	1.22033	0.516015	1.23266	1.0635	0.879706	0.411426	1.54102	0.823749	0.333424	0.678072	0.83996	0.933573	0.765535	-0.0144996	1.33342	0.263034	0.632268	0.226509	0.871844	0.378512	0.0976108
TG.16.1.38.3	TG(16:1_38:3)	Triglycerides	Triacylglyceride (16:1_38:3)	60	10.2633	9.51373	10.0238	10.2058	11.2306	11.851	11.4903	11.4717	10.9054	11.7461	9.80252	10.5177	11.2264	10.6978	9.09276	10.3072	9.51767	9.71081	8.33985	8.17493	11.2131	10.0848	11.0485	8.58496	8.52356	9.72622	10.5196	10.1421	9.32643	8.47978	10.2143	11.5925	10.3783	10.3208	8.67948	11.7035	12.0792	10.9099	11.0147	11.7557	10.7871	10.4378	11.1111	10.6193	10.014
TG.14.0.38.5	TG(14:0_38:5)	Triglycerides	Triacylglyceride (14:0_38:5)	60	7.85798	7.62936	8.19476	7.33092	8.13443	8.86419	8.45943	9	7.12928	8.61102	7.87652	6.71425	8.55459	7.97728	7.02237	7.74147	7.52356	7.90689	7	7.69349	8.93664	8.42206	8.46761	7.76818	7.55459	7.42626	7.98299	8.59991	7.52356	7.61471	7.91289	9.01123	7.69349	8.37504	6.48188	8.31288	8.99435	8.21432	7.85175	8.59246	8.27612	7.87652	7.90087	8.21917	7.82018
Choline	Choline	Vitamins and cofactors	Choline	60	15.3924	15.2053	15.0983	14.722	14.7467	15.0821	14.604	14.7264	14.9137	15.1313	15.2199	15.2884	15.0923	15.2033	15.0462	15.1172	14.98	14.6237	14.7938	15.2903	15.1744	15.3645	14.7635	14.934	14.9499	14.4387	14.9047	14.7341	14.5224	14.9542	15.4094	14.8062	14.9281	14.7086	14.8936	15.1016	14.7979	14.9452	15.0211	15.0532	15.0851	15.2404	15.2777	14.9692	14.6489
[truncated: 51 more columns]
