# Supplementary material for: Multiomics reveals multilevel control of renal and systemic metabolism by the renal tubular circadian clock
Source: J Clin Invest. 2023 Apr 17;133(8):e167133. doi: 10.1172/JCI167133 (PMC10104904; doi:10.1172/JCI167133)
Supplement: Supplemental table 8 [file jci-133-167133-s083.xlsx]

## Sheet: Sheet1
SampleID	SampleName	RIN	Batch	Select For Removal	Removal Justification	Comments
46	ZT0_C1	9.4	4
25	ZT0_C2	9.1	3
13	ZT0_C3	9.4	2
49	ZT0_C4	9.2	5
01	ZT0_C5	9.2	1
72	ZT0_C6	8.9	6	REMOVE	Slight outlier in HC and MDS when looking at 100 and 500 genes. Very slightly lower RIN.
45	ZT04_C1	9.5	4	REMOVE	Clusters with time points ZT16 and ZT20
51	ZT04_C2	8.6	5
15	ZT04_C3	9.5	2
27	ZT04_C4	9.4	3
62	ZT04_C5	9	6
03	ZT04_C6	9.2	1
29	ZT08_C1	9.5	3
05	ZT08_C2	9.1	1
53	ZT08_C3	9.5	5	REMOVE	Global QC: Different 5'-to-3' profile. Clustering Outlier.
67	ZT08_C4	9.1	6
63	ZT08_C5	9.4	6
17	ZT08_C6	9.4	2
19	ZT12_C1	9.4	2			all samples are equivalent in clustering analysis
41	ZT12_C2	9.4	4
55	ZT12_C3	9.3	5
07	ZT12_C4	8.9	1	REMOVE
64	ZT12_C5	9.3	6
31	ZT12_C6	9.3	3
09	ZT16_C1	9.2	1
57	ZT16_C2	9.4	5	REMOVE	strong outlier in some MDS and PCA plots (but not in all)
61	ZT16_C3	9.2	6
21	ZT16_C4	9.5	2
33	ZT16_C5	9.4	3
65	ZT16_C6	9.3	6
48	ZT20_C1	9.4	4
23	ZT20_C2	9.5	2
35	ZT20_C3	9.4	3
58	ZT20_C4	9.4	5
59	ZT20_C5	9.3	5
70	ZT20_C6	7.5	6	REMOVE	Lower RIN. Clusters with time point ZT0 in HC. But not visible in PCA and MDS.
37	ZT0_KO1	9.2	4
69	ZT0_KO2	9.2	6	REMOVE	Clusters with C instead of KO in all types of clustering
02	ZT0_KO3	9.3	1
26	ZT0_KO4	9.3	3
50	ZT0_KO5	9.5	5
14	ZT0_KO6	9.5	2
39	ZT04_KO1	9.3	4
66	ZT04_KO2	9.6	6
04	ZT04_KO3	9.3	1
52	ZT04_KO4	7.9	5
16	ZT04_KO5	9.4	2		outlier in MDS, same direction as KO6
28	ZT04_KO6	9.4	3	REMOVE	outlier in MDS, same direction as KO5	arbitrary choice between two samples
40	ZT08_KO1	9.7	4	REMOVE	a little outside its group, edge of the cloud of points
43	ZT08_KO2	9.3	4			HCl at 1000 genes: clusters more with ZT04
06	ZT08_KO3	9.5	1			HCl at 1000 genes: clusters more with ZT12
30	ZT08_KO4	8.7	3			HCl at 1000 genes: clusters more with ZT04
18	ZT08_KO5	9.4	2			HCl at 1000 genes: clusters more with ZT12
54	ZT08_KO6	9.3	5			HCl at 1000 genes: clusters more with ZT04
32	ZT12_KO1	9.3	3
20	ZT12_KO2	9.5	2
38	ZT12_KO3	9.2	4
68	ZT12_KO4	9.3	6
08	ZT12_KO5	9.5	1	REMOVE	Global QC: Different 5'-to-3' profile. Clustering Outlier.
56	ZT12_KO6	9.4	5
10	ZT16_KO1	9.2	1
42	ZT16_KO2	9.5	4
22	ZT16_KO3	9.4	2
34	ZT16_KO4	9.3	3
47	ZT16_KO5	8.9	4	REMOVE	Very slightly lower RIN	all samples are equivalent in clustering analysis
11	ZT16_KO6	9.2	1
60	ZT20_KO1	9.3	5	REMOVE	in some plots clusters more toward time points ZT4 and ZT12 (e.g., before RUV; MDS after RUV)
36	ZT20_KO2	9.5	3
71	ZT20_KO3	9.3	6
24	ZT20_KO4	9.6	2
44	ZT20_KO5	9.5	4
12	ZT20_KO6	9.4	1
